# Supplementary material for: Global cellular proteo-lipidomic profiling of diverse lysosomal storage disease mutants using nMOST
Source: bioRxiv. 2024 Oct 20:2024.03.26.586828. Originally published 2024 Mar 27. Preprint. [Version 2] doi: 10.1101/2024.03.26.586828 (PMC10996675; doi:10.1101/2024.03.26.586828)
Supplement: Supplement 2 [file media-2.zip]

Archive with 2 entries (2 files):
- Table S2_nMOST-LSD_proteome-lipidome.xlsx
- __MACOSX/._Table S2_nMOST-LSD_proteome-lipidome.xlsx
