# Supplementary material for: Global cellular proteo-lipidomic profiling of diverse lysosomal storage disease mutants using nMOST
Source: bioRxiv. 2024 Oct 20:2024.03.26.586828. Originally published 2024 Mar 27. Preprint. [Version 2] doi: 10.1101/2024.03.26.586828 (PMC10996675; doi:10.1101/2024.03.26.586828)
Supplement: Supplement 2 [file media-2.zip › Table S2_nMOST-LSD_proteome-lipidome.xlsx]

## Sheet: Index
Supplemental Tables for Kraus et al., 2024
Dataset	Description
Table S1	Generation of CRISPR-edited cell lines for interrogation of lysosomal storage disease gene function analysis. This file contains gRNA sequences as well as allele sequencing results for all edits examined.
Table S2	nMOST proteomic and lipidomic analysis of 33 LSD cell lines (whole cell).
Table S3	nMOST Cross-Ome analysis of 33 LSD cell lines (whole cell).
Table S4	nMOST proteomic and lipidomic analysis of Control, LIPA-/-, GAA-/-, NPC1-/- and NPC2-/- HeLa TMEM192-3xHA cells under fed and starved (EBSS) conditions.
Table S5	TMT-based proteomic analysis of Control and NPC2-/- HeLa TMEM192-3xHA with and without FAC addition.
Table S6	iNeuron d0,4,8,16,22 Control, NPC1-/- C3, NPC2-/- E2, NPC2-/- G1 from nDIA LFQ triplicate whole cell
Table S7	Source Data Table

## Sheet: PhenoData
sample	batch	genotype	genotype_rep
WC0004	1	HeLa Control	HeLa Control-4
WC0012	1	NPC2 KO	NPC2 KO-4
WC0011	1	NPC2 KO	NPC2 KO-3
WC0015	1	GBA KO	GBA KO-3
WC0013	1	GBA KO	GBA KO-1
WC0014	1	GBA KO	GBA KO-2
WC0016	1	GBA KO	GBA KO-4
WC0001	1	HeLa Control	HeLa Control-1
WC0009	1	NPC2 KO	NPC2 KO-1
WC0010	1	NPC2 KO	NPC2 KO-2
WC0002	1	HeLa Control	HeLa Control-2
WC0003	1	HeLa Control	HeLa Control-3
WC0019	2	HeLa Control	HeLa Control-3
WC0029	2	HEXA KO	HEXA KO-1
WC0023	2	GUSB KO	GUSB KO-3
WC0028	2	GAA KO	GAA KO-4
WC0017	2	HeLa Control	HeLa Control-1
WC0025	2	GAA KO	GAA KO-1
WC0021	2	GUSB KO	GUSB KO-1
WC0018	2	HeLa Control	HeLa Control-2
WC0026	2	GAA KO	GAA KO-2
WC0027	2	GAA KO	GAA KO-3
WC0031	2	HEXA KO	HEXA KO-3
WC0024	2	GUSB KO	GUSB KO-4
WC0022	2	GUSB KO	GUSB KO-2
WC0030	2	HEXA KO	HEXA KO-2
WC0020	2	HeLa Control	HeLa Control-4
WC0032	2	HEXA KO	HEXA KO-4
WC0035	3	HeLa Control	HeLa Control-3
WC0033	3	HeLa Control	HeLa Control-1
WC0042	3	GLA KO	GLA KO-2
WC0043	3	GLA KO	GLA KO-3
WC0041	3	GLA KO	GLA KO-1
WC0034	3	HeLa Control	HeLa Control-2
WC0044	3	GLA KO	GLA KO-4
WC0036	3	HeLa Control	HeLa Control-4
WC0064	4	GLB1 KO	GLB1 KO-4
WC0054	4	GM2A KO	GM2A KO-2
WC0061	4	GLB1 KO	GLB1 KO-1
WC0056	4	GM2A KO	GM2A KO-4
WC0053	4	GM2A KO	GM2A KO-1
WC0050	4	HeLa Control	HeLa Control-2
WC0058	4	CTSD KO	CTSD KO-2
WC0060	4	CTSD KO	CTSD KO-4
WC0049	4	HeLa Control	HeLa Control-1
WC0057	4	CTSD KO	CTSD KO-1
WC0062	4	GLB1 KO	GLB1 KO-2
WC0055	4	GM2A KO	GM2A KO-3
WC0059	4	CTSD KO	CTSD KO-3
WC0051	4	HeLa Control	HeLa Control-3
WC0063	4	GLB1 KO	GLB1 KO-3
WC0052	4	HeLa Control	HeLa Control-4
WC0075	5	PSAP KO	PSAP KO-3
WC0071	5	MAN2B1 KO	MAN2B1 KO-3
WC0068	5	HeLa Control	HeLa Control-4
WC0079	5	LAMP2 KO	LAMP2 KO-3
WC0065	5	HeLa Control	HeLa Control-1
WC0069	5	MAN2B1 KO	MAN2B1 KO-1
WC0080	5	LAMP2 KO	LAMP2 KO-4
WC0074	5	PSAP KO	PSAP KO-2
WC0073	5	PSAP KO	PSAP KO-1
WC0076	5	PSAP KO	PSAP KO-4
WC0078	5	LAMP2 KO	LAMP2 KO-2
WC0072	5	MAN2B1 KO	MAN2B1 KO-4
WC0077	5	LAMP2 KO	LAMP2 KO-1
WC0066	5	HeLa Control	HeLa Control-2
WC0070	5	MAN2B1 KO	MAN2B1 KO-2
WC0067	5	HeLa Control	HeLa Control-3
WC0089	6	CTSA KO	CTSA KO-1
WC0087	6	SCARB2 KO	SCARB2 KO-3
WC0093	6	NPC1 KO	NPC1 KO-1
WC0081	6	HeLa Control	HeLa Control-1
WC0090	6	CTSA KO	CTSA KO-2
WC0094	6	NPC1 KO	NPC1 KO-2
WC0084	6	HeLa Control	HeLa Control-4
WC0083	6	HeLa Control	HeLa Control-3
WC0092	6	CTSA KO	CTSA KO-4
WC0082	6	HeLa Control	HeLa Control-2
WC0088	6	SCARB2 KO	SCARB2 KO-4
WC0085	6	SCARB2 KO	SCARB2 KO-1
WC0096	6	NPC1 KO	NPC1 KO-4
WC0086	6	SCARB2 KO	SCARB2 KO-2
WC0095	6	NPC1 KO	NPC1 KO-3
WC0091	6	CTSA KO	CTSA KO-3
WC0098	7	HeLa Control	HeLa Control-2
WC0106	7	IDUA KO	IDUA KO-2
WC0097	7	HeLa Control	HeLa Control-1
WC0108	7	IDUA KO	IDUA KO-4
WC0099	7	HeLa Control	HeLa Control-3
WC0107	7	IDUA KO	IDUA KO-3
WC0100	7	HeLa Control	HeLa Control-4
WC0105	7	IDUA KO	IDUA KO-1
WC0113	8	HeLa Control	HeLa Control-1
WC0115	8	HeLa Control	HeLa Control-3
WC0120	8	GRN KO	GRN KO-4
WC0117	8	GRN KO	GRN KO-1
WC0116	8	HeLa Control	HeLa Control-4
WC0119	8	GRN KO	GRN KO-3
WC0114	8	HeLa Control	HeLa Control-2
WC0118	8	GRN KO	GRN KO-2
WC0133	9	PPT1 KO	PPT1 KO-1
WC0144	9	LIPA KO	LIPA KO-4
WC0130	9	HeLa Control	HeLa Control-2
WC0129	9	HeLa Control	HeLa Control-1
WC0135	9	PPT1 KO	PPT1 KO-3
WC0136	9	PPT1 KO	PPT1 KO-4
WC0142	9	LIPA KO	LIPA KO-2
WC0134	9	PPT1 KO	PPT1 KO-2
WC0143	9	LIPA KO	LIPA KO-3
WC0141	9	LIPA KO	LIPA KO-1
WC0132	9	HeLa Control	HeLa Control-4
WC0131	9	HeLa Control	HeLa Control-3
WC0156	10	ARSB KO	ARSB KO-4
WC0153	10	ARSB KO	ARSB KO-1
WC0148	10	HeLa Control	HeLa Control-4
WC0158	10	HEXB KO	HEXB KO-2
WC0154	10	ARSB KO	ARSB KO-2
WC0146	10	HeLa Control	HeLa Control-2
WC0157	10	HEXB KO	HEXB KO-1
WC0155	10	ARSB KO	ARSB KO-3
WC0159	10	HEXB KO	HEXB KO-3
WC0147	10	HeLa Control	HeLa Control-3
WC0160	10	HEXB KO	HEXB KO-4
WC0145	10	HeLa Control	HeLa Control-1
WC0164	11	HeLa Control	HeLa Control-4
WC0167	11	CLN3 KO	CLN3 KO-3
WC0173	11	KCTD7 KO	KCTD7 KO-1
WC0180	11	TPP1 KO	TPP1 KO-4
WC0175	11	KCTD7 KO	KCTD7 KO-3
WC0176	11	KCTD7 KO	KCTD7 KO-4
WC0166	11	CLN3 KO	CLN3 KO-2
WC0177	11	TPP1 KO	TPP1 KO-1
WC0174	11	KCTD7 KO	KCTD7 KO-2
WC0165	11	CLN3 KO	CLN3 KO-1
WC0162	11	HeLa Control	HeLa Control-2
WC0179	11	TPP1 KO	TPP1 KO-3
WC0163	11	HeLa Control	HeLa Control-3
WC0168	11	CLN3 KO	CLN3 KO-4
WC0161	11	HeLa Control	HeLa Control-1
WC0178	11	TPP1 KO	TPP1 KO-2
WC0203	12	ASAH1 KO	ASAH1 KO-3
WC0193	12	MFSD8 KO	MFSD8 KO-1
WC0202	12	ASAH1 KO	ASAH1 KO-2
WC0189	12	SMPD1 KO	SMPD1 KO-1
WC0192	12	SMPD1 KO	SMPD1 KO-4
WC0204	12	ASAH1 KO	ASAH1 KO-4
WC0201	12	ASAH1 KO	ASAH1 KO-1
WC0183	12	HeLa Control	HeLa Control-3
WC0181	12	HeLa Control	HeLa Control-1
WC0182	12	HeLa Control	HeLa Control-2
WC0191	12	SMPD1 KO	SMPD1 KO-3
WC0184	12	HeLa Control	HeLa Control-4
WC0196	12	MFSD8 KO	MFSD8 KO-4
WC0194	12	MFSD8 KO	MFSD8 KO-2
WC0195	12	MFSD8 KO	MFSD8 KO-3
WC0190	12	SMPD1 KO	SMPD1 KO-2
WC0216	13	GNPTG KO	GNPTG KO-4
WC0208	13	HeLa Control	HeLa Control-4
WC0218	13	CLN6 KO	CLN6 KO-2
WC0220	13	CLN6 KO	CLN6 KO-4
WC0223	13	GALNS KO	GALNS KO-3
WC0213	13	GNPTG KO	GNPTG KO-1
WC0221	13	GALNS KO	GALNS KO-1
WC0222	13	GALNS KO	GALNS KO-2
WC0219	13	CLN6 KO	CLN6 KO-3
WC0207	13	HeLa Control	HeLa Control-3
WC0226	13	SGSH KO	SGSH KO-2
WC0225	13	SGSH KO	SGSH KO-1
WC0224	13	GALNS KO	GALNS KO-4
WC0214	13	GNPTG KO	GNPTG KO-2
WC0206	13	HeLa Control	HeLa Control-2
WC0217	13	CLN6 KO	CLN6 KO-1
WC0205	13	HeLa Control	HeLa Control-1
WC0227	13	SGSH KO	SGSH KO-3
WC0228	13	SGSH KO	SGSH KO-4
WC0215	13	GNPTG KO	GNPTG KO-3
WC0231	14	HeLa Control	HeLa Control-3
WC0230	14	HeLa Control	HeLa Control-2
WC0229	14	HeLa Control	HeLa Control-1
WC0239	14	GNS KO	GNS KO-3
WC0232	14	HeLa Control	HeLa Control-4
WC0240	14	GNS KO	GNS KO-4
WC0238	14	GNS KO	GNS KO-2
WC0237	14	GNS KO	GNS KO-1
WC0255	15	HeLa Control	HeLa Control-3
WC0253	15	HeLa Control	HeLa Control-1
WC0260	15	NAGLU KO	NAGLU KO-4
WC0258	15	NAGLU KO	NAGLU KO-2
WC0256	15	HeLa Control	HeLa Control-4
WC0259	15	NAGLU KO	NAGLU KO-3
WC0257	15	NAGLU KO	NAGLU KO-1
WC0254	15	HeLa Control	HeLa Control-2

## Sheet: LSD Proteome
Protein.IDs	Majority.protein.IDs	Protein.names	Gene.names	WC0004	WC0012	WC0011	WC0015	WC0013	WC0014	WC0016	WC0001	WC0009	WC0010	WC0002	WC0003	WC0019	WC0029	WC0023	WC0028	WC0017	WC0025	WC0021	WC0018	WC0026	WC0027	WC0031	WC0024	WC0022	WC0030	WC0020	WC0032	WC0035	WC0033	WC0042	WC0043	WC0041	WC0034	WC0044	WC0036	WC0064	WC0054	WC0061	WC0056	WC0053	WC0050	WC0058	WC0060	WC0049	WC0057
A0A024R4E5;Q00341;H0Y394;H7C0A4;C9JIZ1;C9J5E5;H7C2D1;H7BZC3;C9JZI8;C9JHZ8;C9JES8;C9JHS7;C9JK79;C9JT62;C9JHN6;C9JEJ8;C9JBS3;C9JQ82;C9JMQ6;H7C3D0;C9J739;C9JHS9	A0A024R4E5;Q00341;H0Y394	Vigilin	HDLBP	9696500	15435000	14034000	14397000	13891000	14072000	14472000	9991700	13643000	14143000	9281800	8779200	10591000	10319000	14791000	8226700	10734000	8108700	14225000	10850000	7046200	7408700	9899100	15347000	14765000	11095000	10749000	10132000	9295700	9292700	13886000	14397000	14525000	9069200	15629000	9982800	15427000	17292000	15011000	18650000	17445000	10233000	14121000	14708000	10282000	14531000
K7EN05;K7EPC8;A0A024R7E8;K7EQ44;K7EMV4;P60002	K7EN05;K7EPC8;A0A024R7E8;K7EQ44;K7EMV4;P60002	Transcription elongation factor 1 homolog	ELOF1	7493000	6670800	5664900	6784000	7425700	7250500	6524500	7679800	7253300	5293000	7088500	7618900	5770300	5653500	5554800	6279400	7557000	7062800	6950500	5893400	6417700	6393300	5845600	4935400	5533500	5705000	7501000	6072200	8876100	5763500	6079400	6169500	6935900	5709700	6854900	6417200	5869500	5098700	7594000	4605700	3739900	7701900	6193200	5600700	5466100	6207100
A0A024R7W5;A0A087X0Q1;A0A087WY31;Q7Z739	A0A024R7W5;A0A087X0Q1;A0A087WY31;Q7Z739	YTH domain-containing family protein 3	YTHDF3	7004800	5917400	5485500	5670700	7211000	5700500	5751100	6249800	6262500	5766300	6696500	5747700	6941100	6257900	5153800	6439400	6911400	7382900	5068500	6923300	7629800	7480100	6178600	7441700	5485200	7393200	7556800	6710900	6746300	7348600	7061300	7052000	7731600	7003900	6249400	7359800	5156400	6032200	5605800	7145300	5775700	6772500	7008400	6168500	5991700	6495700
A0A024RA52;P25787;A0A7I2V2H3;A0A7I2YQP7;C9JCK5;H3BT36	A0A024RA52;P25787;A0A7I2V2H3;A0A7I2YQP7;C9JCK5	Proteasome subunit alpha type;Proteasome subunit alpha type-2	PSMA2	47982000	33713000	38594000	38405000	46723000	39065000	38735000	45558000	37432000	40494000	50340000	45988000	43488000	38411000	38260000	45520000	49013000	34380000	37701000	55378000	32244000	29574000	41314000	35566000	37056000	33988000	47339000	39108000	39134000	39311000	30927000	27333000	29510000	44475000	32882000	45513000	39391000	38240000	39330000	39155000	40312000	45342000	36282000	39022000	48522000	39954000
A0A024RBG1;Q9NZJ9;Q9NZJ9-2;A0A0C4DGJ4;Q9NZJ9-3;Q96G61;Q8NFP7;F8VRL4;F8VRR0	A0A024RBG1;Q9NZJ9;Q9NZJ9-2;A0A0C4DGJ4;Q9NZJ9-3;Q96G61;Q8NFP7;F8VRL4;F8VRR0	Diphosphoinositol polyphosphate phosphohydrolase 2;Diphosphoinositol polyphosphate phosphohydrolase 3-beta;Diphosphoinositol polyphosphate phosphohydrolase 3-alpha	NUDT4;NUDT11;NUDT10	1768100	2015900	2004600	1927000	1725400	1056700	1741000	1863200	1727000	1841600	1459400	2073300	1924300	1743400	1411400	1324700	2659000	1678600	1782000	3956900	1791300	2219500	1574400	1011700	1562100	1034000	2909800	1515300	2405900	2138600	1370400	1776500	2290100	2131100	1972800	2745000	2113400	1910500	3312400	2263000	2355500	3154200	1004500	2120800	3112000	1891800
E9PRM7;A0A0J9YWM3;A0A024RCG2;Q96BI1	E9PRM7;A0A0J9YWM3;A0A024RCG2;Q96BI1	Solute carrier family 22 member 18	SLC22A18	5624500	12638000	12699000	11761000	10037000	7162200	6597900	6017100	21226000	17830000	6892600	10724000	11454000	5932800	11884000	7153300	10428000	9520100	8022200	5913900	8762000	4930200	5539000	9620000	10148000	16721000	7557600	3888400	9507200	9378000	6417000	7890200	7634400	7749200	5315400	6676900	7572800	5628400	4212000	8449700	5803600	7362300	7953700	6593100	6573700	9093800
A0A024RCL3;Q96QC4;A0A0G2JK11;A0A1W2PRA6;A0A1W2PPN1;A0A140T986;Q29983;A0A0G2JJ55;A0A140T9M1;A0A140T9Z8;A0A140T8Z6;A0A140T9H4;A0A0G2JH91;A0A140T979;A0A140T9M6	A0A024RCL3;Q96QC4;A0A0G2JK11;A0A1W2PRA6;A0A1W2PPN1;A0A140T986;Q29983;A0A0G2JJ55	MHC class I polypeptide-related sequence A	MICA	3530800	4391500	4776600	3763400	2514300	3611500	3905200	3342300	4966000	4643400	4088000	3826200	2694500	2785000	1504900	3217000	3488800	3545900	1707600	2907000	4362600	3828700	2090100	1636800	1725100	2319400	3018300	2729000	2567100	2897000	2368500	3215100	2852500	2479600	3017500	3532400	1654100	3234600	1825000	2522400	3138000	3370600	2633000	2235700	2644600	2703800
Q9UMR5-3;Q9UMR5;A0A024RCQ8;A0A140T8X7;A0A0G2JH76;A0A0G2JHB6;A0A0G2JLL3;A0A0G2JLA3;A0A140T9Y1;A0A0G2JKR3;A0A0G2JIU6;G8JLL2;A0A0G2JK02;Q9UMR5-2;A0A0G2JLK6;A0A0G2JK07;A0A0G2JID8;A2ABN7;A0A0G2JLK3	Q9UMR5-3;Q9UMR5;A0A024RCQ8;A0A140T8X7;A0A0G2JH76;A0A0G2JHB6;A0A0G2JLL3;A0A0G2JLA3;A0A140T9Y1;A0A0G2JKR3;A0A0G2JIU6;G8JLL2;A0A0G2JK02;Q9UMR5-2	Lysosomal thioesterase PPT2	PPT2;hCG_1999928	1147000	1611000	1729300	824430	906390	892440	1220300	1236200	2191000	1500200	987540	1261400	944690	1295500	1247400	590330	914400	1390000	924470	1467700	1255100	1172600	1490600	1772000	1015500	506880	918510	1114700	2523400	2921900	986580	1861000	1907000	1373300	1477100	2772900	1135300	1085800	632600	1029400	1000000	994353	301270	1816700	2037800	1247300
P46379-3;P46379;P46379-2;A0A7I2V508;A0A0G2JK23;A0A024RCR6;A0A7P0MQS5;P46379-5;A0A0G2JL47;P46379-4;F6S6P2;X6REW1;A0A0G2JJM1;F6X9W3;F6U341;F6VEM6;A0A1B0GX79;F6WML8;A0A0G2JJR8;A0A7I2V3H1;F6XTU0;F6UR09;H0Y710;F6U1F2;F6TC96;H0Y4L1	P46379-3;P46379;P46379-2;A0A7I2V508;A0A0G2JK23;A0A024RCR6;A0A7P0MQS5;P46379-5;A0A0G2JL47;P46379-4;F6S6P2;X6REW1;A0A0G2JJM1	Large proline-rich protein BAG6	BAG6;BAT3	10562000	10143000	9553000	10644000	10826000	9834400	11013000	9802000	10122000	9744500	10377000	9473500	11907000	10412000	9070900	10964000	11613000	11388000	8972900	12054000	11338000	11322000	11048000	9182700	8414400	11450000	11560000	10673000	9758000	9805900	9380000	10605000	10161000	9550900	10618000	9557500	11146000	12027000	11085000	12697000	11334000	10534000	10604000	10760000	10938000	11162000
P11532;A0A075B6G3;P11532-11;P11532-4;A0A5H1ZRP8;A0A087WV90;P11532-3;P11532-2;P11532-12;A0A804HKR4;A0A5H1ZRQ1;P11532-17;A0A5H1ZRP7;P11532-13;A0A5H1ZRR9;A0A7P0Z4M9;A0A7P0TAX0;H0Y3E8;Q4G0X0;A0A804HIY5;A0A804HKZ5;A0A7P0Z447;Q14172;A0A804HL39	P11532;A0A075B6G3;P11532-11;P11532-4;A0A5H1ZRP8;A0A087WV90;P11532-3;P11532-2;P11532-12;A0A804HKR4;A0A5H1ZRQ1;P11532-17;A0A5H1ZRP7	Dystrophin	DMD	3780600	3655600	3540300	4003600	4358400	4315000	3967000	3719900	3638000	3721400	3474500	3521600	3497300	3320300	3425200	3865900	3625500	4068200	3334300	3378100	3648900	3241400	3151600	3287600	3341600	2936200	3682300	2809100	4890900	4582800	3015900	3433200	3126900	4568200	3052100	4416700	3761000	4212500	3501900	3894600	4200100	4258800	4546300	4525200	4175500	4762700
A0A075B6H3;Q5TGY1-2;Q5TGY1	A0A075B6H3;Q5TGY1-2;Q5TGY1	Transmembrane and coiled-coil domain-containing protein 4	TMCO4	1230300	1375500	1296400	487430	717830	707780	540650	1299300	1558100	1228600	1047700	916840	1465100	695730	1037900	807530	1137600	668230	951080	1368100	440460	531090	893100	939640	918480	643270	1263700	1032000	1011900	1225100	770560	1.03461e+06	477270	1393500	556740	921990	828410	587130	1019500	932930	153999	1385100	1342100	1127600	1069000	901280
A0A075B6T4;Q9NVX7;Q9NVX7-2;E9PQ38;E9PL18;E9PJ66;E9PJY1	A0A075B6T4;Q9NVX7;Q9NVX7-2	Kelch repeat and BTB domain-containing protein 4	KBTBD4	1409200	1016700	1237400	1673000	1499300	1663300	1717700	1697100	1192900	1445200	1335100	1405700	1503200	1714400	1597200	1547900	1717600	1692700	1713200	1384800	1643900	1773900	1477700	1842700	1980400	1894100	1612200	1921900	1145600	1278100	2357500	2544900	2418100	1010700	2257300	1548700	1605700	1937500	1605900	1768900	1639600	1114900	1474100	1445400	1317400	1680200
A0A075B730	A0A075B730		EPPK1	1457700	1166900	1091300	2068500	1694300	1721000	1497800	1226500	1211400	741523	1327500	943580	1476700	378211	615420	1171700	1631300	1689000	669865	1260000	1299900	1728700	968160	1856900	1540700	1336400	1382800	213563	1726300	1574200	2247600	2323200	1903900	1501400	2167200	331579	1034200	1747400	1341700	1587300	1486500	1259500	2985500	1806200	483540	1346600
A0A8Q3WM32;A0A075B749;Q5VU43-4;Q5VU43;A0A087WX83;A0A8Q3SI83;A0A8Q3SI21;Q5VU43-3;Q5VU43-7;Q5VU43-6;E9PQG4;A0A8Q3SI11;A0A8Q3SI71;Q5VU43-10;E9PS60;Q5VU43-8;Q5VU43-9;Q5VU43-11;Q5VU43-12;H0YCY0;H0YCH7	A0A8Q3WM32;A0A075B749;Q5VU43-4;Q5VU43;A0A087WX83;A0A8Q3SI83;A0A8Q3SI21;Q5VU43-3;Q5VU43-7;Q5VU43-6;E9PQG4	Myomegalin	PDE4DIP	7240600	14807000	6614900	6678000	4857300	6744200	9276600	6874100	9444400	5664400	8588100	8466500	6535800	8409000	5480900	7146900	8078900	7215700	6558700	4382900	7772600	8689100	8595000	3099700	5715200	11625000	7428700	5851700	11387000	6694500	4188300	3389200	3511200	6637700	2636600	7661500	3199800	4734000	3759600	5592100	4661600	5401600	5502500	12514000	6160600	6326500
A0A075B751	A0A075B751		LIPG	1544900	1314400	692952	1303400	1736900	688312	1490700	1828400	638074	843356	604950	478959	1545600	417088	307259	1110300	1805800	321365	2012200	277925	1058700	358554	1545900	537263	352480	718956	453712	737830	786180	819670	274424	1212100	629403	1103400	1429000	2071100	1259600	1564200	1339600	1034700	715747	1108400	348173	1069300	949450	951030
O00623;A0A075B773;K7ELY8	O00623;A0A075B773	Peroxisome assembly protein 12	PEX12	645540	458176	645860	600560	819910	777150	645550	825280	944480	1072000	633380	808520	752730	928090	872540	662790	664480	641390	1033500	414109	812880	559650	570950	348414	1057500	711410	480263	956860	816740	260930	679910	602640	795460	416120	601850	550510	818100	528333	624500	632850	497420	579920	499635	604690	432000	540650
A0A087WSV0;Q9HB09-3;Q9HB09;I6LJZ7;M0QZM6;M0R1Z8;I6LK00;I6LJZ9	A0A087WSV0;Q9HB09-3;Q9HB09;I6LJZ7	Bcl-2-like protein 12	BCL2L12	1117200	1172600	1170700	1220500	1097500	1384200	1143400	1245800	894760	917570	1438300	1248100	1216700	1570500	1084700	1087000	1382500	1322100	1066900	1569400	1003200	1483700	1199000	1277100	1067700	1472400	1173400	1559700	1094800	1050800	1303600	1474000	1393100	1283700	1505800	1206600	977930	983020	965700	1034800	900230	1246700	1452600	1175500	1489400	1059300
A0A087WT20;Q9NV06;B3KME9;A0A087X1F8;E5RHM4	A0A087WT20;Q9NV06	DDB1- and CUL4-associated factor 13	DCAF13	3928100	3694700	3872700	4345200	4349400	4328100	4498900	3686000	4090300	3403200	3866500	4104800	4116100	4770000	4139900	4137100	4237500	4226400	3940800	3913600	4302800	4823100	4907900	4165700	3715100	5038400	4259500	4685700	4519300	4189500	4301100	4701200	4182700	3980600	4249400	3875400	4353800	4042800	4198900	4051100	4125400	3788900	4294200	4328300	3719600	4454300
A0A087WV67;A0A087WT23;O00124-3;O00124;A0A087WUA4;O00124-2	A0A087WV67;A0A087WT23;O00124-3;O00124;A0A087WUA4;O00124-2	UBX domain-containing protein 8	UBXN8	1180400	974930	463229	1365500	1207200	1249600	996720	1046500	2388800	906660	868690	961700	495927	1174900	1110100	500531	610870	932400	1177100	1260300	753790	504177	935020	1528600	1085400	727580	734010	1182900	1037700	933020	455806	1467500	1100600	1285500	887280	1120900	928330	1281800	763290	863640	451363	1094000	827820	1038000	751340	1217700
A0A087X0U3;A0A087WT87;A0A7P0TAG7;P43003-2;P43003;A0A7P0Z4R4	A0A087X0U3;A0A087WT87;A0A7P0TAG7;P43003-2;P43003;A0A7P0Z4R4	Amino acid transporter;Excitatory amino acid transporter 1	SLC1A3	3854900	2804200	2824800	4068200	3544700	3894200	4452300	4023800	3589500	4243100	3740100	4068700	3722200	20849000	1968400	4141100	3495800	3673100	1827200	3671700	3978800	3962600	22985000	2125200	2508000	17173000	3115600	19829000	2352600	3148300	2362600	1710700	2431800	3117600	1838500	2414800	1959300	1993500	1102600	1381200	1912700	2437900	1477500	1596900	2854200	1731300
A0A087WT95;P49753;P49753-2	A0A087WT95;P49753;P49753-2	Acyl-coenzyme A thioesterase 2, mitochondrial	ACOT2	8470200	10371000	10235000	6074800	6624000	5663800	6493900	8131600	11214000	10022000	8271200	9049500	8807500	9348500	10454000	8073700	8241500	8668100	9958300	8283000	9450400	8771200	11100000	11828000	11917000	10564000	7846600	9698700	10478000	9358400	9252400	9734000	8931000	9642600	9224900	10094000	8200100	7816900	8586900	7528100	8572700	9846600	7845900	7623700	9894800	7440600
A0A087WVR3;A0A087WTW0;Q96T88;Q96T88-2;A0A087WWG9	A0A087WVR3;A0A087WTW0;Q96T88;Q96T88-2;A0A087WWG9	E3 ubiquitin-protein ligase UHRF1	UHRF1	7741800	4651300	4909800	8258100	7736200	7903400	8102600	7305100	5182500	5069800	8209100	7924700	8011100	10642000	7470400	9542700	7245800	9285900	7815700	7345100	9360100	8947700	10715000	8905400	7637700	11118000	7085400	11514000	9689500	9214900	12065000	11415000	10927000	8863400	10894000	9346500	6561600	7385000	6245300	6994500	7117800	8289000	8107900	8519900	8369200	7700800
A0A087WU07;Q5TGZ0;Q5TGZ0-2;R4GNA1;A0A3B3IRY5;R4GMM1;R4GMY4	A0A087WU07;Q5TGZ0;Q5TGZ0-2;R4GNA1	MICOS complex subunit MIC10	MINOS1;MINOS1-NBL1	15636000	10534000	15261000	18154000	14067000	17380000	14338000	13874000	17086000	15463000	13527000	14299000	13184000	14029000	17012000	11828000	11803000	12790000	18364000	12547000	14451000	10396000	13485000	14496000	13323000	13463000	10768000	14882000	16319000	15739000	13647000	12605000	14673000	18567000	8210200	12156000	16007000	15981000	17383000	17456000	14587000	15448000	19280000	19714000	14657000	18974000
A6NNI4;A0A2R8Y478;A0A7I2V3T0;A0A7I2V3T7;G8JLH6;A0A087WU13;F5GXT1;P21926	A6NNI4;A0A2R8Y478;A0A7I2V3T0;A0A7I2V3T7;G8JLH6;A0A087WU13;F5GXT1;P21926	Tetraspanin;CD9 antigen	CD9	23727000	14501000	17226000	26949000	27944000	28586000	28494000	25679000	10779000	12172000	27943000	28693000	25727000	27763000	24105000	53223000	23283000	62146000	23834000	27774000	70658000	49687000	27020000	27584000	19007000	28752000	24993000	29835000	41516000	39131000	36809000	32902000	35218000	47171000	32852000	41580000	20518000	27943000	22209000	27518000	26359000	34647000	26783000	23225000	38387000	26098000
A0A8I5KYH1;A0A087WU53;Q9H0U3;A0A8I5KUC4;A0A8I5KY62;A0A8I5QJM4;A0A8I5QKX7;A0A8I5QJJ8;Q9H0U3-2	A0A8I5KYH1;A0A087WU53;Q9H0U3;A0A8I5KUC4;A0A8I5KY62;A0A8I5QJM4;A0A8I5QKX7;A0A8I5QJJ8	Magnesium transporter protein 1	MAGT1	19328000	15525000	15328000	22189000	21789000	22111000	22801000	19355000	15984000	18241000	20797000	23099000	21988000	22325000	20453000	17039000	20653000	16376000	18523000	20324000	19456000	19416000	20407000	21493000	22251000	21542000	18776000	20236000	23355000	18434000	23174000	25203000	26502000	20380000	27077000	19122000	18539000	22696000	17606000	20109000	19112000	19174000	22155000	23514000	19794000	20548000
A0A087WUB9;Q8WYA6;Q8WYA6-4;Q8WYA6-3;Q8WYA6-2;A2A2P1	A0A087WUB9;Q8WYA6;Q8WYA6-4;Q8WYA6-3;Q8WYA6-2	Beta-catenin-like protein 1	CTNNBL1	15281000	16355000	16280000	17942000	17571000	17354000	18406000	15166000	14464000	13691000	14366000	13953000	16566000	15021000	14035000	15577000	15224000	17563000	13075000	15759000	15561000	17976000	17988000	13801000	13903000	18150000	15934000	17407000	16939000	15978000	15053000	16370000	16802000	15305000	16237000	16869000	16025000	16183000	15296000	15846000	15663000	16449000	16586000	16188000	16086000	15357000
A0A087WUK2;O14979	A0A087WUK2;O14979	Heterogeneous nuclear ribonucleoprotein D-like	HNRNPDL	150980000	142900000	149630000	162620000	156130000	157030000	185450000	156220000	131230000	136330000	139030000	152190000	128370000	200750000	169740000	180900000	143310000	168080000	161830000	140170000	200580000	199030000	179250000	165520000	151000000	191100000	141160000	191370000	162330000	157920000	230480000	233050000	236210000	169580000	249130000	158910000	150410000	164080000	171750000	146580000	162290000	160560000	182330000	168340000	163980000	169120000
A0A087WUL4;A0A087WXK2;Q86TG7;A0A087WZG9;Q86TG7-3;Q86TG7-2;A0A087WYS2	A0A087WUL4;A0A087WXK2;Q86TG7;A0A087WZG9;Q86TG7-3	Retrotransposon-derived protein PEG10	PEG10	7870100	5831200	6196900	8539800	7867700	8582000	8564100	6996400	6094100	5677900	7182800	6979400	7405800	10242000	9488600	6945900	7561300	7099500	8550000	8164900	6615300	7188600	10317000	10603000	10068000	10118000	7382200	10597000	6818900	6640500	17724000	16894000	17382000	6440000	16289000	6735300	8660500	8944500	8930200	9654600	9065300	6250500	6963700	6922900	6688900	6894200
A0A087WUT6;O60841	A0A087WUT6;O60841	Eukaryotic translation initiation factor 5B	EIF5B	19434000	22688000	21945000	19441000	20226000	19912000	19308000	20049000	22632000	21977000	18194000	17834000	18847000	17109000	20857000	14909000	19297000	14367000	21828000	19999000	13215000	14871000	16241000	23130000	20792000	16209000	19377000	16362000	16156000	17307000	13570000	12118000	13687000	17042000	14468000	18113000	23251000	20232000	22023000	22522000	22239000	17181000	21318000	21270000	17124000	21493000
Q99417;A0A087WV05;A0A0D9SEI7	Q99417;A0A087WV05	C-Myc-binding protein	MYCBP	12011000	11061000	12241000	9036700	9235200	8302900	9365900	13586000	11399000	10431000	11262000	11977000	16096000	12179000	10887000	11652000	13767000	13346000	10224000	13208000	13737000	13339000	11581000	11142000	11157000	13776000	15344000	10723000	15842000	14619000	14176000	15605000	16187000	13375000	14344000	12669000	9710200	9052100	9990800	8843000	10072000	13566000	12291000	12056000	12670000	11080000
A0A087WVQ6;Q00610-2;Q00610;J3KS13;K7EJJ5;J3KRF5;J3KSQ2;J3QL20	A0A087WVQ6;Q00610-2;Q00610	Clathrin heavy chain;Clathrin heavy chain 1	CLTC	149500000	189460000	187280000	161420000	162650000	166110000	167250000	152940000	183540000	194460000	151620000	147580000	152180000	154600000	168640000	134430000	161080000	140110000	163270000	156030000	141190000	146050000	146220000	184110000	168000000	152110000	158790000	145160000	128310000	125590000	126330000	139460000	131560000	128850000	143500000	135880000	158430000	173280000	163500000	170970000	169920000	146150000	125000000	131210000	142540000	129660000
Q9BWW4;Q9BWW4-2;A0A087WVT6;Q9BWW4-3;Q9NW25;P81877-5;P81877;P81877-4;P81877-3;P81877-2;Q5T863;A0A087X159;D6RAC5;Q9BWG4-2;Q9BWG4;U3KQ46;E9PK49	Q9BWW4;Q9BWW4-2;A0A087WVT6;Q9BWW4-3;Q9NW25	Single-stranded DNA-binding protein 3	SSBP3	2189100	1609400	1526200	1976200	2213100	1890200	2026700	2029400	1750700	1373800	2054800	1686600	2121000	2640600	2637600	1633600	1767100	2037800	2560900	2096900	2432900	2159900	3175500	3128100	2535900	2515600	1858500	3107700	2122300	2074500	4198200	3473100	3932200	2109300	3350300	2302600	1906500	1768000	2156400	2392200	1683400	2037900	2237400	2476100	2237100	2483800
A0A087WW00;P51668;C9J9H9;Q9Y2X8	A0A087WW00;P51668;C9J9H9;Q9Y2X8	Ubiquitin-conjugating enzyme E2 D1;Ubiquitin-conjugating enzyme E2 D4	UBE2D1;UBE2D4	2609600	2693700	2028000	2216600	2548400	2086100	2371000	2654300	2590200	2404700	2165400	2223000	3676200	2616400	1876400	1720800	3039100	2102000	1951200	3163800	2237400	2388500	2565300	1709000	2002200	2541800	2787600	2414200	2427500	2045700	1849400	2710400	2388500	2398600	2398200	2842100	2737100	2845800	2778300	2474800	2860300	3263500	2765300	3041200	3530900	2224600
Q96AY4;A0A087WW06;B0QYP5	Q96AY4;A0A087WW06	Tetratricopeptide repeat protein 28	TTC28	1792400	2124600	1967900	1885500	1374700	1849800	1585000	2014600	2145500	2238700	1926300	1984300	2157900	2113800	2088800	1076300	2097600	1117500	2113000	2477200	1071100	1101800	2356200	2374300	1985600	2086700	1986500	2257300	1404000	1816800	1760000	1684100	1792400	1437900	1767700	1759300	1979100	2086200	2328500	2178100	1540500	1650400	1924200	2067100	1941000	1938100
A0A087WW40;Q9Y371;Q9Y371-2;Q9Y371-3	A0A087WW40;Q9Y371;Q9Y371-2	Endophilin-B1	SH3GLB1	5093100	5060000	5209100	3511600	3364100	3308900	3278900	4884300	5445600	4652300	4854700	4936200	5116600	3879700	3895900	3410900	5164100	3566200	4203400	5167800	3425000	3192500	3687700	3781000	4196800	4059600	5284900	4236400	4503100	4764300	3597100	3740100	4228500	4394500	3728600	4379100	5401600	4126500	4776500	4580200	3828100	5132500	4862700	5245800	4767800	5192500
A0A087WW88;Q9UQN3;C9J0A7;Q9UQN3-2	A0A087WW88;Q9UQN3;C9J0A7;Q9UQN3-2	Charged multivesicular body protein 2b	CHMP2B	6679900	7214100	7307400	6751000	4671900	6097700	6586600	6499700	7568100	7137900	5779800	5988700	7817800	6941500	5045100	4833900	7829200	8933000	6078500	6664700	7188700	6728900	5046800	2483300	5076000	7763400	7265300	6535800	6309900	7195700	5364300	6786400	6160400	6320500	5696600	7052300	5939200	5257300	6644900	5572200	4144400	6058100	5747800	6638800	6304700	5580700
A0A087WWI0	A0A087WWI0		C10orf11	1928900	5275300	6274000	1815900	1843600	1822200	1818500	2223200	6298800	6251400	2810800	2163200	2940700	552600	2400700	928440	2978700	1119600	3109300	2850000	1391900	1097900	1151900	1309400	3675400	1711400	2921900	1094400	3038800	3028800	824050	1649800	449140	2816300	909160	1279600	2447400	3018800	4291500	2051900	3395600	2514400	1320100	2316300	2345500	1677500
A0A087WWI6;A0A8I5KRG1;P61962;A0A8I5QKQ1;A0A8I5KT41;A0A8I5KQ63;A0A8I5KTU5;A0A8I5KX45;A0A8I5KXF0;P61962-2	A0A087WWI6;A0A8I5KRG1;P61962;A0A8I5QKQ1;A0A8I5KT41;A0A8I5KQ63;A0A8I5KTU5	DDB1- and CUL4-associated factor 7	DCAF7	3901500	3510700	3727400	3426900	3296200	3110800	3832000	3761400	4358700	3309000	3559600	3591000	4526300	3571200	3231400	3317300	4108700	3561000	3267300	3368400	3286000	4009400	3664000	3672300	3583200	3957000	3756000	3760100	3816700	3845300	4054700	3359900	3669200	3311900	3338300	3433400	2978600	3778800	2880700	3783000	3619200	3039700	3427600	2922700	2732400	3206700
A0A499FJY3;A0A087WWP4;Q96T37-4;Q96T37-2;Q96T37-3;Q96T37;A0A494C001	A0A499FJY3;A0A087WWP4;Q96T37-4;Q96T37-2;Q96T37-3;Q96T37;A0A494C001	Putative RNA-binding protein 15	RBM15	10265000	8362200	9079700	9331900	8628200	9190600	9409700	10275000	9093300	9614000	10359000	11151000	9827800	10315000	10425000	12277000	9561600	11172000	11024000	9441200	11278000	11662000	10128000	11217000	11536000	11311000	10534000	9897400	11242000	11190000	11877000	12493000	11577000	11053000	12260000	10491000	8927500	8598800	9107200	8434600	8710300	9741400	10554000	9918100	9871000	9701200
A0A087WWP8;Q5VWQ0;A0A0C4DH79;Q5VWQ0-4	A0A087WWP8;Q5VWQ0	Round spermatid basic protein 1	RSBN1	1354900	427530	1196300	920610	715520	907470	799990	1117100	1001700	496760	1294500	1055900	1113100	1254800	1066600	1299700	1142000	1080200	937720	1105300	1238700	1177300	1223000	885880	1124000	1546100	1340900	1339000	1338200	1146200	1363600	1376200	1441400	1458700	1255700	1233600	1163000	626060	1326500	759410	1065600	1360400	1265800	942550	1202300	1262600
A0A087WWW8;Q9Y6J0-2;Q9Y6J0;C9JT60;C9J068	A0A087WWW8;Q9Y6J0-2;Q9Y6J0	Calcineurin-binding protein cabin-1	CABIN1	3933500	423916	5233300	4551300	747708	5000100	224356	1.17616e+06	5282200	3334000	4014100	4272600	6016000	4582100	4750100	350519	4621500	5660300	4983000	4725900	5064400	2555400	3612500	5768300	4030500	4972300	4997900	4021600	4425700	4748200	7187500	14113000	6548200	8873800	5160000	6305500	4919400	6155900	6456000	6381700	5373200	6423500	6482700	5752000	4220000	427682
A0A0D9SEW3;A0A087WXF8;Q9NP64-2;Q9NP64-3;Q9NP64;A0A087WYV3;A0A087WXU5;A0A087WYF0	A0A0D9SEW3;A0A087WXF8;Q9NP64-2;Q9NP64-3;Q9NP64;A0A087WYV3;A0A087WXU5	Nucleolar protein of 40 kDa	ZCCHC17	1670300	1181100	886030	1642000	1183500	1750800	2074400	1584900	1623500	1259800	2349500	1709700	1606700	1745600	1640400	1195800	1666500	1391500	1315900	1460800	1246800	1432400	1802800	1387100	1724200	1377500	1697500	1847700	1385200	1841500	1668700	2110000	1697800	321440	1655900	924180	1641800	1172700	1710300	975870	1348300	1268100	1003400	1384900	1098500	1340200
A0A087WXK8;Q9H4H8-2;Q9H4H8	A0A087WXK8;Q9H4H8-2;Q9H4H8	Protein FAM83D	FAM83D	297185	405743	1158700	684130	1659400	902550	202052	354029	953620	1230600	968150	405997	1400700	739800	401674	408019	271579	331635	1320200	373964	595717	229212	844760	1194300	1247200	764425	410122	1186400	530748	410756	693130	218214	827900	222727	316733	428582	636368	246177	464707	222488	560852	590385	648320	758063	525709	663970
A0A087WXM6;J3QQT2;J3KRX5;A0A0A6YYL6;P18621;P18621-3;J3QLC8;J3KRB3;A0A087WWH0;J3QS96;A0A0A0MRF8;P18621-2;A0A087WY81;J3KSJ0	A0A087WXM6;J3QQT2;J3KRX5;A0A0A6YYL6;P18621;P18621-3;J3QLC8;J3KRB3;A0A087WWH0;J3QS96;A0A0A0MRF8;P18621-2;A0A087WY81	60S ribosomal protein L17	RPL17;RPL17-C18orf32	89495000	103920000	98564000	92219000	86475000	83043000	90205000	97594000	94405000	88309000	80791000	81824000	117850000	79224000	91051000	88737000	108730000	81986000	89608000	105820000	75845000	78182000	72314000	108770000	92084000	84667000	117300000	72664000	85414000	104450000	91866000	97634000	100860000	102680000	105550000	97682000	114310000	104400000	105340000	110190000	113710000	101690000	104140000	109740000	103470000	101050000
A0A087WY55;Q9NP79	A0A087WY55;Q9NP79	Vacuolar protein sorting-associated protein VTA1 homolog	VTA1	23745000	23620000	20598000	21502000	22883000	21982000	22076000	27256000	22372000	21462000	23752000	25340000	24123000	20104000	14398000	22344000	26794000	23723000	15763000	27180000	25843000	28131000	20793000	15560000	15093000	22256000	26008000	20812000	22512000	24970000	19775000	20451000	20323000	22720000	20784000	25465000	25630000	27009000	27981000	26098000	29744000	24751000	24564000	24779000	25596000	24532000
A0A087WY71;Q96CW1-2;Q96CW1;C9JGT8;C9JPV8;E9PFW3;C9JTK4;A0A8I5KWD3;C9JJD3;H7C4C3;A0A8I5QJU5;C9JJ47;A0A8I5KT55;A0A8I5KTP2	A0A087WY71;Q96CW1-2;Q96CW1;C9JGT8;C9JPV8;E9PFW3;C9JTK4;A0A8I5KWD3;C9JJD3;H7C4C3	AP-2 complex subunit mu	AP2M1	17594000	18626000	19182000	18994000	19636000	21701000	19799000	19264000	20189000	20038000	18188000	18401000	15984000	18298000	20877000	18306000	17161000	18239000	19932000	16378000	20750000	19999000	17285000	22952000	22070000	19084000	16887000	18012000	19960000	18125000	17293000	19577000	17702000	21065000	17050000	20446000	15778000	18083000	15093000	17232000	18692000	20246000	20079000	18849000	18385000	19180000
A0A087WY96;P31641;A0A087WYN0	A0A087WY96;P31641;A0A087WYN0	Transporter;Sodium- and chloride-dependent taurine transporter	SLC6A6	784900	990700	843300	380246	476680	316470	332500	244503	1126200	1228400	822351	371963	440970	577920	855760	604431	545510	643087	726040	530390	767561	1.17642e+06	914920	708590	817470	711630	559480	426990	925380	549991	963100	930310	1189300	1280100	683624	552518	934500	1287500	1776600	1126200	448210	679704	1414600	1627600	996570	932430
F8VVN7;F8W098;H0YIA4;A0A087WYD4;Q9BVX2-2;Q9BVX2;F8W120;F8VWX5	F8VVN7;F8W098;H0YIA4;A0A087WYD4;Q9BVX2-2;Q9BVX2;F8W120;F8VWX5	Transmembrane protein 106C	TMEM106C	3465600	2360100	2609800	2557900	3526700	3847300	2801800	4136300	2352900	2865100	3923000	3722100	3365100	3583600	3821000	5206700	3589200	4665500	2957000	3576400	4225500	4270000	4327300	3962300	3106000	3705100	8343300	4375200	3405300	3147900	3794700	3901900	4529400	3078200	3717800	2670500	3029000	4023000	3058900	3563800	3836100	3440400	2902100	2709800	2422800	2669200
A0A087WYD6;X5CMH5;Q03519;A0A0G2JLV0;Q03519-2;A0A140T9S0	A0A087WYD6;X5CMH5;Q03519;A0A0G2JLV0;Q03519-2;A0A140T9S0	Antigen peptide transporter 2	TAP2	7520400	11637000	11287000	4089800	4167000	4358800	4605800	7632400	12123000	11529000	8377500	9041600	8521700	6324000	5640900	6376100	8153700	6757400	5353100	8082700	6360700	6469700	7248200	5242700	5158600	7012200	7154100	6532800	8900600	8804200	7125300	7511000	7639700	9046100	7808500	8439900	6654200	6649100	7098300	6800100	7073500	8667100	10686000	11234000	8664200	10761000
A0A087WYL5;Q6UXD5-5;Q6UXD5;Q6UXD5-6;Q6UXD5-2;Q6UXD5-3;Q6UXD5-4;H3BN26;I3L111;B0QYH4;B0QYH5;Q9BYH1-2;Q9BYH1-3	A0A087WYL5;Q6UXD5-5;Q6UXD5;Q6UXD5-6;Q6UXD5-2;Q6UXD5-3;Q6UXD5-4;H3BN26	Seizure 6-like protein 2	SEZ6L2	5939400	7717300	9056700	8899000	8617700	8876000	9980600	6012100	7568900	7429500	6592100	6644600	5184000	6950700	8522000	6983400	5367100	7457200	8507000	5900900	6995400	8561600	7709000	9603300	9140600	6257100	5380500	7450600	5755000	5903000	3205400	4147800	1936800	6890100	4883700	6127600	8819400	8778000	7695600	7966200	8428100	6017000	8308100	8030500	7299700	8776200
G3V4A5;A0A087WYL7;O75586;O75586-2;O75586-3	G3V4A5;A0A087WYL7;O75586;O75586-2	Mediator of RNA polymerase II transcription subunit 6	MED6	1622600	1783900	991910	1179500	1109300	1307900	1514600	1974200	1977400	1471300	1671900	1550300	2745600	2390000	987230	1907600	1673400	2957600	1416800	1806500	3089300	2038200	1937000	1864700	1661000	3300500	2398800	2961200	3055800	2512000	3263600	2362000	2684300	3024700	2953400	2362800	2523500	2061900	1824400	2481300	1377000	2725300	2450700	2358300	2453900	2269800
A0A087WYQ1	A0A087WYQ1			36553000	35331000	33346000	38832000	40168000	37474000	39760000	33934000	35286000	36623000	36570000	37420000	36362000	44463000	40175000	43743000	35704000	44772000	38830000	35101000	45737000	46314000	44195000	42154000	41177000	44854000	36304000	44752000	35459000	34798000	49404000	51289000	49062000	36884000	47974000	34841000	36038000	33555000	36681000	33079000	34883000	35381000	37482000	37446000	34529000	38044000
A0A087WYT3;Q15185-4;Q15185;Q15185-3;B4DDC6;Q15185-2	A0A087WYT3;Q15185-4;Q15185;Q15185-3;B4DDC6	Prostaglandin E synthase 3	PTGES3	106420000	94732000	96765000	84635000	82529000	83132000	89538000	113810000	93767000	91919000	97513000	102090000	129010000	86759000	81919000	92029000	127340000	102120000	82731000	114830000	95592000	90930000	81544000	78371000	76367000	91869000	132370000	96572000	104190000	112710000	100520000	95827000	111120000	98306000	106640000	115410000	93299000	95449000	95557000	99998000	90288000	122080000	102400000	104130000	109800000	96633000
A0A087WYV9;A0A087X1F5;A0A087WX56	A0A087WYV9;A0A087X1F5		SYNJ2BP-COX16	7653900	6313900	6347000	9574300	8634000	10391000	10284000	6568900	6372700	6137000	7160500	8551000	7365500	8302700	7363800	8105500	7149900	8324100	7600700	7255500	8877900	8909700	8265800	6519500	8394800	8969900	6899800	8928200	7945500	7929100	8313000	9003600	8755400	8234300	8905500	6972200	6794900	8598900	6537300	8190100	7898500	7379900	7707400	7478000	6979900	7449700
A0A087WZ13;E9PAU2;Q8IY67-2;Q8IY67;K7EQG2;K7EKR9;Q8IY67-3;K7ERR4	A0A087WZ13;E9PAU2;Q8IY67-2;Q8IY67	Ribonucleoprotein PTB-binding 1	RAVER1	14059000	14952000	14672000	15401000	16224000	15457000	15202000	15469000	14287000	13913000	14996000	14674000	17794000	14824000	13023000	13542000	16170000	13996000	12717000	16392000	13447000	13806000	14703000	13989000	13010000	16349000	16904000	15161000	15992000	16567000	13281000	14187000	15455000	15488000	14508000	16736000	15258000	15570000	15264000	17130000	15789000	16850000	15944000	15364000	17562000	14478000
A0A087WZ32;A8K727;Q9HB19;A0A087X038;E5RHB5;E5RGP3	A0A087WZ32;A8K727;Q9HB19;A0A087X038;E5RHB5	Pleckstrin homology domain-containing family A member 2	PLEKHA2	2739900	2505100	2700000	2727100	2740500	2731000	2828500	2693300	2387300	1800000	3222400	2307500	2842300	2710400	2644000	2830300	3072400	2852500	2890700	2977200	2521200	3261800	2918200	3196700	2884200	2988300	3464500	2746400	3206100	3448500	3112100	3074300	3277800	3150800	3341900	3387300	3065300	3020500	3264900	3381800	3517800	3482200	2961300	2643400	2588800	3133400
A0A087WZ62;Q9H6U8;Q9H6U8-3;H0YCW6;Q9H6U8-2;Q9H6U8-4;A0A087WTZ3;A0A087WVC0;A0A087WZY8;A0A087WX16;A0A087WV58	A0A087WZ62;Q9H6U8;Q9H6U8-3;H0YCW6;Q9H6U8-2;Q9H6U8-4	Alpha-1,2-mannosyltransferase ALG9	ALG9	1812900	2013000	2013400	1536900	1750900	1736000	1811900	1609800	2054800	1757800	1864500	1593100	2153000	1907600	1999800	1778500	1932900	2166700	1693100	1685600	2376800	2152000	1682600	1335300	1444900	1590500	1996500	1836800	2276400	2395500	2168300	2028100	2101000	2464100	2195200	2359700	1528100	1995400	1443200	1630800	1968300	2251200	1503500	1689700	2327500	1368500
A0A087WZN1;O43837;A0A087X2E5;O43837-2;O43837-3;A0A0D9SG66	A0A087WZN1;O43837;A0A087X2E5;O43837-2	Isocitrate dehydrogenase [NAD] subunit, mitochondrial;Isocitrate dehydrogenase [NAD] subunit beta, mitochondrial	IDH3B	19449000	14401000	14534000	17861000	17948000	18002000	16189000	17790000	13531000	14898000	20595000	20825000	15249000	14136000	22193000	20773000	15785000	17749000	21704000	18121000	20081000	20415000	16120000	17025000	21094000	11773000	15763000	15776000	21445000	21532000	17197000	17864000	17230000	21603000	16998000	20902000	17218000	14840000	16664000	14565000	15614000	18799000	15660000	16612000	20472000	17343000
A0A087WZQ0;P24522-2;P24522	A0A087WZQ0;P24522-2;P24522	Growth arrest and DNA damage-inducible protein GADD45 alpha	GADD45A	541269	329050	461152	406788	1.76988e+06	391510	138494	318276	395969	235488	429230	1.09188e+06	632676	870474	333245	486490	308352	556090	429842	480230	838167	597176	456686	375058	178210	698595	411060	619752	671072	460007	231625	505227	649139	577188	709380	576830	467753	330122	612096	407873	621986	917346	754152	1.19327e+06	620152	468220
A0A087WZV0;O43314-2;O43314;D6RBU4;H0Y9M0;D6RFG4	A0A087WZV0;O43314-2;O43314	Inositol hexakisphosphate and diphosphoinositol-pentakisphosphate kinase 2	PPIP5K2	3405100	2481400	2654600	2738300	2875000	2979200	2808100	3002300	3099000	3012900	2782400	2888300	3172800	3191100	2400300	2763300	3485300	2931800	2601400	3337700	2707700	3214800	3082500	2626300	2541000	3163500	3264300	2976800	2883700	2718800	2743000	2584700	2564300	2531400	2925300	3001200	3241800	2950600	3088200	3203500	3281500	3045600	2969400	2814300	2849900	3000700
A0A087WZX0;Q86UU0-4;Q86UU0-2;Q86UU0;Q86UU0-3	A0A087WZX0;Q86UU0-4;Q86UU0-2;Q86UU0;Q86UU0-3	B-cell CLL/lymphoma 9-like protein	BCL9L	1248500	1014000	1114200	1449500	1297200	942180	1277100	1552800	1344100	904020	1315400	1264600	1289100	880450	1084900	1165200	1376300	1449000	1286600	1298500	1232700	1259800	776680	1369900	1193200	1055900	1653400	758410	845090	1359000	1150000	1105300	1417000	1193200	812930	1161600	1216600	1533000	1370600	1421900	1229000	1443100	1483100	1258200	1579100	1082900
F5H3Q5;A0A087WZY5;A8MXH5;Q14031-2;Q14031	F5H3Q5;A0A087WZY5;A8MXH5;Q14031-2;Q14031	Collagen alpha-6(IV) chain	COL4A6	4692300	1667300	2149700	1804700	1761400	1452200	1901700	4017300	1639900	1714300	3032800	3895400	3159100	1504600	2755200	3247700	3973300	1619300	3107800	3643300	2836700	2957600	1708700	1950300	2632600	1005100	3317300	1405900	7638200	7463200	1264000	1764200	1243300	7749800	1757600	5908600	2542000	2641800	2552400	3108100	2620000	5676300	2472400	3128600	6648600	2759200
J3KPF9;A0A087X011;E9PES4;Q9Y496;H7C2F6	J3KPF9;A0A087X011;E9PES4;Q9Y496;H7C2F6	Kinesin-like protein;Kinesin-like protein KIF3A	KIF3A	1862700	1864400	2061500	1398200	1416800	1512800	1643900	1982900	2061600	1926400	2056000	1759300	1945900	1890200	1906500	1376700	2089700	1267600	1823900	2740500	1241200	1472100	1519900	1543500	2020000	1947800	1919100	1952900	1914900	1488300	2053800	1711000	1947300	1908400	2053400	1375800	1799300	2130400	2134000	2304400	2643900	2170600	1413100	2015100	1907500	1837800
A0A0C4DFT8;A0A087X085;G3XAA4;Q9NQC1-2;Q9NQC1;C9J929;B5MBX1;A0A7P0TAP8;Q9NQC1-3;A0A7P0Z4H4	A0A0C4DFT8;A0A087X085;G3XAA4;Q9NQC1-2;Q9NQC1;C9J929;B5MBX1;A0A7P0TAP8;Q9NQC1-3	Protein Jade-2	JADE2	1614200	2070200	1551800	1424200	912973	2017700	2053200	2175500	1612800	1315000	2212300	2391500	2279300	2601000	2065800	2690700	1390500	2538500	2450900	1528100	3032100	1862400	2253000	1989400	2393700	2957300	2329200	1843800	2145200	2215400	1971000	3130200	2598500	2157000	3031500	2388100	2012900	1372300	1667200	1864800	1720700	1996300	1936400	2057400	2269100	1396300
A0A087X091	A0A087X091		WDR13	658920	871080	720567	737020	1464400	860910	624690	951530	678270	752810	662690	850870	1069600	655690	520160	791250	924070	307352	468720	1216200	674620	627700	632040	432410	711290	541270	705840	712650	706360	673220	300247	572940	942610	437160	867100	949500	1011500	1040100	1133300	956590	847340	1076100	903700	916110	185253	875140
A0A087X0K0;P39059	A0A087X0K0;P39059	Collagen alpha-1(XV) chain;Restin;Restin-2;Restin-3;Restin-4	COL15A1	1992300	1373900	1048400	233360	297960	64171	265060	1467500	1405600	1058900	1715800	1630600	1423700	327880	1949200	950400	1615700	217510	1949400	1227600	518730	675690	447970	1135900	1498300	798519	1641600	71835	2793200	4301800	405080	367530	726060	2882300	608270	2871600	1154500	1351800	1469200	1549400	1126300	3434500	2015400	2263100	3117200	1721500
A0A087X0K9;G3V1L9;Q07157;H0YKB1	A0A087X0K9;G3V1L9;Q07157	Tight junction protein ZO-1	TJP1	8506600	7834900	8375300	7320400	7572100	7440600	7443200	8354000	8603000	8116100	8218100	8024400	7803400	9031300	7937200	10306000	7814800	9591500	7850800	7751500	9661600	9746100	8359400	8290700	8003400	8698100	8103600	8761100	7941300	7812900	8259800	7818900	8248800	7874900	7823800	7651600	6777200	7626600	6582500	7356400	7119300	6603100	7856400	7386000	7104800	7503300
A0A087X0L7;J3KNA0;Q15070-2;Q15070;E7EVY0;C9JC63;Q15070-3	A0A087X0L7;J3KNA0;Q15070-2;Q15070;E7EVY0	Mitochondrial inner membrane protein OXA1L	OXA1L	8980800	9952300	9601400	12955000	11509000	11820000	13151000	9320300	9967400	10367000	9236300	11033000	8800900	11211000	13317000	9539700	9049200	11683000	13386000	9407100	11560000	8036900	9860100	11831000	13464000	11755000	9077500	10668000	9925900	9545100	11799000	11806000	10993000	9365000	10960000	9131000	9367000	10018000	9141700	9585300	9562600	8542400	9226400	8985200	8639300	8825700
A0A087X0M8;O00533-2;C9J905;H7C0J0;C9JH37	A0A087X0M8;O00533-2	Neural cell adhesion molecule L1-like protein;Processed neural cell adhesion molecule L1-like protein	CHL1	585360	591400	811590	537700	533290	511120	562810	664720	682000	798850	66118	626060	864040	523020	991420	449830	588282	508130	556400	560000	596220	161870	713190	793650	814800	400550	512140	699070	640460	474850	676070	431240	462921	75304	323367	587190	295960	277890	470950	385580	439520	416310	612550	487050	224150	423236
A0A087X0N3;Q96MY1-2;Q96MY1	A0A087X0N3;Q96MY1-2;Q96MY1	Nucleolar protein 4-like	NOL4L	366534	621810	325776	547890	615110	406660	761510	372945	885198	683110	441840	371070	602772	798760	1.05167e+06	657890	298622	156860	627880	882256	495000	500597	1101500	898110	798360	854400	324520	808570	532879	229484	798310	545417	1011800	333350	771950	636078	672360	710120	602990	870307	664240	559854	398785	258514	528915	367541
A0A087X0R6;Q9UMY4;Q9UMY4-1;Q9UMY4-3	A0A087X0R6;Q9UMY4;Q9UMY4-1;Q9UMY4-3	Sorting nexin-12	SNX12	17123000	11889000	11198000	19148000	17605000	17081000	17818000	18278000	11146000	10506000	15695000	14929000	18916000	15208000	12009000	12950000	19359000	16873000	11717000	19819000	13978000	15946000	13251000	13412000	12027000	16084000	20395000	14298000	14432000	16289000	16725000	16639000	18207000	15165000	18218000	15721000	20474000	16848000	19972000	20133000	19721000	17213000	17296000	17257000	17158000	17349000
A0A087X0V4;Q8IWT0;D3DPQ2;A0A8C8MQ05;A8K0B5;Q8IWT0-2;A0A087WTK6;A0A087WUU3;F6SII6;A0A087WW18;S4R426;A0A087X1H4;H7C3R6	A0A087X0V4;Q8IWT0;D3DPQ2;A0A8C8MQ05;A8K0B5;Q8IWT0-2	Protein archease	ZBTB8OS	1746200	1507000	1399700	1261300	1049800	1009900	1257000	1186500	1624400	2005300	1649200	1542500	1507200	1186000	2076700	1170200	2017200	1127300	2222000	1839300	960550	896620	1234700	2051600	2197500	1339300	1788900	1515700	674410	1026900	1345900	580180	863710	1014600	1246200	1412900	1908200	1378700	1339900	1338900	1231600	1530000	1317800	1356300	1495500	1531300
A0A087X169;Q5T6S3;B0QZ72;Q5T6S3-3;Q5T6S3-2;X6RER8;F5H8K3;B0QZ50	A0A087X169;Q5T6S3;B0QZ72;Q5T6S3-3;Q5T6S3-2;X6RER8	PHD finger protein 19	PHF19	925060	474100	1123600	1397200	1083000	756100	1423900	1272800	1236200	1197400	900340	1108000	1383800	1713100	941210	1342400	1375600	1846900	985290	1225300	1780000	965700	1448700	1126400	532910	1210700	1437300	903680	1204800	1235800	1416400	1633200	1469800	1192900	1585600	1111500	890510	989390	1209500	478270	878960	794720	1113900	1151500	1076600	736960
A0A087X1E4;P53365;P53365-2;P53365-3;E9PRV8;E9PPY7	A0A087X1E4;P53365;P53365-2;P53365-3	Arfaptin-2	ARFIP2	4972700	4996500	5003900	3997900	3633400	3820100	3566500	4658100	5242000	4597000	4623200	4133200	5121600	3627000	5276400	3973700	5079500	3799100	4594200	5293600	3538500	3446700	3495600	5442400	4691500	3702600	5260200	3347000	4768400	4825700	3845500	4181700	3792800	3892100	4760200	4663700	4343500	3862600	4548500	4088800	3773900	4993700	3631700	4177300	4739400	3945700
A0A087X1J5;H7BY14;A0A087WYW1;Q96NU1-6;Q96NU1-4;Q96NU1;Q96NU1-5;H7C3J6;A0A087WXB3;A0A087X223;A0A087WYU3;Q96NU1-1;Q96NU1-2	A0A087X1J5;H7BY14;A0A087WYW1;Q96NU1-6;Q96NU1-4;Q96NU1;Q96NU1-5;H7C3J6;A0A087WXB3;A0A087X223;A0A087WYU3;Q96NU1-1;Q96NU1-2	Sterile alpha motif domain-containing protein 11	SAMD11	496440	541867	696500	556610	833896	432594	690430	473429	587800	343006	417150	268260	557810	357281	663620	555427	464870	635250	726730	892240	538280	409765	723837	572700	1120200	488620	454290	302211	632853	741050	825940	654070	693330	707000	1170400	426020	481101	510440	325624	290695	940536	490823	581970	444640	540060	510020
A0A087X1K6;Q9Y2Y9	A0A087X1K6;Q9Y2Y9	Krueppel-like factor 13	KLF13	1164700	1163500	1107300	1222700	1181600	1073900	1295400	1104500	794190	1055200	1112800	1183500	1395000	1065800	949550	1064100	1062000	1273900	1111100	1154600	856980	1148900	997900	1147100	1288900	1323600	336854	1175000	1274400	1009000	1290100	871670	978550	851900	888220	1043100	905910	1235100	695040	1105200	1183300	1104200	1312500	273347	1200700	850750
A0A087X1W8;A0A0A0MTJ8;X5DQS5;Q9BY67-5;Q9BY67;Q9BY67-4;Q9BY67-3;A0A087X0T8;Q9BY67-2;F5H125;H0YG94;F5H8J9	A0A087X1W8;A0A0A0MTJ8;X5DQS5;Q9BY67-5;Q9BY67;Q9BY67-4;Q9BY67-3;A0A087X0T8;Q9BY67-2	Cell adhesion molecule 1	CADM1	3132400	399960	1423900	2221100	1445200	1573400	2051300	3381200	1403500	1051300	2821000	3713900	2763000	3193000	2334100	2829500	2615700	2874400	3388100	1889300	3218700	2644200	3286300	3539300	2556100	2374800	2722900	2789800	4711600	5332000	4258200	4671000	6224600	3986700	4522300	4777900	1483800	2375200	1169400	2505800	2178300	4491700	2896000	2823000	3603800	3154600
A0A087X1Z3;Q9UL46;H0YM70;H0YKU2	A0A087X1Z3;Q9UL46;H0YM70	Proteasome activator complex subunit 2	PSME2	52321000	53176000	48137000	43749000	41957000	41516000	41836000	49384000	48839000	49433000	49216000	49401000	58238000	42711000	45648000	41594000	61912000	40186000	47289000	60971000	40708000	45524000	44390000	42837000	45036000	43802000	59419000	40657000	43595000	43592000	32872000	34645000	32104000	39831000	33655000	44857000	44838000	44295000	47702000	42149000	44074000	51896000	48746000	52959000	47549000	53502000
A0A087X256;Q2M389;Q2M389-2;F8W1W1;F8VNZ5	A0A087X256;Q2M389;Q2M389-2	WASH complex subunit 7	KIAA1033	4795800	6337700	5963600	5080300	5354100	5409400	5044400	4826100	6248700	6795600	4552000	4355900	4974300	4990500	4643600	3878700	5181800	4396000	4616300	5529500	4007000	4541000	4513500	4742400	4724900	4598200	5111600	5085400	4134300	4069300	3873800	3715900	4072400	4098800	4237600	4263900	5160400	5443300	5325300	5766000	5147300	4868200	4518100	4403100	4716900	5031200
A0A087X266;Q9BXJ8;A0A087WZA9;A0A024R4K9;Q9BXJ8-2;A0A087WV11	A0A087X266;Q9BXJ8;A0A087WZA9;A0A024R4K9;Q9BXJ8-2	Transmembrane protein 120A	TMEM120A;TMPIT	1079400	560900	781290	1115100	1698500	1458100	805960	705060	1310200	1558500	1062300	1014800	713220	1509800	1279800	1858400	700250	1181600	1211500	737440	892720	482910	1974000	1420900	929160	956880	852460	1175400	913910	919530	904700	515020	849310	815490	752500	840330	1038700	740590	417570	643410	998620	625360	669510	1245500	430060	976550
A0A087X295;Q9NNW5;E9PDU5;E9PBK6;C9K020;V9GZ65;V9GYU1;E5RFX3;F8WE36	A0A087X295;Q9NNW5;E9PDU5;E9PBK6	WD repeat-containing protein 6	WDR6	4746300	5180300	5309000	3741400	3504500	3913000	3795400	4254500	4764000	5315400	3984700	4136200	4467000	4566100	3915900	4029700	4736000	4324300	3781600	4354500	4338500	4389400	4456000	4049100	4155600	4374200	4226600	4575000	3412800	3669200	4818900	4288700	4445400	1918900	5097000	3677300	4063900	3971900	3716400	3488900	2273900	3800200	3773500	3608800	3764400	3533400
A0A8Q3SI92;A0A8Q3SI47;A0A8Q3SI70;A0A087X2C4;A0A8Q3SIA5;O60245;O60245-2	A0A8Q3SI92;A0A8Q3SI47;A0A8Q3SI70;A0A087X2C4;A0A8Q3SIA5;O60245;O60245-2	Protocadherin-7	PCDH7	1739300	3523200	3424700	2962000	2856300	2874800	3112000	1930000	3300300	3709000	1836600	1945600	1849700	2610200	2475200	2740100	1837600	2581300	2498400	1765300	2877100	2940700	3022300	2578300	2396500	2618800	1903900	2072100	1775100	1766500	2048000	2546600	2181300	1846100	2771200	1696600	1925300	2354500	2043300	2374800	2880400	1592500	2893400	2349700	1470700	2480000
A0A087X2D5;Q9BRJ2;A0A0G2JMS5;A0A087WU62	A0A087X2D5;Q9BRJ2;A0A0G2JMS5;A0A087WU62	39S ribosomal protein L45, mitochondrial	MRPL45	11277000	11054000	11193000	14218000	13618000	12952000	14226000	11166000	12390000	11745000	11127000	12171000	11102000	13354000	14200000	12572000	10242000	12387000	13541000	9729900	12591000	11940000	14038000	14196000	13574000	12473000	10368000	13538000	13316000	12093000	13324000	11762000	13631000	12908000	12583000	12534000	12196000	12571000	10680000	12047000	11457000	10640000	11464000	10572000	10297000	11332000
A0A087X2H1;Q9ULT8;A0A8I5QJU2;H0YJD4;H0YJP0;A0A8I5KU01;A0A8I5KUD6;G3V4V5	A0A087X2H1;Q9ULT8;A0A8I5QJU2;H0YJD4;H0YJP0;A0A8I5KU01;A0A8I5KUD6	E3 ubiquitin-protein ligase HECTD1	HECTD1	2934100	2218700	2192400	2390800	2557000	2534600	2134500	2766700	2189500	2116800	2742400	2402400	2749000	2309900	1864300	2790700	2664600	2899400	1885200	2799900	2671600	2933400	1904600	1919500	1937300	2440300	2675400	2344900	2325800	2580400	2212800	2084100	2514300	2443000	2088800	2286600	2128500	2163300	2015800	2275600	2403400	2766800	2209300	2425300	2493200	2235500
A0A087X2I1;P62333;H0YJC0;H0YJS8;H0YJX2;H0YJE9;H0YJT1;H0YJD2;H0YJY8	A0A087X2I1;P62333;H0YJC0	26S protease regulatory subunit 10B	PSMC6	38773000	38950000	39958000	35929000	36164000	36115000	35721000	38216000	40165000	35277000	38763000	37044000	40860000	34431000	32740000	34613000	39848000	33287000	35002000	39888000	31608000	36351000	32477000	31976000	34279000	34831000	40030000	33849000	34056000	32830000	31543000	31945000	34484000	34384000	32728000	34483000	35674000	33242000	35879000	35142000	34807000	36331000	36008000	36565000	36021000	33848000
A0A088AWN2;Q8TBZ3-7;Q8TBZ3-4;Q8TBZ3-5;Q8TBZ3-6;Q8TBZ3;Q8TBZ3-2	A0A088AWN2;Q8TBZ3-7;Q8TBZ3-4;Q8TBZ3-5;Q8TBZ3-6;Q8TBZ3;Q8TBZ3-2	WD repeat-containing protein 20	WDR20	399206	919431	469970	6164500	1764600	791380	4701700	478715	400826	14967000	522846	659046	419648	585040	989649	427081	754486	3719900	213654	500100	267339	532122	1094500	243213	902450	627175	301704	1001500	3554600	4220900	178793	446213	290482	3687300	4561700	460208	436425	462051	312981	218725	259649	583414	428319	807998	691636	498370
A0A088AWP5;Q8WUY3-4;Q8WUY3;Q8WUY3-2;Q8WUY3-3;H7BZH9;E9PDC2;X6R9J3;Q5JUB9;Q5JUB8;Q8WUY3-5	A0A088AWP5;Q8WUY3-4;Q8WUY3;Q8WUY3-2;Q8WUY3-3;H7BZH9;E9PDC2	Protein prune homolog 2	PRUNE2	678172	1180000	591823	697030	1029300	890830	1055600	714860	417821	543140	734730	1193900	961860	536474	533430	295975	864162	1012000	1272700	944760	333569	885830	502124	1400300	1886200	1179900	299900	1117800	793360	997910	1159400	872930	1401300	1539300	993550	275412	330264	623630	1255000	893250	338522	678800	989930	884828	591152	733330
A0A096LNL6	A0A096LNL6		ATRX	927310	551805	1632300	1649300	1667300	715050	1184300	899460	350467	538260	1185000	829570	433952	1545400	338121	920971	1166900	435251	875710	984130	514962	654228	1539700	1022900	614279	880577	986030	1193500	420493	943990	1012300	449741	604168	531287	628763	648960	1406900	1104100	263319	821060	948230	1.08411e+06	947360	1264900	717640	381543
P46100-6;A0A096LNL9;A0A096LPG6	P46100-6;A0A096LNL9	Transcriptional regulator ATRX	ATRX	907500	598464	1.19798e+06	631860	1.76126e+06	1025600	858450	791840	570241	447820	538052	442549	409049	1177100	869490	1128600	494614	1105800	224394	938490	1102300	1738400	1725500	795960	758810	1757600	805240	989400	1203900	1029900	1717300	1660100	1697900	745950	1547300	1085000	470217	997100	908660	798950	1033700	1.03091e+06	790550	382899	682320	1078600
P0DPK4-2;P0DPK3-2;A0A494C1U9;A0A096LNW5;P0DPK3;P0DPK4;Q7Z3S9;Q7Z3S9-3	P0DPK4-2;P0DPK3-2;A0A494C1U9;A0A096LNW5;P0DPK3;P0DPK4;Q7Z3S9;Q7Z3S9-3	Notch homolog 2 N-terminal-like protein	NOTCH2NL	1816500	2709600	2837400	1750500	1333200	1731400	1565700	1747200	2338000	2409000	1773200	1835800	2040400	1493500	1678300	1528900	1350500	906570	506608	1748100	983150	1065500	962760	1790500	1926200	1121200	1551200	1194200	2569200	2849300	2244000	3003600	2327900	3115700	2596700	3225200	195781	2134400	1971500	2284700	439924	541668	2335600	549066	2019700	2078700
P30566;A0A7P0Z472;A0A7P0T9A7;A0A096LNY6;A0A1B0GTJ7;A0A1B0GWJ0;A0A0A6YY92;A0A7P0T8E4;A0A1B0GWF8;A0A096LNY5;A0A096LP92;A0A096LNY4;A0A096LP72;B4DEP1;A0A096LP76;A0A1W2PRX2;V9GY96;A0A096LNT0	P30566;A0A7P0Z472;A0A7P0T9A7;A0A096LNY6;A0A1B0GTJ7;A0A1B0GWJ0;A0A0A6YY92;A0A7P0T8E4;A0A1B0GWF8;A0A096LNY5;A0A096LP92	Adenylosuccinate lyase	ADSL	13743000	14131000	13429000	12978000	13865000	12610000	12753000	14601000	14131000	12927000	13388000	12852000	15922000	12139000	11371000	11647000	17362000	13121000	11760000	15782000	11992000	11455000	12045000	12254000	11266000	12650000	15122000	11027000	11248000	12702000	15116000	16120000	15653000	12661000	16067000	13286000	16401000	15637000	17775000	15651000	15376000	16482000	12854000	13953000	14725000	12913000
A0A096LP25;Q2M2I8-2;Q2M2I8;E9PG46;Q6ZSR9;A0A096LNZ0	A0A096LP25;Q2M2I8-2;Q2M2I8;E9PG46	AP2-associated protein kinase 1	AAK1	1734500	2593800	2573300	1719200	2055700	1915100	1811100	2094300	2495100	2597500	1833200	1751100	1799600	1624900	2051400	1358800	1823100	1398400	1823200	1719600	921090	713460	1679600	2126700	2266800	1850800	1960300	1930300	1617000	1755800	1573700	1561000	1467500	1508000	1591800	1509100	2182400	2451400	2324000	2583300	2536200	1578200	2200400	1903600	1527200	2057100
A0A140TA46;A0A096LP39;A0A0G2JKY0;A0A0G2JJ52;Q9H633-2;A0A0G2JHI3;H0Y735;A2AAZ6	A0A140TA46;A0A096LP39;A0A0G2JKY0;A0A0G2JJ52;Q9H633-2;A0A0G2JHI3	Ribonuclease P protein subunit p21	TRIM39-RPP21;RPP21	2156400	1576500	1615900	1506700	1256200	1593400	1230700	2214800	1901000	2063900	1981900	2065000	1797000	910490	2203400	394150	1947300	1146800	1446200	1333100	665360	1526900	862890	1508200	1825700	747190	1316000	901230	1041400	1012200	1423100	871990	1115800	726890	969470	1185200	1208400	572997	877200	614920	847850	689840	1090100	1544500	330284	1031000
A0A096LPI6;A0A096LNH5;H7C2G3;H7C1F6;A0A096LP73	A0A096LPI6;A0A096LNH5;H7C2G3;H7C1F6		C21orf33	22656000	19516000	24739000	31502000	29381000	29792000	30325000	27532000	22605000	21747000	23590000	28207000	23908000	28935000	24772000	36980000	24065000	33455000	24707000	23205000	34859000	33843000	29873000	25220000	25642000	29540000	26013000	30797000	35339000	32373000	34082000	32602000	35185000	33932000	33390000	32283000	25491000	25604000	25661000	26236000	26919000	31867000	25099000	24961000	29816000	24124000
A0A0A0MQR2;Q9BY42;A2A2L5;A2A2L6	A0A0A0MQR2;Q9BY42;A2A2L5;A2A2L6	Protein RTF2 homolog	RTFDC1	4116500	4446400	4033600	4611500	4778900	4395400	4829600	4889900	4284900	3812100	4253100	4050100	5197200	3780400	4030300	4199500	5278700	5109700	4332100	5656500	4098100	4122300	3307500	4692000	4499600	4307900	5352300	3933500	4598900	5231700	4944700	4626800	5255000	5208900	5659100	5421700	5372200	4204900	5543700	4274200	4352500	5626000	5180400	5234800	5312800	5009100
F5H0Q6;A0A0A0MQS2;Q8N2M8-3;Q8N2M8;K7EM61;K7EKC9	F5H0Q6;A0A0A0MQS2;Q8N2M8-3;Q8N2M8;K7EM61	CLK4-associating serine/arginine rich protein	CLASRP	1725600	1040600	2398000	896820	550990	1160700	729385	939690	1375000	1317900	695810	1237600	1361600	852330	1503400	1276500	1858800	1758800	1199600	1097100	1636700	1471700	892800	1732400	1573200	2232300	1764600	1473000	1858100	2265400	2544400	2127300	1791700	2599700	2454000	1885400	1735500	1636200	1845100	1595700	1787600	1717900	2662400	1365300	2397600	1647000
A0A0A0MTC7;A0A0A0MQS9;Q16363-2;Q16363;E5RFQ2;H0Y351;H0YAQ5;H0YAP9;A0A494C1K8	A0A0A0MTC7;A0A0A0MQS9;Q16363-2;Q16363	Laminin subunit alpha-4	LAMA4	794460	1739200	1951700	1143600	1227600	714530	1312200	971480	1651900	1675100	909360	931330	256620	3716800	524680	2842200	700090	2881000	621520	465790	2654400	2326900	4253500	583600	234900	4035600	910880	4318700	744210	653940	2164000	1970700	2097100	797630	2281300	789480	1389200	2617700	913590	2747000	2285900	602690	1755600	1338900	500690	1615300
A0A0A0MQU3;P62837	A0A0A0MQU3;P62837	Ubiquitin-conjugating enzyme E2 D2	UBE2D2	37750000	46194000	46651000	38712000	31712000	32062000	36661000	43832000	41428000	39757000	35518000	36207000	46713000	35529000	34674000	34543000	53255000	37909000	32724000	49256000	33340000	35312000	30977000	41211000	36608000	34389000	53768000	30735000	37694000	38485000	31540000	33320000	36998000	39667000	36256000	37232000	48788000	50428000	47425000	50165000	49308000	47818000	39892000	38778000	51977000	39818000
A0A0A0MQU4;Q96I15;Q96I15-2;H7C3V9;H7C277;H7C1N7;C9JNL5;H7C4A1;H7C280;F8WCL3;F8WBU3	A0A0A0MQU4;Q96I15;Q96I15-2;H7C3V9;H7C277	Selenocysteine lyase	SCLY	1315000	1322300	1940600	1236200	1609600	1610900	1303700	1262900	1791100	1258800	1112700	1056100	1153600	923550	1854000	554370	1285400	987480	1782700	1354300	671010	523560	1404800	1950300	2496200	1150900	1111800	1493900	1428300	1096200	2039500	1841800	1748400	884630	1750000	1353400	2505800	1587400	1818700	2015300	2315700	1156300	1342600	1620700	1483100	1125000
A0A0A0MQX1;Q9HD67;Q9HD67-3;E9PEW5;D6RGD1;E9PCN3	A0A0A0MQX1;Q9HD67;Q9HD67-3;E9PEW5	Unconventional myosin-X	MYO10	1471800	2206100	2171300	1378800	1035700	1765400	1125500	1146600	2228300	2073900	1195400	1492700	1284500	2248100	1617800	2247000	1278800	2768000	1857000	1236400	2244700	2391700	2050400	2006500	1546200	2147400	1436600	1942300	1419400	1012100	1640300	1570900	1570500	639900	572170	861720	1489600	2011600	1489800	1484100	1944000	1087900	2116200	2243000	1395900	2477400
A0A0A0MQX5;O94779-4;O94779-2;O94779	A0A0A0MQX5;O94779-4;O94779-2;O94779	Contactin-5	CNTN5	432039	973675	663692	795452	316563	631742	778640	353917	1342200	381801	1087400	867700	452430	277618	206196	385510	416852	126581	592082	402816	476771	151850	2413400	897872	593362	655383	580180	391303	495245	723090	619870	904830	768440	533159	302040	878865	526101	888960	545916	775210	514870	844540	456186	962960	563878	1045600
C9JP00;A0A0A0MQX8;Q9NR56;Q9NR56-7;Q86VM6;C9J4T8;C9JCX1;H7C4Y1;Q9NUK0-4;Q9NUK0-3	C9JP00;A0A0A0MQX8;Q9NR56;Q9NR56-7;Q86VM6	Muscleblind-like protein 1	MBNL1	13643000	14882000	15722000	14682000	14032000	14726000	16261000	14696000	15934000	12997000	14566000	15213000	15075000	13783000	15617000	13309000	16008000	13642000	15169000	14125000	14846000	13270000	13033000	15538000	16303000	13910000	15672000	13605000	13401000	14611000	14894000	13906000	14669000	13595000	12724000	14332000	14693000	13912000	14746000	13949000	14822000	15009000	13607000	14409000	13822000	13227000
A0A0A0MR74;O75907	A0A0A0MR74;O75907	Diacylglycerol O-acyltransferase 1	DGAT1	895130	985460	675600	817790	654200	864640	810300	1099100	1130900	713970	1073800	1224900	944930	1074200	1331400	1780200	1173700	841430	1015000	712190	1097800	378005	1034100	1179600	877280	796240	793390	1025300	529140	853300	760380	903700	908720	919380	1091600	957170	809080	853160	589960	668340	490880	627590	859730	1063200	544860	949640
Q93074-2;Q93074;Q93074-3;A0A8I5KUR0;A0A8I5KW86;A0A8I5QJW8;A0A0A0MR79;A0A8I5KQY2;A0A8I5KXK9;A0A8I5KSA4;A0A8I5KVA6;A0A8I5KRJ8;H7C191;A0A8I5QJK7;A0A8I5QKU5;A0A8I5KVJ2;A0A8I5KQ51;H7C274;A0A8I5KVC2;A0A8I5QJG1	Q93074-2;Q93074;Q93074-3;A0A8I5KUR0;A0A8I5KW86;A0A8I5QJW8;A0A0A0MR79;A0A8I5KQY2;A0A8I5KXK9;A0A8I5KSA4;A0A8I5KVA6	Mediator of RNA polymerase II transcription subunit 12	MED12	2669800	2385500	2172900	2930000	2594500	2752300	3034300	2519900	2377700	2141800	2417300	2550000	2326900	3145400	2196900	2654500	2240500	2840800	2296100	2345300	2607900	2854400	3331900	2176900	2498900	3342500	2456300	3372200	2386000	2360800	3493800	3212900	3518700	2419900	3187900	2462200	2367800	2828600	2235000	2574800	2239100	2388800	2518300	2465900	2546500	2411800
A0A0A0MR85;Q03013-2;Q03013;Q03013-3;A6NNT0	A0A0A0MR85;Q03013-2;Q03013;Q03013-3	Glutathione S-transferase Mu 4	GSTM4	582770	644240	644060	351959	471940	553010	656870	633090	846770	884770	388672	372606	1014500	473946	963290	322206	700190	986570	1209400	568690	562060	666928	633381	910250	935690	811180	606698	635830	497020	545170	173622	507110	671100	263950	551258	714390	536370	592905	942970	691177	358859	388523	552095	708940	461321	1.23594e+06
A0A0A0MRB5;Q8WXG6-3;Q8WXG6-2;Q8WXG6-8;Q8WXG6-5;Q8WXG6-4;Q8WXG6-6;Q8WXG6;Q8WXG6-7;F8W8U2;A0A0U1RR25;C9J6B0;C9JM97;C9JLZ9;C9K0L0	A0A0A0MRB5;Q8WXG6-3;Q8WXG6-2;Q8WXG6-8;Q8WXG6-5;Q8WXG6-4;Q8WXG6-6;Q8WXG6;Q8WXG6-7	MAP kinase-activating death domain protein	MADD	2468300	2513700	2426000	2136300	2564700	2420000	2504900	2654800	2493900	2251500	2451300	2388100	2751500	2538000	2301100	2884100	2750700	2632400	2123600	2648900	2361300	2508300	2738000	3007600	2377200	2914000	2759500	2776800	2650900	2909400	2419600	2751600	2896400	2583300	2988900	2501200	2580500	2665100	2343600	2643800	2471900	2569400	2408400	2296500	2563600	2714000
A0A0A0MRF3;Q53GI4;Q15561-3;Q15561;Q15561-2	A0A0A0MRF3;Q53GI4;Q15561-3;Q15561;Q15561-2	Transcriptional enhancer factor TEF-3	TEAD4	446860	549640	670760	793990	1208600	1002100	773900	455617	1048100	1340200	1403300	1093600	625930	1017200	847810	926960	614610	1012400	1050300	553550	1042600	993220	1204200	801750	1123600	716420	437530	1074900	925370	907890	626910	581040	589217	970890	602640	745000	1120700	1029900	749280	732670	988070	689850	855980	786520	532150	849140
Q99996-6;A0A7P0T939;A0A7P0Z4N5;Q99996-3;A0A0A0MRF6;A0A7P0TAX3;A0A7P0TBH8;A0A7P0T928;A0A7P0TAD6;Q99996-5;Q99996;Q99996-1;A0A7P0Z4Q5;A0A7P0T9A9;A0A7P0TBI4;A0A7P0T8N5;A0A7P0TAA2;A0A2R8Y590;A0A7P0TAJ1;A0A7P0T9E2	Q99996-6;A0A7P0T939;A0A7P0Z4N5;Q99996-3;A0A0A0MRF6;A0A7P0TAX3;A0A7P0TBH8;A0A7P0T928;A0A7P0TAD6;Q99996-5;Q99996;Q99996-1;A0A7P0Z4Q5;A0A7P0T9A9;A0A7P0TBI4;A0A7P0T8N5;A0A7P0TAA2;A0A2R8Y590	A-kinase anchor protein 9	AKAP9	2071100	2482500	2434900	1925300	2227300	2119700	1951500	2118900	2178700	2171200	2199000	2245000	2802200	1810700	2447400	1656900	2340800	1639600	2004300	2113200	1743300	2039400	1971600	2119900	2141600	2010000	2333300	1951100	2455500	2348600	1652900	1926300	2276500	2408600	2115500	2105500	2401600	2479400	2602600	2370700	2264500	2819500	2320900	2084500	2447800	2476000
A0A0A0MRJ6;P22061;P22061-2;F6S8N6;A0A3F2YNX8;F8WDT3;F8WAV5;F8WAX2;C9J0F2;H7C4X2	A0A0A0MRJ6;P22061;P22061-2;F6S8N6;A0A3F2YNX8	Protein-L-isoaspartate O-methyltransferase;Protein-L-isoaspartate(D-aspartate) O-methyltransferase	PCMT1	28506000	34105000	33269000	27946000	24447000	28747000	30338000	33095000	31098000	27716000	27403000	26710000	33409000	23089000	17504000	31801000	34797000	33296000	18259000	35040000	31084000	32735000	21399000	19206000	18915000	29122000	33855000	23537000	28425000	33674000	23470000	24762000	28349000	30230000	24510000	30952000	32206000	30398000	31351000	35793000	31593000	32290000	29322000	28397000	32815000	27134000
A0A0A0MRM9;Q14978-2;Q14978;S4R349;S4R3C2;S4R402	A0A0A0MRM9;Q14978-2;Q14978	Nucleolar and coiled-body phosphoprotein 1	NOLC1	75666000	49014000	56195000	84899000	94541000	87543000	78694000	79655000	55512000	55222000	88740000	86226000	70792000	103660000	87302000	101390000	64242000	84322000	90144000	74954000	88730000	82323000	109130000	92397000	90432000	85345000	73780000	99473000	86258000	79040000	98008000	87926000	82253000	94163000	80878000	80316000	63980000	53061000	51872000	53930000	56802000	71881000	67010000	67563000	75754000	65217000
A0A0A0MRP6;P28370-2	A0A0A0MRP6;P28370-2	Probable global transcription activator SNF2L1	SMARCA1	999280	405741	277303	1344000	1253200	1330900	1623100	1130700	596209	934380	1444900	952990	275269	2369000	1189700	892010	421660	1223200	1207400	1234000	1220100	231681	2596600	1960800	1252200	2620600	1059000	1987800	493755	776200	1123700	1847400	286903	330939	1058300	403263	1317600	2188000	1156000	1818700	1850700	407112	1341100	1198100	561926	1055200
A0A0A0MRT6;Q8IZP0-2;Q8IZP0-4;Q8IZP0-3;Q8IZP0-5;Q8IZP0-6;Q8IZP0-9;Q8IZP0;B6VEX4;Q8IZP0-10;Q8IZP0-8;Q8IZP0-7;Q8IZP0-12;Q8IZP0-11	A0A0A0MRT6;Q8IZP0-2;Q8IZP0-4;Q8IZP0-3;Q8IZP0-5;Q8IZP0-6;Q8IZP0-9;Q8IZP0;B6VEX4;Q8IZP0-10;Q8IZP0-8;Q8IZP0-7;Q8IZP0-12;Q8IZP0-11	Abl interactor 1	ABI1	6649800	6960800	7378100	4968900	4517900	5078600	4831000	5970000	6609400	6907900	6081700	5851400	6303100	7159100	6121000	6823800	5940900	6611600	6946200	6338600	6750100	6665000	6148200	7080900	6622200	6403100	6755600	5998700	6005900	6330500	5275600	5635900	5524800	7001000	6802900	6107500	6423700	7294900	6793600	7067100	7523600	6383300	7263300	6777900	6728000	6864400
E9PC69;E7ETY4;A0A7I2YQR3;Q7KZI7-15;Q7KZI7-16;A0A0A0MRU9;Q7KZI7;Q7KZI7-8;Q7KZI7-13;Q7KZI7-5;Q7KZI7-9;Q7KZI7-4;Q7KZI7-14;Q7KZI7-11;Q7KZI7-12;Q7KZI7-3;Q7KZI7-6;Q7KZI7-2;Q7KZI7-7;Q7KZI7-10;A0A7I2V3R3;F5H4F6;A0A7I2YQF3;F5H6N2	E9PC69;E7ETY4;A0A7I2YQR3;Q7KZI7-15;Q7KZI7-16;A0A0A0MRU9;Q7KZI7;Q7KZI7-8;Q7KZI7-13;Q7KZI7-5;Q7KZI7-9;Q7KZI7-4;Q7KZI7-14;Q7KZI7-11;Q7KZI7-12;Q7KZI7-3;Q7KZI7-6;Q7KZI7-2;Q7KZI7-7;Q7KZI7-10;A0A7I2V3R3	Serine/threonine-protein kinase MARK2	MARK2	2589600	2614700	2837300	2178600	2165400	2275200	2434200	2610800	2641300	2350400	2378200	2283400	2664700	2617500	2194900	2424000	2430800	2834500	2473400	2492400	2592300	2969900	2379500	2663800	2082500	2517100	2672500	2570100	2526400	2355000	2582600	2931500	2898800	2515100	2795100	2316500	1994800	2575800	2443700	2307700	2358300	2718900	2318200	2072700	2449700	2125900
A0A6I8PIQ6;A0A0A0MS45;J3KNI1;Q9H9E3;Q9H9E3-3;Q9H9E3-2;J3KRB5;H3BMV9;H3BSD2;J3QLW1;H3BQB2	A0A6I8PIQ6;A0A0A0MS45;J3KNI1;Q9H9E3;Q9H9E3-3;Q9H9E3-2	Conserved oligomeric Golgi complex subunit 4	COG4	4005400	4593400	4751000	4207900	3979300	4913100	3439500	4206200	4573500	5966500	4158100	4812900	4430300	4386500	5663900	627260	4549400	4494400	4429300	5221200	3219000	1818600	2130900	4978400	5620000	3197400	5290000	3672200	3688200	3603900	3966200	3759300	4202700	3652100	3129700	3718100	2194300	3778400	3870900	4376300	3332500	4257600	3685100	4107500	2670300	4160100
A0A0A0MS51;A0A0A0MT01;P06396-2;P06396-4;P06396-3;P06396;Q5T0I0;A0A0U1RQL8	A0A0A0MS51;A0A0A0MT01;P06396-2;P06396-4;P06396-3;P06396	Gelsolin	GSN	20313000	16379000	17699000	33097000	35236000	33413000	31121000	22074000	19407000	18118000	21102000	20247000	22455000	20335000	18992000	31304000	23516000	32331000	18477000	23812000	26776000	26945000	20210000	21040000	18442000	21499000	22290000	21530000	19041000	20472000	24903000	21186000	21681000	19096000	21428000	19075000	35740000	23207000	34594000	26849000	25539000	20577000	35602000	35880000	20790000	39323000
A0A0A0MSA9;A0A0C4DG49;P15151-3;P15151-2;P15151-4;P15151	A0A0A0MSA9;A0A0C4DG49;P15151-3;P15151-2;P15151-4;P15151	Poliovirus receptor	PVR	6777600	6585100	7922500	6923400	7300500	7782600	7321300	7830900	6508200	8039900	7742600	8369200	6578900	6021800	5109400	6537600	6479500	6145100	5302800	6233000	6415100	7007800	5329600	5621900	4565800	6416800	6780600	6001800	7545100	7494900	5065200	5230400	5058600	7825100	5331700	7153700	4860300	6094000	5191000	6220900	6646200	6702700	6401500	6285900	6723100	5681800
A0A0A0MSB8;Q9UPT5-6;Q9UPT5-2;Q9UPT5-5;Q9UPT5-1;Q9UPT5;A0A0A0MRE1;B4DJ07;Q9UPT5-4;B5MCY9;K7ERQ5;C9JME6;C9JKC2	A0A0A0MSB8;Q9UPT5-6;Q9UPT5-2;Q9UPT5-5;Q9UPT5-1;Q9UPT5;A0A0A0MRE1;B4DJ07	Exocyst complex component 7	EXOC7	4605000	4757900	4608600	4162100	4805900	4152300	4301000	4360600	4596900	4951000	4125600	4376000	4822700	4348300	3679800	4390300	4495100	3746100	3795800	4335100	3915400	4595500	4750900	3884700	3601100	4381400	4672100	4640000	4179300	4757400	3895500	4279700	4138700	4691400	4525700	4437300	4887800	5311800	4784400	4838900	5337700	4497700	4416500	4767200	4640900	4810600
A0A0A0MSI2;Q8IXK0-2;Q8IXK0-4;Q8IXK0;Q8IXK0-5;Q8IXK0-3;A0A8I5KY19	A0A0A0MSI2;Q8IXK0-2;Q8IXK0-4;Q8IXK0;Q8IXK0-5;Q8IXK0-3	Polyhomeotic-like protein 2	PHC2	3664800	3805000	4587900	2990700	3286000	3180800	3117300	4165500	3791000	4198000	3390800	3996900	3314700	4171600	3398800	4849700	3111700	4488900	3087200	3237100	4548300	3436100	4128300	4022400	3512300	3494100	3724200	3704200	4420800	4238200	3312800	3321200	3043600	3987000	3624900	4120100	3634700	2979500	3388300	3353100	3523900	4391700	4600800	4184400	4445100	3982000
A0A0A0MSI8;O00471;F8W9B8;G3V4Z7	A0A0A0MSI8;O00471;F8W9B8	Exocyst complex component 5	EXOC5	4153800	3955800	4444800	3995100	3688600	4330900	4072900	4140100	3895400	4214800	4086600	3991700	4011100	3923500	3457200	3728100	3674200	3700100	3767900	4154700	3517600	3768700	4021400	3452800	3666200	3789700	3752600	3753000	3799100	3203900	3197800	3277100	3149800	3849100	3522200	4160200	4029200	4402900	4368700	4190500	4446500	4182400	3755800	4270800	4025500	3912900
A0A0A0MSS8;P42330;S4R3Z2;P42330-2;S4R3D5	A0A0A0MSS8;P42330;S4R3Z2;P42330-2	Aldo-keto reductase family 1 member C3	AKR1C3	132820000	156980000	154740000	82640000	75040000	88287000	66314000	136930000	179880000	177580000	137950000	127750000	151600000	81769000	338610000	166400000	151380000	163690000	317810000	158160000	150280000	163110000	82207000	330420000	338820000	80338000	145800000	75958000	104960000	109760000	68265000	70501000	73080000	97058000	70647000	111620000	213630000	137600000	183890000	160000000	151670000	113560000	123430000	141490000	123600000	148270000
A0A0A0MSV9;O15533-3;A0A0G2JKZ1;O15533;A2AB90;A0A0G2JH37;O15533-2;A0A0A0MT98;O15533-4;Q6P1N7;C9JA35;A0A140T9B2;A0A0G2JJI5	A0A0A0MSV9;O15533-3;A0A0G2JKZ1;O15533;A2AB90;A0A0G2JH37;O15533-2;A0A0A0MT98;O15533-4	Tapasin	TAPBP	19388000	28020000	29107000	9246900	10392000	11181000	10330000	17826000	28538000	25140000	18723000	16546000	21017000	14066000	9549200	18807000	19503000	14992000	11548000	15608000	14666000	16483000	13777000	9161300	11433000	16506000	19954000	12980000	16373000	15648000	16071000	15087000	14250000	14618000	13639000	14239000	11234000	12275000	11432000	11551000	11574000	13218000	20223000	17941000	13831000	18302000
A0A0A0MT32;P38571-2;P38571;Q5T073;Q5T770	A0A0A0MT32;P38571-2;P38571;Q5T073	Lysosomal acid lipase/cholesteryl ester hydrolase	LIPA	2161500	9052900	9911100	3226600	3103700	3317700	2911100	1998100	9869000	10674000	2350200	2217700	1730500	4575300	4070100	2610600	2148200	2279000	4115200	1864800	2743000	2878200	5292400	3403700	2837400	4219300	1893600	5590900	3772900	3807700	3728900	3477800	3038200	3453600	3217300	3671700	2866200	3098900	2340300	3519900	3462200	3391300	4590900	5026500	3489000	4603100
A0A0A0MT33;Q9UPN6;Q9UPN6-2	A0A0A0MT33;Q9UPN6;Q9UPN6-2	Protein SCAF8	SCAF8	7086100	5534500	5661300	8049500	7939200	7816000	8646200	6356400	5759900	5818600	7086800	7119800	7087900	7508800	5519600	8141200	7169000	8422900	5456500	7124200	8334300	8210300	8667800	5944500	6337700	8472200	6395400	8312900	7055800	6764700	8809000	9452800	9231500	6685400	8880300	6749800	6437400	6768100	7251300	7769000	7083400	7056100	6910200	7315100	6255600	6879400
A0A0A0MT83;P26440;A0A0S2Z4K7;P26440-2;H7C4G6;H0YKV0;H0YN10;A0A087WVD3	A0A0A0MT83;P26440;A0A0S2Z4K7;P26440-2;H7C4G6	Isovaleryl-CoA dehydrogenase, mitochondrial	IVD	10035000	9329700	11484000	12057000	10969000	11979000	10738000	7701300	8638900	10844000	9786000	10448000	7724100	12237000	14631000	11605000	7755300	9697700	13989000	8659400	10444000	9859700	12396000	15884000	15120000	9361800	7714900	12022000	10356000	9285800	11729000	11827000	11966000	10310000	12181000	10109000	9528900	9175200	9481100	9200100	9637600	8929800	8846500	8606600	9197300	10025000
A0A0A0MTB8;Q8NI36	A0A0A0MTB8;Q8NI36	WD repeat-containing protein 36	WDR36	15211000	15280000	16648000	16848000	15858000	17201000	17796000	15281000	16258000	16718000	15581000	15521000	13238000	18209000	17495000	16199000	13772000	15002000	16615000	13439000	16150000	16289000	18780000	19317000	18015000	18456000	13303000	18453000	13667000	12169000	15789000	16560000	15104000	13163000	17163000	13399000	15207000	14816000	15130000	12530000	14643000	13001000	13859000	13874000	12548000	13826000
A0A0A0MTR7;A0A0A0MTC1;Q63HN8;Q63HN8-4;Q63HN8-6;I3L3H9	A0A0A0MTR7;A0A0A0MTC1;Q63HN8;Q63HN8-4	E3 ubiquitin-protein ligase RNF213	RNF213	10044000	16172000	15614000	13595000	13616000	14250000	13555000	11182000	17468000	16894000	9826200	9401000	11618000	10503000	13183000	9025600	11448000	8766300	12739000	11001000	9092100	9101100	10533000	12814000	12896000	10701000	11514000	10667000	9362900	9821100	9400200	10032000	9600500	8961400	10001000	9660000	15063000	13925000	14099000	13895000	13096000	9939900	11907000	12274000	10080000	11599000
A0A0A0MTH3;Q13418;Q13418-2;Q13418-3;A0A087WWY6;E9PQ52;A0A087WW45	A0A0A0MTH3;Q13418;Q13418-2;Q13418-3	Integrin-linked protein kinase	ILK	8093300	12168000	10922000	8946100	8319400	8731400	9287600	8027100	12728000	11986000	8055800	6883900	9129400	8967900	10313000	9939200	9378500	9798800	9942100	9264800	9322100	9267100	8975200	9646800	9242000	9299600	9280200	8008300	7971200	9253600	8543200	8450600	9370100	8008200	7890100	8766700	11387000	13508000	11455000	13771000	12987000	9290500	12476000	12404000	9008000	13126000
A0A0A0MTL5;Q13309;D6RF40;D6R9R7;A0A7I2V5B8;A0A7I2YQC7;Q13309-2;A0A7P0S4R7;D6RAG5;A0A7I2V413;Q13309-4;D6RHY6;A0A7I2V3U1;A0A7I2YQH6	A0A0A0MTL5;Q13309;D6RF40;D6R9R7;A0A7I2V5B8;A0A7I2YQC7;Q13309-2;A0A7P0S4R7	S-phase kinase-associated protein 2	SKP2	1210300	877330	647830	1044400	422740	948730	1103200	1409800	746670	498700	1100100	986970	1277200	658250	1076400	1756000	1491100	2037800	1223300	1443400	1483000	1793200	1555400	1416400	1263600	1464800	1481700	1248200	1432000	780790	1898600	1615000	1682200	462770	1328400	1508600	847730	801770	1554500	1.3727e+06	408450	1188500	1332800	1440400	1411200	1639400
A0A0A0MTL6;Q6ZS17-2;Q6ZS17;Q6ZS17-3;Q6ZS17-4;H3BSV5;H3BMG9;H3BP86;H3BSX9;H3BQI5;H3BS40;H3BUP6;H3BU12	A0A0A0MTL6;Q6ZS17-2;Q6ZS17;Q6ZS17-3;Q6ZS17-4;H3BSV5	Protein FAM65A	FAM65A	1338400	1515700	1351600	1764800	1294600	1356100	1038400	1407800	1652300	1588800	1589500	1306200	1421900	1173600	1477600	1209800	1508200	1219700	1403300	1507500	1304400	1235000	1380200	1718000	945980	1055700	1371500	1515900	1423100	1242900	1456800	956450	1222000	988899	1729400	1352900	1331600	1123900	1173800	1034300	1475900	1364200	1464700	1635600	1406100	1219800
Q13617-2;Q13617;A0A0A0MTN0;A0A8I5QJI3;A0A8I5KQQ5;Q5T2B5;A0A8I5KYP8;A0A8I5KU22;A0A0D9SET6;A0A8I5KVR3;A0A8I5KYZ8;A0A8I5KXB2;A0A8I5KY75;A0A8I5KVE2;A0A8I5KTY5;A0A8I5KS98;A0A8I5KPX0;A0A8I5QKN3;A0A8I5KWB8;A0A8I5KV54;A0A8I5KYM7;A0A8I5KTY2;A0A8I5KSW7;Q5T2B7;A0A8I5KR51;A0A8I5KYA3;A0A8I5KUA0	Q13617-2;Q13617;A0A0A0MTN0;A0A8I5QJI3;A0A8I5KQQ5;Q5T2B5;A0A8I5KYP8;A0A8I5KU22;A0A0D9SET6;A0A8I5KVR3;A0A8I5KYZ8;A0A8I5KXB2	Cullin-2	CUL2	5953600	5917500	5819600	3990900	3684200	3746700	3635100	5714000	6089500	5690400	5324100	5248700	6320900	4218500	5346700	4648400	6295300	4977800	5420100	6184500	4569000	4445500	4467700	5778100	4955800	4570700	6113400	4539400	5057600	5102500	5187700	4989600	5078900	4902900	5320900	5350900	5966900	5273700	5604100	5213600	5095200	5684900	5434300	5150800	5901700	5351000
A0A0A0MTU3;Q4ZIN3-2;Q4ZIN3;U3KPY4;U3KQQ5	A0A0A0MTU3;Q4ZIN3-2;Q4ZIN3;U3KPY4	Membralin	TMEM259	2089300	1793800	1822300	1873900	1773900	1854100	1813600	1626000	1725400	1732000	2046000	1875200	1947700	1896600	1308000	2041400	1745300	1895200	1958500	1760900	2117700	1422800	1790500	1390900	2236200	1980700	1834500	2371500	1511300	1965500	1847600	2728300	3155300	1326600	2721100	2048200	937970	2030300	1343800	1270500	1670900	598070	1833500	1487000	1331300	1751400
A0A0A6YYC7;Q96JP5-2;Q96JP5;H3BTR0;H0YCH4;Q9BU19-3;Q9BU19-2	A0A0A6YYC7;Q96JP5-2;Q96JP5;H3BTR0	E3 ubiquitin-protein ligase ZFP91	ZFP91-CNTF;ZFP91	3275300	4018000	3439800	3380900	3065200	3292400	3890900	3929000	3648100	3313800	3124300	2849500	3797800	2787100	3524800	2550800	3238400	2918100	3642200	3074100	3163900	3239700	2330700	4444000	3637400	2926600	3782400	2174000	2930400	3727800	3143300	3281500	3422800	3302200	3362000	3396400	2874100	2874900	2988800	2529700	2721900	3424700	3433600	2874400	3137600	2870400
A0A0A6YYG7;Q6IBW4;Q6IBW4-4;Q6IBW4-2;E5RJN3;Q6IBW4-5;H0YC55;E5RJL4	A0A0A6YYG7;Q6IBW4;Q6IBW4-4;Q6IBW4-2	Condensin-2 complex subunit H2	NCAPH2	2752700	2274000	1957500	2649000	3250800	2906300	2765500	2634100	2493300	2822300	3127500	3251800	2835000	2531200	3210900	3022800	2725100	2577200	3479800	2600800	2447000	2651800	2964400	2684300	3499000	2348000	2571800	3027600	2692500	2413600	3486800	2986100	2806000	2226300	2588200	2440200	2414200	2113100	2011300	2015500	2066100	2370700	2627100	3357800	2676900	3220300
A0A0A6YYH1;Q7Z6K5-2;Q7Z6K5;H0YMP5;H0YMK0;H0YL85;H0YL03;H0YLI7;P59780;H0YLX6;H0YN38;P59780-2	A0A0A6YYH1;Q7Z6K5-2;Q7Z6K5	Arpin	C15orf38-AP3S2;ARPIN	6126100	6572800	5950900	4581400	7215600	5218200	4981200	6054800	7001300	6012500	6137800	5634600	8183500	4513900	5594700	5433700	7480700	5289500	5997600	7123600	3789700	4988600	4704100	6860400	6583900	4462900	6986300	3968800	6727700	8321600	5182800	5155300	4959700	6483700	5650300	7533900	8414100	5823000	6872700	7021000	6506200	7687400	7358800	7568200	9535500	6361700
A0A0A6YYJ8;Q96HJ9-2;Q9Y383-3;Q9Y383-2	A0A0A6YYJ8;Q96HJ9-2;Q9Y383-3;Q9Y383-2	UPF0562 protein C7orf55;Putative RNA-binding protein Luc7-like 2	LUC7L2;C7orf55	41908000	47053000	45191000	35413000	39044000	36815000	36765000	48402000	43863000	39261000	38313000	41139000	47123000	33247000	37899000	39981000	48351000	45454000	43438000	44846000	40791000	44140000	33452000	37319000	40014000	42201000	52146000	36352000	48463000	51166000	45568000	41384000	43051000	46438000	40901000	49631000	43031000	40686000	45557000	42026000	39357000	48404000	48038000	45420000	50312000	42893000
A0A0A6YYL2;P0DMN0;P0DMM9;P0DMM9-3;P0DMM9-2;H3BPL6;H3BNY7;A0A7I2V2T5;H3BRT0	A0A0A6YYL2;P0DMN0;P0DMM9;P0DMM9-3;P0DMM9-2	Sulfotransferase;Sulfotransferase 1A4;Sulfotransferase 1A3	SULT1A4;SULT1A3	4695700	6733900	5404000	4594000	5045000	4315200	4500500	4925200	5919800	5432700	4293600	4836800	7018700	4496900	14551000	5190500	6178600	6044600	14379000	6850200	6199300	6138100	4227900	16969000	13405000	5860800	7033500	4725300	3370500	3502700	1565400	1201600	1427600	3433800	867160	3471400	8253200	6390500	9840900	7778000	7779400	5929400	6396400	6636600	4058400	5490500
A0A0A6YYL4;P57737-3;P57737-4;P57737;P57737-2;Q9Y3D7;I3L1U7;I3L167;E7EP81;I3L351;I3L426;I3L359;I3L2Y6;I3L1M1;I3L442;I3L212	A0A0A6YYL4;P57737-3;P57737-4;P57737;P57737-2	Coronin;Coronin-7	CORO7-PAM16;CORO7	15198000	13658000	12525000	14986000	15283000	13366000	13837000	12594000	13395000	13414000	14469000	14685000	15227000	15396000	14367000	17015000	15411000	14780000	14701000	13610000	13900000	13009000	16039000	14237000	14404000	14734000	11707000	15263000	15846000	15460000	14954000	12268000	14422000	15041000	14158000	13576000	13406000	13181000	13500000	12766000	12783000	13187000	12725000	13762000	13724000	12299000
A0A0B4J1R7;Q96B45	A0A0B4J1R7;Q96B45	UPF0693 protein C10orf32	C10orf32-ASMT;C10orf32	2350000	1960700	1788500	2766400	2720600	2987500	1839200	1685300	1731000	707364	2559400	1752100	1635000	1759000	2530700	3666800	969970	1161100	2042600	2287000	1487700	1282500	2472400	2668200	2122200	1080900	1592700	2245700	994040	1611200	1481900	833650	1435900	1830800	2123600	1824500	2634400	3021200	2093800	1873600	608161	2109800	1578700	1905000	1947400	1705200
A0A0B4J1S3;O15392-5;O15392-4;O15392;H3BLT4;O15392-2;K7EMW2;O15392-7;O15392-6;O15392-3;K7EP76;K7ELG2	A0A0B4J1S3;O15392-5;O15392-4;O15392;H3BLT4;O15392-2;K7EMW2	Baculoviral IAP repeat-containing protein 5	BIRC5	2488200	3079500	3285200	2185200	1888300	1470200	1905200	2398700	3371800	2682900	2090200	2380800	2291700	2929900	2451500	2956400	2164400	3035700	2228300	2072300	2907200	3234200	2440200	2853400	2079000	2702300	2260300	2760500	2449100	2431300	2700600	3184200	2799400	2519400	2965200	2355000	1812400	1797800	1687200	2046500	1846000	2523400	2975100	2691800	2450800	2513700
A0A0B4J1S8;Q9UBF8-2;Q9UBF8;Q9UBF8-3;F8W860;E9PL47;A0A0A0MSL0;H0YCW3;H0Y4F8;A6PVV8	A0A0B4J1S8;Q9UBF8-2;Q9UBF8;Q9UBF8-3	Phosphatidylinositol 4-kinase beta	PI4KB	1723700	1498000	1024200	1000400	1002900	996390	989750	1449500	1645200	1748600	1358100	1070200	1830900	1011200	1116700	1328200	1404300	806150	853530	945740	903320	958570	1256900	1082800	1003200	1286200	787160	1262700	1184400	1149600	1180400	1405800	1121100	1258400	1639700	1597400	1853700	1985400	1599800	1775600	1812600	1838900	1715200	1188000	1688600	1399300
A0A0B4J1V8;A0A0A6YYI3;Q9NQ55-2;Q9NQ55;Q9NQ55-3;A8MV53;C9J3W3;C9JHF7;H7C446;Q96G91	A0A0B4J1V8;A0A0A6YYI3;Q9NQ55-2;Q9NQ55;Q9NQ55-3;A8MV53;C9J3W3	Suppressor of SWI4 1 homolog	PPAN-P2RY11;PPAN	8687800	7314600	7639700	8144500	8341000	8724400	8338400	8732900	7580900	7529800	8971700	9239800	7990700	10313000	8901400	9573500	8565300	8372900	7551200	7917400	9687900	9157000	10142000	9505700	8400500	10577000	8368200	9819000	9091900	8267600	8963900	9559300	8768600	8788000	9354900	9025800	7212000	7717200	7862900	7314200	7058500	8424500	8337700	8718800	8949600	7776600
O75448;O75448-2;A0A0B4J1W0;F5GY88;F5H5K2;B4DDR8;E9PFL1;F5H2D6;J3KTL3;J3KSU0;B9TX62;F5H0M2;H0YEG1;J3KSL1;J3QLC0;J3QLF8;F5H3E6;J3QRH9	O75448;O75448-2;A0A0B4J1W0;F5GY88;F5H5K2;B4DDR8	Mediator of RNA polymerase II transcription subunit 24	MED24	2330200	2278800	2281000	2547400	2331600	2437800	2514300	2541500	2360400	2289400	2441700	2584500	2325600	2700400	2380600	2533300	2564500	2878100	2321100	2434200	2971100	2862700	2971500	1993100	2197900	3308300	2449800	3259900	2440300	2582500	2771400	3197600	2881900	2468600	3013400	2225900	2456500	2884900	2352700	2356300	2303500	2582800	2632700	2528100	2504900	2487000
A0A0B4J269;Q13509-2;G3V2A3;G3V4F0;G3V542	A0A0B4J269;Q13509-2	Tubulin beta-3 chain	TUBB3	11432000	10871000	10714000	8031400	8565400	9058900	8413100	11711000	14575000	9665200	12573000	11376000	13921000	10269000	10617000	8631700	13482000	10744000	10993000	13973000	8870500	9019000	8948000	11891000	11727000	11649000	14393000	9899000	10538000	10735000	7263100	6425100	8293200	9620400	6248500	10038000	12650000	12149000	12221000	14953000	13034000	12654000	10452000	10163000	10493000	9085600
A0A0B4J2A0;Q9UHJ6	A0A0B4J2A0;Q9UHJ6	Sedoheptulokinase	TRPV1;SHPK	1119900	1922000	1703300	2237400	808450	2060100	2169600	670000	2209200	1152300	669500	1210400	1793600	2109900	821500	297540	499000	456650	766650	1725900	493580	561140	1974500	5592200	1850800	2413800	1155700	2184800	793250	514146	1971400	1050500	1696200	794760	2727800	283164	2202000	3076600	3158900	2796600	2172500	428173	2579800	1413300	354380	2895600
Q5W0H4;A0A0B4J2C3;P13693;J3KPG2;P13693-2;H0YCX0;Q56UQ5	Q5W0H4;A0A0B4J2C3;P13693;J3KPG2;P13693-2	Translationally-controlled tumor protein	TPT1	46299000	52563000	50114000	36301000	44248000	38111000	36673000	45714000	53484000	46999000	44681000	41773000	55373000	35572000	50091000	39631000	52233000	37564000	48831000	57363000	32248000	35467000	37595000	59234000	51944000	35930000	54190000	35684000	37674000	37196000	37987000	35619000	41654000	36348000	41482000	38110000	50071000	52557000	47080000	54386000	50168000	40207000	44437000	43903000	42712000	43847000
P0DPI2;A0A0B4J2D5;P0DPI2-2;A0A0B4J2D5-2;F2Z2Q0;A0A096LP12;A0A2R8Y6K9;A0A096LNJ1	P0DPI2;A0A0B4J2D5;P0DPI2-2;A0A0B4J2D5-2			244024	1511900	1988900	2343800	1886700	1300100	1954200	1131200	1488200	1399000	1664000	1475800	1266000	1600700	1.18685e+06	1664400	1489200	1.34369e+06	1971100	1491500	2447100	1251400	1790400	1464000	1477000	1404600	1498100	282797	1174700	418308	1511600	1985100	2343700	1379700	2250800	1940600	2090000	1383900	1322500	1887300	1724600	2066500	1295900	1602700	2451000	1883300
A0A0B4J2E5;A0A0J9YX21	A0A0B4J2E5			1.01301e+06	845419	684192	298258	1075000	798610	974430	931610	463362	917110	982480	1002600	216278	903680	1014200	1016900	430686	813490	1180200	678290	922780	1430300	1463100	859720	875870	1149000	1110400	1212200	982240	1049100	1188500	354964	374564	807840	1279500	811560	412695	1296600	1080700	353855	900690	330724	1302100	844220	955770	288796
A0A0B4J2F8;E2QRJ6;P52435;A6NFM0;Q9H1A7;Q9GZM3;D6RAG0;E7EP90;A0A0B4J1Z8;E7EWC6;F8WF84;Q9GZM3-2	A0A0B4J2F8;E2QRJ6;P52435;A6NFM0;Q9H1A7;Q9GZM3;D6RAG0;E7EP90;A0A0B4J1Z8;E7EWC6	DNA-directed RNA polymerase II subunit RPB11-a;DNA-directed RNA polymerase II subunit RPB11-b2;DNA-directed RNA polymerase II subunit RPB11-b1	POLR2J3;POLR2J;POLR2J2	5188600	4240800	4985000	4740400	5449100	4651900	5140500	5451800	5102000	4391400	5175300	5043400	4865900	5696600	4983800	5859600	4522500	5267100	4681900	5171500	5732100	3526800	5716100	4861600	4503500	3558700	4791100	5688800	5278400	4650700	5841600	3670600	4506400	4477400	3356500	5209100	4492500	2896100	2993800	3349800	2677000	3363900	4999800	4447400	3597500	4581200
A0A0B4J2G4;Q15345;Q15345-3;A0A087WTU1;A0A087X0S7;A0A087WTI9	A0A0B4J2G4;Q15345;Q15345-3;A0A087WTU1;A0A087X0S7	Leucine-rich repeat-containing protein 41	LRRC41	1969300	2103800	1651000	1550000	1905500	2408600	1684400	1930000	2263700	1831600	1731500	1504100	2845700	2133600	1035600	1152500	1512000	1573600	1890200	1596000	1446200	1662800	358230	3034100	1851500	1826700	2032200	828080	2254300	1753000	1190000	2479400	2409700	1233300	1646900	1662400	1889600	1383300	2563900	1717800	1189900	2381300	2948800	2838100	2175100	2613500
G3V5T0;A0A0C4DFM0;G3V4T6;G3V267;O43708;A0A0A0MR33;O43708-2;O43708-3;G3V3B9;H0YJN8	G3V5T0;A0A0C4DFM0;G3V4T6;G3V267;O43708;A0A0A0MR33;O43708-2;O43708-3;G3V3B9	Maleylacetoacetate isomerase	GSTZ1	1631900	2873300	2571500	2519200	3292300	2588700	2865500	2219000	3230600	2969500	2201000	1985200	1931200	1776200	2389100	1595500	1837700	1800400	2715700	1654800	2040800	2135000	1523700	2323900	2590700	1552400	1747400	1777400	1439200	1531400	2350200	2270400	2168100	1793700	2644600	1829200	2506900	2929900	2969000	2392300	2660900	1883600	1863600	2217100	2130800	1757900
A0A0C4DFM1;Q92544;F8WCN2;F2Z2L1	A0A0C4DFM1;Q92544	Transmembrane 9 superfamily member 4	TM9SF4	11805000	15225000	15097000	12132000	12826000	12779000	11803000	12355000	16492000	16253000	13876000	14149000	11705000	15275000	14678000	13883000	11403000	14774000	14921000	11063000	15196000	16078000	15962000	16099000	14124000	16538000	12018000	15157000	12976000	11814000	13145000	13802000	12655000	12801000	11877000	11766000	8726800	11069000	9433900	11480000	11840000	11476000	11515000	11244000	11773000	11238000
A0A7P0TB57;A0A804G9W2;A0A0C4DFN5;Q6NUS6;A0A7P0TA64;A0A7P0T8X6;Q6NUS6-2;Q6NUS6-5	A0A7P0TB57;A0A804G9W2;A0A0C4DFN5;Q6NUS6;A0A7P0TA64;A0A7P0T8X6;Q6NUS6-2;Q6NUS6-5	Tectonic-3	TCTN3	644680	830110	260975	576200	996110	684200	795880	221512	549240	553980	381170	823211	238245	455870	615810	746770	436120	679170	265720	331160	622890	838545	613580	292886	666290	592019	558419	557570	583250	1.29436e+06	883980	848170	951500	987580	884440	834880	924400	461380	271380	555189	264483	813700	725230	1.1006e+06	829494	397560
A0A0C4DFP6;Q9NQ79-2;Q9NQ79-3;Q9NQ79;Q5T4F6	A0A0C4DFP6;Q9NQ79-2;Q9NQ79-3;Q9NQ79;Q5T4F6	Cartilage acidic protein 1	CRTAC1	359786	1.07305e+06	662982	445159	2297400	353382	1179500	630998	294104	321685	471358	163785	267768	346508	277232	433942	371887	543986	510879	228808	302930	611909	333211	542025	1594400	280503	1047200	567065	1.16e+06	334748	856074	350483	708148	1628000	236649	589764	2513700	1981800	175536	876046	1838600	1553300	513077	1805800	617515	814429
Q12959-2;A0A590UJ08;Q12959-4;A0A0C4DFT3;A0A590UJD9;A0A590UJC5;Q12959-3;Q12959-5;Q12959-6;Q12959;Q12959-7;A0A590UJ68;A0A590UJS9;A0A590UJR5;A0A590UKA8;A0A590UJ81;A0A590UK81;A0A590UJ29;A0A590UJ64;E7EQD7;A0A590UJL2;A0A590UK02;B4E2H8;A0A590UJZ4;A0A590UK52;A0A590UJ95;H7C166;C9JN61;A0A590UJ86;C9IYP1;A8MUT6;C9JCP6;C9J110;F2Z2L0;A0A590UJE6	Q12959-2;A0A590UJ08;Q12959-4;A0A0C4DFT3;A0A590UJD9;A0A590UJC5;Q12959-3;Q12959-5;Q12959-6;Q12959;Q12959-7;A0A590UJ68;A0A590UJS9;A0A590UJR5;A0A590UKA8;A0A590UJ81;A0A590UK81;A0A590UJ29;A0A590UJ64;E7EQD7;A0A590UJL2;A0A590UK02	Disks large homolog 1	DLG1	7810400	7790400	8717400	10157000	10130000	9579500	10489000	7982500	8201100	8945900	7904600	7705300	6898000	8529900	6934700	9891600	6981700	9342300	7011900	6645500	9198600	9731300	8330900	7410600	7366000	9321800	7033800	8541900	7841600	8261100	8634000	8230300	8463500	8410000	8372900	7767300	7235200	9296900	7299900	9286200	10325000	7685400	7664900	7378500	7174100	7664300
A0A0C4DFV9;Q01105-2;A0A8J8YYJ1;Q01105-3;Q01105-4;P0DME0	A0A0C4DFV9;Q01105-2;A0A8J8YYJ1;Q01105-3;Q01105-4;P0DME0	Protein SET;Protein SETSIP	SET;SETSIP	231931	1.22686e+06	542675	375551	695740	1.07662e+06	668176	322795	798250	808515	452518	1.58441e+06	423904	543149	175675	369991	338295	724226	508565	376391	683084	2079900	995817	430452	819462	912965	830522	1.01259e+06	831915	357554	315540	788701	492125	395593	621438	634733	465599	1369500	341184	393116	376410	440508	1.09608e+06	531651	309368	715203
A0A0C4DFW2;Q9UK53-4;Q9UK53-5;Q9UK53-2;Q9UK53;A0A087WXF7;Q9UK53-3	A0A0C4DFW2;Q9UK53-4;Q9UK53-5;Q9UK53-2;Q9UK53;A0A087WXF7;Q9UK53-3	Inhibitor of growth protein;Inhibitor of growth protein 1	ING1	1593700	2018100	1930100	2145400	1407100	1586300	1957800	1140500	1783900	1790100	2057900	2016100	1541800	2337800	456877	2155000	2483600	3214200	1804000	1907800	2534400	2242800	2332700	1646800	2292800	2651900	2412900	3317400	2431600	2420400	1769900	3227400	2145300	2797200	2542500	2161900	2123000	2543600	3883500	2193100	2041100	2134500	2200000	3097400	2336600	1878200
A0A0C4DFX9;Q9H3P2;H0Y3X6;C9JHL4;Q9H3P2-7;H7C2C7;C9JEM7;F8W954;F8WF98;H7C3C2	A0A0C4DFX9;Q9H3P2;H0Y3X6;C9JHL4	Negative elongation factor A	NELFA	8213700	7961200	7693700	8003300	8444300	8215200	8914400	8880900	8355700	7595500	8056600	7708600	8990700	8789100	8394800	7435500	8567000	7196000	8029200	8741000	7540500	7256200	8131100	9265800	7966700	8361600	8368500	8481700	7213900	7819100	7251900	7203300	7764300	6703500	7527900	7757700	8958700	8258400	8317800	7800300	9007100	8494400	8123700	8407800	8206900	7650500
A0A0C4DFZ2;P15289;P15289-2;V9GYR0	A0A0C4DFZ2;P15289;P15289-2	Arylsulfatase A;Arylsulfatase A component B;Arylsulfatase A component C	ARSA	1999800	7398900	6678900	2938200	2591000	2847100	2575200	1800700	6748100	7558600	1248800	2418500	1208400	1884700	3861100	1246500	1086900	1014100	3955500	1469200	2142300	913980	3226700	3859500	3972400	2684800	1905700	3206200	2789400	2791900	3981800	3459200	3139000	1875400	3543800	1819700	2713800	3897500	2826800	4658100	4715000	1076400	4125100	4292000	2554400	3189000
F8WAL6;Q9NYB9;Q9NYB9-4;Q9NYB9-2;A0A7D9NKC8;A0A0C4DG21;E7EP65;E7EW77;E9PEZ7;Q9NYB9-3;H0Y6B5;H7C3Q7;F8WEB9;A0A0A0MQU9;F8WBL5;F8WAU3;F8WAZ8;F8WCD7;E7EUA1	F8WAL6;Q9NYB9;Q9NYB9-4;Q9NYB9-2;A0A7D9NKC8;A0A0C4DG21;E7EP65;E7EW77;E9PEZ7;Q9NYB9-3	Abl interactor 2	ABI2	1710600	2998500	2769600	2609200	2251100	2760100	2772500	2263000	2631800	2724800	1738300	1319300	2213500	1926200	2665100	1927100	2031700	2292400	2667400	2296400	1717100	2298600	2048200	2896300	3296000	2925000	2123400	2015100	2096700	1858700	1584900	1795300	1653200	1929200	1599200	1811200	2675800	2782900	2562000	2781500	2781400	1583100	2663100	2541500	1789400	2565800
C9JVB0;A0A0C4DG32;Q96T52-2;Q96T52	C9JVB0;A0A0C4DG32;Q96T52-2;Q96T52	Mitochondrial inner membrane protease subunit 2	IMMP2L	603429	421943	785220	1286700	1432000	1285800	1244300	813500	897320	473847	1027700	835502	395842	1221000	879630	1304600	934220	801320	614246	757459	1454800	916770	1304700	850360	1358300	1242100	238854	957640	1045400	950700	1116900	832839	271251	442248	542115	745534	375880	508824	580196	730909	720977	1298300	551982	681537	279470	1202100
A0A0C4DG33;O43933;O43933-2;H7BZH3	A0A0C4DG33;O43933;O43933-2	Peroxisome biogenesis factor 1	PEX1	1479200	1237200	1304500	1877100	855770	1532500	2003200	1764000	1915600	1523200	1384200	1925400	2295700	1110800	955310	1480000	1559900	1626100	968630	1585900	1716700	1095500	1493000	922030	824160	1502500	1324000	1173300	1702700	1210600	1756300	1786900	1757400	1747400	1840000	1240900	1902500	1788600	1521200	1747600	1964400	1693000	1585400	1384700	1912500	1889500
A0A0C4DG80;Q9P2N7-2;Q9P2N7-3;Q9P2N7-4;Q9P2N7;Q9P2N7-5;Q9P2J3;C9JTS9	A0A0C4DG80;Q9P2N7-2;Q9P2N7-3;Q9P2N7-4;Q9P2N7;Q9P2N7-5;Q9P2J3	Kelch-like protein 13;Kelch-like protein 9	KLHL13;KLHL9	1378300	1042800	1052100	1399400	1383200	1170200	1336600	1493700	822910	786780	1294600	1360300	796760	1412200	1311700	1803500	1598300	1201900	1347900	1348500	1389000	1519200	1306000	1679300	1392400	1416800	1248700	856820	1231100	1164700	2343500	2608100	2433800	935710	2599500	1065200	998640	1208200	842670	1278400	1348600	1412700	1443500	1509700	1507700	1582200
B7Z4D2;A0A0C4DG86;Q9NX95-5;Q9NX95-2;Q9NX95-4;Q9NX95-3;Q9NX95;B3KRD1;E9PQG2;E9PL50;O15079-2	B7Z4D2;A0A0C4DG86;Q9NX95-5;Q9NX95-2;Q9NX95-4;Q9NX95-3;Q9NX95;B3KRD1	Syntabulin	SYBU	922030	396860	659050	727010	245451	366704	695730	704020	489452	674110	583230	898370	616410	779060	1370100	665210	669151	820850	1.24035e+06	325196	802580	773380	1192800	913127	449198	780350	797900	613367	401467	883211	1027400	1431400	1276400	443920	1303600	332990	704710	405350	432506	435851	499950	666340	994280	590554	566030	1501800
A0A0C4DG89;D6RJA6;H0Y9U3	A0A0C4DG89		DDX46	16753000	13318000	13258000	13933000	14108000	13879000	16066000	16081000	12839000	13523000	16625000	17373000	16427000	16102000	16873000	16285000	16290000	17411000	17203000	15788000	17924000	19364000	17283000	15390000	16317000	16519000	16180000	17185000	16483000	15603000	17862000	18131000	17897000	15502000	19272000	15610000	15140000	15655000	17419000	16383000	16388000	17029000	17129000	17020000	15832000	17174000
A0A0C4DG91;O75414;C9JQB1;C9J9V6;A0A2R8Y547;O75414-2;C9J1J2;F2Z2J2;O75414-3	A0A0C4DG91;O75414;C9JQB1;C9J9V6;A0A2R8Y547	Nucleoside diphosphate kinase;Nucleoside diphosphate kinase 6	NME6	2202300	1426200	1921900	1665900	2032600	2068200	2036300	2327700	2778400	1897700	2270200	2794500	2310300	2464600	2159800	2733100	2363500	2591000	2373500	2460300	2615900	2804900	1924100	2643600	2130700	2411600	1978200	2952700	2747800	2300300	2396000	2510100	2349000	2178000	1779200	2220800	1698500	1944500	1956500	1611000	1512200	2397000	1850000	1921200	2490200	1684000
A0A0C4DGA6;Q14527;Q14527-2;H7C5K0	A0A0C4DGA6;Q14527;Q14527-2	Helicase-like transcription factor	HLTF	6911500	7185400	7024100	5852800	5459500	6224200	5711600	7693700	7473700	7176400	7011500	6291000	6927700	5993000	6948800	4622200	6630600	5084500	6784600	6844700	4276800	4608500	5572900	7147100	6042000	6215400	6905200	5548900	6554700	6751500	5416300	5026200	4938100	5987400	5256500	6669500	4758800	5000800	4024800	5216200	4686100	6230300	4146500	5053600	6492000	4817700
A0A0C4DGB0;Q9UIL1-3;Q9UIL1-2;Q9UIL1;A0A804E055;Q9UIL1-4	A0A0C4DGB0;Q9UIL1-3;Q9UIL1-2;Q9UIL1;A0A804E055;Q9UIL1-4	Short coiled-coil protein	SCOC	4016500	3637100	6320500	5211900	3354300	4075100	4176500	3818400	4980900	4807200	3278100	3803600	4627300	3629500	4386800	2809700	3556400	3509200	3050800	4411600	3641000	4034600	4488900	1913000	3337500	4268500	4310100	4911900	4159300	4170000	4441400	5150800	5429600	5111300	4137800	5212400	5373200	5511800	6013000	5631000	5330500	5856700	4985500	5697700	6267800	5544200
A0A0C4DGB9	A0A0C4DGB9		PPA2	3035400	1959800	2143000	2330900	2040500	1898400	1990000	1666000	2393200	1971600	2303400	2283400	2596300	1934300	1546000	1327400	2743800	412850	2074100	1511400	2112900	1865600	1981600	1863900	1528500	1951000	2761400	1992300	2709200	2320800	1446800	2111800	1407100	2372500	2318200	3427300	560688	2746800	2542800	2423400	2185100	3081200	1900500	2386100	2822000	2123900
A0A0C4DGC6;Q9BZM1;A0A2R8Y3M9;D6RBP5	A0A0C4DGC6;Q9BZM1;A0A2R8Y3M9	Group XIIA secretory phospholipase A2	PLA2G12A	298765	1211000	667381	1964300	2010000	1918300	1742300	837510	1278500	619560	512207	557504	913900	1501000	1918700	918990	872760	992340	236645	1.16311e+06	1185700	610341	1605800	953440	1535200	468558	736450	1206800	1163300	836620	587475	815480	1271400	305197	1056500	1117200	794730	489680	801235	956244	530592	195041	474292	367213	627062	633969
Q14839-2;Q14839;A0A0C4DGG9;A0A2R8Y521;A0A2R8Y212;F5GWX5;A0A2U3TZM0;A0A2R8YFK9;A0A2R8Y5J0;A0A2R8Y425;A0A2R8YFD8;A0A2R8YDJ9;A0A2R8YD40;A0A2R8YER1;A0A2R8Y445;A0A2R8YDW2;A0A2R8Y4X2;A0A2R8Y5Z7;A0A2R8Y685;A0A2R8Y8B3;A0A2R8Y7I0;A0A2R8Y7M9;A0A2R8Y5M9;A0A2R8YE38;F5H6N4;A0A2R8Y7X1;A0A2R8Y6G9;A0A2R8Y795	Q14839-2;Q14839;A0A0C4DGG9;A0A2R8Y521;A0A2R8Y212;F5GWX5;A0A2U3TZM0;A0A2R8YFK9;A0A2R8Y5J0;A0A2R8Y425;A0A2R8YFD8;A0A2R8YDJ9;A0A2R8YD40;A0A2R8YER1;A0A2R8Y445;A0A2R8YDW2;A0A2R8Y4X2;A0A2R8Y5Z7;A0A2R8Y685	Chromodomain-helicase-DNA-binding protein 4	CHD4	23818000	19053000	19103000	22873000	22284000	22699000	23525000	22040000	19344000	19281000	23186000	24878000	22573000	27352000	24410000	27755000	22731000	26803000	23280000	21982000	26393000	26893000	28895000	24540000	24390000	26470000	21980000	27693000	24381000	24936000	29885000	29499000	27914000	24979000	28851000	24194000	22156000	22833000	22280000	21280000	23233000	23520000	26140000	24714000	23771000	26305000
A0A0C4DGH0;Q5ZPR3-4;Q5ZPR3;Q5ZPR3-3;H0YL10;Q5ZPR3-2;H0YK40;H0YK59;H0YN29;H0YLT8;H0YN85	A0A0C4DGH0;Q5ZPR3-4;Q5ZPR3;Q5ZPR3-3;H0YL10;Q5ZPR3-2	CD276 antigen	CD276	5990400	6997100	8153900	7737200	7701700	8336100	8315500	6358600	7768400	7603900	6049900	6520800	5427900	6149200	4537200	11867000	6217800	10539000	4701200	6047300	11115000	10587000	6519300	4790700	5006300	6546800	5869700	7551900	6563500	5889100	7189500	7625600	7464200	6375900	7155400	5669300	5778300	7642700	5486000	8248200	7274200	5540200	6464400	6814400	5491500	6927800
A0A0C4DGH3;Q9Y6R0;M0QYC2;M0R0Q4;M0QZV7	A0A0C4DGH3;Q9Y6R0;M0QYC2	Numb-like protein	NUMBL	1105100	1392900	1164500	1184700	1240800	1057500	1268700	848750	1076500	858200	1058100	699340	588285	1185200	1142000	1208300	731620	1125800	886810	1500000	1124300	1102500	1601900	1209700	1254400	1414800	1091600	1067300	1170700	1678400	1471500	1427000	1477800	1259800	1466700	1175000	1226100	1148500	1125400	1143400	1439700	1228000	2019300	1738900	1365000	1462400
A0A0C4DGP0;Q9UKF7-2;Q9UKF7	A0A0C4DGP0;Q9UKF7-2;Q9UKF7	Cytoplasmic phosphatidylinositol transfer protein 1	PITPNC1	159820	603870	629310	374568	328567	626030	206440	231480	713460	896250	69635	240634	242460	638763	940450	124200	605550	903510	1346000	236520	445490	567214	168790	924890	1181200	770038	196100	296060	401185	747510	399020	764300	618222	268330	727020	1205500	579240	941850	554948	230460	739850	755880	1276300	1009400	701420	973020
A0A0C4DGQ5;P04632;A0A075B7C0;U3KQE2;K7EIV0;K7EKD8;K7EM73;K7ES78;K7EMQ1	A0A0C4DGQ5;P04632;A0A075B7C0;U3KQE2;K7EIV0;K7EKD8;K7EM73	Calpain small subunit 1	CAPNS1	32728000	34497000	32952000	31011000	34792000	30044000	33133000	31164000	33011000	36365000	30646000	32324000	31855000	27749000	30033000	29146000	34727000	28752000	33650000	37204000	25382000	27283000	27277000	32261000	29008000	26637000	34031000	27079000	24376000	27432000	22433000	22914000	22766000	25825000	23045000	28219000	37216000	40595000	35996000	42140000	40538000	32918000	32220000	34832000	31842000	37905000
A0A0C4DGQ8;Q6IAN0;J3KRS1;J3QLJ8;J3QKT1;J3QLK1	A0A0C4DGQ8;Q6IAN0;J3KRS1	Dehydrogenase/reductase SDR family member 7B	DHRS7B	6385000	8527400	8576500	6354400	5949500	5871800	6154200	7028600	9859100	9635100	6708300	6897800	6263500	6594400	7455200	6736300	6226700	6416400	7588000	5998300	6962000	7459800	6484400	7910200	7774900	6180800	5679400	6425100	7049500	6415100	7148100	8041000	8069500	7197600	7488900	7117300	6653600	7908200	6883500	6771400	7496700	6566100	5164100	5766200	6312600	5941100
A0A0C4DGS1;P39656;P39656-3;P39656-2;U3KQ84	A0A0C4DGS1;P39656;P39656-3;P39656-2	Dolichyl-diphosphooligosaccharide--protein glycosyltransferase 48 kDa subunit	DDOST	70288000	74488000	73451000	77068000	82332000	74606000	74914000	70541000	73365000	78446000	75916000	73536000	60908000	72542000	77318000	50252000	62740000	46655000	73009000	61711000	52517000	53741000	80999000	81295000	73295000	70549000	60070000	71049000	65991000	60193000	76082000	88665000	75454000	66011000	87418000	64096000	61761000	76305000	62887000	70051000	72453000	67068000	67692000	68971000	64038000	73365000
B4DGY6;A0A0C4DGW0;Q9NV92;H7C5F7;A0A3B3IRK3	B4DGY6;A0A0C4DGW0;Q9NV92;H7C5F7;A0A3B3IRK3	NEDD4 family-interacting protein 2	NDFIP2	6439700	1893600	2774100	5166300	6331100	5932900	4630000	5108500	2663100	1875600	7238700	6456500	4215600	8197100	5007300	3939500	4990100	3937400	3451900	5644100	4431100	4228700	7536400	2082200	5300400	6094800	3761300	7272100	3436600	2428000	2665600	3351400	2293400	3686200	3875600	2743800	1822800	4293300	2931600	5081500	3314300	2964800	2784800	1673300	3666300	2959400
P15941-2;P15941-4;A0A0C4DGW3;P15941-3;P15941;P15941-11;P15941-8;P15941-7;A0A0A0MSH4;A0A0A0MRB3;A0A087WVJ0;P15941-15;P15941-6;A0A087X0L2;P15941-16;A6ZIE4;P15941-10;P15941-12;P15941-9;P15941-13;Q7Z536;A0A087WZZ6;A0A087X061;V9GZ38;P15941-5	P15941-2;P15941-4;A0A0C4DGW3;P15941-3;P15941;P15941-11;P15941-8;P15941-7;A0A0A0MSH4;A0A0A0MRB3;A0A087WVJ0;P15941-15;P15941-6;A0A087X0L2;P15941-16;A6ZIE4;P15941-10;P15941-12;P15941-9	Mucin-1;Mucin-1 subunit alpha;Mucin-1 subunit beta	MUC1	8673600	8500500	8083600	8229500	7938600	7843500	8589100	8210400	6935200	6216000	8273700	9072600	7397500	3778800	3893100	6396900	7768400	7531300	4134400	7827100	6967600	6686800	3572800	5124000	4368500	3927900	8760300	3264100	5707100	5513800	3475900	3662600	3782800	5797600	3098800	5276800	5608600	4485700	6437500	3733000	4466200	5552100	3142000	3020900	5576200	2334400
H7BXT7;A0A0C4DH16;B8ZZS0;Q9NYM9;E9PQJ6	H7BXT7;A0A0C4DH16;B8ZZS0;Q9NYM9;E9PQJ6	BET1-like protein	BET1L	1357300	1312300	1516000	1373300	1493600	1618900	945110	913610	1228800	1088900	804500	1071400	925980	1748000	1365100	567560	1066000	662490	1087700	1599600	1299800	903730	1174000	2541300	899510	867240	1090100	903500	968530	996890	1301600	1066300	1101400	958630	1214900	1288900	1050600	980900	674900	801000	896230	1111800	853990	797390	970670	1104600
A0A0D9SEJ5;F5GY05;Q96EK7;Q96EK7-3	A0A0D9SEJ5;F5GY05;Q96EK7	Constitutive coactivator of peroxisome proliferator-activated receptor gamma	FAM120B	1741400	1142100	876450	1291700	1327100	1873800	1443400	1572900	1504100	1079100	1399800	1599000	1839100	1266200	570040	1524300	2571900	1557200	1408100	2578700	1335700	1714500	1192000	423460	790180	1544200	2026600	697100	1544300	2478200	1780700	2281500	1963600	2133700	1199800	2237800	2045500	1615400	1866200	1724300	2151200	2494300	2002900	1807000	1930400	2063700
A0A0D9SER5;P21127;P21127-8;A0A0D9SEI3;P21127-2;A0A0D9SEN2;P21127-3;P21127-6;P21127-9;P21127-10;P21127-5;P21127-4;P21127-12;Q9UQ88-9;Q9UQ88-8;E7ESP2;J3KS35;E9PFJ2;Q5QPQ9	A0A0D9SER5;P21127;P21127-8;A0A0D9SEI3;P21127-2;A0A0D9SEN2;P21127-3;P21127-6;P21127-9;P21127-10;P21127-5;P21127-4;P21127-12;Q9UQ88-9	Cyclin-dependent kinase 11B;Cyclin-dependent kinase 11A	CDK11B;CDK11A	12290000	11761000	12199000	11051000	10825000	11132000	11111000	12317000	11748000	11721000	12596000	12541000	11547000	11716000	13762000	13059000	11863000	11708000	14503000	12127000	12479000	11941000	12689000	14407000	13715000	11390000	12647000	13420000	13787000	11888000	14070000	12183000	12926000	12303000	12168000	11795000	10166000	9846100	9927600	8883600	9037300	11370000	11932000	12519000	12161000	12370000
A0A0D9SG12;A0A2R8Y4A4;O00571;A0A0D9SF53;A0A2R8YFS5;A0A2R8YF78;A0A0D9SFB3;A0A2R8Y645;A0A2R8YCW1;A0A2R8YFR4;A0A2U3TZJ9;A0A2R8Y5G6;O00571-2;F6S8Q4;A0A2R8YDH3;A0A0J9YVQ7;A0A2R8YCU0;A0A2R8Y650;O15523-3;A0A087WVZ1;C9J081;C9J8G5;A0A2R8YF89;A0A087WX09;A0A2R8Y770;D6RCM4;Q9NQI0-2;Q9NQI0-4;Q9NQI0;H0Y960	A0A0D9SG12;A0A2R8Y4A4;O00571;A0A0D9SF53;A0A2R8YFS5;A0A2R8YF78;A0A0D9SFB3;A0A2R8Y645;A0A2R8YCW1;A0A2R8YFR4;A0A2U3TZJ9;A0A2R8Y5G6;O00571-2;F6S8Q4;A0A2R8YDH3	ATP-dependent RNA helicase DDX3X	DDX3X	147050000	100950000	102100000	120230000	123800000	124000000	117120000	142800000	104630000	105260000	139520000	147450000	145000000	133680000	107070000	153360000	146910000	143750000	108150000	147010000	146580000	146720000	133260000	103500000	113210000	128550000	141760000	130670000	162180000	150950000	126440000	132220000	126700000	154730000	126250000	153430000	124110000	116990000	121080000	127840000	125140000	141740000	128180000	130930000	145730000	130130000
A0A0D9SF54;A0A0D9SFF6;A0A1B0GV13;A0A5F9ZHC3;A0A1B0GUH3;A0A0D9SFH4;A0A1B0GTB7	A0A0D9SF54		SPTAN1	865399	1.05734e+06	518199	306498	2259600	2408400	423227	288135	572330	476860	297151	510703	631995	352397	457017	848700	451100	1399100	329940	571080	268426	561119	520869	4981600	322132	608885	571580	424671	480837	572456	388408	1364800	443159	662725	480902	427879	361299	995311	397282	1362500	1.04822e+06	429365	595350	2025000	399957	1345700
A0A0U1RQP1;A0A0D9SFE4;Q05193-3;Q05193	A0A0U1RQP1;A0A0D9SFE4;Q05193-3;Q05193	Dynamin-1	DNM1	4903300	4496500	4592700	3843100	3689900	3701500	4148700	4517600	4427900	3962400	4371300	4330000	4711700	4856500	6445500	5075900	4814800	5053600	6388700	5070300	4789200	5228700	4304700	6267500	5259100	4196800	4392400	4136300	3991600	4393800	3377700	3254500	3385600	3533200	3559100	4879000	6310600	6879000	5924800	6680200	6573900	4940600	4284600	4703100	4593300	4262000
A0A0D9SGD6;E7EV75;Q15326;B7Z2J6;J3QKD2;Q15326-2;Q15326-6;Q15326-3;B0QZE2;E7ENI9;Q15326-4;A0A0A0MRY2;Q15326-5;E9PE09	A0A0D9SGD6;E7EV75;Q15326;B7Z2J6;J3QKD2;Q15326-2;Q15326-6;Q15326-3;B0QZE2;E7ENI9;Q15326-4;A0A0A0MRY2;Q15326-5	Zinc finger MYND domain-containing protein 11	ZMYND11	1911400	1053900	1038500	1159400	1433900	1095300	1086400	838460	1468600	1336300	1689200	1870600	1298200	2297500	1959000	2334300	1947800	2648100	1750700	1677100	2533300	2389200	2149600	1925200	1936500	2345000	1422200	2284600	2002500	1900800	2177700	2818100	2540700	2103900	1911900	1646000	781310	1405700	1140200	912500	1270600	1715700	1763800	1552200	1866600	1496500
A0A0D9SGE8;Q8IWS0-3;Q5JRC6;Q8IWS0-2;Q8IWS0-4;A0A8I5QJH7;A0A8I5KVG8;A0A8I5KWC2	A0A0D9SGE8;Q8IWS0-3;Q5JRC6;Q8IWS0-2;Q8IWS0-4	PHD finger protein 6	PHF6	1334200	317093	583200	329607	529350	706900	946820	953760	380502	452200	563820	1082300	1140700	774030	812270	959710	887570	1431700	638290	872440	981520	1224900	1195400	514725	730810	706720	1133300	961420	1166300	1350400	863590	1210700	910850	1441100	974580	1389300	888420	1086700	857580	1013800	929300	1438200	1436300	1213500	732560	1239500
Q30118;A0A0G2JH46;A0A0G2JMH6;P01903;A0A1W2PP70;Q08AS3;A0A140TA34;P01906	Q30118;A0A0G2JH46;A0A0G2JMH6;P01903	HLA class II histocompatibility antigen, DR alpha chain	HLA-DRA	366950	470510	401727	719170	634340	317032	551040	460560	456517	240512	222704	644037	413210	624486	1411900	486514	712081	448949	1466700	289136	637140	373027	620425	5265900	2615000	340558	531762	265566	515730	333600	831720	1811500	1689100	580156	1492200	368450	1243700	535372	1640000	338066	328156	440370	410614	221439	730301	1.2493e+06
Q5RIP0;A0A0G2JH50;A0A0G2JIF0;A2BF26;A0A1W2PS56;A0A140TA19;A0A140T9S7;A0A140T9Q4	Q5RIP0;A0A0G2JH50;A0A0G2JIF0;A2BF26;A0A1W2PS56;A0A140TA19;A0A140T9S7;A0A140T9Q4		HLA-Cw;HLA-C	1246500	1417100	1490600	1084700	275021	874980	1195600	988270	857200	675300	1480100	268510	1767200	1808600	929300	1149100	514844	1141600	1077900	1341000	777983	1169700	1853600	1426600	931720	398758	349830	917240	383504	309564	793454	171908	685684	817993	1515600	1416500	1167100	844030	1657400	1373900	1662000	319544	589845	289680	426848	478269
A0A140T9V0;A0A140T8X0;D0EV57;A0A0G2JPA3;A0A140T9B7;A0A0G2JH66;A0A140T9X6;A0A140T9W7;A0A140T9D9;A0A140T9C2;A0A140T9J8;A0A0G2JNV5;P30511-2	A0A140T9V0;A0A140T8X0;D0EV57;A0A0G2JPA3;A0A140T9B7;A0A0G2JH66;A0A140T9X6;A0A140T9W7;A0A140T9D9;A0A140T9C2;A0A140T9J8;A0A0G2JNV5;P30511-2	HLA class I histocompatibility antigen, alpha chain F	HLA-F	1131200	2756500	2644300	879210	255825	654340	962620	1222600	2930000	1878900	1184500	1416000	1621500	1297500	954710	304259	1708400	824770	992850	1041100	856350	814210	1219000	878900	1078400	1428300	1638600	1102300	1187300	959570	1681100	2435700	2558700	959070	2010700	1201600	1412600	1338300	1281300	1246100	1081500	1573500	2749600	2026600	856200	1834000
A0A0G2JHC2;Q6NYC8;Q6NYC8-3;Q6NYC8-2;Q6NYC8-4;A0A0G2JKF1	A0A0G2JHC2;Q6NYC8;Q6NYC8-3;Q6NYC8-2	Phostensin	PPP1R18	9723000	10901000	11384000	9740300	8308400	9609400	9257200	9549500	11638000	10011000	9039400	9050200	9208400	8037000	4784400	13124000	9195900	12486000	5067700	9260900	13548000	13666000	7035500	5686500	5155500	7652100	9889300	6842200	11440000	11806000	7562400	7340300	8359100	11232000	7033800	11123000	8928500	10793000	9463000	9159100	10627000	10855000	10768000	10353000	10459000	9735400
A0A0G2JIS2;Q96KQ7-2;Q96KQ7;A2ABF8;A0A0G2JIR1;A2ABF9;A0A0G2JK64;A0A0G2JRR0;A0A0G2JRN8;H0Y4K5;Q96KQ7-3	A0A0G2JIS2;Q96KQ7-2;Q96KQ7;A2ABF8;A0A0G2JIR1;A2ABF9;A0A0G2JK64;A0A0G2JRR0;A0A0G2JRN8	Histone-lysine N-methyltransferase EHMT2	EHMT2	6190100	5232400	5790900	6346000	6306000	6397100	7185000	5740600	5060100	5491000	5711500	6075800	5804100	7227900	5767600	7368800	5519300	7647500	6099400	5277900	7392000	7352400	6546200	5982200	5864700	6838500	5837200	6889200	7520200	7430000	8134600	8346200	8496200	7132600	8411900	6100800	5052800	5695000	5433000	4891500	5282000	6147600	6454500	5887100	6247700	5876700
A0A0G2JIW1;P0DMV9;P0DMV8;V9GZ37	A0A0G2JIW1;P0DMV9;P0DMV8;V9GZ37	Heat shock 70 kDa protein 1B;Heat shock 70 kDa protein 1A	HSPA1B;HSPA1A	209770000	187420000	202150000	175910000	164020000	184010000	173930000	211410000	208700000	206330000	205730000	207630000	197470000	201850000	146560000	230180000	209440000	235550000	149730000	215580000	212030000	215070000	213460000	142440000	150650000	202470000	210580000	209670000	198330000	208410000	205620000	200580000	213500000	201340000	209100000	209590000	179330000	177600000	171790000	194190000	181110000	206280000	197380000	195770000	212940000	205260000
A0A0G2JJD3;O95870;O95870-2;A0A0G2JI89;F2Z3H2;F2Z3G6	A0A0G2JJD3;O95870;O95870-2;A0A0G2JI89	Abhydrolase domain-containing protein 16A	ABHD16A	6512000	6901700	7082000	7142100	5563200	5997800	7364000	7536200	6716000	7394200	7006100	6400700	6664800	3902100	4853200	8760300	7051400	8873800	5034200	6472400	9678700	9691100	3838500	5031400	5035400	6167400	7679100	5626500	10236000	10575000	9001800	7879300	8424600	10709000	7401800	9812100	5328100	6528500	5780300	7459500	7268800	9658100	7587300	8538900	7398000	8656700
A0A140T9L0;A0A0G2JJL1	A0A140T9L0;A0A0G2JJL1			3534200	4502800	4018100	4869700	4101600	3918100	5564200	5184800	6122700	3575600	5698400	4709300	4694100	4744500	4165300	4693300	4431300	4690700	3557000	3840900	5760800	5870600	5157200	5364100	4287600	5662600	4702400	4686000	4260600	4441200	5668900	5109400	5646000	5800400	5067100	4965400	6224800	5594500	5319900	5903500	6064300	4777100	5444700	5851300	4324300	5817200
A0A0G2JK44;P25440-2;P25440;A0A140T9E9;H0Y6K2;P25440-3;P25440-4;A0A140T9V2;A0A0G2JHL0;U3KQA6;A0A140T9F7;A0A0G2JHN8;A0A140T9I1;E9PIQ3;E9PKQ9;U3KPW0;H0YDJ7	A0A0G2JK44;P25440-2;P25440;A0A140T9E9;H0Y6K2;P25440-3;P25440-4;A0A140T9V2;A0A0G2JHL0;U3KQA6;A0A140T9F7;A0A0G2JHN8;A0A140T9I1	Bromodomain-containing protein 2	BRD2	3528300	3150500	2827100	3514500	3107100	3602600	3775500	3624000	2670600	3215000	3547500	3654200	2847500	3566300	3381600	4076200	3441400	3792200	3036300	3906800	3900900	4076100	3405700	3472500	3275900	3509600	3562500	3719900	3793400	3939800	3737000	3487800	3553500	3909100	3683000	3514300	3406200	3213300	2917700	3437000	3244600	3497300	3357100	3126900	3598800	2997100
A0A0G2JKR7;P28702;P28702-3;A0A0G2JHI1	A0A0G2JKR7;P28702;P28702-3	Retinoic acid receptor RXR-beta	RXRB	1535400	1280900	1373900	1711900	1231500	1417200	1487400	1435500	1272900	1269800	1667300	1374500	1850400	1258000	1048400	1435700	1585700	1504100	1061000	1469100	1484800	1749300	1253700	1049500	1091900	1488600	1549600	1325100	1586400	1704400	1435800	1499100	1636100	1488300	1434100	1713100	1473100	1382700	1462600	1198100	1359400	1710200	1701400	1469200	1685900	1401000
A0A0G2JN29;Q15155;A0A0G2JP90;A0A7I2V686;A0A7I2V2V8;H3BUC9;I3L0Q6;H3BTW1	A0A0G2JN29;Q15155;A0A0G2JP90	Nodal modulator 1	NOMO1	2069200	867370	1247300	2088700	939851	824383	1284100	1165800	542188	1.16183e+06	2841900	2178400	993356	1798800	2561900	1502300	1134100	655795	2884800	2246700	1142300	163710	1904000	1131800	2694500	1412700	458009	2323100	1298800	1352300	1192100	466826	538802	1296200	474141	899340	1784500	1785200	781160	1132700	1524900	729014	874660	1523400	1790900	2921900
Q7Z3B3;A0A0G2JNB1;A0A0G2JNT7;A0A3B3IT55;A0A0J9YVS1;A0A1W2PRB5;A0A0G2JQF5;A0A0G2JQF4;A0A1W2PPV8;I3L233;I3L243;A0A1W2PQT4;A0A1W2PRR3;Q7Z3B3-2;Q7Z3B3-4;A0A0G2JRW7;A0A1W2PS83	Q7Z3B3;A0A0G2JNB1;A0A0G2JNT7;A0A3B3IT55;A0A0J9YVS1;A0A1W2PRB5;A0A0G2JQF5;A0A0G2JQF4;A0A1W2PPV8;I3L233	KAT8 regulatory NSL complex subunit 1	KANSL1	445630	2343000	2202100	2075900	749923	246528	2188200	992250	1525500	1153600	1271600	1428700	1599900	1513100	934300	1771300	2124000	2078700	1265900	1462500	1449600	2510800	1052200	3609600	1392800	1798900	1302200	613687	1550200	1670700	538590	3091800	2183300	2011900	8356000	1677400	5033500	3856000	4850800	1712500	6098400	2317000	1625800	1915000	3939600	2622200
A0A0U1RR18;A0A0G2JNW7;Q9Y666;A0A0G2JQE3;H0YB78	A0A0U1RR18;A0A0G2JNW7;Q9Y666;A0A0G2JQE3;H0YB78	Solute carrier family 12 member 7	SLC12A7	933180	477570	266164	991980	852030	1184200	966380	1163900	519460	666267	837340	865400	425950	331300	777490	566690	653410	502560	1022800	611370	671090	536497	215610	791040	741130	344259	845800	1862500	1113400	389003	285743	797121	458213	473110	778090	1252600	310960	733190	448716	313200	1.24897e+06	463122	630760	646764	1233500	455846
A0A0G2JNZ2;A0A669KB89;Q14160;A0A0G2JMS7;Q14160-2;H0YCG0;H0YDF9	A0A0G2JNZ2;A0A669KB89;Q14160;A0A0G2JMS7;Q14160-2	Protein scribble homolog	SCRIB	11946000	11828000	11514000	13860000	13174000	14443000	14747000	12343000	11695000	11395000	11837000	13249000	12254000	18762000	12411000	15601000	11276000	16046000	12599000	11522000	16960000	17470000	19394000	13310000	13067000	18762000	11967000	18806000	14863000	14672000	15075000	16306000	16481000	15316000	15447000	15043000	11810000	16379000	11778000	14854000	15474000	14163000	13273000	12810000	13992000	12782000
A0A0G2JPP5;Q14160-3	A0A0G2JPP5;Q14160-3	Protein scribble homolog	SCRIB	464691	524693	471826	674118	635940	457129	432227	725297	356035	422890	283102	1.06375e+06	1.04022e+06	544480	457434	743408	404418	780128	621819	233063	444806	619584	557067	227782	1090300	589940	663119	1058200	637301	411657	235744	539850	505611	590252	534105	352304	847350	176187	301568	590391	360381	851276	734020	608368	988407	617160
Q8MH48;Q5RJ85;A0A0G2JPQ3;P17693-5;P17693;P17693-4	Q8MH48;Q5RJ85;A0A0G2JPQ3;P17693-5;P17693;P17693-4	HLA class I histocompatibility antigen, alpha chain G	HLA-G	9621100	12124000	11728000	7458600	10486000	8292000	8500600	12170000	12246000	13844000	12296000	10577000	9472200	16582000	7685100	25679000	8568400	11076000	6583600	9868400	11841000	9591500	18166000	11155000	5772500	16277000	9861800	14360000	10029000	9341800	9042000	12785000	10993000	12062000	289727	2085000	10525000	12917000	11855000	11492000	11416000	11574000	14827000	13987000	12027000	13491000
A0A0G2JPR0;P0C0L4;P0C0L5;A0A140TA49;A0A140TA44;A0A140TA32;P0C0L4-2;F5GXS0;A0A140TA29;A0A0G2JL54;A0A3B3ISA6;A0A3B3ISD7	A0A0G2JPR0;P0C0L4;P0C0L5;A0A140TA49;A0A140TA44;A0A140TA32;P0C0L4-2;F5GXS0;A0A140TA29;A0A0G2JL54;A0A3B3ISA6	Complement C4-A;Complement C4 beta chain;Complement C4-A alpha chain;C4a anaphylatoxin;C4b-A;C4d-A;Complement C4 gamma chain;Complement C4-B;Complement C4 beta chain;Complement C4-B alpha chain;C4a anaphylatoxin;C4b-B;C4d-B;Complement C4 gamma chain	C4A;C4B	663324	354567	698598	614281	630983	369718	703287	515260	449908	776614	270277	351462	710090	916083	136586	703889	271907	579425	311697	1.2225e+06	307559	712898	502944	643924	691716	330573	1.01977e+06	409204	373914	438286	328417	634973	774409	181129	1.44638e+06	489084	523867	425538	718440	846510	577142	423498	404486	672240	222915	331973
A0A0G2JR96;A0A0G2JQT1	A0A0G2JR96;A0A0G2JQT1			2447300	2729000	2686000	2424900	2310900	2239900	1945700	2674000	2535000	2315300	2352500	2595100	2723900	3053000	2266900	2783700	2821800	3021700	1966000	2557700	3164600	3041300	2447800	1923600	2329500	3201000	2650900	2199400	2290000	2231400	1802600	2321700	1862700	2354900	2095800	2228100	1904000	2170400	2147700	2291100	1981900	1723800	3034000	2365200	2041500	2072400
A0A0J9YW33;A0A0C4DGE4;A0A286YF28;Q13277-2;Q13277-3;Q13277	A0A0J9YW33;A0A0C4DGE4;A0A286YF28;Q13277-2;Q13277-3;Q13277	Syntaxin-3	STX3	2023800	2171300	2537200	2637400	2289700	2633300	3117200	2467500	2970600	2412900	2685300	2633900	1830700	2317000	1418600	3169900	1620000	3578100	1674400	2248400	2480100	2905500	2970500	1835900	1799400	1836300	2200900	2924300	2033800	2541300	2152600	1707600	1631800	2780300	1771700	2424000	2091100	1397900	1482000	1534600	1533300	2133600	2311500	2622000	1125500	2440200
A0A0J9YX88;E9PJ24;B7ZM65;F8WEF5;A0A0J9YYB5;A0A0J9YWD5;Q9P1Y6-2;Q9P1Y6-3;Q9P1Y6	A0A0J9YX88;E9PJ24;B7ZM65;F8WEF5;A0A0J9YYB5;A0A0J9YWD5;Q9P1Y6-2;Q9P1Y6-3;Q9P1Y6	PHD and RING finger domain-containing protein 1	PHRF1	40431000	6740700	11249000	28123000	21061000	22447000	22040000	7142600	5395300	12059000	30436000	25175000	8104700	16160000	15927000	17282000	3579200	11067000	10453000	32783000	8951000	7362200	17940000	13868000	9561700	8144800	6827600	17634000	4316600	388974	6874600	11882000	9264500	4458800	9057500	10894000	17494000	10900000	2749800	11955000	8435900	7674100	6329300	17752000	8265300	15380000
A0A0J9YXF2;Q15165;Q15165-3;Q15165-1;G3XAK4;A0A0J9YXU7;A0A0J9YYJ1;A0A2Q2SAK4;A0A0J9YYF3;A0A0J9YXM1;A0A0J9YYF0	A0A0J9YXF2;Q15165;Q15165-3;Q15165-1;G3XAK4	Serum paraoxonase/arylesterase 2	PON2	30189000	30813000	30418000	32647000	33453000	32680000	30634000	26075000	31077000	34279000	31108000	33956000	26526000	24661000	41502000	28000000	26487000	29514000	42376000	27608000	31439000	31890000	33209000	41992000	42791000	25925000	27059000	27569000	31438000	28858000	37750000	43014000	39805000	31232000	41644000	31818000	26738000	39695000	26433000	39626000	43625000	29829000	31920000	32194000	29341000	33381000
E9PC62;A0A0J9YXJ0;V9GYD9;Q5VZZ6;A0A0J9YX66;A0A1B0GU44;A0A1B0GUN8;O95319-5;O95319-2;O95319;O95319-4;O95319-3;V9GY47;A0A0J9YXK1	E9PC62;A0A0J9YXJ0;V9GYD9;Q5VZZ6;A0A0J9YX66;A0A1B0GU44;A0A1B0GUN8;O95319-5;O95319-2;O95319;O95319-4;O95319-3	CUGBP Elav-like family member 2	CELF2	460989	2967600	2822600	1595700	349070	326608	609220	936470	1508000	893990	364225	646652	1132600	5407600	760690	1013000	1653000	343683	1793000	2047900	459020	480647	3363400	1176200	861350	2648600	307871	2683800	1059000	1403900	6427300	1786900	2197600	2510000	1250700	398954	1092200	253850	895900	1690500	1374600	2316600	2967900	2130600	509450	485404
A0A0J9YXM6;Q562E7;Q562E7-4;Q562E7-3;Q562E7-6;Q562E7-5;E9PDG3;Q562E7-2;K7ELV8;C9JCF9	A0A0J9YXM6;Q562E7;Q562E7-4	WD repeat-containing protein 81	WDR81	1978800	1653100	2083600	1370700	1549400	1546800	1564000	1594400	1624400	2020900	1510300	1420600	1652100	1436400	1430600	1056300	1419800	1266300	1525700	1302000	1157300	1195000	1495000	1339300	1332000	1255900	1615800	1457100	987040	1340900	1224400	1068900	1361200	1184800	1427400	1310500	1845500	1416500	1880800	1513100	1619700	1156100	1315500	1252400	1148800	915070
P43243;A0A0R4J2E8;D6REM6;D6R991;P43243-2;B3KM87;H0Y8T4;D6RBK5;D6RIA2;D6RE02;D6R8Z5;D6RBI2;D6REK4;D6RCM3;A0A1B0GX04;D6RBS2;D6RAY2;D6RAM9;D6R9F3;D6RB45	P43243;A0A0R4J2E8;D6REM6;D6R991	Matrin-3	MATR3	12805000	6509200	9142100	10268000	11063000	10687000	13158000	11542000	8094000	9149800	11289000	12506000	7804000	14213000	9062000	14333000	8086100	10548000	11205000	10984000	8792700	5445500	12843000	10813000	12416000	8943900	4773700	15688000	8972500	7865900	15464000	8343000	9081900	9113400	9168800	10603000	5941900	6123600	4746300	5757300	5254700	5484600	9031100	8629600	6161700	8828200
A0A0R4J2F6;Q12894;Q12894-2;H7C444;H7C2Z4	A0A0R4J2F6;Q12894;Q12894-2	Interferon-related developmental regulator 2	IFRD2	4045800	3961700	3666800	4319000	3559800	4310700	3715800	4200200	3804000	3638500	4083400	3729100	4357900	3678700	4347600	2272400	4084600	3370400	4509900	3992700	2875900	2797700	3088900	4348200	4515800	3373300	4160700	3459600	3480300	2912100	3606100	2990600	3080400	3423600	3415800	3280200	4425100	2999100	4115500	3207500	2515400	3818300	3315600	3998000	3715600	4065900
A0A3B3ISJ1;A0A0S2Z4L3;P07225;G5E9F8;A0A3B3IRK9;C9K0R0;A0A3B3ITZ7	A0A3B3ISJ1;A0A0S2Z4L3;P07225;G5E9F8;A0A3B3IRK9	Vitamin K-dependent protein S	PROS1	2186000	3303800	2736400	5146900	4877600	4580400	4611600	2411200	2831700	3083500	1952800	1925600	2101200	4051200	3699900	5408100	1689500	3991100	4191600	2186900	4512600	4949600	3404500	4063100	4125400	3509100	1870500	3703000	3636000	2978200	2068000	2580700	1860000	4017100	3544400	3212400	3963800	1773200	4531700	2140200	2586700	3592100	4392300	4077800	4258800	4050800
A0A0S2Z4L5;A0A8I5KQV4;P04049-2;P04049;A0A8I5KSV6;A0A8I5KTA5;A0A8I5QKZ6;A0A8I5KSB0;H7C155;A0A8I5QKU8;A0A8I5KS16;A0A8I5KWF7;A0A8I5KT32;A0A8I5KTK4;A0A8I5KYP5;A0A8I5KQ33;A0A8I5KW44;A0A8I5KWA9;A0A8I5KR46;A0A8I5KSI1;A0A8I5KSM4;A0A8I5KWS9;A0A8I5QJG5;A0A8I5KRD1;A0A0B4J1W9;A0A8I5KUW4;A0A8I5KX50	A0A0S2Z4L5;A0A8I5KQV4;P04049-2;P04049;A0A8I5KSV6;A0A8I5KTA5;A0A8I5QKZ6;A0A8I5KSB0;H7C155;A0A8I5QKU8;A0A8I5KS16;A0A8I5KWF7	RAF proto-oncogene serine/threonine-protein kinase	RAF1	2968500	2438400	2271000	2090300	1860200	2447900	2054800	2428100	2127800	2072300	2204800	2102800	2160400	1948400	1947200	2283000	2512100	2319200	1887800	2761400	1818400	2616000	2108800	2265700	1879800	2034200	2341300	2385100	2303300	2356000	2183400	1971300	1968500	2292200	2143500	2456600	2153100	1449800	2029500	1643000	1565200	2598400	2071700	2226600	1910800	1968600
A0A0S2Z5C6;O14772;O14772-2;H0YDF0;E9PK10;E9PMK0;E9PMM4;A6NHC7;E9PKE1;A0A3B3ITB1;O14772-3	A0A0S2Z5C6;O14772;O14772-2;H0YDF0	Fucose-1-phosphate guanylyltransferase	FPGT	721780	642750	699740	496440	570414	495820	563390	925870	462070	601940	1000100	812800	1444600	491170	711900	504116	1128700	336868	655770	1667100	302870	452480	466000	986740	824940	838960	851030	470220	590240	844620	821410	501645	260319	998950	721090	691070	774980	683285	609500	469510	575850	914290	899760	685610	757640	771850
A0A0U1RQL9;A0A0U1RQS5;B3KNS4;A0A0U1RQV1;Q96A10;A0A0U1RQN3	A0A0U1RQL9;A0A0U1RQS5;B3KNS4;A0A0U1RQV1;Q96A10;A0A0U1RQN3		hCG_2043597	1659800	1264600	1989100	2094600	1205700	1508400	1685800	1994200	1212500	1191600	1506600	2024100	546040	1291500	827040	1669200	774538	1945400	798120	477263	555413	233752	1191200	282740	1179200	321063	163700	1078400	644123	2038500	396078	562686	2609600	1788600	346972	2175600	294519	614032	1532900	1421400	555085	523001	1995400	741532	604294	2356800
C9J471;Q9Y484-3;Q9Y484;A0A0U1RR06;C9J5L0;C9J7Q8;H0Y329;C9JBX7;A0A0U1RQR1;Q9Y484-2;C9JYH8;G8JLI5;C9J0A8;C9JUS5;A0A0U1RQG6;A0A0U1RQM7;C9JE01;A0A0U1RR42;A0A0U1RQS7;C9JVT3;A0A0U1RQJ7	C9J471;Q9Y484-3;Q9Y484;A0A0U1RR06;C9J5L0;C9J7Q8;H0Y329;C9JBX7;A0A0U1RQR1;Q9Y484-2;C9JYH8;G8JLI5;C9J0A8;C9JUS5;A0A0U1RQG6;A0A0U1RQM7;C9JE01	WD repeat domain phosphoinositide-interacting protein 4	WDR45	1338000	1090100	788470	1303200	1094200	1532600	1182800	1469600	282238	959510	451137	345884	850130	730710	1324700	825870	764050	359244	362425	1336200	508517	857027	1186600	1407700	568954	270001	1116600	193213	1087200	358602	408369	971615	1283400	733077	603322	1.08524e+06	1034000	945130	778500	1072100	1020000	1007400	515985	984160	1170000	1268900
U3KQA5;A0A0U1RQT7;Q8IXA3;A0A0U1RQY7;U3KQB3;Q9HCP0-2;Q9HCP0;A0A0U1RR14;A0A0U1RQN5;A0A0U1RR31;A0A0U1RQG9;A0A0U1RQK6	U3KQA5;A0A0U1RQT7;Q8IXA3;A0A0U1RQY7;U3KQB3;Q9HCP0-2;Q9HCP0;A0A0U1RR14	Casein kinase I isoform gamma-1	hCG_2004507;CSNK1G1	2255700	1110900	1052600	2384800	2334100	1584500	2540700	1942100	2136000	1293200	2302000	1682700	1858800	2338900	1193800	2414400	1504000	2494800	1593900	1804400	2979900	2661400	3085600	1551900	1385500	2449100	1437600	1598900	1092200	1590300	1772800	760967	174584	365582	1303700	1626500	1680700	811180	1567600	1843100	2164200	1625900	1928600	1324200	1848200	1579700
A0A0U1RQT8;Q8TCZ2-3;Q8TCZ2-2;Q8TCZ2;Q8TCZ2-5;H0Y4H3;Q8TCZ2-6	A0A0U1RQT8;Q8TCZ2-3;Q8TCZ2-2;Q8TCZ2;Q8TCZ2-5;H0Y4H3;Q8TCZ2-6	CD99 antigen-like protein 2	CD99L2	4477600	2696500	2764500	3947600	3981400	3363900	3732800	3752600	2602300	2265000	4053800	3822100	3949700	4495700	2545600	5944300	4255600	4649500	2512400	4030800	5314500	4337200	5284100	2985600	2990700	3743400	4749200	3794700	5778800	6309800	3370000	3236700	3197100	6204700	3801600	6406900	3087800	3688000	2817000	4319800	4138900	4694800	3428900	3838100	5357000	4158600
A0A0U1RR71;A0A8C8NWT4;A1L390;A1L390-3;G3V311;A1L390-2;G3V278;G3V3I3;C9J7S4;C9JVL3	A0A0U1RR71;A0A8C8NWT4;A1L390;A1L390-3;G3V311;A1L390-2	Pleckstrin homology domain-containing family G member 3	PLEKHG3	1513500	1730700	607430	2036400	1223600	2251500	1918000	1179300	728460	2083800	884380	1940900	341270	1859500	2463100	1991200	1529900	1878000	2616300	1245900	2045700	2623300	1848100	2225500	1989600	1897800	544720	1907600	1017100	1552900	1761100	1762600	2560400	1574100	2165300	1782800	1341400	1576000	1396100	1194700	1692300	1281600	1426500	1895100	1448600	2078100
A0A0U1RRB6;Q9Y2D4;J3QT38;Q9Y2D4-2;F8W6R7	A0A0U1RRB6;Q9Y2D4;J3QT38;Q9Y2D4-2	Exocyst complex component 6B	EXOC6B	1269700	1645900	1543600	1576800	1591100	1778200	1538600	1497700	1547100	1531100	1515000	1226600	1405200	1292900	1628900	1122000	1488000	1242600	1780800	1239500	1247700	1323000	1317900	1665700	1541600	1262500	1526700	1208600	1369300	1292400	941210	1266900	1094900	991410	1013900	1240100	1694800	1769400	1579900	1739100	1502000	1379800	1615000	2020600	1236000	1863700
A0A0U1RRI6	A0A0U1RRI6			2168200	3317300	2799500	4068400	5721800	3502000	2902000	3150400	2505800	2841100	2722100	2794000	3082300	4119200	4380600	6106300	1853600	2922300	4054700	2440000	3422600	5136400	7028400	6636700	3186100	3885000	3349100	4569100	2565200	2683600	5985600	5089100	4751000	3795700	10170000	4347700	2542100	3011000	3734200	2812600	3662000	4643400	4881700	4270500	4652900	3511600
A0A0U1RRK1;A0A286YF11;Q9BPX6;Q9BPX6-3;Q9BPX6-2;Q9BPX6-5;Q9BPX6-4;E9PQV6;S4R3D7;S4R3V1;S4R3W3	A0A0U1RRK1;A0A286YF11;Q9BPX6;Q9BPX6-3;Q9BPX6-2;Q9BPX6-5;Q9BPX6-4	Calcium uptake protein 1, mitochondrial	MICU1	4497400	3945600	4502500	6429600	6582400	5998200	7028900	3838000	3619300	4568300	4191600	4824800	4137200	5999200	6273600	6790800	4221800	5624000	6093600	4145900	6264200	6289900	6196400	6509000	6060800	5815800	3960100	5932500	4576300	4810200	7639400	7274200	6194200	5522500	7407900	4680800	4989600	5312600	5015600	4681700	4733700	4346900	5601800	4947300	4379400	4599800
A0A0X1KG68;Q5XG87	A0A0X1KG68;Q5XG87	Non-canonical poly(A) RNA polymerase PAPD7	PAPD7	757330	840710	651940	727610	479230	509057	855400	772610	518917	765800	646460	479677	1.47522e+06	1087800	865890	747940	934850	464634	913776	435250	841420	609015	828680	341894	782460	1361800	724790	1081700	745470	1021500	494820	397648	801750	875190	1109800	1242800	611180	586234	567546	676300	896906	817350	894220	913770	1302700	1164600
A0A0X1KG75;Q53SF7;Q53SF7-2;A0A0D9SG04;Q53SF7-3;A0A0B4J1Z0;C9J8C4;C9JWZ0;C9JAU3;C9JK90;A0A7P0T9X3;A0A7P0TAB9;F8WEK0;A0A7P0TAY7	A0A0X1KG75;Q53SF7;Q53SF7-2;A0A0D9SG04;Q53SF7-3	Cordon-bleu protein-like 1	COBLL1	1380500	957200	249470	2581800	2961700	2567900	2963700	1395400	1491900	1498200	873680	1215100	653730	4442000	2637900	2975600	1371700	3098100	1406700	1039000	2382200	2840100	3969500	2393500	2127900	3998600	1733000	3454400	1133600	2184700	2500300	2340600	2064800	2689000	2170800	2210900	2214900	1261500	2069700	1107500	1305800	2838000	3380200	3465800	2066000	3111200
A0A140T8Y0;A0A140TA35;Q5ST30-3;Q5ST30;Q5ST30-4;A0A140TA40;A0A0A0MTG1;A0A0G2JIA5;A0A140TA36;A0A140TA45;Q5ST30-2	A0A140T8Y0;A0A140TA35;Q5ST30-3;Q5ST30;Q5ST30-4;A0A140TA40;A0A0A0MTG1;A0A0G2JIA5;A0A140TA36;A0A140TA45	Valine--tRNA ligase, mitochondrial	VARS2	1733700	1674100	2238900	2246700	1965800	2602000	2457100	2420200	1991100	2153700	1719800	1809400	1656000	2068000	1876800	1642100	1526700	2429000	1772100	1502400	1907400	2153800	2147700	1522900	1833800	2253300	2172000	2620500	1813400	2037300	2115100	2460800	2185100	1950400	2096600	1931600	1829300	2181000	1697700	2141500	2081200	1864500	2077100	1676400	1846800	1983700
A0A140T9G7;J3KQ99;E9PMV2;A0A140T9Y8;A0A140T9U1;A0A140T9J4;A0A140T980;A0A140T8Z9;A0A140T900;A0A140T909;A0A140T9D6;A0A140T9F8;A0A140T9Y9;A0A140T977;A0A140T9H1;A0A140T9R4;A0A140T914;A0A140T9U4;A0A140T968;H0Y6F8;A0A140T961;A0A140T9G9;A0A140T9A6;A0A140T992;P20036	A0A140T9G7;J3KQ99;E9PMV2;A0A140T9Y8;A0A140T9U1;A0A140T9J4;A0A140T980;A0A140T8Z9;A0A140T900;A0A140T909;A0A140T9D6;A0A140T9F8;A0A140T9Y9;A0A140T977;A0A140T9H1;A0A140T9R4;A0A140T914;A0A140T9U4;A0A140T968;H0Y6F8;A0A140T961;A0A140T9G9;A0A140T9A6;A0A140T992;P20036	HLA class II histocompatibility antigen, DP alpha 1 chain	HLA-DPA1;HLA-DQA1	435763	600715	396186	454530	403505	546640	585270	918322	275540	347382	964622	502520	334726	539219	1674700	712924	341390	744733	1332800	721726	157868	613047	269289	1501500	1701400	390908	532336	713388	254440	464622	488897	566470	346570	363846	855420	409020	289355	317696	745910	517527	565066	939640	257280	762524	337230	1.09017e+06
O78179;A0A140T912;A0A1W2PRZ0;A0A140T937;A0A140T930;A0A1W2PRX1;A0A1W2PP77;A0A140T9M5;A0A140T9Z4;A0A140TA03;A0A0G2JKJ1;A0A0G2JPT2	O78179;A0A140T912;A0A1W2PRZ0;A0A140T937;A0A140T930;A0A1W2PRX1;A0A1W2PP77;A0A140T9M5		HLA-C	41123000	52715000	52148000	32102000	31661000	30736000	29799000	48024000	46057000	51295000	43555000	43996000	42076000	59639000	26099000	39391000	39126000	38842000	23504000	42196000	41652000	36409000	52088000	26388000	25221000	52515000	40916000	53949000	38849000	39570000	46850000	49079000	48198000	47586000	51139000	41965000	37756000	42422000	44223000	39635000	45318000	44026000	57134000	50685000	45013000	54935000
Q53Z42;A0A140T9I0;A0A140T9X5;A0A140T913;A0A140T955;A0A140T933;A0A1W2PRT9	Q53Z42;A0A140T9I0;A0A140T9X5;A0A140T913;A0A140T955;A0A140T933;A0A1W2PRT9		HLA-A	236740000	275720000	275610000	169820000	167680000	161980000	180080000	252700000	246390000	270290000	261220000	258950000	224120000	286080000	182740000	219710000	230090000	205520000	169490000	230250000	228340000	200130000	272060000	191100000	162890000	276560000	227370000	265170000	235500000	223140000	235220000	242220000	251840000	263280000	251730000	245560000	218950000	225190000	216520000	220860000	221060000	231000000	290870000	276850000	245370000	277870000
Q5QT33;A0A140T9J9;A0A1W2PR11;A0A140T962;A0A140T9B3;A0A140T942;P13747	Q5QT33;A0A140T9J9;A0A1W2PR11;A0A140T962;A0A140T9B3;A0A140T942		HLA-C	66729000	119100000	105130000	40804000	40417000	35918000	42339000	57928000	115560000	121330000	65801000	66769000	69431000	64853000	59189000	46272000	64792000	46830000	48311000	75299000	58309000	48536000	72785000	70450000	52559000	82498000	70922000	75390000	62084000	61183000	79529000	93857000	100380000	83423000	96657000	61973000	64491000	70796000	80802000	70622000	63295000	69021000	137360000	106080000	68470000	100590000
A0A140T9T7;Q03518;Q03518-2;A0A2R8Y4Y0	A0A140T9T7;Q03518;Q03518-2;A0A2R8Y4Y0	Antigen peptide transporter 1	TAP1	13085000	17027000	18160000	6713600	6306100	5969600	6650500	10882000	18189000	19835000	11910000	12155000	11973000	9690500	7403300	8286000	10793000	9269000	7458600	11405000	9419700	10017000	10566000	8055200	8026100	9184400	11342000	9843900	12542000	12170000	11173000	12503000	10728000	12274000	10876000	11105000	9988600	10781000	9982500	10252000	10072000	12309000	15384000	14364000	11700000	14365000
A0A140TA09;Q99942	A0A140TA09;Q99942	E3 ubiquitin-protein ligase RNF5	RNF5	2314900	1765800	2244200	1610800	2983900	2373800	2220400	1977600	2042600	2284200	2500100	2002900	1767700	2129100	1138700	2590800	1850200	2766700	1045200	1673600	2860400	1516100	2053200	1398100	1359100	1965000	2011100	1690900	2023600	1999300	2869500	2160200	2346000	1596600	2111900	1947300	1613700	1938800	1748800	1562800	1784900	1682400	1983700	1900300	1703700	1926600
A0A140TA86;Q5XKP0;K7EIR2;A0A140TA84	A0A140TA86;Q5XKP0;K7EIR2;A0A140TA84	Protein QIL1	QIL1;C19orf70	18681000	18448000	19985000	25927000	26878000	23384000	25150000	15213000	16692000	22424000	20698000	21366000	14539000	21084000	25532000	20600000	17783000	17916000	26499000	19618000	19072000	16445000	25137000	23322000	26520000	19647000	13435000	22507000	15953000	15979000	19630000	16514000	16625000	18883000	21129000	18145000	23254000	22431000	21995000	20615000	22841000	17113000	21489000	21229000	17801000	20112000
A0A182DWF2;A0A182DWF3;Q9NNW7-2;Q9NNW7;D3YTF8;Q9NNW7-3;E7EWK1;Q9NNW7-4;A0A0U1RQX0;A0A096LPH4;A0A096LPB7;A0A096LP96;A0A096LNY7	A0A182DWF2;A0A182DWF3;Q9NNW7-2;Q9NNW7;D3YTF8;Q9NNW7-3;E7EWK1;Q9NNW7-4	Thioredoxin reductase 2, mitochondrial	TXNRD2	14475000	7859400	9425300	13431000	13530000	13806000	11583000	11586000	10796000	12044000	16371000	15872000	14912000	16408000	15374000	13805000	10795000	9753000	15510000	13211000	11075000	8111100	17778000	14931000	14623000	11574000	10496000	17647000	16145000	15671000	15267000	13029000	12682000	15954000	13649000	17404000	10401000	12536000	9322800	12152000	12331000	14357000	9245700	11340000	15148000	10672000
A0A1B0GTC3;A0A1B0GVH5;Q9C0B1;A0A1B0GUC3;A0A1B0GV98;A0A1B0GTC5;A0A1B0GU26;A0A1B0GTY1;A0A1B0GUY7;A0A1B0GTZ8;Q9C0B1-2;Q9C0B1-3;F8WCB8;X6R3I0	A0A1B0GTC3;A0A1B0GVH5;Q9C0B1;A0A1B0GUC3;A0A1B0GV98;A0A1B0GTC5;A0A1B0GU26;A0A1B0GTY1	Alpha-ketoglutarate-dependent dioxygenase FTO	FTO	6063400	5127300	4766100	5771700	5459100	5460500	5028100	6474200	5459200	4943700	6524600	6150400	6777000	5039300	5606500	4872400	7075000	4728400	5941500	6914300	4057600	4112300	4864600	5961900	5828300	4715600	7269200	5197500	6602200	7053700	5654600	4998400	5788000	6279300	5730700	7122400	6255900	5529900	6053200	6343700	5910000	6950200	5138100	5404600	7034800	5910500
A0A1B0GTL5;Q9BXF6	A0A1B0GTL5;Q9BXF6	Rab11 family-interacting protein 5	RAB11FIP5	2313600	4110100	4377900	2606700	2280300	2602200	2593600	2323400	4254400	4292400	2222900	2394300	2420400	1989700	2830600	2047000	2058700	2484800	2670600	2186700	2199200	2503100	1826900	2907600	3055800	1997700	2272900	2005100	2542400	2309600	1636800	1645800	1624300	2314500	1757300	2306200	2785300	2362600	2928600	2458100	2591500	2201500	3102000	3014600	1913000	2828500
Q9UDY2-7;Q9UDY2;Q9UDY2-3;A0A2R8YDH4;A0A1B0GTW1;A0A3B3ITE1;Q9UDY2-6;A0A3B3IRI3;A0A3B3ISZ5;Q9UDY2-2;Q9UDY2-4;A0A3B3IU51;A0A3B3ISF1;Q9UDY2-5;A0A3B3IRV6;A0A3B3IS03;A0A3B3IT83;A0A3B3IU26;B1AN86;U3KQJ2	Q9UDY2-7;Q9UDY2;Q9UDY2-3;A0A2R8YDH4;A0A1B0GTW1;A0A3B3ITE1;Q9UDY2-6;A0A3B3IRI3;A0A3B3ISZ5;Q9UDY2-2;Q9UDY2-4;A0A3B3IU51;A0A3B3ISF1;Q9UDY2-5;A0A3B3IRV6;A0A3B3IS03;A0A3B3IT83	Tight junction protein ZO-2	TJP2	6546200	6285500	6016700	7656400	7533800	7540400	7537300	7053300	6321800	5626300	6499000	6714600	6549700	5698600	6603900	9540000	6900900	9571600	6606700	6435200	9182400	8880400	5504200	6502500	6974900	6383500	6641300	6070300	6026500	6874200	6236500	5780600	5728900	6782900	5737700	6404000	6192900	4959400	5812800	4812000	4897300	6186800	6613000	6497500	5880500	6628500
A0A1B0GTW6;A0A0C4DH22;Q4VXN5;Q4VXN6;Q4VXN7;Q4VXN8	A0A1B0GTW6;A0A0C4DH22		EPB41L1	16111000	19040000	20412000	21792000	20777000	22383000	23010000	15800000	18929000	19896000	16825000	16470000	15299000	12908000	21726000	20367000	15347000	21848000	21676000	15446000	23180000	21476000	13338000	23329000	22558000	13915000	16022000	13022000	17564000	17822000	13440000	13730000	14520000	17403000	13188000	16902000	16159000	14413000	16404000	15123000	14205000	16712000	21514000	21269000	16331000	21631000
A0A1B0GUA3;Q96EK5;A0A6Q8PHL8;A0A6Q8PH45;A0A6Q8PGG2;A0A1B0GUH6;A0A1B0GTE6;A0A1B0GW21;A0A0D9SFK7;A0A1B0GTX3;A0A6Q8PH08;A0A1B0GU96;A0A1B0GTE2;A0A1B0GVY9	A0A1B0GUA3;Q96EK5;A0A6Q8PHL8;A0A6Q8PH45;A0A6Q8PGG2	KIF1-binding protein	KIAA1279	6477800	6795800	5827600	6557500	6461000	6646500	6419300	6740400	5911900	5683600	6166900	5824600	6929400	4718400	5322500	5207700	6592900	5367400	6010600	6822100	5718100	5794100	5085300	5954900	5935700	4941100	6700900	5005400	5702900	6034400	4703600	4979700	4906900	5669600	5220800	5818300	5570900	5764400	5768400	6375400	6881500	6555900	5474000	5327400	6186500	5726100
A0A1B0GUD6;A0A1B0GWG7;Q3KR37;Q3KR37-4;A0A024R3M2;Q3KR37-2;A0A2R8Y5X2;E9PRD6;Q3KR37-3;A0A0J9YXF6;A0A0J9YXZ1;A0A0J9YY71;A0A1B0GVV0;A0A1W2PQ30	A0A1B0GUD6;A0A1B0GWG7;Q3KR37;Q3KR37-4;A0A024R3M2;Q3KR37-2;A0A2R8Y5X2;E9PRD6;Q3KR37-3	GRAM domain-containing protein 1B	GRAMD1B;hCG_39893	2532700	2744600	2582800	3259400	3188800	3384000	3476500	2513100	3727600	2852700	2998200	3036700	2938100	1396800	2513900	2731800	2407900	2334600	2625800	2474900	2639300	2422800	2170900	2649900	4233200	1853100	1930300	1680800	1906700	1685300	1929600	1889000	1941100	1991500	2600600	2136600	2141300	2140300	2111300	3185700	3152100	1606100	2731900	2825700	1631000	2161800
A0A1B0GUG6;Q86WH2	A0A1B0GUG6;Q86WH2	Ras association domain-containing protein 3	RASSF3	1201100	683606	691320	631270	414980	641197	660300	334513	531660	1111500	737327	562680	331223	574898	674260	288806	522390	554940	529970	756940	548240	781330	466507	612250	683790	551166	366730	459606	435870	628584	324744	660090	307810	718419	585780	416228	550730	427400	627030	826200	448234	552955	609010	597495	748390	818960
A0A1B0GUI1;A0A7P0TAR5;Q6GYQ0;Q6GYQ0-7;Q6GYQ0-5;Q6GYQ0-2;H0YJB5;Q6GYQ0-6;Q6GYQ0-3;H0YJ04	A0A1B0GUI1;A0A7P0TAR5;Q6GYQ0;Q6GYQ0-7;Q6GYQ0-5;Q6GYQ0-2;H0YJB5;Q6GYQ0-6;Q6GYQ0-3	Ral GTPase-activating protein subunit alpha-1	RALGAPA1	2704000	1591000	1282800	1889500	679710	2652200	1241400	2079100	1034200	1663900	2977700	1434100	1556000	1211900	772060	908880	1269100	1163300	1460100	2525000	1401800	911090	1329000	1243800	1250100	681921	1671000	270420	1074000	1440300	1046200	874860	707620	1432700	779020	1678900	944020	517077	918950	926640	510100	1231700	682370	677140	973070	2241300
A0A1B0GUL7	A0A1B0GUL7			423533	642766	418498	441023	478379	402576	470477	4620100	5473900	273774	484439	422201	428423	418693	713264	361763	598985	453260	312647	398812	543506	1.18128e+06	3952000	405836	544281	394071	2138500	412401	5548400	224218	2265600	4456300	825264	629719	3754800	484793	1805900	4810600	804803	4863700	499883	519405	583366	603555	252025	532789
A0A1B0GUN5;Q5VTI5;Q9Y2H5	A0A1B0GUN5;Q5VTI5;Q9Y2H5	Pleckstrin homology domain-containing family A member 6	PLEKHA6	3395000	496783	2247700	2233600	1505300	515206	1925900	959660	3110000	685872	707739	204249	464798	502135	526010	1448500	1.47394e+06	1349100	2809500	4037400	644645	439328	569755	2192300	721754	581269	324956	1.13411e+06	559389	447262	469797	991520	595452	1033800	2045500	566468	1187900	1324500	1032100	1213100	994800	606510	1302700	1604600	1206100	956020
C9JIJ9;A0A1B0GUW5;Q6XE24-3;Q6XE24-4;Q6XE24-5;Q6XE24;C9J9B2;Q6XE24-2	C9JIJ9;A0A1B0GUW5;Q6XE24-3;Q6XE24-4;Q6XE24-5;Q6XE24;C9J9B2;Q6XE24-2	RNA-binding motif, single-stranded-interacting protein 3	RBMS3	3494200	2171900	2414100	2802900	2478700	2957500	2494100	4461200	1418500	2233500	3059500	2915000	3651800	2962000	2844900	3802600	4036000	2619200	3039200	3172400	3317200	3287000	2808400	2785400	3867100	2878500	3767100	2831600	4465200	4682500	4142700	4247700	4530100	5224500	3788000	5550600	3005900	2412700	3300500	2510900	2583500	4979400	3228100	3631800	4740300	3453000
A0A1B0GUZ7;Q14156;Q14156-3;Q14156-2;E5RJS1	A0A1B0GUZ7;Q14156;Q14156-3;Q14156-2	Protein EFR3 homolog A	EFR3A	2093400	2601500	2354500	2425200	2446200	2389900	3034700	1968600	2763800	2474600	2080600	2086600	1790300	3217800	2370800	2436900	2136300	2475900	2299500	2148400	2662400	2704200	2984400	2448800	2480800	3636000	1827400	3170200	2507300	2545700	2314700	2491200	2456100	2445000	2692700	2382900	2472300	2416600	2421600	2658400	2587300	2291100	3029700	2706000	2472500	2608800
A0A1B0GV47;Q7Z4S6-5;Q7Z4S6-2;Q7Z4S6;Q7Z4S6-4;Q7Z4S6-3;Q7Z4S6-6;H0YHT2;H0YIM7;H0YI78;H0YIM6	A0A1B0GV47;Q7Z4S6-5;Q7Z4S6-2;Q7Z4S6;Q7Z4S6-4;Q7Z4S6-3;Q7Z4S6-6	Kinesin-like protein KIF21A	KIF21A	2749700	2365400	2171400	2405200	2256200	2300700	2478600	2639800	2197700	2423800	2507600	2544700	2736700	2588300	2626000	1814100	2639000	2192900	2703400	2864300	1635100	2127000	2921500	2784100	2528100	2262200	2620800	2664400	2293900	2494900	2686200	2413200	2479000	2428300	2697000	2636800	2878100	2655000	2609000	2750100	2811700	2451200	2634800	2664900	2474100	2711700
A0A1B0GV68;M0QYB0;M0R262;Q9Y4F1-3	A0A1B0GV68;M0QYB0		FARP1	1501700	785601	289124	797287	1358400	1.01915e+06	509872	355529	310711	689135	556797	1737400	1002300	1144800	441242	1293000	682350	1676600	699350	1447000	570293	714128	403930	547500	653064	354735	643008	498337	651032	515352	324044	561680	824340	172480	573350	462969	365868	478200	553668	602985	277617	607328	872442	302816	851713	828280
A0A1B0GV70;Q96N21-2;Q96N21	A0A1B0GV70;Q96N21-2;Q96N21	AP-4 complex accessory subunit tepsin	ENTHD2	1118000	1504200	1477700	797480	2482900	659660	1217500	1345300	1268100	1187200	1584600	1472800	1692200	1363900	1289200	1688700	1060200	840810	692306	1698000	549371	1145500	1524500	1327200	696370	1233000	821850	1050800	1177600	1445600	682320	1048500	809100	750480	717700	1286700	2528900	1806200	1957700	1059300	1883700	814240	794380	1505100	1707900	1368800
Q13286-3;A0A1B0GV71;Q13286;Q13286-2;A0A1B0GWD3;Q13286-4;A0A1B0GW34;Q9UBD8;Q13286-7;Q13286-5;B4DFF3;O95086;Q2TA70;A0A1B0GV41;H3BQ48;H3BNK7;O95090;Q13286-6;H3BMN4;H3BR84;H3BPL0;F6TI76;A0A1B0GUX3;Q9UP10;Q9UBH5;A0A0D9SF04;A0A1B0GWH8	Q13286-3;A0A1B0GV71;Q13286;Q13286-2;A0A1B0GWD3;Q13286-4;A0A1B0GW34;Q9UBD8;Q13286-7;Q13286-5;B4DFF3;O95086	Battenin	CLN3	4224500	3194700	3013300	4631900	4590300	3287000	4359700	3278900	3960500	4448900	4255600	3954600	2840900	4461000	4310900	4260600	2923900	2583100	3779600	3112000	2211600	1764200	5334000	4024700	4370600	2680500	1847000	4527500	2390500	1563800	1484000	1629900	1654100	1962300	1198100	2504400	2834900	1900100	2618700	2099100	1904000	1919900	2687100	3597300	2106800	3727000
A0A1B0GVD5;A0A1B0GWE8;P07339;F8W787;A0A1B0GW44;A0A1B0GVP3;A0A1B0GV23;C9JH19;A0A1B0GU92;A0A1B0GU03;H7C469;F8WD96;A0A1B0GVF1	A0A1B0GVD5;A0A1B0GWE8;P07339;F8W787;A0A1B0GW44;A0A1B0GVP3;A0A1B0GV23;C9JH19;A0A1B0GU92;A0A1B0GU03;H7C469;F8WD96	Cathepsin D;Cathepsin D light chain;Cathepsin D heavy chain	CTSD	42285000	116460000	128420000	47109000	42777000	45092000	46592000	39539000	124020000	113520000	39051000	41861000	40764000	57701000	58017000	62156000	38444000	59740000	55775000	37072000	64992000	57826000	56613000	61924000	58171000	60882000	41424000	54187000	56773000	54367000	58700000	61513000	63171000	49652000	60855000	55016000	57112000	53234000	55177000	52852000	53702000	46493000	399789	636593	48441000	440760
A0A1B0GVV3;Q5EBL4;Q5EBL4-2;Q5EBL4-3	A0A1B0GVV3;Q5EBL4;Q5EBL4-2	RILP-like protein 1	RILPL1	667900	737810	766280	522070	547040	522250	370690	673130	634880	768030	770120	582010	677800	695980	480980	571420	691590	479210	489510	830160	740190	633349	495940	416120	460790	479730	679620	652560	678900	744950	435900	449690	353960	691340	575940	662550	697490	472620	556870	908380	576080	676890	364162	426830	1116300	602120
A0A1B0GW05;A0A8I5KPK9;A0A8I5KSD1;Q2PZI1;A0A8J9BZN9;H7C3M5;Q2PZI1-2;A0A8I5KUQ5	A0A1B0GW05;A0A8I5KPK9;A0A8I5KSD1;Q2PZI1;A0A8J9BZN9	Probable C-mannosyltransferase DPY19L1	DPY19L1	4359200	3627100	3456700	4352600	4655500	4242800	3941300	4064900	5038600	4141800	4435800	4578500	3746800	4372600	5189300	4934900	3833300	4655500	5416600	4223100	5003400	5116300	4954300	4093400	5566800	4204700	4150600	4612600	4159500	3925100	5103200	4682500	4303700	3706900	3578000	4022100	3486200	4335300	3508100	4673400	3873400	3823700	3235000	3864800	3598600	4116500
A0A1B0GW68;E7EMM4;A0A1B0GUA4;A0A1B0GTM3;A0A1B0GTZ5;Q13510;Q13510-2;A0A1B0GUH5;A0A1B0GTP7;A0A1B0GUE3;A0A1B0GUG1;A0A1B0GUW4;A0A1B0GV06	A0A1B0GW68;E7EMM4;A0A1B0GUA4;A0A1B0GTM3;A0A1B0GTZ5;Q13510;Q13510-2;A0A1B0GUH5;A0A1B0GTP7;A0A1B0GUE3;A0A1B0GUG1;A0A1B0GUW4	Acid ceramidase;Acid ceramidase subunit alpha;Acid ceramidase subunit beta	ASAH1	5571300	14115000	14956000	8505600	7576300	7276300	7607500	4915300	15659000	14864000	5284200	5825000	5091700	7975300	9419500	4880800	4664900	4705200	9409000	5023900	4773200	4545700	8883200	10390000	10760000	7880300	4957300	9079700	11389000	10899000	11239000	10606000	11022000	9769700	10380000	10666000	9087300	9797800	8177500	10400000	9652800	8907300	8555400	7456700	8764700	8000400
A0A1C7CYW6;P0DI83;A0A1B0GWB1;A0A1B0GTQ2	A0A1C7CYW6;P0DI83;A0A1B0GWB1;A0A1B0GTQ2	Ras-related protein Rab-34, isoform NARR	RAB34	1921200	1576500	1118900	2077300	2401700	1545300	2102800	1706700	1429900	1160300	1876900	1639600	2171800	2065300	1476800	2290400	1485100	2156600	1150600	2346900	1989600	1810800	1746600	1699300	1401100	2314800	2554300	1871200	1593200	2139400	1973600	1934700	1850300	2184600	2062200	1768900	1951000	2336400	2041700	1919800	2246000	2428000	1606200	1637800	2390100	1290200
A0A1C7CYX1;Q6PJG2;H7C1L3;C9JYU7	A0A1C7CYX1;Q6PJG2	ELM2 and SANT domain-containing protein 1	ELMSAN1	2276200	2170100	2122800	2478400	2263200	2199500	2502500	2408500	2089000	1841400	1973400	2313300	2467300	2768500	2371700	2437800	2276600	2693700	2409600	2268200	2623100	2899200	2508800	2255000	2152100	2649800	2570800	2476800	2740000	2758900	2717600	2825100	2961100	2782400	2529300	2373000	2113400	2432900	2297000	2258000	2105600	2438400	3033800	2734600	2773700	2746300
C9J6N5;C9JQ40;C9JW51;A0A1C7CYX8;Q9H098;C9J3Q3;X6RET8;C9JP05;C9JYP1;C9J6Y8;F8WCJ2	C9J6N5;C9JQ40;C9JW51;A0A1C7CYX8;Q9H098;C9J3Q3;X6RET8;C9JP05	Protein FAM107B	FAM107B	10828000	8644500	7883200	11488000	13373000	11916000	10614000	12046000	8217400	9481500	10572000	9642900	11098000	8377400	10390000	9913600	12323000	12495000	9802800	14388000	10811000	11711000	7246300	12910000	8908200	9213800	11907000	7860600	9929200	11774000	12544000	11654000	11834000	9796100	10213000	12089000	10823000	10063000	11594000	10634000	11472000	8925800	11507000	13102000	13140000	14083000
A0A1C7CYX9;Q16555;Q16555-2;E5RFU4	A0A1C7CYX9;Q16555;Q16555-2	Dihydropyrimidinase-related protein 2	DPYSL2	38028000	29161000	28898000	29671000	32051000	31089000	30637000	36937000	31756000	29375000	36595000	34061000	40839000	35181000	36204000	37196000	39894000	35841000	37937000	40680000	30600000	29860000	34062000	36071000	37023000	34251000	39502000	34521000	39375000	41216000	30809000	29036000	32378000	37433000	29898000	42006000	39266000	38861000	36311000	42105000	40204000	42816000	38781000	41134000	42294000	40527000
A0A7I2V2K0;B4DTW4;A0A1V1FTP4;Q9Y6A1-4;Q9Y6A1-3;Q9Y6A1-2;Q9Y6A1;A0A7I2V2T7;A0A7I2V356;Q5JT03;A0A7I2V505;A0A7I2V445;A0A7I2V4U0	A0A7I2V2K0;B4DTW4;A0A1V1FTP4;Q9Y6A1-4;Q9Y6A1-3;Q9Y6A1-2;Q9Y6A1;A0A7I2V2T7;A0A7I2V356;Q5JT03;A0A7I2V505;A0A7I2V445	Protein O-mannosyl-transferase 1	POMT1	1045100	1816500	992240	866300	765430	1297300	1027300	1069900	1415300	1251300	1212600	1207900	1685700	1119200	1044900	892970	984970	1289200	1511900	1191300	1358400	1508600	885600	1429900	1148600	1359600	865870	965080	1190700	1015900	1810900	2022000	1780400	1577200	1130300	878850	1009500	1249900	1071800	1473400	1264400	1645100	1472100	1153300	1128900	1037100
O95427;K7ELE1;A0A1W2PS19;A0A1W2PNH8;A0A1W2PNR0;A0A1W2PQP4;A0A1W2PQZ1;A0A1W2PPR7;A0A1W2PPB6;A0A1W2PNW5;K7EPJ2;A0A1W2PQA9;K7EMD7;A0A1W2PRH3;A0A1W2PNQ8;A0A1W2PQR8;A0A1W2PR74;K7EL34;K7ESH9;A0A1W2PQ49;K7EID9;K7EQG0;K7ERX5;K7ENK2	O95427;K7ELE1;A0A1W2PS19;A0A1W2PNH8;A0A1W2PNR0;A0A1W2PQP4;A0A1W2PQZ1;A0A1W2PPR7;A0A1W2PPB6;A0A1W2PNW5;K7EPJ2;A0A1W2PQA9;K7EMD7;A0A1W2PRH3;A0A1W2PNQ8;A0A1W2PQR8;A0A1W2PR74;K7EL34;K7ESH9;A0A1W2PQ49	GPI ethanolamine phosphate transferase 1	PIGN	3913800	4077100	4209300	5099100	7219500	3779600	4756400	2427900	6908700	3813000	7196200	5202200	5317200	7594100	5174900	5811100	5200500	4377400	5609600	5703400	2221100	3582200	8601400	6243200	5631800	6207200	6506600	8925800	6893600	6234100	6872400	4107800	4929500	3571300	3504400	7343100	5523400	6826600	3869500	6108600	4897000	4567600	4857300	5714200	4061700	4228300
A0A1W2PNV4;E9PF58;F8WFD3	A0A1W2PNV4			28441000	36240000	35441000	33756000	33901000	32989000	33953000	30945000	36169000	33919000	28453000	27963000	32182000	26089000	30614000	24128000	32378000	28859000	33478000	29472000	29824000	31985000	29928000	31646000	32582000	29025000	31922000	28789000	27097000	28264000	19017000	21162000	17925000	26620000	18059000	25969000	37704000	37333000	38458000	36832000	39802000	29520000	35821000	33911000	26732000	36414000
A0A494C0T4;A0A1W2PNW1;H0YJH6;P42226;P42226-3;G3V5I8;G3V370;G3V5K5;G3V568;H0YIY2;Q5FBW6;G3V2L2;G3V2M3;G3V2H4	A0A494C0T4;A0A1W2PNW1;H0YJH6;P42226;P42226-3	Signal transducer and activator of transcription 6	STAT6	2769300	3011800	3193100	2120900	2106500	2017300	1948000	3326700	3091100	3185100	2723200	2709100	3160100	2274200	2697500	2071500	2672200	2065200	2358200	3294900	1923500	2055500	2350600	2639200	2308600	2050500	2827900	2224300	1655200	1962800	716260	1273800	1448000	1579400	1379500	2091700	3296200	2734400	3332700	2721200	3118800	1923500	2814300	2623500	2181400	2541600
A0A1W2PNY5;A0A1W2PQZ6;A0A1W2PRF0;A0A1W2PPP6;A0A1W2PR08;G5E9D4;Q96EB1;Q96EB1-2;A0A1W2PP47;A0A1W2PNW2;A0A1W2PQA7;E9PPJ9;A0A1W2PNY4;A0A1W2PQ05;A0A1W2PPR3;A0A1W2PP49	A0A1W2PNY5;A0A1W2PQZ6;A0A1W2PRF0;A0A1W2PPP6;A0A1W2PR08;G5E9D4;Q96EB1;Q96EB1-2;A0A1W2PP47;A0A1W2PNW2;A0A1W2PQA7	Elongator complex protein 4	ELP4	3046200	2225100	2496500	2541000	2709400	2822900	2808600	2736300	2545700	2775700	2892300	2710500	3340700	2751800	2431500	2689900	3038100	3137200	2533300	3155900	2249900	2650100	2880900	2316700	2314900	3092300	3101600	3016300	2362700	2452300	2326900	1962900	2261300	2240000	2438600	2746900	2453700	2735200	2022300	2342700	2732900	2780600	2292900	2654400	2033200	2541800
A0A1W2PPC6;A0A804HJ11;Q9H3H5-2;Q9H3H5;F8W681;A0A804HHX1;A0A804HIP7;A0A1W2PQD1;A0A804HJ22;F8WE55;A0A1W2PRR6;A0A804HI18;A0A804HL46;A0A804HKZ3;A0A1W2PQH0;Q9H3H5-3	A0A1W2PPC6;A0A804HJ11;Q9H3H5-2;Q9H3H5;F8W681;A0A804HHX1;A0A804HIP7;A0A1W2PQD1;A0A804HJ22;F8WE55;A0A1W2PRR6;A0A804HI18;A0A804HL46;A0A804HKZ3	UDP-N-acetylglucosamine--dolichyl-phosphate N-acetylglucosaminephosphotransferase	DPAGT1	1214100	497800	900930	855880	1077900	1204200	758800	1136400	1212000	904540	1318700	1299100	791630	1101600	1155200	906910	947970	858670	1326300	1173400	906110	417630	1229000	1411200	1235300	523470	680660	787080	731660	779450	515290	593490	489460	888960	575820	841330	564420	516970	355880	790370	675290	681520	717810	684530	698070	962850
A0A1W2PPX5;A0A1W2PQR6;A0A1W2PQB7;A0A1W2PS43;Q14108;A0A1W2PRS1;A0A1W2PPU6;A0A1W2PRF6;Q14108-2;A0A1W2PSE4;D6RDG0;A0A1W2PS70;A0A1W2PNX7;A0A1W2PQL5	A0A1W2PPX5;A0A1W2PQR6;A0A1W2PQB7;A0A1W2PS43;Q14108;A0A1W2PRS1;A0A1W2PPU6;A0A1W2PRF6;Q14108-2	Lysosome membrane protein 2	SCARB2	27715000	35231000	41508000	29481000	31588000	28154000	24591000	24756000	41610000	44432000	32412000	31542000	27766000	27805000	33732000	29599000	24571000	24897000	32264000	25893000	26519000	22473000	31670000	34014000	32252000	24283000	24288000	29123000	28881000	28748000	23908000	22918000	23686000	28899000	22557000	28686000	27382000	28229000	23779000	29779000	30248000	24377000	27411000	27349000	26051000	30376000
A0A8I5KV15;A0A1W2PPX9;Q9BYW2;A0A8I5KW81;H7C3H4;A0A8I5KNR2;A0A8I5KQS3;A0A8I5KWD0;A0A8I5KSB8;Q9BYW2-2;Q9BYW2-3;C9JG86;A0A8I5KYR1;H7BXT4;H7BZ93;A0A8I5QJW6	A0A8I5KV15;A0A1W2PPX9;Q9BYW2;A0A8I5KW81;H7C3H4;A0A8I5KNR2;A0A8I5KQS3;A0A8I5KWD0;A0A8I5KSB8;Q9BYW2-2;Q9BYW2-3;C9JG86	Histone-lysine N-methyltransferase SETD2	SETD2	2038100	1422900	1295600	1866100	2009500	2089200	1936800	2354300	1441500	1444300	1703400	1995400	1528300	2009800	1892900	2601700	1931500	2366900	2347100	1782200	2277500	2240700	2709800	2351100	2286800	2449000	1893100	2368300	2539100	2348600	2858700	2949300	2985500	2230000	2726000	2083100	1565900	1524900	1581200	1412600	1853100	2351500	2036900	1930700	1940200	1876300
A0A1W2PPZ5;P23193;A0A1W2PRL9;P23193-2;E5RIS7;E5RJ93;E5RK46;A0A1W2PS15;E5RFI1	A0A1W2PPZ5;P23193;A0A1W2PRL9;P23193-2;E5RIS7	Transcription elongation factor A protein 1	TCEA1	14556000	15669000	16567000	13516000	13689000	14984000	13365000	16090000	15823000	16342000	14556000	14113000	16231000	12750000	14467000	11115000	17691000	13313000	14664000	18230000	11445000	10732000	10996000	13852000	14561000	12877000	18098000	11261000	14134000	16353000	13568000	12537000	14183000	14973000	13593000	16352000	18682000	15067000	17826000	15964000	14326000	17700000	15673000	16334000	17499000	16692000
A0A1W2PSA9;A0A1W2PQ13;A0A1W2PSD1;A0A1W2PS45;A0A1W2PPG9;A0A1W2PPE6;A0A1W2PQH2;A0A1W2PNF0;A0A1W2PRT7;A0A1W2PQ60;A0A1W2PS77;A0A1W2PRN3;A0A1W2PNY6;A0A1W2PQL8;A0A1W2PQD6;A0A1W2PR66;Q9Y2D2-3;Q9Y2D2;A0A1W2PPH4;A0A1C7CYW3;A0A1W2PP85;A0A1W2PPW2;Q96MC6	A0A1W2PSA9;A0A1W2PQ13;A0A1W2PSD1;A0A1W2PS45;A0A1W2PPG9;A0A1W2PPE6;A0A1W2PQH2;A0A1W2PNF0;A0A1W2PRT7;A0A1W2PQ60;A0A1W2PS77;A0A1W2PRN3;A0A1W2PNY6;A0A1W2PQL8;A0A1W2PQD6;A0A1W2PR66;Q9Y2D2-3;Q9Y2D2;A0A1W2PPH4	UDP-N-acetylglucosamine transporter	SLC35A3	1172400	632511	517554	730490	1242600	773360	156620	631930	535590	1044400	3355700	615763	503410	977880	1272800	300130	615047	735635	1075200	678784	270381	129410	229562	817010	997430	615291	591344	295148	319311	568406	970080	719458	1013900	622763	991800	668430	845930	770360	769310	82110	995950	695870	562121	930570	559870	656190
D1KF47;A0A1W2PSA8;E9PKM0;A0A1W2PQA8;A0A1W2PQG7;P26367;A0A1W2PRS6;A0A1W2PQM7	D1KF47;A0A1W2PSA8;E9PKM0;A0A1W2PQA8;A0A1W2PQG7;P26367;A0A1W2PRS6;A0A1W2PQM7	Paired box protein Pax-6	PAX6	1221100	1521900	753470	986870	879710	823820	970700	477190	1047100	1047100	696140	1238600	1260900	1684000	1151500	1779700	1311300	1694400	780910	775510	1310000	1697800	1384800	1031800	809500	1886300	1059900	1773700	1615200	1330900	1253100	2051600	1488000	1562500	1448100	1152500	826630	1041500	867060	932370	894250	1478200	1627800	1076300	1160100	1383200
A0A1W2PQS6;F6U211;A0A2R8Y7H1;A0A2R8YFH6;A0A2R8Y6L3;S4R435	A0A1W2PQS6;F6U211;A0A2R8Y7H1;A0A2R8YFH6;A0A2R8Y6L3;S4R435		RPS10;RPS10-NUDT3	105070000	92441000	96277000	103580000	132710000	124050000	102970000	102230000	104320000	116360000	125640000	116120000	110540000	93024000	113970000	79850000	114320000	76417000	108700000	114930000	75894000	75197000	104110000	122300000	117160000	73902000	105150000	101990000	79684000	72240000	76273000	77469000	73435000	74143000	63335000	75535000	103780000	79029000	95777000	82078000	63694000	76871000	86387000	98762000	74227000	98611000
A0A1W2PR06;P52569;P52569-3;P52569-2	A0A1W2PR06;P52569;P52569-3;P52569-2	Cationic amino acid transporter 2	SLC7A2	5416800	5505300	5393300	724710	1849800	1524800	504560	5572500	5819100	8289300	8866500	7664100	4699700	451100	17032000	1750300	5094100	1548600	14281000	5405700	1636300	682900	920290	10006000	13604000	334170	4059500	384240	3956200	3639300	157880	812820	273360	4674100	354280	3675800	795980	1425100	693150	2745400	2921800	3145600	614790	558780	3176200	552660
F5GYH1;A0A1W2PRM0;A0A1W2PRL5;A0A1W2PR09;Q8NC96;F5H2U7;A0A1W2PNT6;A0A1W2PRW5;A0A1W2PR27;A0A1W2PPF5;A0A1W2PRQ7;Q8NC96-2	F5GYH1;A0A1W2PRM0;A0A1W2PRL5;A0A1W2PR09;Q8NC96;F5H2U7;A0A1W2PNT6	Adaptin ear-binding coat-associated protein 1	NECAP1	2689400	2540500	2549300	2412100	2236900	2459600	2080500	2496800	2569600	2728300	1938700	2496700	2666100	2239000	2594000	1978800	2770900	2408200	2499200	2515300	2226300	2262900	1959000	1633700	2421100	1818600	2631600	2022800	2712800	2397000	2540100	1952800	2325500	2945200	2515100	3006300	2363900	3067700	2644000	2899200	2838000	2951600	2645000	2187300	2759700	2706900
A0A1W2PRB8;A0A1W2PNF3;A0A1W2PPP8;A0A1W2PPC8	A0A1W2PRB8			13368000	12719000	11949000	12301000	11267000	11594000	11704000	13277000	11699000	11818000	12210000	12187000	14810000	12700000	12715000	11574000	13793000	12099000	12763000	13414000	12158000	13094000	12637000	10903000	12767000	13087000	13863000	11536000	13450000	16328000	11109000	11737000	12362000	13740000	12434000	15642000	15102000	13776000	16261000	13223000	13583000	16520000	13119000	15762000	17604000	14391000
A0A1W2PRV5;E7EQZ4;Q16637-4;Q16637-2;Q16637-3;Q16637;A0A0G2JRX5;A0A0G2JRY6;B4DP61;A0A0G2JQN8;H0YBZ9	A0A1W2PRV5;E7EQZ4;Q16637-4;Q16637-2;Q16637-3;Q16637	Survival motor neuron protein	SMN1	9062600	7271400	7203400	8976200	9245000	10870000	9762600	11683000	7295300	7212300	8931600	8199300	7497600	7861600	8771000	9674700	8829100	8930400	8837900	9206900	8885100	8815400	7394700	7937300	7815300	8963300	9326200	9115200	8359000	9684600	10385000	9333800	9738600	9804100	9411800	9399600	8221400	9993800	9000900	8361700	8522400	9013700	7927400	9036300	9252500	8715200
Q5SRN7;A0A1W2PS24;Q5SRN5;P04439;P04439-2	Q5SRN7;A0A1W2PS24;Q5SRN5;P04439;P04439-2	HLA class I histocompatibility antigen, A-3 alpha chain	HLA-A	21288000	25862000	20433000	12289000	5315400	6998300	14341000	11550000	11105000	12525000	23428000	25258000	26881000	26517000	13289000	15546000	23427000	22457000	15012000	21564000	21714000	26011000	22910000	22228000	14136000	33839000	26234000	21860000	24291000	21985000	25037000	28133000	27910000	27055000	25152000	24655000	18396000	7227400	17939000	20114000	16565000	27026000	30473000	35270000	24574000	31850000
A0A1W2PS85;R4GMW8;A0A090HNM7;A0A494C1A7;A0A494C0D0;Q86UB2-2;Q86UB2	A0A1W2PS85;R4GMW8;A0A090HNM7		BIVM-ERCC5;ERCC5-201	2368900	2871000	2285300	2181000	2734600	1989900	1872500	2077200	2488900	3013700	2027200	2082400	2678900	2106300	2233000	2761200	2635800	2681000	2440900	2493900	2714500	3000000	2600600	1689400	1674600	2279700	2824700	2350100	2126800	2052700	2193100	2089600	2172700	2465400	1759200	2322600	2655100	1708800	2227600	1534200	1164900	1964800	2516800	1898700	2311700	2306900
A0A1X7SBY3;H0Y860;Q9P246;Q9P246-2;H7C5C6;H7C5A5;Q9P246-3;H7C5K2;R4GNC5;R4GN82;R4GMP0	A0A1X7SBY3;H0Y860;Q9P246;Q9P246-2;H7C5C6;H7C5A5;Q9P246-3;H7C5K2	Stromal interaction molecule 2	STIM2	1793300	2505800	1482500	1786900	1103600	1596900	2066100	1345500	2595800	1756900	1768200	2288200	2323800	2177200	2004000	3576800	1767000	3932000	1521500	2554200	2593000	1998400	3722900	1881400	2396900	1887200	1761200	3408600	2152300	1778500	2216500	2095500	2099000	2225600	2116100	2973300	1908300	1926700	1584000	2291800	2770600	1116000	1866000	2155800	2114100	2008900
A0A1X7SBZ2;Q92841;Q92841-1;Q92841-2;A0A0U1RQJ0	A0A1X7SBZ2;Q92841;Q92841-1;Q92841-2	Probable ATP-dependent RNA helicase DDX17	DDX17	73957000	60820000	64629000	69577000	68441000	70169000	73706000	76367000	60226000	58141000	72717000	74769000	71167000	78823000	65130000	79870000	74378000	86000000	63415000	70625000	87662000	91852000	75793000	71012000	69956000	83933000	78409000	78000000	78969000	82880000	82895000	89373000	84562000	83288000	81544000	80128000	65583000	69838000	65766000	66145000	69400000	78584000	74489000	73091000	79577000	72215000
A0A1Y0BRN3;Q9UM54-6;A0A0A0MRM8;Q9UM54-4;Q9UM54-5;A0A0D9SGC1;A0A590UKB0;A0A590UJ75;A0A590UK22;A0A590UK71;A0A5F9ZI03;A0A590UJY4;A0A590UK86;A0A590UJW9;Q5JVM0	A0A1Y0BRN3;Q9UM54-6;A0A0A0MRM8;Q9UM54-4;Q9UM54-5;A0A0D9SGC1;A0A590UKB0;A0A590UJ75;A0A590UK22;A0A590UK71;A0A5F9ZI03;A0A590UJY4;A0A590UK86	Unconventional myosin-VI	MYO6	3024000	2978100	3025000	2481300	2581200	2438900	2350700	3424600	2907900	2896000	3142300	2904900	3336200	3406400	2266200	2727000	3759900	2730500	1936500	3688800	3115200	2766800	2702000	2307100	1943100	3235300	3802200	3060600	3622700	3063500	2274600	2833800	2692400	3334400	2532300	3408200	2644400	2676000	2515500	2804500	2754600	3018100	2658100	2634700	2960500	2552700
H0YN11;A0A286YET3;Q6ZNW5	H0YN11;A0A286YET3;Q6ZNW5	GDP-D-glucose phosphorylase 1	GDPGP1	6476800	7671300	7400400	6646100	5716800	6580700	8178000	8607200	7022600	6558800	6294700	6338200	7916300	6569400	7383700	4984200	8227300	6757500	7735500	10618000	6193000	5148300	6117800	7673100	6871600	5442700	9231400	5421200	6720000	8145200	6198300	6968700	6208000	6611400	4271200	8839900	11317000	9290000	7692500	7232000	8943900	6969100	5928100	6411100	9998500	9715100
A0A286YF22;O43175;A0A2C9F2M7;A0A286YFL2;A0A286YFA2;A0A286YFM8;A0A286YFC8;A0A286YFB2;A0A286YER3;A0A286YF34;A0A286YFE1	A0A286YF22;O43175;A0A2C9F2M7;A0A286YFL2;A0A286YFA2;A0A286YFM8	D-3-phosphoglycerate dehydrogenase	PHGDH	158970000	122610000	115960000	137840000	129570000	132250000	109490000	153970000	126100000	122440000	159310000	150560000	170010000	83915000	151420000	116220000	162980000	101280000	160290000	168680000	96338000	99280000	84708000	138650000	154560000	79495000	167450000	84960000	157160000	166310000	135150000	129540000	134250000	153550000	136190000	176470000	185380000	110580000	155870000	125240000	117950000	172620000	144400000	154880000	177450000	160080000
Q9UK22;A0A286YF37;R4GNH2	Q9UK22;A0A286YF37	F-box only protein 2	FBXO2	915185	727554	318428	335780	636624	898940	214279	887060	545972	694720	513181	790315	502838	386384	743610	87058	594373	692157	395610	538680	496721	629665	791528	224240	482052	548130	825240	942560	692241	249280	799670	734460	759810	187894	632342	914090	679273	475656	624550	527260	387050	814260	558813	856120	992050	685910
A0A2C9F2P4;A0A286YFF7;P50897;Q5T0S4;A0A286YFE3;A0A286YFL8;P50897-2;E9PK48;E9PIA8;A0A286YFL6;E9PSE5;A0A286YEP3;A0A286YF39	A0A2C9F2P4;A0A286YFF7;P50897;Q5T0S4;A0A286YFE3;A0A286YFL8;P50897-2	Palmitoyl-protein thioesterase 1	PPT1	17201000	51568000	53274000	20745000	19045000	21782000	23533000	19809000	50639000	52300000	15830000	18248000	15354000	25577000	31675000	18146000	15648000	18320000	36561000	14386000	20274000	17298000	24729000	35230000	34524000	28042000	15140000	26621000	21423000	21472000	41103000	38068000	36397000	22676000	36295000	23783000	27902000	23482000	27706000	22299000	23474000	19980000	40528000	39588000	18919000	41500000
A0A286YFF8;Q7Z3U7-6;Q7Z3U7-5;Q7Z3U7;Q7Z3U7-2;F8VZV1;Q7Z3U7-3;F8VZV6;F8VQS2	A0A286YFF8;Q7Z3U7-6;Q7Z3U7-5;Q7Z3U7;Q7Z3U7-2;F8VZV1	Protein MON2 homolog	MON2	3782800	3372900	3413400	3093300	3390500	3595000	3669900	3817500	3686500	3187500	3485100	3743800	3753600	3647100	3335600	3338600	3951200	2990500	3418900	4206800	2934600	3530500	2935700	3632700	3641600	2882800	3882200	2987000	2866400	3262100	2887500	3017000	3140400	3015400	3374600	3530500	3271700	3312100	3248300	3355100	3198100	3236300	3564300	3417200	3538500	3540100
A0A2H4UKA7;E7EVM7;Q9H5I5-2;Q9H5I5;Q9H5I5-4;J3KRQ5;Q9H5I5-3;V9GZ18;J3QLJ9;A0A2R8Y3N5	A0A2H4UKA7;E7EVM7;Q9H5I5-2;Q9H5I5;Q9H5I5-4	Piezo-type mechanosensitive ion channel component;Piezo-type mechanosensitive ion channel component 2	PIEZO2	10514000	6745000	7590300	12542000	10565000	18530000	18793000	7936400	9796300	9025800	12669000	9914600	547483	10382000	15243000	11437000	536257	428343	9919900	6427600	15005000	5102000	207102	548582	8010800	522436	9468000	11539000	870672	6140700	5845200	778092	3668200	294502	582682	5654400	9418800	4894600	204510	16406000	8359200	471703	9227200	4538600	6032000	392313
Q13555-4;Q13555-6;Q13555;Q13555-8;Q13555-2;A0A2Q3DQE3;Q13555-11;H0Y6G2;Q13555-5;Q13555-3;Q13555-7;Q5SWX3;Q13555-10;Q13555-9;Q8WU40;E9PBE8;E7ERS6	Q13555-4;Q13555-6;Q13555;Q13555-8;Q13555-2;A0A2Q3DQE3;Q13555-11;H0Y6G2;Q13555-5;Q13555-3;Q13555-7;Q5SWX3;Q13555-10;Q13555-9;Q8WU40	Calcium/calmodulin-dependent protein kinase type II subunit gamma	CAMK2G	2594400	2907200	2923200	2703100	2936800	2946200	2813700	2829600	2957200	2629600	2872000	2643300	2887400	2588200	2631300	2690200	2869700	2692000	2173100	2575500	2553000	2562000	2585500	2684800	2363200	2689500	2914500	2402700	2346600	2836000	2536000	2328500	2342000	2892300	2247800	2906300	3569600	3066100	3251800	3348000	3750300	3149800	2610900	2650200	2898200	2534600
A0A2R8Y2Y1;A0A7P0Z4K1;Q8TF01;A0A7P0T9Z6;Q8TF01-2	A0A2R8Y2Y1;A0A7P0Z4K1;Q8TF01	Arginine/serine-rich protein PNISR	PNISR	2179500	2238100	2232800	1989400	1745300	2163000	2069400	2353000	2110300	1937800	2070700	2442700	2424600	1791600	1581100	2382100	2495800	2140000	1752000	2240400	2306500	2571500	1654000	1508400	1526500	2351800	2372200	2412800	2730900	2497400	2295500	2168700	2474200	2405700	2376100	2376800	1665600	2279400	2103300	2007000	1859600	2692700	2321200	2108800	2733300	2171000
A0A2R8Y455;A0A2R8Y620;Q86VX2;V9GY66	A0A2R8Y455;A0A2R8Y620;Q86VX2;V9GY66	COMM domain-containing protein 7	COMMD7	3082100	2739500	3013900	2708300	2869900	2788600	2330000	2747600	3033400	3252800	2639400	2905200	2437600	1248900	2660900	1794200	2624700	1761500	3136800	2702000	1952100	1681900	2223100	2910800	2696600	1526000	2129200	2186200	1988100	1778800	712080	1512800	877820	1667000	1396200	2248000	3076700	2312200	2798800	2559900	2195800	651528	2128300	2406700	2538000	2578100
P56945-6;A0A2R8YFK2;A0A2R8YFS8;A0A2R8Y5C9;A0A2R8Y6M6;A0A2R8Y4C2;A0A2R8Y8C4;P56945-7;P56945;P56945-3;P56945-2;P56945-8;P56945-5;A0A2R8Y596;A0A2R8Y5E4;P56945-4;H3BN62;H3BQJ7;H3BSB2;H3BSY4;H3BVF0;H3BTB0;H3BU42;H3BTL5	P56945-6;A0A2R8YFK2;A0A2R8YFS8;A0A2R8Y5C9;A0A2R8Y6M6;A0A2R8Y4C2;A0A2R8Y8C4;P56945-7;P56945;P56945-3;P56945-2;P56945-8;P56945-5;A0A2R8Y596;A0A2R8Y5E4;P56945-4	Breast cancer anti-estrogen resistance protein 1	BCAR1	2571800	3281200	3330100	2303000	2088100	2497300	2291300	2588000	2464500	2680500	2472200	1799900	2692400	1016900	724300	2110200	2610100	2331800	1627300	2687600	2509300	2906500	611290	1894600	1226000	1325700	3074800	1019200	1971800	2610600	1319600	1946900	2079500	2485100	1059400	1716200	2728000	3064500	2165000	3025300	2329100	2229800	979010	1925800	2326800	2155300
A0A2R8Y4E6;O95263;O95263-2;O95263-6;O95263-4;O95263-3;D6RH10;D6RJD7;O95263-5;D6R9W0	A0A2R8Y4E6;O95263;O95263-2;O95263-6;O95263-4;O95263-3	High affinity cAMP-specific and IBMX-insensitive 3,5-cyclic phosphodiesterase 8B	PDE8B	4363100	3431700	3242800	5210800	4086300	5459400	5398500	4413900	2990100	3182700	4236000	4021000	4535800	5850100	3619500	4223100	4587500	3680500	2862600	5025600	3899300	5164700	5179700	3095300	1702100	3738200	4633400	5337900	4308300	3781900	8590700	7807000	7558300	3935800	5191700	4537300	4598600	3678600	5142800	4963200	4968000	4975400	4710800	4082400	4229200	4313600
A0A2R8Y4H2;B1AHR1;Q9UH03-2;Q9UH03	A0A2R8Y4H2;B1AHR1;Q9UH03-2;Q9UH03	Neuronal-specific septin-3	SEPTIN3	3227500	3436000	3043200	3744400	3923500	3941400	3085700	3663700	4430200	3602000	3595500	2708000	2678500	2497000	5379700	2936700	3204800	2605700	4592000	2903400	1097800	697516	3298700	1949300	4108800	1005100	2932100	3057000	3103700	3211800	3195100	1728600	1834900	2097500	1579300	3350000	2827400	3872300	1758500	3413600	1294600	1052800	3200300	2971300	2143400	605397
A0A2R8YFL3;Q5TFC9;A0A2R8Y7R1;A0A2R8Y4U4;P15260;A0A8Q3SJ27;A0A8Q3WLI6;A0A8Q3WLI2;A0A8Q3WLG6;A0A8Q3SIW7;P15260-2	A0A2R8YFL3;Q5TFC9;A0A2R8Y7R1;A0A2R8Y4U4;P15260;A0A8Q3SJ27;A0A8Q3WLI6	Interferon gamma receptor 1	IFNGR1	4812100	2453900	2123700	2624300	3327700	2511400	3356800	6090400	1743300	1871100	5123800	5468800	4512600	3350900	1786900	5232400	4858300	5176900	1906500	4379400	4512000	4948700	3679700	2078800	1962800	3717800	5612400	3540000	3737800	4012000	1623000	1325400	2100200	5309300	2298800	2747400	1453900	2818800	2455700	2726700	3247700	3762100	2772000	1986400	3280400	2176700
A0A2R8Y4W2;A0A2R8YE63;Q12929;Q12929-2;F5H0R8;H0YFG1;F5GYM8;F5H3Q6;F5H1B5;F5H2B8	A0A2R8Y4W2;A0A2R8YE63;Q12929;Q12929-2	Epidermal growth factor receptor kinase substrate 8	EPS8	230750	2756200	2263800	1042800	1427500	1295200	1563300	793760	2681400	2685600	1065200	234130	631380	230260	1622200	1384000	676640	1327000	1546400	1041800	1126800	1201400	959370	1228700	1529300	1097500	846510	109910	757210	901670	1599500	1384500	1093800	462420	1667700	677660	1799700	2025400	1393300	1402800	1305800	447030	1451200	1442200	930840	1418000
A0A2R8Y4Y7;Q9UQ90;A0A2R8Y726;A0A2R8Y7B8;A0A2R8YFW4;A0A2U3TZH1;A0A2R8YDQ1;A0A2R8Y6K2;A0A2R8YGZ0	A0A2R8Y4Y7;Q9UQ90;A0A2R8Y726;A0A2R8Y7B8;A0A2R8YFW4;A0A2U3TZH1;A0A2R8YDQ1;A0A2R8Y6K2;A0A2R8YGZ0	Paraplegin	SPG7	6414700	7681900	6747600	8500400	8564300	7247500	7864100	4867300	6959000	3520300	8428800	5825000	6107600	8066600	9228000	6045700	4761100	5656000	9967500	6478600	5542600	7897400	7199000	4945100	8514900	8369200	6287200	9089000	7441500	6390400	8571800	8344000	7917800	7119400	4722300	6823800	5796000	6623200	7898100	7975300	7815500	5515700	7480300	8397100	4460200	8945100
A0A2R8Y804;A0A2R8Y543;A0A2R8YCH5;A0A2R8Y5A3;P35222;B4DGU4;A0A2R8Y7Z0;A0A2R8Y750;A0A2R8Y5C3;A0A2R8Y5Z1;A0A2R8Y6G0;A0A2R8YG06;C9IZ65	A0A2R8Y804;A0A2R8Y543;A0A2R8YCH5;A0A2R8Y5A3;P35222;B4DGU4;A0A2R8Y7Z0;A0A2R8Y750;A0A2R8Y5C3;A0A2R8Y5Z1;A0A2R8Y6G0	Catenin beta-1	CTNNB1	11014000	8617300	8327000	9595400	9004000	9986200	10161000	9936600	9719800	9057600	10809000	12292000	10269000	15370000	10699000	15218000	10541000	16284000	11249000	9924300	16381000	16439000	15425000	10691000	11624000	15300000	10306000	15732000	12868000	12292000	11518000	12508000	11775000	11922000	11265000	11745000	8183300	10106000	8627200	10274000	9575200	11789000	11651000	11599000	11622000	11513000
A0A2R8Y566;Q9P260;Q9P260-2;A0A075B785;A0A075B768	A0A2R8Y566;Q9P260;Q9P260-2;A0A075B785	LisH domain and HEAT repeat-containing protein KIAA1468	KIAA1468	2572400	3048400	2487800	2126000	2254500	2366500	1962700	2945000	3147700	2893800	2613200	2524700	3055900	1962100	2252700	2113400	2823000	2238100	2264200	2868300	2053900	2160300	2024300	2193600	2351900	1928700	3156000	1982900	2366500	2366800	2008400	1959800	2033400	2254100	1902100	2573400	3060200	2577600	2747100	3046000	2589200	2711700	2485200	2311200	2633500	2428000
Q99700;A0A2R8Y7E6;Q99700-4;Q99700-2;A0A5F9ZHW5;A0A2R8Y7P6;A0A2R8YDM9;A0A2R8Y5A6;H0YH87;V9GY86;A0A5F9ZI57;A0A5F9ZHX3;F8WB06;F8VQP2;A0A5F9ZHH4;Q99700-5;F8VRK6	Q99700;A0A2R8Y7E6;Q99700-4;Q99700-2;A0A5F9ZHW5;A0A2R8Y7P6;A0A2R8YDM9;A0A2R8Y5A6;H0YH87;V9GY86;A0A5F9ZI57;A0A5F9ZHX3;F8WB06;F8VQP2;A0A5F9ZHH4;Q99700-5	Ataxin-2	ATXN2	2485600	2371300	2634400	2447800	2598100	2493300	2563700	2766300	2985300	2361300	2571800	2346800	3251200	2234900	2633700	2356900	2853600	2362700	2469900	2858700	2145600	1950700	2177600	2440100	2612000	2013200	3106100	2210100	3071600	2886600	2523700	2572100	2537200	2568000	2774800	2402300	2635600	2617900	2531500	2816200	2543000	2603700	2045100	2181200	2656200	2253300
A0A2R8Y5B5;O60779	A0A2R8Y5B5;O60779	Thiamine transporter 1	SLC19A2	153957	476982	1134900	565988	501305	614485	940480	426449	647578	664190	1320300	1389000	227870	974630	1669500	1661000	1001800	1572400	1200400	1354900	1358800	1186200	1521700	1027800	1272700	1453700	1494700	388321	502721	254944	837626	961830	663447	1274300	297179	651961	1327200	1110000	1376600	882180	1274300	484488	546905	468284	1184700	419793
A0A2R8Y5H9;Q8IVT5-2;Q8IVT5;A0A0A0MQW1;A0A2R8Y4X0;Q8IVT5-4;Q8IVT5-3;A8MY87;J3QR75	A0A2R8Y5H9;Q8IVT5-2;Q8IVT5;A0A0A0MQW1;A0A2R8Y4X0;Q8IVT5-4;Q8IVT5-3	Kinase suppressor of Ras 1	KSR1	3253100	4536000	4284200	2488400	3653500	3109800	2742900	3059700	2889300	8938900	3518000	3511600	2361900	1679600	2745200	2534500	2554500	1673300	2390100	2370600	3517400	445770	2300600	3104100	2550200	1744300	3276400	2549100	2182000	2001400	1841300	2472700	2002000	344961	1928600	2577900	2340900	3469500	1133100	3077900	4078100	2668700	2301000	2434700	2550200	1558100
A0A2R8Y5P7;P49590;P49590-2;A0A2R8Y6I1;A0A2R8Y3N3;D6RB22;D6RJE6;B4DQ67;A0A2R8Y5E8;A0A2R8Y4X6	A0A2R8Y5P7;P49590;P49590-2;A0A2R8Y6I1;A0A2R8Y3N3;D6RB22;D6RJE6;B4DQ67	Probable histidine--tRNA ligase, mitochondrial	HARS2	7841500	8216100	7823200	7212800	7150500	7257900	7272300	8767300	7957500	8021900	8289300	8610700	7753600	10091000	10339000	8120800	7600200	8084000	9765700	7267100	8728100	8592000	10257000	10085000	9349300	9542100	7787000	9804000	9182300	8616900	8429500	8741900	8439700	9260200	9031500	8454700	7885100	7485900	7251200	7460300	7750800	8453900	7148800	7276500	8010700	7029200
A0A2R8Y5V9;A0A2R8YGX3;A0A2R8YH90;A0A590UJB9;A0A590UK79	A0A2R8Y5V9;A0A2R8YGX3;A0A2R8YH90			400512	326318	1.00836e+06	267583	415274	518324	637006	289982	673484	309022	643850	350676	586661	262957	1071800	445032	288920	728287	215130	361307	692252	683021	403195	293087	985757	253904	491656	333405	731691	487179	441375	1.00847e+06	734960	368050	731097	303450	704612	580024	823410	450769	650485	580257	991921	548963	380207	734975
A0A2R8Y635;A0A2R8YDN7;Q9H7F0;Q9H7F0-2	A0A2R8Y635;A0A2R8YDN7;Q9H7F0;Q9H7F0-2	Probable cation-transporting ATPase 13A3	ATP13A3	1261700	694496	543780	1024800	461405	872190	1154900	425170	449540	814160	1178400	949520	521620	1153300	1003200	795049	685640	785330	1206300	713750	1170300	599090	873980	663050	767030	428478	646830	1208000	734700	534450	881560	997140	889620	1057600	724490	842140	600080	862930	519260	604780	877750	814780	752070	804790	827670	1003900
A0A2R8Y651;Q8TF64	A0A2R8Y651			4064900	4306700	3823700	2965700	6006600	4317300	3578700	1950200	3537800	3668500	2138100	1893900	2887800	3283300	3943000	2602300	1942200	3846600	3797600	2182400	3190500	341574	3260200	2945500	5950600	3210800	827670	3580100	3425000	3953900	4309000	3509300	3116100	4891600	2405200	1599800	4160300	2350500	1795400	3889600	2989600	2932900	3805400	5083100	3855800	3172100
A0A2R8Y661;A0A8I5KZ40;A0A2R8YGD3;Q9Y4G8	A0A2R8Y661;A0A8I5KZ40;A0A2R8YGD3;Q9Y4G8	Rap guanine nucleotide exchange factor 2	RAPGEF2	2999100	3217000	2165000	3297300	3147600	2279400	2679100	3847400	2775000	3372700	3126700	3381900	4193400	3388400	2591000	3233100	4020200	2736500	2915400	3889400	2770900	2682800	3059300	3003700	3177100	3056100	3801100	2883200	4687400	5636400	2406700	3027600	2968200	2828500	2482200	3755300	2922100	3815300	4220300	3611900	2353800	3614700	2768000	2992900	598133	4343500
A0A2R8Y6Y5;A0A2R8Y6G8;O43556-3;A0A2R8YD68;A0A2R8Y4X1;A0A2R8Y6U6;A0A2R8YH84;A0A2R8Y5X5;A0A2R8Y5J3;A0A2R8Y4P8;B7Z2R4;A0A2R8YGQ3;A0A2R8YEY2;A0A2R8Y652;A0A2R8Y5Q3;A0A2R8Y5J6;A0A2R8Y5X0;A0A2R8Y638;A0A2R8Y5R7;A0A2R8Y5M2;A0A2R8YE48;A0A2R8YFA5;A0A2R8Y4E3;A0A2R8Y504;A0A2R8Y628;A0A2R8Y2R1;A0A2R8Y6D4;E9PEH6;A0A2R8Y5H7;A0A2R8YE16;A0A2R8YE99;A0A2R8Y821;A0A2R8Y416;C9JR67;A0A2R8Y6S4;A0A2R8Y6V3;A0A2U3TZN7;A0A2R8…	A0A2R8Y6Y5;A0A2R8Y6G8;O43556-3;A0A2R8YD68;A0A2R8Y4X1;A0A2R8Y6U6;A0A2R8YH84;A0A2R8Y5X5;A0A2R8Y5J3;A0A2R8Y4P8;B7Z2R4;A0A2R8YGQ3;A0A2R8YEY2;A0A2R8Y652;A0A2R8Y5Q3;A0A2R8Y5J6;A0A2R8Y5X0;A0A2R8Y638;A0A2R8Y5R7;A0A2R8Y5M2;A0A2R8YE48;A0A2R8YFA5;A0A2R8Y4E3;A0A2R8Y504;A0A2R8Y628;A0A2R8Y2R1;A0A2R8Y6D4;E9PEH6;A0A2R8Y5H7;A0A2R8YE16;A0A2R8YE99;A0A2R8Y821;A0A2R8Y416;C9JR67;A0A2R8Y6S4;A0A2R8Y6V3;A0A2U3TZN7;A0A2R8…	Epsilon-sarcoglycan	SGCE	353528	669359	842278	609132	396754	599980	546960	758070	594502	408755	622220	717440	526530	832160	1037900	1227100	576450	869950	596386	544380	854820	900530	895640	679200	412006	997420	775450	799090	767490	624540	598090	618490	573050	895140	819460	437638	459540	674275	425180	479430	484640	448530	661520	512218	630799	485830
A0A2R8Y6W8;P19447;A0A2R8Y5L2;A0A2R8YES7;A0A2R8Y681;H7C309;A0A2R8Y4R8;A0A2R8Y5H0;A0A2R8YFS3;A0A2R8Y762	A0A2R8Y6W8;P19447	TFIIH basal transcription factor complex helicase XPB subunit	ERCC3	1988500	2690000	2521500	2720300	2672000	2630200	2938200	2672200	2729400	2629300	2092200	2048300	2223800	2599900	2139800	2514800	2124700	2419500	1830100	1966100	2765600	2976300	2570600	2384600	2135300	2442100	2460600	2490200	1891100	1979600	2291800	2693300	2441600	1969800	2737000	2035100	2715300	2478900	2827300	2623000	2608200	2276700	2634600	2820500	2396400	2452100
A0A2R8Y760;Q9BXS0-2;Q9BXS0;Q9BXS0-3;E9PNV9;A8MWQ5;D6R8Y2	A0A2R8Y760;Q9BXS0-2;Q9BXS0;Q9BXS0-3;E9PNV9;A8MWQ5	Collagen alpha-1(XXV) chain;Collagen-like Alzheimer amyloid plaque component	COL25A1	1365400	533638	309165	1464000	2428700	432691	742170	201784	887130	385640	2528200	2944500	2841300	2371500	582226	1668500	1022200	301990	1727600	2235600	458233	327984	1408700	2299500	1559400	1733800	938060	2924100	3518400	1937600	1429100	306048	366777	1407100	956370	1071700	697171	424761	278640	451544	1190600	2363900	843335	564490	213841	893940
A0A2R8Y793;G5E9R0;A0A6Q8PH58;C9JZR7;C9JTX5;A0A6Q8PGD7;F8WCH0	A0A2R8Y793			674360	546180	426440	708790	906760	381020	744350	832840	493135	267070	1025200	584170	706160	764500	526560	924260	676410	517160	940750	542580	784790	447020	1032900	761760	857281	1006700	623130	432690	489710	312911	733691	600150	469650	290131	600680	808522	135160	509490	588850	670947	277570	465852	284485	822147	885243	646930
Q9Y5P4-3;Q9Y5P4;Q9Y5P4-2;A0A2R8Y7Q9;A0A2R8Y5S9;A0A2R8YEK8;A0A2R8Y7C5;A0A2R8YE18;A0A2U3TZL3;A0A2R8Y5H3;A0A2R8YE59;A0A2R8YEA4;A0A2R8YFI2;A0A2R8YFA1;A0A2R8YCI0;A0A2R8YDX6;A0A2R8Y773;H0Y9J1	Q9Y5P4-3;Q9Y5P4;Q9Y5P4-2;A0A2R8Y7Q9;A0A2R8Y5S9;A0A2R8YEK8;A0A2R8Y7C5;A0A2R8YE18;A0A2U3TZL3;A0A2R8Y5H3;A0A2R8YE59;A0A2R8YEA4;A0A2R8YFI2	Collagen type IV alpha-3-binding protein	COL4A3BP	4665000	5338500	5188900	5138200	4978500	5218600	5222500	5013200	5673200	5553100	4903900	4872600	5462000	4403900	4998400	4558100	4608300	4460500	5088400	5047300	4047200	4526300	4322900	5748300	4910100	4869200	5099800	4812200	4221600	4349200	3825200	4413800	4200500	4700100	3910500	4443600	5578200	5030600	5520700	5213200	4428200	4463700	5033300	5016400	4372500	5000400
A0A2R8Y7R9;Q13136;Q13136-2;E9PJZ7;H0YEF9;A0A1B0GVT3;H0YD72;E9PPF6;H0YHJ4;H0YF15;E9PID5;A0A3B3ITS2	A0A2R8Y7R9;Q13136;Q13136-2;E9PJZ7	Liprin-alpha-1	PPFIA1	3403300	4372100	4277800	3900700	3503600	3525200	3618000	3427600	4218500	3982600	3283900	3216300	3545200	3230100	3174700	3451200	3489700	3740100	2977500	3465300	3515000	3212900	2968200	2984400	2850300	3234100	3881400	2988500	3236600	3738900	3237100	3219500	3553600	3667300	3310500	3536200	3730600	3370300	3623000	3404500	3472500	3888100	3280700	3360400	3852900	3484900
A0A2R8Y7W8;A0A2R8Y6W5;Q16626	A0A2R8Y7W8;A0A2R8Y6W5;Q16626	Male-enhanced antigen 1	MEA1	2306700	2729800	3101800	2411600	2721800	2210200	2558400	2473100	2425300	2151600	2128000	2376800	3175500	2349400	1893600	2052400	2419700	2549500	1378700	2432200	2679500	1878800	1353700	1607200	1431700	2071300	2629700	1371400	2711500	2809000	2295500	1792300	3186800	2633700	2754200	2662400	2744100	3148500	2932700	3613300	2603200	2894800	2908400	3037300	2793300	3622400
A0A2R8Y7Y4;Q8N8A2;Q8N8A2-2;H7C209;Q8N8A2-4;Q8N8A2-3;H7C4A0;Q8N8A2-5;C9JY51	A0A2R8Y7Y4;Q8N8A2;Q8N8A2-2;H7C209;Q8N8A2-4;Q8N8A2-3	Serine/threonine-protein phosphatase 6 regulatory ankyrin repeat subunit B	ANKRD44	1342200	1928700	1723400	1184600	819060	1291000	1605700	1461300	1690300	1780800	1332800	1174500	1577300	927300	2521000	865640	1530500	1087900	1927200	1388800	1255100	1596700	748560	2070600	2545100	913430	1320500	1144600	950820	1354900	1133300	1074900	940700	2002100	1161300	1382600	2377500	1763300	2224500	3082300	1927400	1419000	1177100	2216700	1226700	2058300
P62263;A0A2R8Y811;E5RH77	P62263;A0A2R8Y811;E5RH77	40S ribosomal protein S14	RPS14	156440000	135190000	137250000	155840000	174930000	156030000	151130000	140930000	127170000	141820000	148760000	137020000	206730000	157830000	144150000	132860000	161260000	130210000	142750000	183400000	120530000	140200000	133060000	133650000	146270000	122000000	158230000	122070000	164660000	159030000	145310000	140020000	145410000	143720000	134480000	157320000	190880000	165900000	175200000	180290000	162220000	143560000	139370000	155360000	164580000	161150000
E7ETK0;A0A2R8Y849;A0A2R8YD14;P62847-2;P62847-3;P62847;P62847-4;A0A2R8Y8A0	E7ETK0;A0A2R8Y849;A0A2R8YD14;P62847-2;P62847-3;P62847;P62847-4;A0A2R8Y8A0	40S ribosomal protein S24	RPS24	101590000	82785000	79184000	94581000	92474000	89091000	79472000	88745000	90962000	79946000	81876000	85257000	107040000	78140000	106530000	86679000	95913000	78721000	93755000	107040000	65160000	68800000	64667000	80824000	85935000	67496000	92150000	69154000	80334000	87006000	79589000	76516000	78772000	89196000	79112000	89295000	95065000	82048000	86484000	92893000	81836000	88072000	87527000	94933000	89951000	94655000
A0A2R8Y891;P08237-3;F8VUB8;F8VYK8;F8VTQ3;H0YHB8;F8VNZ1	A0A2R8Y891;P08237-3	ATP-dependent 6-phosphofructokinase, muscle type	PFKM	10016000	15787000	13027000	9182700	9566800	9891300	9642000	11273000	13544000	13759000	10236000	9946600	11829000	9392900	15697000	8168800	12284000	9400800	14710000	11534000	8449000	9239100	9100000	15329000	14736000	9589100	11642000	9072300	9248600	9854000	8486100	9323700	9162300	9283600	9375100	10540000	12901000	12798000	13150000	13197000	13826000	10717000	12391000	12712000	11426000	12259000
Q5TBB1;A0A2R8YGP2;A0A2R8YCX2;A0A2R8Y7R8;A0A2R8Y761;A0A087WZJ6;A0A2R8YCJ4;A0A2R8Y6Y1;A0A2R8YCP1;A0A2R8Y883;Q5TBB1-2;A0A087WXR7;A0A2R8Y6Q6;A0A2R8YEB4;A0A2R8Y459;A0A2R8YEQ4;A0A2R8Y7A3;A0A2R8YEK5	Q5TBB1;A0A2R8YGP2;A0A2R8YCX2;A0A2R8Y7R8;A0A2R8Y761;A0A087WZJ6;A0A2R8YCJ4;A0A2R8Y6Y1;A0A2R8YCP1;A0A2R8Y883;Q5TBB1-2;A0A087WXR7;A0A2R8Y6Q6;A0A2R8YEB4;A0A2R8Y459	Ribonuclease H2 subunit B	RNASEH2B	2337100	1841900	1991000	1937700	3850300	2606600	2311200	2867500	2216500	2123600	1652000	2534700	3674400	2936400	1076300	2160500	3204400	2086000	1441100	2280500	1859900	1774500	2753800	6902400	1294900	2652800	2764900	2261800	2388200	1385800	2541600	2328500	2381800	2147700	2275200	2687900	1950100	2997900	2651000	2612600	3324100	2674400	2129500	2366400	2566500	2530300
P68400;E7EU96;A0A2R8YD58;A0A2R8Y5A0;A0A2R8YFU2;A0A2R8YF43;Q8NEV1;A0A2R8YDP2;P68400-2;A0A2R8Y4D6;A0A2R8Y4H0;V9GYA2;A0A2R8YEW1;A0A2R8YDY7;A0A087WY74;A0A2R8YCK2;A0A2R8Y3W6;A0A2R8Y7T1;A0A2R8YF47;V9GY80;A0A2R8YEL7;A0A2R8Y797;V9GYW6	P68400;E7EU96;A0A2R8YD58;A0A2R8Y5A0;A0A2R8YFU2;A0A2R8YF43;Q8NEV1;A0A2R8YDP2;P68400-2;A0A2R8Y4D6;A0A2R8Y4H0	Casein kinase II subunit alpha;Casein kinase II subunit alpha 3	CSNK2A1;CSNK2A3	18578000	16345000	17448000	18994000	19186000	18174000	18340000	17198000	17205000	17988000	18859000	18484000	17188000	20243000	19890000	20992000	17529000	16831000	17828000	17606000	17435000	16766000	19509000	20883000	18783000	16337000	15777000	18510000	14418000	14944000	16334000	15078000	15415000	14472000	17145000	16540000	17399000	16208000	15737000	14000000	15541000	15362000	14046000	16427000	15496000	15880000
Q92547;A0A2R8YD63;I3L1F2	Q92547;A0A2R8YD63	DNA topoisomerase 2-binding protein 1	TOPBP1	1896400	1508200	1485700	2249500	2222600	2296500	2384200	1813300	1400700	1483000	1776000	1871400	1873500	1923700	1796500	1610300	1944300	1923600	1714500	1969000	1968400	1907300	1916500	1791600	1709200	1871400	1957200	2036800	1828500	1814400	1982700	2055400	2194300	1737000	2044800	1699900	1938800	1769200	1624300	2071400	1783700	1578700	1800700	2200000	1817500	1905700
F8W1P7;A0A2R8YD71;P49281-5;P49281-2;P49281-3;P49281;P49281-4;A0A2R8Y5Q7;F8W154;F8W1C0;F8VWB0;F8W1F2;A0A2R8YDL2;A0A2R8Y4F9	F8W1P7;A0A2R8YD71;P49281-5;P49281-2;P49281-3;P49281;P49281-4;A0A2R8Y5Q7	Natural resistance-associated macrophage protein 2	SLC11A2	2083100	3113300	2959000	1774900	1773300	2257600	1568900	2059400	3014400	3814600	2434900	2120400	2289100	2577900	2584300	2159900	2042500	2143900	1586700	2742400	2562600	2530000	2255000	1709700	2053600	2299600	2280900	2261000	2254200	1641900	1471100	1781200	1713200	2007700	1265800	2331600	2400900	2119500	1567200	1860200	1938400	2105400	1600100	2015200	2465600	2193400
A0A2R8YD85;Q96BY6-3;Q96BY6;Q96BY6-2;H0YFC5;H7C0I3;A0A2R8Y5U0;F8WE73	A0A2R8YD85;Q96BY6-3;Q96BY6	Dedicator of cytokinesis protein 10	DOCK10	1747000	1450700	2524300	2179000	2748100	890310	1189000	1821300	2681100	3221800	495520	999250	1991700	3885300	1650200	3600200	1768400	2760700	396140	793290	3561200	4224200	1992500	2167400	1497800	4265100	1848600	3707900	1941100	2977200	1419800	2655800	1928600	3652200	2213600	2929300	5000200	3761700	4085500	5179100	3990300	4440800	3826000	3481100	3049700	3130700
H7BXF5;A0A2R8YDB8;Q9H0E3;Q9H0E3-3;Q9H0E3-2;C9J683	H7BXF5;A0A2R8YDB8;Q9H0E3;Q9H0E3-3;Q9H0E3-2	Histone deacetylase complex subunit SAP130	SAP130	3929100	3954000	3432100	4467000	4230900	3891400	5203000	2969000	3814500	3923600	3638100	4074500	3660900	5576700	4198500	5032900	3601000	5786700	5100300	3559200	5071100	4116600	4822400	4159700	4306400	4987400	3349200	4713700	4540000	4792500	4876900	5116000	5320100	4825600	4549900	4358800	4543700	4354600	4089400	4196000	4622200	3999500	5113100	4918400	3929200	4356300
A0A2R8YDQ9	A0A2R8YDQ9			11538000	11579000	12526000	13504000	13986000	13205000	11932000	11374000	12147000	12949000	12874000	12485000	9812300	13133000	15235000	15518000	10113000	11980000	14288000	10652000	14447000	12435000	16228000	14475000	14693000	11676000	10670000	13918000	13829000	12755000	12857000	12489000	12876000	12542000	14417000	12579000	11746000	12513000	10669000	11975000	12218000	11585000	10426000	11784000	12593000	11211000
A0A2R8YDR3;P49815;P49815-3;H3BMQ0;P49815-5;X5D2U8;P49815-2;P49815-4;P49815-7;A0A2R8YGD6;A0A2R8Y5F1;A0A2R8YGU4;A0A2R8Y7X5;A0A2R8Y7C8;P49815-6;A0A2R8Y6C9;A0A2R8YEJ8;H3BQK4;A0A2R8YGE6;A0A2R8Y5B2;P49815-8;A0A2R8Y670;Q5HYF7;A0A2R8YCR8	A0A2R8YDR3;P49815;P49815-3;H3BMQ0;P49815-5;X5D2U8;P49815-2;P49815-4;P49815-7;A0A2R8YGD6;A0A2R8Y5F1;A0A2R8YGU4;A0A2R8Y7X5;A0A2R8Y7C8;P49815-6;A0A2R8Y6C9	Tuberin	TSC2	3213200	3696100	3338300	2998100	3451400	3398000	2904800	3317500	3639700	3265700	3069800	2678500	3054000	2891300	2903900	3259000	3180400	2560200	3227900	3173100	2668300	2490700	3157900	2896600	2847400	2629800	3158200	2719200	2543000	2550600	2438100	2446400	2808700	2847000	2729900	2870200	3455400	2703500	3315700	3000600	2724700	3290500	2435900	3095500	2756200	3150400
A0A2R8YDU8;A0A2R8YEM0;A0A2R8Y5L0;F2Z3M0;A0A2R8Y6M5;E9PPN1;H0YCV5;A0A2R8YHG0;A0A2R8YG40;A0A2U3TZM3;A0A2R8Y6A4;A0A2R8Y6B3;Q8WW01-2;Q8WW01;A0A2R8Y5Q6	A0A2R8YDU8;A0A2R8YEM0;A0A2R8Y5L0;F2Z3M0;A0A2R8Y6M5;E9PPN1;H0YCV5;A0A2R8YHG0;A0A2R8YG40;A0A2U3TZM3;A0A2R8Y6A4;A0A2R8Y6B3;Q8WW01-2;Q8WW01	tRNA-splicing endonuclease subunit Sen15	TSEN15	3632300	4543100	3976500	4737200	4432400	3899300	2626200	4647900	3574200	4240900	3381100	3737700	4700500	4015700	3598900	3049900	4490500	3679800	4019800	5036100	2845000	3225200	3892700	3944200	3764400	3978600	4183000	3188700	3979900	4274200	3624800	3365400	3332700	4361900	4084900	4741900	5023800	5370000	5299000	4412600	6038000	4402300	3875300	4275100	4171900	4761600
A0A2R8YF99;A0A2R8YE40;A0A2R8YGK2;F8W7S1;Q8NAN2;A0A2R8YFQ8;A0A2R8YDC7;Q8NAN2-2	A0A2R8YF99;A0A2R8YE40;A0A2R8YGK2;F8W7S1;Q8NAN2;A0A2R8YFQ8;A0A2R8YDC7;Q8NAN2-2	Protein FAM73A	FAM73A	34058000	21929000	1.36453e+06	417483	621142	12628000	427393	751710	23129000	770450	25115000	26934000	1.0282e+06	24852000	652083	326132	30063000	24423000	24674000	340241	25265000	468609	23883000	648543	21168000	18988000	31089000	26271000	19627000	35362000	47539000	379307	272290	14296000	17748000	18106000	377080	26651000	668988	284097	579361	300320	29025000	240524	376996	500833
A0A2R8YEA7	A0A2R8YEA7			158656	581468	847746	628859	575680	348260	449765	320331	488727	735382	1.01331e+06	440349	465527	468183	505706	381340	425394	554601	443228	1719400	597951	588794	562638	384254	712020	1067100	299607	587480	749553	511641	491437	1825100	543061	1204900	1345000	664680	864824	1.01262e+06	361023	1747200	183394	270490	1604600	803755	1234800	1202500
A0A2R8YEM2;P51946;D6RHI7;D6RG18;A0A2R8Y4K6	A0A2R8YEM2;P51946;D6RHI7;D6RG18	Cyclin-H	CCNH	2367800	2770000	2638000	2857500	2647200	2617000	2904100	2342800	2864700	2565500	2449200	2141900	2361300	2515400	2581600	2312800	2645700	2401100	2312000	2610000	2421000	2383700	2569700	2388700	2023000	2714100	2717100	2547800	2139500	2236800	2521700	2417600	2351400	2327000	2679500	2453900	3066500	3012700	2680600	3059800	2642300	2572900	2516200	2767200	2398600	2454900
A0A2R8YEM9;O15050;A0A2R8Y8A3;A0A2R8Y7N6;A0A2R8Y890	A0A2R8YEM9;O15050;A0A2R8Y8A3	TPR and ankyrin repeat-containing protein 1	TRANK1	1258900	4245000	3916300	1493900	897840	2620900	479119	1387900	1305200	1997900	1511800	2001400	1314200	1403300	1766900	938740	1857700	1167300	1562400	977960	1577800	462268	996500	1295500	1405900	1295500	1235800	768525	1069800	1508200	786250	1058800	829330	994980	1475600	1473600	1759900	1352400	1119600	1.04834e+06	808290	746495	2161400	2824400	1596800	2926300
A0A2R8YG42;Q14155-5;Q14155-3;Q14155;Q14155-2;E9PDQ5;F6SJA5;E7ENL8	A0A2R8YG42;Q14155-5;Q14155-3;Q14155;Q14155-2;E9PDQ5	Rho guanine nucleotide exchange factor 7	ARHGEF7	4266700	4297200	3846300	4283900	4483100	4145000	4272200	4259500	4065300	3478300	3844900	4256200	4523200	3791000	3777600	4162200	4216300	3734300	3743800	4308500	3388700	3355500	3831300	4165900	3681300	4029800	4060300	3827200	3587700	4037600	3679500	3231200	3737700	3647200	3726400	4158300	3937600	4087800	3938000	4277100	4061600	4289900	3931700	3679300	3821800	3768700
A0A2R8YGH5;P61966;H7C1E4;P61966-2	A0A2R8YGH5;P61966;H7C1E4;P61966-2	AP-1 complex subunit sigma-1A	AP1S1	5326600	6775100	6326700	5250400	5996800	6245800	5029200	6063100	6354400	7157200	5615100	5822700	6307800	4518900	5991700	4387700	5660400	4856200	5377900	5812400	4698600	4509500	4402900	6931900	6640900	5603300	5471800	4801500	4821100	1098800	4706900	5888000	5089000	4504800	5403200	3795400	4088900	5696600	5808900	6369100	5588400	4828500	4379900	4355700	4242000	5501000
A0A2U3TZH3;Q05639;A0A2R8Y488;A0A2R8Y660;A0A2R8YDN5	A0A2U3TZH3;Q05639;A0A2R8Y488	Elongation factor 1-alpha 2	EEF1A2	3373400	2032900	2267100	2600700	2931200	2438700	3150600	2977700	1935400	1267400	4184300	3708300	2921900	2106400	1448100	2357800	3405900	2263300	1502300	4330700	2696000	1924700	2245000	3928000	2116900	2779100	3701900	2148700	2033700	1569500	1152300	1204800	1485600	1755200	1588900	3890500	2954600	1573400	2740900	1853000	1374700	2146900	1575100	2570700	3170000	2431400
A0A2U3TZI1;Q7RTS5	A0A2U3TZI1;Q7RTS5	Otopetrin-3	OTOP3	7029500	6285500	8164400	14411000	14647000	11885000	14082000	5786100	9656500	7629300	7066100	8537000	7306400	10480000	11306000	12144000	7434000	11583000	8259700	9108900	9409000	9086600	13903000	10778000	10122000	13743000	6242600	10951000	5447700	5471000	8179800	6271800	9171900	6251000	6870600	6191000	9318100	7417800	7453300	7906400	7655500	6275200	8000000	10422000	7213700	8963200
A0A2U3TZR0;Q9UBP0;A0A2R8Y4I8;Q9UBP0-2;A0A2R8YGN6;A0A2R8YCL5;Q9UBP0-3;Q9UBP0-4;A0A2R8YFW8;A0A2R8Y481;A0A2R8Y5N9;A0A2R8Y7K2;A0A2R8YFC9;A0A2R8YEA0;A0A2R8Y7W6;A0A2R8Y5I6	A0A2U3TZR0;Q9UBP0;A0A2R8Y4I8;Q9UBP0-2;A0A2R8YGN6;A0A2R8YCL5;Q9UBP0-3;Q9UBP0-4;A0A2R8YFW8;A0A2R8Y481;A0A2R8Y5N9	Spastin	SPAST	3686600	3577000	3666300	2758400	2118700	3627100	3132500	3076600	3381000	4054800	2990800	1979900	3042000	3852900	4861200	2450100	3138200	1655800	3355800	3345700	1535500	2937800	3404900	2617300	3741100	3303000	2769700	2754100	3172900	2617600	2076200	2885700	2730600	2983000	2008100	3259700	4172800	6325900	4172300	5958100	4817300	3704700	4082400	4101600	4806200	3852000
P56556;A0A2Y9D025;R4GN43	P56556;A0A2Y9D025;R4GN43	NADH dehydrogenase [ubiquinone] 1 alpha subcomplex subunit 6	NDUFA6	13034000	7734900	8235200	14770000	13859000	14177000	14450000	12330000	7829500	7024500	13826000	14504000	9484400	13137000	14891000	16449000	11242000	15203000	13394000	10961000	15647000	14879000	12292000	13904000	14026000	12809000	11093000	12940000	13699000	13331000	12515000	12723000	14220000	12935000	13551000	12487000	9134100	10614000	9756300	9360000	10773000	12844000	10648000	10648000	13395000	11476000
A0A384DVU0;Q8IY17-2;Q8IY17-3;Q8IY17;M0R2C2;M0R2K2;M0QYT1;M0R2H4;M0QXH7;M0QYF5;M0QZK5;A0A2R8Y7E1	A0A384DVU0;Q8IY17-2;Q8IY17-3;Q8IY17	Neuropathy target esterase	PNPLA6	10078000	8290900	8872000	10102000	9141000	9669500	10087000	10209000	9352900	9755900	10003000	10533000	9476900	12073000	8730500	10717000	9501500	10724000	9517700	8883900	11136000	12160000	12303000	10002000	10116000	13568000	9564500	13262000	10748000	9981200	12528000	12931000	12940000	10349000	12029000	10463000	8727600	10223000	8688100	9730100	10282000	9710700	9583200	9462300	8973100	10016000
A0A3B3IRL2;O75629	A0A3B3IRL2;O75629	Protein CREG1	CREG1	7462700	18396000	22390000	7615100	7707600	7283600	8612600	8471000	20807000	19214000	7468000	9335500	9630100	9380800	16485000	5452800	8344000	6218200	17534000	7664100	6504800	5114200	8791400	17956000	19548000	10793000	8502900	8186000	13465000	15583000	13633000	12705000	15443000	13575000	13543000	14699000	9346600	10654000	10083000	10459000	10360000	12379000	11695000	11247000	12969000	11315000
F5H345;A0A3B3IRR1;A0A3F2YNY7;P08397-2;P08397;A0A8I5KXV4;P08397-4;P08397-3;A0A3B3IU56;F5GY90;A0A1W2PNU5;A0A3B3IU34;F5H0P4;F5H226;F5H4W5;F5H4X2	F5H345;A0A3B3IRR1;A0A3F2YNY7;P08397-2;P08397;A0A8I5KXV4;P08397-4;P08397-3;A0A3B3IU56;F5GY90;A0A1W2PNU5;A0A3B3IU34;F5H0P4	Porphobilinogen deaminase	HMBS	5470900	7048300	6501800	5162200	5995000	5391800	4820400	6192800	6912500	7169400	6206100	5377100	7754000	4899100	6953600	4223900	7045100	4007400	7125900	6656000	4420400	3843200	5174300	7096200	6614600	4212000	6910800	4381100	5744800	6718700	4143800	4241900	4306600	4780800	3545400	6326100	6478300	3480800	7177900	6809700	6149400	6402700	4576900	4579000	7380800	5346000
A0A3B3IRS7;A0A3B3IU68;A0A3F2YP66;A0A3B3ITP2;A0A3B3IT31;Q9NUN5-4;Q9NUN5-2;Q9NUN5-3;Q9NUN5	A0A3B3IRS7;A0A3B3IU68;A0A3F2YP66;A0A3B3ITP2;A0A3B3IT31;Q9NUN5-4;Q9NUN5-2;Q9NUN5-3;Q9NUN5	Probable lysosomal cobalamin transporter	LMBRD1	4931900	4168800	6515800	7046600	7180800	6662600	6263800	6436500	3240500	5490200	7094800	5832700	6346100	5586600	4451100	6998000	4442500	4811100	2990100	4766800	4881400	6566000	5805800	2648300	3686900	4369000	4277300	5363800	6782400	5719600	3766200	4977600	4646700	6307500	6795000	5461900	4598000	7213200	5462700	5459700	6244000	4905300	4896100	4463100	5067100	4322100
A0A3B3IRT8;P43307;C9J3L8;C9J5W0;E9PAL7;C9IZQ1;P43307-2;C9JBX5;C9JY01	A0A3B3IRT8;P43307;C9J3L8;C9J5W0;E9PAL7;C9IZQ1;P43307-2	Translocon-associated protein subunit alpha	SSR1	35719000	46743000	48600000	32546000	31542000	33719000	34467000	38285000	44118000	45169000	38861000	40956000	30685000	34846000	34736000	38674000	31801000	34828000	33088000	31557000	37889000	34288000	32573000	40080000	36153000	33019000	32933000	30839000	45888000	48255000	44737000	51786000	53484000	44617000	49466000	42988000	33923000	43246000	33724000	40711000	39992000	39821000	40611000	37626000	39693000	40263000
A0A3B3IS55;O14639-2;O14639-6;O14639;A0A494C1P1;A0A494C1G0	A0A3B3IS55;O14639-2;O14639-6;O14639	Actin-binding LIM protein 1	ABLIM1	7345100	9701100	9793500	11097000	10679000	11960000	11874000	7527400	8026100	8920200	7614400	8168500	7077700	8062900	12671000	11411000	7049100	12456000	12937000	6926000	13286000	13729000	7855800	14337000	12986000	8889500	7191400	8595200	8667800	8179900	11481000	11882000	11735000	9345200	12372000	8323800	8366200	10443000	8723500	9707200	10293000	7935800	11116000	10115000	8090500	10351000
A0A3B3IS62;A0A3B3ITD6;A0A3B3ITI5;S4R350;Q9Y672	A0A3B3IS62;A0A3B3ITD6;A0A3B3ITI5;S4R350;Q9Y672	Dolichyl pyrophosphate Man9GlcNAc2 alpha-1,3-glucosyltransferase	ALG6	2017700	1816700	1673100	1954400	2635500	1823500	1735400	1882700	2066500	2619900	3021800	2527900	1800300	1886900	3953600	2448700	1756300	1632600	3531200	1818300	991240	1403900	2104900	3607000	2871500	275343	1040400	1283600	1396500	1265700	1387200	388917	571074	507449	999420	1211500	1173000	1154000	550358	489937	556128	388974	502081	427597	665090	1254500
A0A7P0T8Y4;A0A3B3IS90;Q2TAA5	A0A7P0T8Y4;A0A3B3IS90;Q2TAA5	GDP-Man:Man(3)GlcNAc(2)-PP-Dol alpha-1,2-mannosyltransferase	ALG11	1236600	1377200	1474300	1455800	1044500	1560000	1317600	1470300	1582400	1868700	1440500	741300	1156600	1040400	1586000	942660	1035300	1252100	1534000	1279800	1564000	1065500	1271500	1674800	1457600	959070	792310	1234800	1067500	596230	1421100	1259500	1194200	1066800	1488900	1258800	1263700	1440200	1037100	1149500	1471600	1161100	830550	1072100	396780	1232400
A0A3B3ISF0;A0A3B3IT29;A0A3B3ISF8;H0Y9K3;Q659C4-4	A0A3B3ISF0			1716500	1388000	1328300	1271800	1589900	640741	1059800	1561200	1271300	1364900	583134	1705800	1258900	1368600	1398000	1214800	1093300	1477200	1151500	339806	1495200	1017900	424364	1303900	1267600	1169500	1207800	1161900	1572300	1541500	1291700	1346900	1221700	1288900	925490	1705700	1357500	778530	1232200	1102100	927230	1554600	1306700	1648900	1297300	1695600
A0A3B3ISF9;P42892-3;P42892-4;P42892;P42892-2;B4DKB2;E9PN99;E9PJG1	A0A3B3ISF9;P42892-3;P42892-4;P42892;P42892-2;B4DKB2	Endothelin-converting enzyme 1	ECE1	23591000	21514000	23009000	18967000	18458000	18725000	19088000	22326000	21286000	23019000	22986000	25590000	22104000	16433000	15970000	20977000	21725000	24136000	15626000	22834000	22988000	23814000	17261000	17667000	17193000	17697000	22196000	17184000	18374000	18895000	17894000	16766000	17838000	21205000	19391000	19334000	17058000	19003000	18816000	17309000	18634000	19602000	24291000	22837000	19800000	22013000
A0A7I2V2P6;A0A3B3ISG5;P14735;A0A7I2V3E3;A0A7I2YQV5;A0A7I2V610;A0A7I2V2S1;B3KSB8;A0A7I2V3K9;P14735-2;A0A7I2YQS6;A0A7I2V612;A0A7I2V373;A0A7I2V4A4;A0A7I2V634	A0A7I2V2P6;A0A3B3ISG5;P14735;A0A7I2V3E3;A0A7I2YQV5;A0A7I2V610;A0A7I2V2S1;B3KSB8;A0A7I2V3K9;P14735-2	Insulin-degrading enzyme	IDE	13666000	9987000	9201000	10703000	11150000	11350000	11126000	13995000	9800700	9218500	13405000	12786000	14372000	11705000	9796600	12150000	15125000	13433000	10515000	13388000	12121000	13725000	11579000	10129000	10241000	12135000	14752000	11291000	12407000	13945000	11443000	11490000	11975000	12588000	11633000	13075000	11300000	13186000	10869000	13587000	13111000	13876000	11386000	11557000	12919000	11437000
A0A3B3ISJ8	A0A3B3ISJ8			5463300	4871900	5620800	4798400	6163800	4217400	6118500	3240000	6185600	5937100	5426900	5514700	4691500	3966500	4707800	4532900	5015000	6948100	4585800	4806100	4163100	3836000	5553500	6290800	5860700	4970500	5658300	5376700	5221200	2902500	4524500	3303800	4713400	5137600	4843500	4345500	4417900	3782000	4017200	4604000	4192000	5282000	265053	4871500	3997200	4931100
A0A3B3ISS6;Q14956-2;Q14956;Q96F58	A0A3B3ISS6;Q14956-2;Q14956	Transmembrane glycoprotein NMB	GPNMB	358660	11934000	11193000	6564900	7644400	9489100	4340800	1792400	17481000	20905000	2822800	3273700	2865300	14741000	1708900	6261000	2617800	5871700	2414900	2806900	5729400	12060000	13880000	1255400	1239600	20398000	2292300	16776000	2879900	2685900	5106100	7811700	4576600	2302000	4381700	1764900	15352000	3912700	15509000	4547300	3461000	2441200	1631800	1263200	540780	772550
A0A3B3IST6;A0A3B3IST0;Q9H334;G5E965;Q9H334-4;A0A0B4J2F3;A0A3B3IT66;C9J0F0;Q9H334-6;Q9H334-8;Q9H334-3;A0A3B3IT14;A0A3B3IS87;H0Y882	A0A3B3IST6;A0A3B3IST0;Q9H334;G5E965;Q9H334-4;A0A0B4J2F3;A0A3B3IT66;C9J0F0;Q9H334-6;Q9H334-8;Q9H334-3;A0A3B3IT14;A0A3B3IS87;H0Y882	Forkhead box protein P1	FOXP1	1424700	1214800	1222200	1080600	1186300	888510	1348900	1366000	1151400	1348200	1131000	1571100	1700800	962740	452560	1564100	1738200	2356500	448650	1698600	1820900	2075400	741920	164680	1002700	1720100	1737100	1305500	2108500	1921600	1997100	1862000	2024500	1546300	1950900	1579100	1457700	358240	782500	584260	686740	1616300	1042400	1264600	716360	1787500
Q8N9N7;A0A3B3ISV5;H3BSW0	Q8N9N7;A0A3B3ISV5;H3BSW0	Leucine-rich repeat-containing protein 57	LRRC57	5572600	5449700	4436800	4426000	3754000	4007500	4280900	4769600	4347900	4652400	4712100	4935300	5095300	3698300	4008100	4296300	5136900	5080700	4051900	5790500	5152000	5387900	3943700	3658200	4274800	4136700	5523100	3898800	5477700	5434900	3977700	3522500	4102500	5187200	3756200	5121500	4487800	4493300	4887100	5321300	4823400	5328400	5642700	5524800	5010600	5726700
Q96E14;A0A3B3ISX4;I3L2E0	Q96E14;A0A3B3ISX4	RecQ-mediated genome instability protein 2	RMI2	2619100	3194900	3101800	2588500	3428500	3444200	2853900	2942500	3875600	3279500	2471900	2674100	3548000	2498400	2943400	3969600	3229900	3215600	3408400	3266400	3994000	3855400	2767700	3421900	2869400	545368	3758800	3676500	3400200	3692400	2552500	3624200	3083700	3877200	451734	3546700	1258600	3106200	3592300	3388300	2939000	920410	3649000	3958400	265944	3565300
A0A3B3ITJ4;M0R1W6;M0QYL7;B4DVF8;M0R076	A0A3B3ITJ4			4335700	1713600	2533800	4334700	5863800	4425200	4071500	4116900	3505300	2789700	4228400	3882000	3897500	4590900	3727800	6398100	3417800	4158300	2597000	3831800	5671800	5376600	5545200	4373400	3218300	5199600	3873000	3341800	4128600	5708400	3539100	4570500	3792200	4363800	5506500	4958100	4555200	3643600	2775000	3002200	3392900	3434100	3851800	2772800	4525700	3215700
A0A3B3ITK4;Q96LA8-2;Q96LA8	A0A3B3ITK4;Q96LA8-2;Q96LA8	Protein arginine N-methyltransferase 6	PRMT6	733560	854900	802450	464200	573790	519270	640301	608710	919220	631070	639210	656720	598420	923270	600130	420533	580370	723880	717830	628140	805174	632630	527090	739190	532390	355200	439450	729450	527790	444410	893645	812170	645670	506400	607440	427353	588210	708677	910750	202712	135262	423833	546800	681520	549650	730910
A0A3B3ITN0;Q86TP1;Q5SZG1;Q86TP1-6;Q86TP1-5;Q86TP1-7;Q86TP1-4;Q86TP1-3;Q86TP1-2	A0A3B3ITN0;Q86TP1	Protein prune homolog	PRUNE	2616500	2237400	1765000	907840	2147400	2163100	1436900	2069000	1552200	2783800	1854000	1866800	2216800	586391	1225600	1628800	1666800	1049900	1994700	2486800	1381400	969270	2286300	1133500	1521000	1626400	2132500	1975600	1382900	446292	1564300	1677600	1304400	1989300	1549500	1823200	1964000	1943900	2368000	1633400	608683	1447500	1894400	1831800	1565200	1746700
A0A3B3ITP4;Q495G5;Q8IVH4;D6RIS5	A0A3B3ITP4;Q495G5;Q8IVH4	Methylmalonic aciduria type A protein, mitochondrial	MMAA	1352400	1586600	1851900	1330400	1133300	1118700	1197700	1252000	1534100	1619100	1977900	1970900	1570500	1870000	1888700	1728400	1827200	1424000	2337800	1467300	1586000	1914500	1980100	2027100	1813700	1654400	1148100	2021800	2133800	1830900	2010900	1857800	1885900	2394000	2226800	1492600	1805600	1252000	1446700	1112000	1393800	1800800	1557600	1292100	1717800	1584500
A0A3B3ITT1;Q6IQ22	A0A3B3ITT1;Q6IQ22	Ras-related protein Rab-12	RAB12	3395100	2954200	3254300	3209900	3108800	3007500	3504800	3692000	2891800	2881100	3964200	3641500	3229700	4073400	2716300	4427600	3930400	4408300	3011000	2858300	4701900	4159800	3831100	3020900	3027900	3472000	3598000	3594400	3533200	3901700	3175900	3444300	3591700	3632700	3134200	3013600	2527600	2587300	2687300	3078700	2692300	2857800	2904500	2585100	3446500	2811900
A0A3B3ITT5;P47914	A0A3B3ITT5;P47914	60S ribosomal protein L29	RPL29	138810000	102860000	119990000	144330000	169770000	153550000	143330000	113790000	202800000	179570000	150130000	154340000	168940000	137950000	186230000	153900000	164950000	112940000	154090000	142470000	94886000	73732000	131950000	159510000	175540000	103010000	124600000	167370000	138950000	154320000	118780000	113370000	93741000	145700000	119030000	138520000	186630000	148530000	172330000	135960000	144300000	131840000	168280000	160670000	161310000	168300000
Q14643-2;Q14643-5;Q14643-7;Q14643-8;Q14643-4;A0A3B3ITU8;A0A3B3ITQ1;A0A3B3IU05;A0A3B3IU13;A0A3B3IRP0;A0A3B3ITM6;B7ZMI3;A0A3B3IRT5;A0A3B3ISE3;A0A3B3ISR4;A0A3B3ITQ4;A0A3B3ITM1	Q14643-2;Q14643-5;Q14643-7;Q14643-8;Q14643-4;A0A3B3ITU8;A0A3B3ITQ1;A0A3B3IU05;A0A3B3IU13;A0A3B3IRP0	Inositol 1,4,5-trisphosphate receptor type 1	ITPR1	8967400	8719600	9217200	15737000	14429000	16212000	15612000	8899700	8826100	8889500	8681500	9418600	7525700	5601500	15641000	6019900	7696200	5813800	14624000	7607100	6336500	6508500	5708200	14289000	16042000	5743800	8325800	5804500	12817000	12115000	17302000	20006000	18577000	12885000	21245000	12628000	5742200	7336200	6027300	7502100	7137900	11561000	9264600	9295700	11590000	9467300
A0A3B3IU04;A0A3F2YNW8;Q14643-3;Q14643-6;Q14643;A0A8C8KBY2	A0A3B3IU04;A0A3F2YNW8;Q14643-3;Q14643-6;Q14643;A0A8C8KBY2	Inositol 1,4,5-trisphosphate receptor type 1	ITPR1	2370500	1791300	2403900	3686200	3311600	3512000	3160300	1908300	1720400	2092200	2263200	2274200	1673600	1375100	4394100	240704	2070100	572938	3821500	1986100	874274	1305000	328697	3356000	2898700	856486	1811000	1389700	3648600	2898900	4418800	3860100	4731000	822860	5427000	3802500	1337900	1659100	1698600	2634700	788457	3831100	2482900	2156900	3211900	2798900
A0A3B3IU27;Q8TD07-4;Q8TD07-3;Q8TD07-5;Q8TD07;Q8TD07-6;Q8TD07-2	A0A3B3IU27;Q8TD07-4;Q8TD07-3;Q8TD07-5;Q8TD07;Q8TD07-6;Q8TD07-2	NKG2D ligand 4	RAET1E	2061600	763040	1139700	1504300	1196800	1828000	1100200	2805500	1963400	1507700	2489300	1876300	1738100	834090	2725200	1309300	2239800	1641800	2350300	2454800	703640	851840	1539800	1711400	2572600	826590	1103300	1325900	1511400	1531300	1124500	817760	381780	1652900	684580	2725700	1552400	915430	1157800	1118900	1356200	1046000	1006500	1243100	1067700	1836000
A0A3B3IU45;P33991;A0A3B3IT92;A0A3B3IS57;E5RG31;A0A3B3ITP6;A0A3B3IRR8;A0A3B3ISC1	A0A3B3IU45;P33991;A0A3B3IT92;A0A3B3IS57;E5RG31;A0A3B3ITP6	DNA replication licensing factor MCM4	MCM4	27493000	33026000	31762000	43241000	44063000	41467000	45119000	27778000	30893000	30898000	25986000	25967000	33288000	31670000	39247000	25558000	31465000	26163000	39488000	30710000	23316000	25971000	32960000	40503000	40047000	31622000	31540000	31612000	25329000	26590000	32099000	31478000	33180000	25073000	33928000	28603000	37813000	34283000	37126000	35674000	36557000	29716000	33218000	34760000	29789000	33482000
A0A3B3IUB1;Q13144;A0A3B3ISX3;A0A3B3IUF2;A0A3B3ISM8;A0A3B3ITG6;A0A3B3ISV1;A0A3B3IRP4;A0A3B3IS56;A0A3B3ISS1;A0A3B3ISI2;A0A3B3ITK8;C9JRD9;A0A3B3IT53;H7C2X0	A0A3B3IUB1;Q13144;A0A3B3ISX3;A0A3B3IUF2;A0A3B3ISM8;A0A3B3ITG6;A0A3B3ISV1;A0A3B3IRP4	Translation initiation factor eIF-2B subunit epsilon	EIF2B5	6073500	5875400	5869500	5340400	4917300	5601300	4896900	7828700	5211300	5415000	5903700	6207900	8051300	5142600	5442400	4626900	7146400	4853000	5347200	6907100	5403900	5542600	4825200	5476100	5917400	5454500	7449600	5113900	6200400	7379200	5243400	5146700	5494100	5944000	5141400	7133300	6004300	5422300	6483600	5380200	5874000	7085900	4966500	5688800	7092600	5911000
A0A3B3IUB5;Q8TCT9-5;Q8TCT9;A0A0S2Z6F0;A0A075B6F6;A0A3B3IT72;A0A0C4DGU3	A0A3B3IUB5;Q8TCT9-5;Q8TCT9;A0A0S2Z6F0;A0A075B6F6;A0A3B3IT72	Minor histocompatibility antigen H13	HM13	32512000	30050000	34654000	32627000	42291000	35940000	35691000	29680000	39735000	39912000	42653000	38425000	26062000	37192000	47339000	36397000	28125000	37741000	45765000	27031000	34842000	24172000	35670000	57938000	49561000	28063000	25888000	36999000	20843000	19367000	37749000	34386000	30522000	20076000	34537000	21682000	23984000	25409000	20883000	20879000	19036000	21448000	28820000	31805000	20870000	32249000
Q14690;A0A3B3IUD7;S4R3Q4	Q14690;A0A3B3IUD7	Protein RRP5 homolog	PDCD11	12018000	11989000	12005000	14159000	13402000	13663000	14571000	11832000	12219000	12200000	12164000	12553000	11391000	15039000	13629000	12491000	11795000	12824000	12727000	10912000	13100000	13187000	14253000	15378000	13779000	14979000	11370000	13840000	11722000	11153000	12831000	13129000	12919000	11740000	12616000	11053000	12367000	14116000	13042000	13151000	13459000	11009000	13528000	13316000	10614000	13052000
A0A494BYR6;Q86Y91-6;Q86Y91	A0A494BYR6;Q86Y91-6;Q86Y91	Kinesin-like protein KIF18B	KIF18B	4112900	5100100	5070500	4684600	4023200	5583700	5057300	4982100	5698500	5240300	5306400	4803200	4509300	5300100	5424200	5357700	4240100	5063000	5291100	4153400	4634600	4980500	5879000	4944300	4775900	6984900	4504300	6033900	4198400	3754400	4449000	3818700	5234200	3740900	3937500	4044100	3940000	3085000	3836000	2884200	1437100	2562800	5048400	4633300	3905700	4630200
A0A494BZT8;Q9Y6A5;A0A087WUE2;A0A494C117;H0Y8F2;E7EMT0;C9JA91	A0A494BZT8;Q9Y6A5;A0A087WUE2	Transforming acidic coiled-coil-containing protein 3	TACC3	1972900	2835400	2848200	1961300	1721300	1672200	1787400	1820600	2862200	2671300	1761700	1596100	2603800	1460400	1377000	1549100	2018600	906180	1662100	1661900	1558800	1774700	1411800	1884600	1702700	1388100	2166000	1240100	846110	1842200	1802300	1142200	1794000	1382400	1365500	1616000	1791500	1822100	1536300	1897000	1664400	1656000	2267100	1822600	1665900	2207200
A0A494BZV2;H0Y2S9;H0Y7E2;H7C3G6;A0A1W2PPU9;J3KSK7;J3QRL2;K7EL39;A8MZF8;K7EJ14;J3QL44	A0A494BZV2;H0Y2S9		MPRIP	7170800	10103000	10401000	9793400	9339500	9446500	9965400	7083700	9940300	10512000	6849500	6799800	7294300	9906800	8729000	7842100	6978900	7907600	8762500	6679200	7733500	7508400	9174400	8943500	8574000	10746000	6988900	9423200	7025900	7228000	11558000	12075000	12477000	7381600	11362000	6892100	7973400	9146000	8093000	8957500	9145900	6825600	7495900	7309100	6573500	7767400
Q16635-1;Q16635-6;A6XNE1;A0A499FJ53;A0A494C141;Q16635-8;Q16635-7;A0A494C004;Q16635-9;Q16635;Q16635-4;Q16635-2;Q16635-5;A0A494C0D2;A0A494C0V5;F6Y2X3;A0A494C1C6;A0A087WWD5;C9J699	Q16635-1;Q16635-6;A6XNE1;A0A499FJ53;A0A494C141;Q16635-8;Q16635-7;A0A494C004;Q16635-9;Q16635;Q16635-4;Q16635-2;Q16635-5;A0A494C0D2;A0A494C0V5;F6Y2X3;A0A494C1C6	Tafazzin	TAZ	925990	671170	693190	1001700	945550	1156200	1868100	763990	523450	626100	1004800	1230400	1196100	682630	668490	786710	865540	449330	502070	949390	400420	729020	683820	949730	843010	446014	301090	608620	579120	332202	360747	855350	655080	757950	433062	961970	738930	721940	575820	655150	523550	659680	477850	530200	797890	539980
A0A494C050;Q8N5F7	A0A494C050;Q8N5F7	NF-kappa-B-activating protein	NKAP	2890200	1982800	1644200	3224300	2901000	3476900	3314600	2689200	2150800	1822300	2885000	3162600	3343100	3066900	1731300	3160700	2781300	3278200	652850	2729100	3066200	2885300	2589100	2300700	2532900	2969500	3237000	2809900	4205600	4376000	2890600	2067000	3166000	3906500	2630400	3793700	3586700	2720300	3090500	2831300	3920800	3474700	3349500	3362200	3832900	3331700
A0A494C066;B7Z4W5;Q16773;Q16773-2;Q5T278;Q16773-3;Q5T276	A0A494C066;B7Z4W5;Q16773;Q16773-2	Kynurenine--oxoglutarate transaminase 1	CCBL1	3556800	3791000	3731400	3276500	3598200	3618100	3531800	3565100	4004700	3942500	3728300	3291500	3841900	2603600	3568200	3137900	3943900	3637400	3804900	3513900	3189800	3876200	2548800	3821700	3537000	2927700	3848000	2785000	3327000	3913700	3565200	3848400	3863900	4138300	3529400	4207300	4226100	3572600	4735700	3488600	3080100	3966400	3605600	3485000	4798100	3583800
C9J719;C9JJ78;A0A494C0F3;Q15125	C9J719;C9JJ78;A0A494C0F3;Q15125	3-beta-hydroxysteroid-Delta(8),Delta(7)-isomerase	EBP	66197000	85471000	87558000	69047000	72619000	79217000	78517000	71576000	95314000	86443000	69896000	78435000	90422000	70419000	51319000	52192000	64287000	85554000	45796000	62052000	94171000	108210000	63930000	56503000	56511000	73120000	75491000	69604000	83547000	75691000	78909000	75707000	78208000	76690000	80866000	84566000	51171000	67713000	59348000	72148000	73492000	71264000	72248000	68645000	71533000	68147000
A0A494C0J7;Q08188	A0A494C0J7;Q08188	Protein-glutamine gamma-glutamyltransferase E;Protein-glutamine gamma-glutamyltransferase E 50 kDa catalytic chain;Protein-glutamine gamma-glutamyltransferase E 27 kDa non-catalytic chain	TGM3	491717	429655	431560	282219	827154	529870	635819	676288	471661	679996	543591	394148	552591	837553	473280	760453	261953	611618	391730	397621	637880	509970	443344	947657	378690	501842	309459	414174	469660	273413	877633	286934	949140	655713	528469	645979	686220	865821	377969	431486	424832	437671	482596	483000	331228	810762
A0A494C0R8;K7EIG1;I3L4B5	A0A494C0R8;K7EIG1		CLUH	9057700	8932100	7967600	8729900	9471300	8865400	9357000	9266400	8427200	8296900	8696500	8658200	9686800	10874000	9565400	8104300	10549000	8728100	9398700	10303000	7617300	8865400	10317000	10512000	9063700	11274000	9836400	11033000	7794300	7704200	10364000	10203000	10920000	7678100	11382000	8045100	10270000	9911700	10213000	10040000	10023000	8992400	7075400	7327800	8543900	7266300
A0A494C0Z6	A0A494C0Z6			3727400	2010600	3480300	3837000	3330100	2752500	4534000	2683900	3570100	2931900	3937300	1936000	2543200	2661800	3845600	2677500	2062500	2634200	4258800	3308200	2591500	1801600	2628900	5185500	4943400	2327700	2251700	2835200	2941300	2489800	1953600	1884500	1929400	3313100	2457400	2819200	3013500	1397700	2552000	3409000	2692400	2417300	3486000	3877600	2802400	3555500
A0A494C105;Q9H3U5-3;Q9H3U5;Q9H3U5-5;Q9H3U5-6;Q9H3U5-4;H7C5U3;H7C593;C9JZW5;H7C4F4;Q9H3U5-2	A0A494C105;Q9H3U5-3;Q9H3U5;Q9H3U5-5;Q9H3U5-6;Q9H3U5-4	Major facilitator superfamily domain-containing protein 1	MFSD1	3421000	4216000	5793300	2998400	3405000	810928	4356800	4767300	314990	5789900	3990200	4382200	509215	3999700	3719100	4516500	4290000	4162800	3812100	3676200	4081900	4605300	3779800	4035000	3893700	4470800	3085800	3604700	4238100	3531500	378680	3662700	2868200	3484300	590412	3157700	3287900	3813900	3412800	3612600	3719100	3726000	2928900	3263600	3259400	4232300
A0A494C108;Q8N9T8;H0YFD2;H0YH26;F8WFC1;H0YG91	A0A494C108;Q8N9T8	Protein KRI1 homolog	KRI1	6625700	4488900	4726900	6179900	6864700	6429400	6209300	7013700	3814300	4299300	6982500	6952700	6437300	7820600	7010800	6740000	6387800	7010300	7080200	5981200	7395000	7482800	7390300	7410400	6679800	10103000	5967900	7573900	8241200	7668500	7380100	8068900	8428900	8396100	8698200	7475200	5676200	6345500	4878400	6295800	5955700	7471400	5543700	5251500	7072100	5561200
A0A494C164;P52630;P52630-4;B4DLC8;A0A494C1L3;B4DHE0;A0A494C0B5	A0A494C164;P52630;P52630-4;B4DLC8	Signal transducer and activator of transcription 2	STAT2	1369000	3118700	3607800	1738800	2055800	1772700	1709800	1437900	3233100	3588600	1676900	1170900	1785300	1722500	1261100	1436600	1533500	2200800	1597500	1547100	1572400	1280800	1060100	1496600	1210600	1818700	1478300	1614600	1210800	1343100	1064400	711980	775000	1141100	966280	1301700	1845300	1831100	2159200	2894200	1767100	1180500	2373000	2283300	1172000	3263500
A0A494C1F2;P35658-2;P35658-4;P35658;P35658-3;P35658-5;A0A8Q3SHZ4;A0A8Q3WLX1;A0A494BZU9;H0Y837;B7ZAV2;H0YF36;A0A494C104;A0A494C0Y1;A0A494C0J0;H0YDS4	A0A494C1F2;P35658-2;P35658-4;P35658;P35658-3;P35658-5;A0A8Q3SHZ4;A0A8Q3WLX1	Nuclear pore complex protein Nup214	NUP214	38534000	38801000	38309000	41176000	42051000	44340000	42306000	39618000	39118000	38526000	38317000	37685000	41370000	38545000	39146000	39666000	38879000	36661000	37289000	38808000	41252000	40259000	39054000	39668000	37741000	38497000	39160000	39598000	37987000	37425000	38865000	35625000	37831000	39288000	39085000	38385000	39817000	43476000	39743000	39222000	41354000	39313000	39321000	36723000	39558000	37707000
A0A494C1L5;P50851-2;P50851;E9PEM5;A0A494BZW2;H0YAC6;A0A494C0R9;A0A3B3IS13;A0A3B3IU76;A0A8I5QJB2;H0YA17;A0A8I5KQL6	A0A494C1L5;P50851-2;P50851;E9PEM5;A0A494BZW2;H0YAC6;A0A494C0R9	Lipopolysaccharide-responsive and beige-like anchor protein	LRBA	5933000	5680600	5129800	6186100	6419600	6346900	6613100	6435800	5194600	5373000	5664600	5767500	6319000	5702800	5847700	5687700	6664900	5772300	6125100	6704900	5392700	5700400	5508800	6273700	6051100	6094000	6532300	5613500	5968400	6388200	5408700	5695300	6006300	5941600	6090600	6445800	7039300	6476700	6681400	6928200	6529500	6813200	5761100	5973400	6844400	5809400
A0A494C1M4;Q3SY69;Q3SY69-3;Q3SY69-2;H0YHN9	A0A494C1M4;Q3SY69	Mitochondrial 10-formyltetrahydrofolate dehydrogenase	ALDH1L2	2482100	2216800	2124600	1482400	1381800	1285100	1039900	2346300	2484200	1845200	2724300	2768300	2869600	1344000	2092000	1753600	2125100	1595300	2145600	2198700	2033100	2569100	1489200	1832900	2145000	1307400	2211700	1210700	4749900	3650100	2098800	2051200	2150500	3575900	1983900	3580100	1786800	1349900	1827900	1673700	2040100	3591500	1976300	2363200	3102000	1358700
P26885;A0A494C1N0;F5H0N4	P26885;A0A494C1N0;F5H0N4	Peptidyl-prolyl cis-trans isomerase FKBP2;Peptidyl-prolyl cis-trans isomerase	FKBP2	65854000	73841000	86762000	67014000	75386000	71426000	74281000	64457000	69900000	88022000	67178000	73555000	57902000	67402000	88215000	75543000	51642000	69364000	82755000	61725000	69471000	61897000	65906000	99373000	88727000	51691000	60823000	65043000	67577000	69639000	64003000	64991000	73013000	71070000	76999000	69645000	64819000	67514000	53579000	62165000	68728000	59446000	69784000	64804000	61153000	69116000
A0A494C1T9;Q6ZRV2;J3KPS2	A0A494C1T9;Q6ZRV2;J3KPS2	Protein FAM83H	FAM83H	3518900	6105800	6494400	6846100	5851000	6148300	6139600	3860200	6941000	5723200	3938600	3626900	3670600	5520000	3171100	5306800	3622900	5022600	3997400	2524800	5507900	5728100	5352500	3956700	3706700	5754600	3346400	5060800	4045800	1292200	4660700	5529100	4405600	3153800	4386400	2357800	3987300	5126000	3812900	4684100	5196000	3387600	3977600	3969500	1653400	3009700
A0A494C1V1;Q6ZNJ1;Q6ZNJ1-2;Q6ZNJ1-3;H0Y764;H7C3Y7;H7C408	A0A494C1V1;Q6ZNJ1;Q6ZNJ1-2;Q6ZNJ1-3;H0Y764	Neurobeachin-like protein 2	NBEAL2	2621000	3532500	2500800	2434900	2542100	2858200	3003200	2474200	3211800	2658900	1763400	1970000	2794000	2658500	2048500	1132200	2561800	2312700	3402900	2979000	2122700	1447000	2287500	3090300	3324300	2828500	2480800	2247100	1949100	1677300	1022400	1958500	2479300	1171600	1810900	1890300	2789400	2556400	3476700	2633500	2232700	3576100	2254700	2020500	2624800	3480400
A0A499FI31;Q15020;Q15020-4;Q15020-2;F8W667;A0A494C0L2;F8VVK9;F8VZM2;Q15020-3	A0A499FI31;Q15020;Q15020-4	Squamous cell carcinoma antigen recognized by T-cells 3	SART3	12952000	13539000	13257000	14141000	14296000	13967000	14318000	13212000	14758000	13949000	12967000	13076000	14701000	12679000	15392000	14160000	13377000	13645000	14804000	13844000	13966000	14517000	12931000	15089000	15800000	13038000	14577000	13078000	12641000	12061000	13530000	13855000	13153000	11741000	13473000	12844000	13764000	14224000	13256000	13270000	12917000	12437000	12812000	14080000	12669000	13116000
A0A499FIZ0;A0A7I2YQQ9;Q9H7D7;H0Y9R3;C9JCS7;H0Y917;Q9H7D7-3;Q9H7D7-4;A0A7I2V3I7	A0A499FIZ0;A0A7I2YQQ9;Q9H7D7	WD repeat-containing protein 26	WDR26	3705900	2914300	3182200	2842400	3364100	2684000	2992800	3258300	2949000	3036700	3771700	3155800	3030600	3409600	3108400	3152000	3244500	2848500	3169500	3345000	2679300	2980600	4184800	2972100	2702600	3011400	3125200	3499800	3108300	3060900	3481500	3314100	3292500	3197800	3444600	3299500	3038400	3270600	3159100	3002800	3675200	3232700	2880900	3131900	3403800	3644500
A0A804HIR9;A0A499FJI4;A0A804HKQ1;A0A804HL12;O75592-2;O75592;A0A804HJ25;A0A8Q3SHQ6;A0A8Q3SHQ2;A0A8Q3SHK7;H7C3U4	A0A804HIR9;A0A499FJI4;A0A804HKQ1;A0A804HL12;O75592-2;O75592;A0A804HJ25;A0A8Q3SHQ6;A0A8Q3SHQ2;A0A8Q3SHK7	E3 ubiquitin-protein ligase MYCBP2	MYCBP2	8927500	7860500	7691300	7586500	7070000	7959100	7185000	9250200	7879000	7699700	8559800	8444500	8563600	9438000	9144000	8752900	9607700	8559300	8139400	9956100	8836600	9784900	11274000	9174800	7758000	10293000	9763000	10252000	9910500	9761500	10409000	9970500	9723300	9588800	10050000	10222000	9175000	8473600	8506400	9129300	8955100	10128000	9360400	8191700	10284000	8016900
A0A499FJK2;P01137;A0A7I2YQL8;A0A7I2V5Z9	A0A499FJK2;P01137;A0A7I2YQL8	Transforming growth factor beta-1;Latency-associated peptide	TGFB1	16939000	27116000	9473500	13672000	3539800	11152000	12830000	21408000	26703000	25404000	19894000	20184000	11430000	15549000	13168000	20281000	23201000	8066600	12321000	21774000	21654000	23950000	14972000	4600100	19095000	13405000	21375000	18470000	22782000	24337000	19739000	14874000	14369000	20604000	18485000	13038000	11669000	24556000	16797000	16877000	18604000	60258000	14935000	13706000	15296000	13680000
A0A4W8W4R1;Q99674;Q99674-2	A0A4W8W4R1;Q99674	Cell growth regulator with EF hand domain protein 1	CGREF1	342202	320247	512542	194427	1211500	299140	643008	356606	340628	383776	660146	1.07373e+06	734090	282406	1076500	57463	662500	237783	205430	434665	377476	322780	549173	1145500	923410	207765	312574	536820	416550	864482	1804800	1819100	2564100	220139	498530	535518	238610	986320	1362600	772793	417699	266856	572970	584060	605692	487880
U3KPX3;A0A590UJ43;P48729-3;P48729;A0A5F9W493;P48729-2;D6REM4;E7ETM0;H0Y9X2;U3KQK7;A0A590UK94;A0A590UJQ7;E5RG27;D6RGE5	U3KPX3;A0A590UJ43;P48729-3;P48729;A0A5F9W493;P48729-2;D6REM4;E7ETM0;H0Y9X2	Casein kinase I isoform alpha	CSNK1A1	7423200	6754500	6382400	7202400	6954700	7237500	7419900	6892600	6786300	6195000	6822600	6854500	6608800	6390400	6324200	5565600	6355600	6453600	6206500	6936400	6384100	6725500	5496700	7337300	6212100	6225200	7061300	6108300	6406500	7074200	5596900	5400500	4847300	6226700	6373500	6328300	6849200	5758700	6042600	6955400	6593100	6641100	5670300	6229700	6941000	6380900
A0A590UJ73;Q9BSV6;A0A590UJW4;E7EQB3;B0V3J0;A0A0G2JNL0;A0A0G2JNK5	A0A590UJ73;Q9BSV6;A0A590UJW4;E7EQB3;B0V3J0;A0A0G2JNL0;A0A0G2JNK5	tRNA-splicing endonuclease subunit Sen34	TSEN34	2379900	2938300	2410600	3082300	2856700	2609200	2296000	2841400	2357300	2649200	3101700	2903400	3321800	3074800	2860700	2786300	3245300	2483300	2788500	3540400	2487100	2466000	3276300	3023300	3140900	2718300	3230900	2978900	2884300	3010200	2688900	2447300	2775100	2898000	2946600	3558300	3371400	2709100	2666800	2916800	2719200	3078300	2901300	3055200	3300800	3071200
A0A590UJ76;Q9UGM3-5;Q9UGM3-3;Q9UGM3;Q9UGM3-7;Q9UGM3-6;A0A590UJZ9;Q9UGM3-4;Q9UGM3-8;Q9UGM3-2;Q9UGM3-9;A0A590UIX5;A0A590UJF8;A0A590UK99	A0A590UJ76;Q9UGM3-5;Q9UGM3-3;Q9UGM3;Q9UGM3-7;Q9UGM3-6;A0A590UJZ9;Q9UGM3-4;Q9UGM3-8;Q9UGM3-2;Q9UGM3-9	Deleted in malignant brain tumors 1 protein	DMBT1	1683800	1803100	2125700	3244300	4844700	2317600	6008900	2730200	555806	537182	2331400	2667100	3428200	1714200	533530	1469700	2179100	2157700	1573300	2070000	2097600	2068100	870760	465342	756167	1553100	2588900	1032000	8176300	10559000	1311200	361087	1649300	4303700	1019700	7196300	420946	3372600	315918	3940600	4005400	364600	2965900	3050100	4832400	3666700
A0A590UJA9;C9JE12;C9JCW7;Q9BVT8	A0A590UJA9;C9JE12;C9JCW7;Q9BVT8	Transmembrane and ubiquitin-like domain-containing protein 1	TMUB1	2479700	2991900	2282400	2249200	1385700	1450400	1669900	2176000	2714400	1482500	1828500	2853300	1876600	1642800	1567000	2179100	1949400	2729100	1338900	1847800	2557400	1612000	1041900	1750500	2114700	2140600	2285200	1962300	2176900	2255000	3324400	2393500	1773800	1961300	1378500	2387100	635620	1736800	707530	1825900	1166400	2159600	2045500	1409400	1668900	1577600
A0A590UJL0;P08842;A0A590UJT4;A0A590UJY9	A0A590UJL0;P08842;A0A590UJT4;A0A590UJY9	Steryl-sulfatase	STS	2488600	2089600	3486700	2972700	4477100	3307900	3672300	3135500	2601700	2494400	2164000	1776500	1274300	2296300	1869700	2462200	2478200	2273200	1685400	2147200	2520000	2282900	2080200	2131700	1726800	1839400	2195000	1495300	1632400	2075700	2264300	1971000	3003200	2252300	3071000	933780	2935300	3526400	2582400	2222600	3356300	1967100	3779600	2966700	1178000	4668500
A0A590UJQ1;Q96J02-2;Q96J02;A0A590UK44;Q96J02-3;A0A590UK95;A0A1W2PR79;A0A590UIY0;H0YBA4;H0YBS9	A0A590UJQ1;Q96J02-2;Q96J02;A0A590UK44;Q96J02-3;A0A590UK95	E3 ubiquitin-protein ligase Itchy homolog	ITCH	3515500	2766200	2756100	3001000	2959300	3058600	2848000	3378800	2869500	2629100	3105600	2961300	3410600	3320500	2474300	3779500	3184900	4288300	2380500	3152000	4237200	4854400	3340000	3106800	2681900	3718700	3364900	3420900	2689600	2901900	2404400	2757700	2491300	3041100	2781300	2603700	2014900	2889300	2227300	2883000	2796700	2904200	2608700	2517100	2868400	2245400
A0A590UJW0;P20585;A0A590UKC9;A0A590UJN8	A0A590UJW0;P20585;A0A590UKC9;A0A590UJN8	DNA mismatch repair protein Msh3	MSH3	3031200	3260400	3072600	3365300	3438900	3504300	3328200	3496200	3021300	3238300	3007400	2920600	3288200	2514500	2938800	2635600	3327900	2939600	2927200	3241300	2922300	3470200	2324700	3036900	2821600	2514300	3524700	2720700	2769800	3028000	2543200	2647300	2670000	2940200	2782100	2871300	3049300	2861800	3026000	2808300	2988100	3102800	2868200	2720500	3180200	3041000
A0A590UK80;A0A3B3IS65;A0A0A0MRR4;A0A3B3ISS0;A0A3F2YNZ1;Q9Y468-3;Q9Y468-2;Q9Y468-4;Q9Y468-1;Q9Y468;A0A3B3ISB7;A0A3B3ISP5	A0A590UK80			92008000	74731000	78693000	101010000	100340000	102540000	103340000	96177000	77612000	72343000	91410000	93549000	99738000	108730000	99310000	97665000	90705000	110040000	99284000	81617000	114300000	118940000	104920000	103690000	103730000	115420000	91188000	102330000	106940000	98203000	111550000	121720000	119990000	94583000	111400000	90961000	82098000	99441000	86929000	95004000	94467000	97154000	101060000	89511000	90737000	93481000
E9PP15;A0A590UKB1;Q14114;A0A590UJ57;A0A590UJ98;Q14114-3;Q14114-4;Q14114-2;A0A590UJF9;A0A590UK53;A0A590UJJ8;A0A590UK84;A0A590UK97;A0A590UJT0;A0A590UJH5;A0A590UK45;A0A590UKB5;E9PKG2;A0A590UJ39;H0YEV6;H0YEA5;A0A590UJV3	E9PP15;A0A590UKB1;Q14114;A0A590UJ57;A0A590UJ98;Q14114-3;Q14114-4;Q14114-2;A0A590UJF9;A0A590UK53;A0A590UJJ8;A0A590UK84;A0A590UK97;A0A590UJT0;A0A590UJH5;A0A590UK45	Low-density lipoprotein receptor-related protein 8	LRP8	4779200	5055800	5036300	3412900	3189700	3378200	3002500	4363400	5219300	5259600	4748100	4809700	4096100	3783700	6283700	3387300	4246300	3994100	5682300	3984100	3834900	3590300	4177500	6240600	6002100	3851000	4199600	4072100	5201500	4995200	3878800	4262200	4480500	5319000	4030400	4569900	4232400	3094200	3265900	3353100	3404800	4426800	3777900	3472900	4702300	3548800
Q01433;Q01433-2;H0Y360;A0A5F9UK94;A0A804CCZ3;Q01433-5;Q01433-4;Q01433-3;A0A7P0Z4H6;H0YF16;A0A590UK85;A0A590UJX5;A0A804H2H4;A0A7P0TB79;E9PJF6;A0A7P0T999;E9PIJ1	Q01433;Q01433-2;H0Y360;A0A5F9UK94;A0A804CCZ3;Q01433-5;Q01433-4;Q01433-3;A0A7P0Z4H6;H0YF16;A0A590UK85;A0A590UJX5;A0A804H2H4	AMP deaminase 2	AMPD2	4959900	5892300	4735000	3561200	3205800	3592100	2952400	5764500	5408900	5041300	5038800	4824900	5104200	4571700	4301800	3999300	5047300	3952000	4770900	5568100	3873900	4212700	4181800	4799100	4473300	4717200	5395900	4944900	4481000	4924800	4738400	4324500	4464700	4676600	5038600	4634400	5261200	4442100	5432100	4460700	4796900	4848000	5277800	5387700	4910500	5277200
A0A5F9UP49;Q9BRK5;A0A5F9UJX7;Q9BRK5-6;Q9BRK5-2;G3V1E2;Q9BRK5-4;Q9BRK5-3;Q9BRK5-5	A0A5F9UP49;Q9BRK5;A0A5F9UJX7;Q9BRK5-6;Q9BRK5-2;G3V1E2;Q9BRK5-4;Q9BRK5-3	45 kDa calcium-binding protein	SDF4	4606800	4420400	4603900	4110300	4107600	3837700	4490300	4450200	3546000	3721500	4646300	4487200	4787300	6895800	4866400	4632100	4597700	5655600	5051500	4498700	5091200	5297300	6736900	6094200	4980600	6455500	4614800	6174300	5248800	5652900	11450000	11938000	11668000	5377000	11482000	5250900	6075500	7374500	7004800	7760700	7209600	5071000	6736000	6708100	4819000	6025100
A0A5F9UY30;O43493;O43493-5;O43493-3;O43493-7;O43493-6;O43493-4	A0A5F9UY30;O43493;O43493-5;O43493-3;O43493-7;O43493-6;O43493-4	Trans-Golgi network integral membrane protein 2	TGOLN2	2032800	1672000	1729900	2946300	2742100	2944700	2961700	2295600	2019600	2366300	1899600	1789500	1721600	2163500	2132400	2076200	1844100	1857200	2360300	1495400	1677100	1506600	1823200	2069400	1704000	2032200	1651500	2523100	1837200	1917100	1242000	1191000	1209100	1734400	961260	1600700	2351000	1816700	1701200	1684800	1976500	1611400	1941300	2667700	1885100	2499300
A0A5F9YFS9;C9JBL1;Q9Y6A9	A0A5F9YFS9;C9JBL1;Q9Y6A9	Signal peptidase complex subunit 1	SPCS1	13567000	14881000	16837000	11967000	14078000	11408000	12818000	11432000	15793000	15141000	12365000	10130000	15431000	13345000	14079000	14365000	12153000	16239000	15685000	11941000	18390000	13797000	11858000	11444000	12764000	12371000	11689000	11269000	16834000	13274000	15305000	17852000	16801000	13286000	19794000	12225000	15794000	13588000	14786000	13824000	17447000	14635000	11458000	11816000	15841000	12548000
A0A5F9ZA98;O75027;O75027-2;A0A590UJS8;B4DGL8;A0A087WW65;O75027-3;A0A2R8Y473;E9PJR8;E9PNQ5;A0A2R8Y3N2;A0A2R8YF35	A0A5F9ZA98;O75027;O75027-2;A0A590UJS8;B4DGL8;A0A087WW65;O75027-3;A0A2R8Y473	ATP-binding cassette sub-family B member 7, mitochondrial	ABCB7	17341000	11516000	11071000	16628000	19394000	16718000	16761000	16533000	12552000	11360000	17313000	17479000	18923000	19849000	14816000	19547000	17424000	19217000	13197000	15805000	19218000	20707000	21012000	13969000	13622000	18933000	16323000	19852000	19937000	18166000	18130000	20302000	19551000	18851000	19289000	18184000	15915000	16732000	17298000	17321000	17853000	17736000	16507000	17922000	18743000	16568000
P55201-2;P55201;P55201-3;A0A5F9ZH11;A0A804HI52;A0A804HKY8;A0A8C8KWW5;A0A804HL48;P55201-4;A0A804HIN1;A0A8C8L8G4;A0A5F9ZHW9;A0A804HJV3;A0A804HKK9;A0A5F9ZHX4;C9JHC0;A0A804HHW3;A0A804HL99	P55201-2;P55201;P55201-3;A0A5F9ZH11;A0A804HI52;A0A804HKY8;A0A8C8KWW5;A0A804HL48;P55201-4;A0A804HIN1;A0A8C8L8G4;A0A5F9ZHW9;A0A804HJV3;A0A804HKK9;A0A5F9ZHX4;C9JHC0;A0A804HHW3	Peregrin	BRPF1	1586300	650300	889570	1821700	1906500	1485800	1832200	1441200	1230200	852740	2543900	1670500	943640	2150800	1438500	2090100	1051500	1748800	1818900	1651300	1547300	1697800	2179000	1277100	1716900	1347900	746190	1566800	1719500	645040	2231500	1714500	1863300	1755100	1811700	1861500	1501900	706590	863460	1359200	972150	1252700	1281400	1185300	1290000	830850
A0A5F9ZH79;Q8N9N2-2;H0YCB3;Q8N9N2;H0YE76;A0A5F9ZI10;A0A5K1VW55;A0A5F9ZI37;E9PM82;H0YER2;E9PR40;E9PQZ6;E9PKM6	A0A5F9ZH79;Q8N9N2-2;H0YCB3;Q8N9N2;H0YE76;A0A5F9ZI10;A0A5K1VW55;A0A5F9ZI37	Activating signal cointegrator 1 complex subunit 1	ASCC1	1700500	1451100	1600800	1994200	2889900	2019300	1868200	2260600	1582500	1741900	2291500	2114100	2098600	1556500	1323400	932780	1860000	1755300	1464400	1842200	1639000	1954500	1776300	800940	1217300	1484400	2192800	1625600	1555400	1824500	1970000	2673300	1740800	1343800	2094300	1742100	1922200	2217100	1396600	2194300	2002800	1790900	1753200	2126900	1630400	1824000
A0A5F9ZHB6;P49642;F8VNY2;A0A3B3ITS8;F8VSB2	A0A5F9ZHB6;P49642;F8VNY2	DNA primase small subunit;DNA primase	PRIM1	7063100	5015100	4296000	6426300	6020000	6759200	5735700	7178800	5093900	4785500	6667700	6616200	7494000	5594800	5457500	6418000	7407400	6387600	5157000	7332700	5533200	6146700	5399700	6055500	5342800	5243100	7374700	5773900	6137700	6219400	5748300	5500100	5788300	5891600	5595700	6645500	6650300	5578300	6625000	5302500	6435300	7310900	6153200	6494800	6885500	6255100
A0A5F9ZHL6;E9PQ79;Q9BYT9-2;Q9BYT9	A0A5F9ZHL6;E9PQ79;Q9BYT9-2;Q9BYT9	Anoctamin;Anoctamin-3	ANO3	4681300	7531500	5914400	5522700	5866100	11878000	374222	333353	5908700	4379300	5836100	4806900	4615400	6793800	5687000	4758200	7991700	424533	4367500	4484200	4169500	3380200	4821400	22712000	5815500	10458000	4071400	7012100	4289500	4084500	4744600	5047100	5011100	4045700	4769900	4047100	2730200	3983200	5022500	5118600	4424300	4827300	3227700	5319700	5124300	3208800
A0A5F9ZHM4;P07195;A0A3B3IS95;A8MW50;C9J7H8;F5H793	A0A5F9ZHM4;P07195;A0A3B3IS95;A8MW50	L-lactate dehydrogenase B chain;L-lactate dehydrogenase	LDHB	365260000	305420000	307540000	325580000	343520000	332670000	315260000	359700000	311010000	311770000	370390000	342340000	321690000	301350000	373870000	279220000	357580000	275030000	370770000	374560000	247490000	231010000	318950000	348090000	346270000	253630000	341730000	310250000	258400000	266310000	290830000	268900000	271060000	268190000	291520000	309020000	329790000	336060000	312210000	341820000	331530000	301400000	261570000	283730000	316400000	312680000
A0A5F9ZHN7;Q9NTJ5;Q9NTJ5-2;C9JV50;F8WCQ2;C9J3E3	A0A5F9ZHN7;Q9NTJ5;Q9NTJ5-2	Phosphatidylinositide phosphatase SAC1	SACM1L	8404100	6582000	7170600	7731500	8937300	8903200	8187800	8502300	8261700	7805800	8973700	9365500	8055300	7780800	8460300	11068000	8527300	10997000	8619900	7899200	11102000	11164000	8707500	8938700	8483500	7839100	8528200	7904100	10596000	9807100	9192800	8895700	8800500	9712300	8775600	9719400	7107400	6489900	7355200	6140700	6029600	8757800	8042200	8688100	9638700	8512600
P51648-2;P51648;A0A5F9ZHN9;A0A5F9ZHI5;J3QRD1;A0A5F9ZGX4;A0A5F9ZI12;A0A5K1VW72;A0A5F9ZHZ9;I3L1M4;A0A5F9ZHP6;J3QS00;J3KTG1;I3L0X1;J3QKK9;A0A0D9SGC3;J3KTD9;I3L2W1;K7EN73;J3QQV9;I3L4G6	P51648-2;P51648;A0A5F9ZHN9;A0A5F9ZHI5;J3QRD1;A0A5F9ZGX4;A0A5F9ZI12;A0A5K1VW72	Fatty aldehyde dehydrogenase	ALDH3A2	33908000	42373000	43706000	46460000	43978000	44609000	44874000	31259000	37419000	41470000	33352000	33917000	31068000	61053000	52097000	39583000	30403000	34735000	55530000	29860000	35664000	35240000	61583000	55867000	55558000	58170000	32418000	66473000	34139000	31658000	66214000	63106000	59932000	33152000	60321000	32205000	50361000	36080000	47150000	37095000	39880000	29105000	44006000	45625000	30690000	41988000
A0A5F9ZHY7;Q8WY22	A0A5F9ZHY7;Q8WY22	BRI3-binding protein	BRI3BP	7822800	3774900	3381700	7679600	7006200	8294500	6086100	5788100	4028400	4528000	8169400	6567200	5770600	6512600	8116200	8130900	5348300	7131200	6558400	6413500	4575500	4956900	6056100	4289600	6919700	4747100	5462400	5841200	5170400	6773300	7517300	7007200	7008600	6026600	6229900	5792200	4655200	5569000	3944900	4843100	5521000	5637500	4554600	5575300	5974300	5581200
A0A8Q3SIN5;V9GYM8;A0A5F9ZI21;Q92974-3;Q92974-2;Q92974;V9GZ14;V9GYG5;V9GYF5;V9GZ58	A0A8Q3SIN5;V9GYM8;A0A5F9ZI21;Q92974-3;Q92974-2;Q92974	Rho guanine nucleotide exchange factor 2	ARHGEF2	7475100	7519200	7093700	5216400	5481300	5448500	4582400	8269800	8168600	7984700	7856500	7602400	8478600	4288600	7166900	5082900	7694500	4501300	7288100	8192800	4840500	5186800	4004200	7056800	7125800	4114700	7802200	3940700	7716000	7708100	4215800	4410700	4711500	7264100	4919600	7482000	6660000	6247800	6334300	6267200	5853600	7692300	6854100	7233000	7374200	6903900
A0A5F9ZI63;O75530-3;O75530;O75530-2;E9PJK2;H0YEL4;E9PMU3	A0A5F9ZI63;O75530-3;O75530;O75530-2;E9PJK2	Polycomb protein EED	EED	2802500	3169000	2799900	3163200	3456600	3212400	3250200	3210700	2572600	3199200	2786000	2868300	3002800	3568700	3578900	3544800	2488700	2808600	3334400	2818300	3346700	2608900	4012800	4135700	2665200	3171000	2649300	2052000	2581800	2097000	3321000	2874600	3178400	2799800	4023800	2814900	3012100	2614700	3018800	2507400	2200000	2431700	2761000	2741700	2402600	2760500
A0A5H1ZRS1;Q15154-5;E7EV93;E9PGW9;Q15154-3;E5RGQ4	A0A5H1ZRS1;Q15154-5	Pericentriolar material 1 protein	PCM1	9738100	9169600	9532900	9194400	8988300	9248800	9137700	9730800	8731100	9132600	9107400	8795700	8527700	10285000	9523800	9401900	9777700	9876900	8783100	8763400	9443200	9669900	11002000	9498900	9124700	11234000	9690900	10621000	10335000	10367000	10837000	10896000	10541000	10275000	10643000	10076000	9825200	9163800	9566300	8365500	9674900	10089000	10456000	9564200	10000000	9069600
A0A5K1VW60;Q99766;G3V467;A0A8I5KUF2;A0A5F9ZGZ2;A0A5K1VW82;Q99766-3;Q99766-2	A0A5K1VW60;Q99766;G3V467	ATP synthase subunit s, mitochondrial	ATP5S	2163600	2210700	1783400	2661400	2586200	2413200	2538300	2458000	1761400	1948300	2018100	2488200	1784500	2710500	2173700	2368300	1467300	2411000	2269500	1809300	2386300	2120800	2444600	2631400	2566300	2524300	1816800	2723900	2147200	1971100	1814700	2193500	2115900	2279900	1557400	1634100	1812800	1514200	1980800	1744600	1455600	1596600	1625400	1346700	2016300	1772800
A0A5K1VW71;Q7Z5Q1-5;Q7Z5Q1-6;A0A5K1VW61;Q7Z5Q1-9;A0A5K1VW93;A0A5K1VW79;Q7Z5Q1-8;Q7Z5Q1;Q7Z5Q1-3;Q7Z5Q1-4;Q7Z5Q1-7;Q8NE35;Q17RY0;Q17RY0-2;B7ZLQ8;A0A590UJI5;E5RJM0;H0Y9D9	A0A5K1VW71;Q7Z5Q1-5;Q7Z5Q1-6;A0A5K1VW61;Q7Z5Q1-9;A0A5K1VW93;A0A5K1VW79;Q7Z5Q1-8;Q7Z5Q1;Q7Z5Q1-3;Q7Z5Q1-4;Q7Z5Q1-7;Q8NE35;Q17RY0;Q17RY0-2;B7ZLQ8;A0A590UJI5;E5RJM0;H0Y9D9	Cytoplasmic polyadenylation element-binding protein 2;Cytoplasmic polyadenylation element-binding protein 3;Cytoplasmic polyadenylation element-binding protein 4	CPEB2;CPEB3;CPEB4	2803200	3603000	4084900	4234700	2568200	4775000	3818900	2222600	2927700	3451000	2519600	2373700	2238800	2418400	2789900	2211000	2142300	2353000	2890900	3077200	1755000	1164300	1781300	1906700	3267700	1021800	2413000	2297800	467942	1655900	2976000	1032200	1530800	1244600	1546600	2313700	2611400	1808100	3353500	1333700	2186500	2223300	2331100	1934200	2184800	2240900
Q96HD1;A0A669KAV0;Q96HD1-2;A0A804HJM5;A0A804HL07;A0A8C8KJP3;A0A804HKD9;A0A804HJJ0;A0A804HL60;A0A804HKP9;A0A804HKP7;A0A804HJB9;A0A804HL34;A0A804HL57;F8WBY3;A0A804HK40;A0A669KBB3;A0A804HJ85;H7C2L3;A0A804HL19;A0A669KAY9;A0A669KB87;A0A804HI35;A0A804HLG6	Q96HD1;A0A669KAV0;Q96HD1-2;A0A804HJM5;A0A804HL07;A0A8C8KJP3;A0A804HKD9;A0A804HJJ0;A0A804HL60;A0A804HKP9;A0A804HKP7;A0A804HJB9;A0A804HL34;A0A804HL57;F8WBY3;A0A804HK40	Cysteine-rich with EGF-like domain protein 1	CRELD1	803350	1824500	1891500	1534100	1310300	1441000	1514400	862020	1601300	2035700	1004900	882040	877310	1321500	1116800	946990	521970	805480	1452400	793800	1070500	1013000	1282700	1091800	1466000	1409500	581590	1149700	953390	1042600	1416700	1438200	1284500	887350	1342100	757110	921580	1153900	627580	1155500	1060400	584830	1244000	1629500	515870	1211700
A0A669KAV7;A0A669KBH9;O95785-3;B9EGQ5;A0A669KBG4;A0A2R8YFV2;O95785;O95785-2	A0A669KAV7;A0A669KBH9;O95785-3;B9EGQ5;A0A669KBG4;A0A2R8YFV2;O95785;O95785-2	Protein Wiz	WIZ	4491800	3790800	3705900	3919600	3798600	3966900	4593200	4593600	3681900	3695500	4173500	4484700	4549000	4746700	4157000	4362700	4091300	4802000	3988300	4095900	5196100	5333200	4520000	4136500	4030900	5265700	4367700	4917800	4893600	4881000	5988400	5994200	5903200	5014100	5908700	4419100	3371200	3710600	3719500	3542400	3493200	4685500	4610300	4458300	4260800	4169400
A0A669KAW1;Q9BYC5;G3XAD2;Q9BYC5-3;Q9BYC5-2	A0A669KAW1;Q9BYC5;G3XAD2;Q9BYC5-3;Q9BYC5-2	Alpha-(1,6)-fucosyltransferase	FUT8	1616300	1732300	2282600	2435200	1607800	2973100	1339000	1571900	1130200	1625500	1719700	1799700	992100	582683	1568500	1628100	2046200	1924400	2733500	1605500	2371200	2365300	2086300	1719300	1707700	4048400	1834700	3017700	2143900	1449400	2501500	3545700	1655800	1750300	1888500	1867900	1858000	2952700	2084000	1234300	2209700	1822700	2072400	1789200	1537400	2366600
A0A669KAX3;O76024;H0Y9G5;A0A669KBF0;A0A804HK77;A0A804HIL2;A0A804HIL0;A0A804HKM5;A0A669KB26	A0A669KAX3;O76024;H0Y9G5	Wolframin	WFS1	1949700	2148500	2045500	2282600	2289700	1989600	2475400	1851400	3221700	2507300	2165600	1734900	1940300	2341400	2286400	2554300	2046300	2361000	2027300	1759100	2498900	2071400	2182500	2814400	2476300	2348000	1693100	2280200	1758500	1297800	2374600	2411200	2407200	1936700	1984100	1851000	1835600	2860300	1563700	2480700	2783400	1632900	1959800	1478400	1715900	1859800
A0A669KB27;A0A669KAY5;A0A669KBH7;C9JTE9;Q9UHQ4;Q9UHQ4-2;B7Z2L0;H0Y7N8;C9IYK6;F8WEL2;F8WB99;O95620;F8WFE3;F2Z2E4;C9JGJ9;A0A669KB18	A0A669KB27;A0A669KAY5;A0A669KBH7;C9JTE9;Q9UHQ4;Q9UHQ4-2;B7Z2L0;H0Y7N8;C9IYK6	B-cell receptor-associated protein 29	BCAP29	2446900	2952200	4971600	4466900	3897500	2788400	5713600	3642200	6734400	3769600	1622600	3502000	4537400	2818800	4129900	4860800	4625600	4207300	3391800	3398600	4987500	4450400	5196500	3143300	3686600	6129100	2482600	4115400	4514900	5303800	5744800	3337600	2192700	4037300	2846400	3915300	4596000	4708600	2633400	5175400	4178300	4757600	5319700	4774600	4114400	4992800
Q92538;A0A7I2YQM2;Q92538-2;A0A669KBG8;Q92538-3;A0A7P0RGV0;A0A669KB10;A0A7I2V452;A0A7I2V2L5;A0A7I2YQ65;A0A7I2V529;A0A7I2V514;A0A7I2V4K2;A0A7I2V3Y5;A0A7I2V2L4;A0A7I2V3Q4;A0A7I2V342;A0A7I2V5C9;A0A7I2V4H1;A0A7I2YQP6;A0A7I2V4F1;A0A7I2YQM0;A0A7I2V2I0;A0A7I2V2F8;A0A7I2V2U1;A0A7I2V4M6;A0A7I2YQN6;A0A7I2V329;A0A7I2V338;A0A7I2V2Q1;A0A7I2V2Y7;A0A7I2V3H2;A0A7I2V5Z2;A0A7I2V470;A0A7I2V3E5;A0A7I2V5T8;A0A7I2V4F9;…	Q92538;A0A7I2YQM2;Q92538-2;A0A669KBG8;Q92538-3;A0A7P0RGV0;A0A669KB10;A0A7I2V452;A0A7I2V2L5;A0A7I2YQ65;A0A7I2V529;A0A7I2V514;A0A7I2V4K2;A0A7I2V3Y5;A0A7I2V2L4	Golgi-specific brefeldin A-resistance guanine nucleotide exchange factor 1	GBF1	13695000	12600000	12272000	12839000	13197000	13194000	13104000	13212000	12798000	12068000	13179000	12209000	13518000	10324000	12245000	11256000	12867000	11180000	11716000	13005000	10816000	10868000	9862600	12407000	10823000	10101000	13392000	10050000	10333000	10357000	9090400	9356300	9174100	9753000	9817500	11188000	12152000	13146000	11210000	12132000	11869000	12165000	9946000	10329000	11828000	11030000
A0A669KB29;Q9P0U4;Q9P0U4-2;K7EQZ1;K7EQ21;K7EKZ6;K7EJR0	A0A669KB29;Q9P0U4;Q9P0U4-2;K7EQZ1;K7EQ21	CXXC-type zinc finger protein 1	CXXC1	3855900	2971500	3528900	4221900	3623600	3710000	4519900	3314000	3132700	3024100	3390400	3343600	3426500	4408500	3675000	4282000	3222600	4321000	3787300	3250000	4720300	4136100	4096900	3736000	3676600	4360400	3592600	4571200	4225700	4282700	4033800	4173900	4109400	4342300	4566300	4251700	3629500	3630000	4058300	3479600	3910100	4449400	4147700	4268600	3819600	3946300
E7EPV7;A0A669KB41;A0A669KBH5;P37840-2;P37840;D6RA31;H6UYS7;P37840-3	E7EPV7;A0A669KB41;A0A669KBH5;P37840-2;P37840;D6RA31;H6UYS7;P37840-3	Alpha-synuclein	SNCA	7642200	11408000	8871400	6646000	6548800	7713100	6829600	11582000	7036400	5823100	5046800	9523800	9758100	6153800	17823000	4888100	15034000	4791500	17532000	12441000	6684300	5582700	6164200	19111000	18369000	8372400	13562000	7219800	15648000	17188000	11650000	19083000	18297000	16506000	17497000	15044000	14372000	15601000	15655000	20893000	19914000	17537000	19170000	17877000	15313000	18217000
A0A669KB77;P11137-3;P11137;P11137-2;P11137-4;E7EV03;A8MZ31;H7BZB9	A0A669KB77;P11137-3;P11137;P11137-2;P11137-4	Microtubule-associated protein 2	MAP2	157070	2234200	2021300	2105000	2527200	1839300	1962100	699610	1803700	2703400	741990	1941200	1124500	1674900	6016100	2381500	1090600	1546600	5861300	570880	2117500	2379200	1493900	6022200	5360900	1773500	1617600	1228400	881238	453120	144030	122230	519360	692880	914100	714000	3847900	1517800	4486800	1654400	2225500	1100000	2230500	1962000	895630	1958000
A0A6E1WJ75;Q86U70-3;Q86U70-2;Q86U70;O43679-3;H0YA09	A0A6E1WJ75;Q86U70-3;Q86U70-2;Q86U70	LIM domain-binding protein 1	LDB1	998770	726940	694260	904950	926610	586950	1057000	1377200	746883	579962	749600	848330	796020	1056100	260328	1065200	766740	597740	974620	1065700	872460	528920	798260	1096700	1092800	1217200	1175200	905710	1108100	1450400	1901400	1722200	1724900	1464700	1842000	1095900	1366200	1210200	1035800	1114600	959550	1451500	1295300	1383500	1435600	1433500
A0A6E1XE14;P05549-5;P05549-6;P05549;H7C5E5;C1K3N0;P05549-2;C9JXZ2;Q92481;Q92481-2;H7C4N4;C9J6N8	A0A6E1XE14;P05549-5;P05549-6;P05549;H7C5E5;C1K3N0;P05549-2	Transcription factor AP-2-alpha	TFAP2A	3074100	2273900	2620700	4044600	4333300	4098800	4451900	3178300	2722800	2456000	3353700	3360300	2579100	5669800	469880	2441400	3052700	3177800	931040	2823100	3346300	3598200	5764600	1283400	1606400	5314400	2843700	5020700	3343300	3771700	3550500	2927400	2334700	3066500	3126500	3630400	2517000	2683800	2334100	2487500	2507800	3214000	2394800	2627800	3477100	2947700
A0A6I8PIV1;Q9P2J5;A0A6I8PRS0;B4DER1;Q9P2J5-2;A0A6I8PL42;A0A6I8PLB8;A0A6I8PS05;A0A6I8PLB3;A0A6I8PIP7;A0A6I8PTV8	A0A6I8PIV1;Q9P2J5;A0A6I8PRS0;B4DER1;Q9P2J5-2;A0A6I8PL42;A0A6I8PLB8;A0A6I8PS05;A0A6I8PLB3;A0A6I8PIP7;A0A6I8PTV8	Leucine--tRNA ligase, cytoplasmic	LARS	39735000	40075000	37977000	31233000	30894000	31715000	30318000	41782000	38828000	39387000	39443000	37654000	42954000	33995000	34552000	37098000	42693000	34167000	34566000	42503000	33818000	35048000	33551000	35830000	33198000	32902000	42656000	32944000	37541000	41509000	34993000	34998000	36746000	39299000	37892000	41611000	39465000	33024000	37215000	33987000	33142000	41756000	34157000	34578000	43000000	34791000
A0A6I8PRU6;A0A6I8PLD9;Q8N6L1;Q8N6L1-2	A0A6I8PRU6;A0A6I8PLD9;Q8N6L1;Q8N6L1-2	Keratinocyte-associated protein 2	KRTCAP2	2777200	2542500	2766100	3141600	4410400	3743800	2733700	2513400	3993400	3875400	3594400	3739000	2068300	2360900	3641300	1909000	2448200	1504000	4189100	2068800	1645100	908200	2626400	4370600	3428800	1921600	1927300	3627000	1771600	1613600	2575700	1612100	1709600	1405200	1433900	2094000	1620600	2478100	1273300	1951700	1549200	1674600	1972300	2410900	1907300	2453500
A0A6I8PRS5;Q8N954;Q8N954-2;A0A6Q8JGY2	A0A6I8PRS5;Q8N954;Q8N954-2	G patch domain-containing protein 11	GPATCH11	1803200	2104800	2148500	2400800	2251100	2133800	2225400	1868700	2781200	2253800	2179700	1868100	1783400	1726600	3426700	2037400	1874000	1333400	2970400	1681800	1598700	1879400	1767400	3028000	3062300	2036000	2178800	2098200	1654000	2072600	1774000	1645300	1706600	1296400	1710000	1640100	2395200	1884200	2360600	2009200	2602400	1928900	1938200	2183700	1578400	2125300
A0A6I8PTZ8;Q9UL18;Q5TA58;A0A0U1RQZ8	A0A6I8PTZ8;Q9UL18;Q5TA58	Protein argonaute-1;Protein argonaute	AGO1	2049200	1713700	1682100	1920100	1435200	1805900	1758500	2081400	1834100	1797000	1646000	1810800	2005600	2423400	1859900	1438800	2035700	1682400	2003100	1890400	1661600	1761300	2089300	2439000	2386300	2322200	1952300	2023600	2020000	1911900	2409400	2212000	2576000	1959600	2246700	1717800	2090800	1789600	2007000	1982000	1787700	1733500	2073500	2237500	1792700	1874000
I3L1H5;A0A6Q8JGF9;Q9BZG8-3;Q9BZG8-2;U3KQN3;I3L3X9	I3L1H5;A0A6Q8JGF9;Q9BZG8-3;Q9BZG8-2	Diphthamide biosynthesis protein 1	DPH1	3015800	2817700	2410300	1618000	1666300	1873400	1278100	3164900	2792200	1920100	2412300	2347700	4220000	2099100	2292700	2099900	3566200	2002400	1662200	2746900	2170600	1618600	1881800	2102200	1679700	2863000	3416900	2167300	2504200	1955400	2084500	1656100	2036800	2224800	2561800	2367600	2709100	2282400	3005300	2009400	2103300	1818600	3372400	2588800	2803600	2564800
A0A6Q8JR05;Q6V0I7-3;Q6V0I7;Q6V0I7-2	A0A6Q8JR05;Q6V0I7-3;Q6V0I7;Q6V0I7-2	Protocadherin Fat 4	FAT4	1465500	1513900	1700100	805080	3582800	562336	214036	1331200	630850	2614800	724060	2044600	791100	1842200	266380	2035500	447970	4900900	1450600	2302000	2593500	2453900	4841900	909260	861800	4580600	1613300	3773800	1311400	1747700	3118400	890890	2800000	4221500	2342200	1497900	6499100	1799200	2057800	2116700	1046100	614340	2132700	1846700	934440	1751100
Q9BYV8;A0A6Q8PEV5;A0A6Q8PFB1;A0A6Q8PFB5;A0A7I2SYM4;A0A6Q8PH03;A0A6Q8PGR4;A0A6Q8PF12;A0A7I2PK71;Q9BYV8-2;Q9BYV8-5;C9J6R3;A0A6Q8PHU1;A0A6Q8PG60;F8WAV3;A0A6Q8PGX0;C9JCX6;A0A6Q8PH12	Q9BYV8;A0A6Q8PEV5;A0A6Q8PFB1;A0A6Q8PFB5;A0A7I2SYM4;A0A6Q8PH03;A0A6Q8PGR4;A0A6Q8PF12;A0A7I2PK71;Q9BYV8-2;Q9BYV8-5;C9J6R3;A0A6Q8PHU1;A0A6Q8PG60;F8WAV3;A0A6Q8PGX0;C9JCX6;A0A6Q8PH12	Centrosomal protein of 41 kDa	CEP41	769210	921000	955000	898720	786610	1167900	924490	864560	932160	1060100	904270	1046300	1039900	894450	605880	623370	1236000	815070	1000600	1027300	870750	539160	601170	800300	670760	892270	1133200	794870	1148000	1678600	1063500	786910	808200	853140	729820	1033200	853420	739200	802400	1089800	886900	1034900	810576	1018800	987590	696820
A0A6Q8PEZ3;Q9UKA9-4;Q9UKA9-3;A0A6Q8PH82;A0A6Q8PH43;Q9UKA9-6	A0A6Q8PEZ3;Q9UKA9-4;Q9UKA9-3;A0A6Q8PH82;A0A6Q8PH43;Q9UKA9-6	Polypyrimidine tract-binding protein 2	PTBP2	488358	798797	411384	621770	640821	243053	546870	641090	458480	490370	678036	671304	440070	427429	872610	389891	540040	821140	1018100	499210	665180	609940	539815	1000600	565537	678390	674350	477496	370863	537912	873820	1153900	777640	550416	642880	552446	743302	350716	358208	1.29055e+06	717866	524404	507713	338043	376002	433060
Q96S66;A0A6Q8PHQ1;A0A6Q8PEZ7;A0A6Q8PG30;A0A8I5KRC0;A0A6Q8PG14;A0A6Q8PG68;Q5T1P5;Q96S66-2;A0A6Q8PGA4;A0A6Q8PG75;Q96S66-3;A0A6Q8PFF7;Q96S66-4;A0A6Q8PF11;A0A8I5KXB0;A0A6Q8PFH1;A0A6Q8PFT6;A0A6Q8PF97;A0A8I5KPC2;A0A8I5KXZ8	Q96S66;A0A6Q8PHQ1;A0A6Q8PEZ7;A0A6Q8PG30;A0A8I5KRC0;A0A6Q8PG14;A0A6Q8PG68;Q5T1P5;Q96S66-2;A0A6Q8PGA4;A0A6Q8PG75;Q96S66-3;A0A6Q8PFF7;Q96S66-4;A0A6Q8PF11;A0A8I5KXB0;A0A6Q8PFH1	Chloride channel CLIC-like protein 1	CLCC1	3869700	3859900	3550700	2811400	2878300	3203200	2906100	3914500	4109400	4545000	4040400	4299100	3980500	3869200	4913600	3080400	3548000	3366900	4802200	3483100	3301400	3276700	3341300	5078000	5355800	3902600	3512000	3845500	4154000	3743600	4704400	4841400	4840800	4326700	4765900	3735900	3117200	2571700	3267200	2724600	2827200	3299600	3398900	3752900	3454700	3631600
A0A6Q8PF35;F8VUA2;F5H875;Q9HD42;A0A6Q8PGM8;F8VVT7;A0A6Q8PG85;A0A6Q8PFF9;A0A6Q8PFX8;A0A6Q8PHU0;A0A6Q8PGI9;A0A6Q8PF26;A0A6Q8PFF8	A0A6Q8PF35;F8VUA2;F5H875;Q9HD42;A0A6Q8PGM8;F8VVT7;A0A6Q8PG85;A0A6Q8PFF9	Charged multivesicular body protein 1a	CHMP1A	2130700	4615000	3701400	4278000	3263200	3469100	4137700	3356800	3439000	3231500	3580000	2364100	4291600	3568300	3480100	4249800	3948700	4910800	3343900	3605900	4000700	3993400	2857000	3918300	3059600	3731400	3494700	3613200	4020700	3821700	3926400	4080200	4217800	4332100	4416600	3630500	4240000	5527800	5531500	5558200	5085700	4584200	4508600	5083100	4166300	4626000
O95831;A0A6Q8PFE1;A0A6Q8PFM5;O95831-3;A0A6Q8PG15;A0A7I2PK44;A0A6Q8PFS4;A0A6Q8PFQ8;A0A6Q8PFA7;A0A6Q8PFW2;O95831-4;O95831-2;E9PMA0;O95831-5;A0A6Q8PHJ4;A0A6Q8PF87;A0A6Q8PFN1	O95831;A0A6Q8PFE1;A0A6Q8PFM5;O95831-3;A0A6Q8PG15;A0A7I2PK44;A0A6Q8PFS4;A0A6Q8PFQ8;A0A6Q8PFA7;A0A6Q8PFW2;O95831-4	Apoptosis-inducing factor 1, mitochondrial	AIFM1	61152000	31515000	36716000	66703000	59013000	61693000	61633000	53210000	36786000	40355000	61501000	65067000	54540000	70847000	46675000	76686000	54174000	60386000	45767000	58392000	65225000	58650000	70722000	45454000	47512000	61376000	55067000	67427000	71167000	68449000	46811000	44956000	45719000	73931000	45763000	70153000	60229000	58776000	56942000	58239000	60392000	63487000	58100000	57489000	65358000	56374000
A0A6Q8PFE6;A0A7I2RVZ4;Q9UKA9;Q9UKA9-2;A0A6Q8PFC0;B4DI28;Q9UKA9-5	A0A6Q8PFE6;A0A7I2RVZ4;Q9UKA9;Q9UKA9-2;A0A6Q8PFC0;B4DI28;Q9UKA9-5	Polypyrimidine tract-binding protein 2	PTBP2	212710	338640	44273	224342	151280	34009	59637	481040	240860	153120	274284	243010	465170	429750	1458200	746760	1481400	366490	2212400	809305	373280	632310	337466	2217600	1484600	186510	568710	251040	1.32707e+06	294410	2005600	1419100	1843400	390880	1519300	588340	725340	358740	1040300	210990	607989	553410	168010	334050	671701	848040
A0A6Q8PFH3;Q9H5K3;A0A6Q8PFG8;E5RJD5;A0A6Q8PF73;A0A6Q8PFX5	A0A6Q8PFH3;Q9H5K3;A0A6Q8PFG8	Protein O-mannose kinase	POMK	1451900	1624000	1756400	1563100	1475400	1369500	1705400	1279700	2141900	1879600	1752600	1583300	1817300	2326200	1430000	1812500	1778000	2086700	1457000	1556200	2427000	1929600	1646700	2128000	1554500	2066500	1691400	1678500	1948700	1720600	2489100	2895500	2534700	1943000	2271000	1703700	1425200	1699300	1730200	1733000	1452500	2259900	1570200	1886400	1444800	2160500
A0A6Q8PFJ0;P02545;P02545-6;P02545-3;A0A804HL68;A0A6Q8PHQ9;P02545-5;P02545-4;A0A6Q8PF80;A0A6Q8PGH0;A0A6Q8PFM1;A0A6Q8PF59;A0A6Q8PFF5	A0A6Q8PFJ0;P02545;P02545-6;P02545-3;A0A804HL68;A0A6Q8PHQ9;P02545-5;P02545-4;A0A6Q8PF80	Prelamin-A/C;Lamin-A/C	LMNA	248400000	287250000	303120000	231300000	208250000	219620000	244400000	239570000	262230000	269820000	259470000	266800000	248880000	260650000	313270000	284100000	248850000	290030000	318560000	235820000	317260000	310990000	257470000	325760000	340870000	295680000	262940000	263600000	315130000	307420000	296950000	305010000	305180000	321220000	274870000	298240000	251500000	232850000	265640000	245850000	236120000	290200000	322370000	307070000	283300000	308080000
A0A6Q8PFK4;A0A8C8QSB1;P50747;P50747-2;C9JCQ9;A0A0C4DG27	A0A6Q8PFK4;A0A8C8QSB1;P50747;P50747-2	Biotin--protein ligase;Biotin--[methylmalonyl-CoA-carboxytransferase] ligase;Biotin--[propionyl-CoA-carboxylase [ATP-hydrolyzing]] ligase;Biotin--[methylcrotonoyl-CoA-carboxylase] ligase;Biotin--[acetyl-CoA-carboxylase] ligase	HLCS	1652800	1345200	561870	1126200	1299800	899310	1681900	1507700	1538700	1559100	919630	1202200	1872700	965850	1232900	909240	1062900	1199800	1204400	1592700	1239200	1276800	1620600	638795	978100	1121400	1792600	1414800	1210900	1420200	1418500	1505000	826460	1059500	1973100	1212200	1172500	1744500	2322100	1612200	1442700	1912300	1176400	2046500	1701400	1600500
Q6UWE0;A0A6Q8PGB2;A0A6Q8PFL5;A0A6Q8PGT8;Q6UWE0-2;A0A6Q8PGF7;A0A6Q8PGW1;A0A6Q8PG02;A0A6Q8PFT9;A0A6Q8PFW1;A0A6Q8PFI6;A0A6Q8PH70;A0A6Q8PHH6;Q6UWE0-3;A0A6Q8PFL1;A0A6Q8PF55;A0A6Q8PGH9;A0A6Q8PG90;A0A6Q8PGZ2;A0A6Q8PEU7	Q6UWE0;A0A6Q8PGB2;A0A6Q8PFL5;A0A6Q8PGT8;Q6UWE0-2;A0A6Q8PGF7;A0A6Q8PGW1;A0A6Q8PG02;A0A6Q8PFT9;A0A6Q8PFW1;A0A6Q8PFI6;A0A6Q8PH70;A0A6Q8PHH6	E3 ubiquitin-protein ligase LRSAM1	LRSAM1	5723200	7536900	7190700	4952100	4948700	4687300	4359800	5383700	7418900	7355400	5708600	5567100	5634400	4810800	5264700	4661200	5660000	4231700	5240500	5421800	3844400	4459100	4414000	5465600	5632400	4720100	5312800	4798900	4578900	4791200	4975800	4768500	5006300	4846900	5243200	5499400	6125100	4912400	6076200	5301500	5121300	5318100	5220400	5887800	4841100	5766500
A0A6Q8PFU3;P43034;A0A6Q8PG63;A0A6Q8PFT2;I3L495;I3L3N5;A0A6Q8PH33	A0A6Q8PFU3;P43034;A0A6Q8PG63;A0A6Q8PFT2	Platelet-activating factor acetylhydrolase IB subunit alpha	PAFAH1B1	16296000	22642000	22302000	17455000	17954000	18892000	17658000	19882000	19984000	21084000	18782000	16791000	18989000	15822000	17219000	13111000	20996000	15265000	18658000	18685000	13928000	17222000	18419000	18473000	16018000	16615000	19410000	16912000	16092000	15966000	17621000	16270000	16992000	15908000	17031000	16343000	20836000	21028000	22497000	21079000	21107000	18186000	14881000	16390000	17276000	16440000
A0A6Q8PFY7;Q92734-2;Q92734;A0A6Q8PFC4;A0A6Q8PH89;A0A6Q8PH27;A0A6Q8PG00;A0A6Q8PG04;A0A6Q8PGS4;A0A6Q8PF40;Q92734-4;Q92734-3;C9JJP5;C9JUE0;C9JTY3;A0A6Q8PF51	A0A6Q8PFY7;Q92734-2;Q92734;A0A6Q8PFC4;A0A6Q8PH89;A0A6Q8PH27;A0A6Q8PG00;A0A6Q8PG04;A0A6Q8PGS4;A0A6Q8PF40;Q92734-4;Q92734-3;C9JJP5;C9JUE0;C9JTY3;A0A6Q8PF51	Protein TFG	TFG	18140000	17914000	19676000	15911000	17583000	18935000	14753000	17333000	17510000	18452000	19719000	18142000	17032000	15401000	20609000	17310000	16777000	16006000	18701000	17579000	16748000	15819000	15371000	23277000	18607000	16080000	17589000	14694000	15947000	18181000	17208000	15506000	16916000	17326000	15630000	17691000	17421000	19400000	16694000	18853000	19308000	18840000	15423000	18833000	18739000	16763000
A0A6Q8PGB0;P24928;P24928-2	A0A6Q8PGB0;P24928	DNA-directed RNA polymerase II subunit RPB1	POLR2A	8569400	7712100	7465100	8420700	8491800	8443200	8811100	8840300	7313800	7594000	8401900	9147400	8322600	10011000	8331900	9735700	8462900	10170000	8465600	8142000	10790000	10913000	10221000	9532300	8394200	10375000	8628700	10225000	10111000	9759800	10204000	10451000	10391000	10384000	10266000	9113000	8163900	8137300	8485700	7848800	8353400	9350000	9185500	9012400	9437700	8559900
A0A6Q8PGB9;Q9HAB3;A0A6Q8PHF8;E9PIX2	A0A6Q8PGB9;Q9HAB3;A0A6Q8PHF8;E9PIX2	Solute carrier family 52, riboflavin transporter, member 2	SLC52A2	1789700	2470400	2720300	2219500	2161800	1972100	2225800	2224800	2420200	460430	2451300	2573000	574685	2235600	2254700	2651000	2944600	1516400	1970400	505964	3309700	717836	2598400	2191700	2214400	346678	251819	2202000	1723700	2600600	1966800	436284	1227900	2540100	2352000	2656900	1943600	2559900	562320	2132600	1742500	1644800	1888800	2114200	1926500	1635200
A0A6Q8PGJ3;Q12840;J3KNA1;A0A6Q8PEZ8;A0A6Q8PGG7	A0A6Q8PGJ3;Q12840;J3KNA1;A0A6Q8PEZ8	Kinesin heavy chain isoform 5A;Kinesin-like protein	KIF5A	3408000	689970	4870400	396519	329443	364828	556668	3214800	461848	505876	483818	484761	982809	3526200	4472300	203233	775074	366000	835095	2109900	827009	395194	3552000	2822600	363973	779493	337447	252509	3209200	2680600	164703	833065	481435	2327400	2624500	2103400	2490600	2463100	2833900	3118900	441584	2493000	521750	168842	2114800	2495900
Q8TB36;A0A6Q8PGL3;A0A6Q8PGS2;A0A6Q8PH79;A0A6Q8PFG4;A0A7I2RYU0;A0A6Q8PHC1;A0A6Q8PHN7;A0A6Q8PH88;A0A6Q8PEX8;A0A6Q8PH97;B4DIH2;Q8TB36-2;A0A6Q8PEZ4;A0A6Q8PGU0;A0A6Q8PFF4;A0A6Q8PGQ9;A0A6Q8PGB8;A0A6Q8PFZ0;A0A6Q8PFX7;A0A6Q8PG78;A0A6Q8PF20;E5RGI2;A0A6Q8PFU1;A0A6Q8PFP5	Q8TB36;A0A6Q8PGL3;A0A6Q8PGS2;A0A6Q8PH79;A0A6Q8PFG4;A0A7I2RYU0;A0A6Q8PHC1;A0A6Q8PHN7;A0A6Q8PH88;A0A6Q8PEX8;A0A6Q8PH97;B4DIH2;Q8TB36-2;A0A6Q8PEZ4;A0A6Q8PGU0;A0A6Q8PFF4	Ganglioside-induced differentiation-associated protein 1	GDAP1	795970	2142200	2262800	2046200	2342000	2668000	2021000	1012600	2554200	2098500	1153900	1011000	849150	1604900	2767200	158430	774360	482740	3235200	981130	570980	443530	1701800	2880400	2937200	1522800	868640	2124200	850140	462930	2282600	2594200	2387000	891430	2100600	734200	1360500	784140	1105500	130260	570520	967360	970460	1124200	309530	840810
A0A6Q8PH57;A0A6Q8PFA6;O00139-2;H0Y8H2;D6RD93;A0A6Q8PGD0;A0A669KBE9	A0A6Q8PH57;A0A6Q8PFA6;O00139-2	Kinesin-like protein KIF2A	KIF2A	5852400	5688600	5562600	5434300	5449000	5221100	5296000	5400800	5214200	5866800	5290200	5394100	5716200	5595600	5658100	4992300	5478100	4995200	5837900	6082100	4672500	5191700	5386800	6429500	5837300	5320700	5325000	5586600	5215400	5292700	5513400	5295300	5311600	4809400	5855100	5339300	5872100	5621500	5748200	5462400	5784600	5737700	5381800	5450400	5840200	5584600
A0A6Q8PH91;Q9BQ69	A0A6Q8PH91;Q9BQ69	O-acetyl-ADP-ribose deacetylase MACROD1	MACROD1	19743000	22109000	18781000	18982000	22519000	18361000	18938000	18626000	24098000	25183000	24801000	23179000	21956000	29707000	29196000	23242000	16933000	21739000	24771000	20832000	24997000	27681000	34580000	31334000	21237000	32945000	21823000	31680000	25318000	22724000	30597000	39817000	34128000	21862000	34891000	20117000	24559000	17623000	23827000	19733000	17495000	26115000	24376000	22422000	23763000	23710000
Q27J81;Q27J81-2;A0A6Q8PHA2;A0A6Q8PHG2;A0A6Q8PH71;A0A6Q8PGN3;A0A6Q8PF44;A0A6Q8PH25;A0A6Q8PF29;A0A6Q8PFW4;A0A087X118;A0A6Q8PGC7;A0A6Q8PH63;A0A6Q8PFN5;A0A6Q8PGU8;A0A6Q8PFB9;A0A6Q8PH59;A0A6Q8PGY8;A0A6Q8PH52;A0A6Q8PHS8;A0A6Q8PFY4;A0A6Q8PG64;A0A6Q8PFJ1;Q27J81-3;A0A6Q8PGX4;A0A6Q8PF91;A0A6Q8PGK9;A0A6Q8PEY5;A0A6Q8PEY8	Q27J81;Q27J81-2;A0A6Q8PHA2;A0A6Q8PHG2;A0A6Q8PH71;A0A6Q8PGN3;A0A6Q8PF44;A0A6Q8PH25;A0A6Q8PF29;A0A6Q8PFW4;A0A087X118;A0A6Q8PGC7;A0A6Q8PH63;A0A6Q8PFN5;A0A6Q8PGU8;A0A6Q8PFB9;A0A6Q8PH59;A0A6Q8PGY8	Inverted formin-2	INF2	21170000	18329000	18330000	20730000	20133000	20287000	21369000	22273000	18729000	19287000	21352000	21997000	19606000	19844000	19271000	24847000	20005000	25099000	19606000	19552000	26241000	25328000	20923000	21243000	19035000	20333000	19794000	21638000	18283000	16567000	17922000	19261000	17560000	17856000	18225000	18389000	17210000	18046000	16872000	16639000	16892000	18306000	18062000	16892000	17763000	17650000
A0A6Q8PHG0	A0A6Q8PHG0			1223200	936295	744960	1697700	1342700	1691300	1338100	1620900	1066500	919840	1372700	1703200	1077200	1405700	1503400	1946100	1367600	1298700	1285300	1429300	1646600	1501900	1422900	1204700	722083	1854500	1093700	1510400	1759700	1264200	1573800	1886800	1695900	1769900	1640600	1531600	1255600	897450	1166300	1292100	418776	1579800	1747300	1361800	1649800	1559800
A0A6Q8PHK0;Q14669-2;A0A6Q8PGG9;Q14669;Q14669-3;Q14669-4;H7C2Y1;G5E9G6;H7C1L9;F8W9P3;C9JLJ5;C9JSX9;C9JLD7	A0A6Q8PHK0;Q14669-2;A0A6Q8PGG9;Q14669;Q14669-3;Q14669-4	E3 ubiquitin-protein ligase TRIP12	TRIP12	2214400	3705300	3598800	3667200	3547300	3347700	3838300	2266400	3524400	3898000	2639700	2708000	2219300	2612800	3449200	2413500	2245200	2385500	3082300	2270900	2338000	2362900	2806000	3833300	3293700	2764400	2212100	2766000	2081900	2093400	4061600	4082800	3813900	1869800	4154300	1735900	2878000	3596900	2933000	3376600	3509000	2064300	3353600	3084400	1886900	3201200
A0A6Q8PHP0;P49902;P49902-2;A0A6Q8PHB5;Q5JUV4;Q5JUV6;A0A6Q8PFH2;A0A6Q8PG36;H0YHR8;A0A6Q8PF50;REV__M0QX83;S4R3E7;A0A6Q8PEZ2;S4R3A6;REV__A0A804HLB1	A0A6Q8PHP0;P49902;P49902-2;A0A6Q8PHB5;Q5JUV4	Cytosolic purine 5-nucleotidase	NT5C2	7041800	9922700	9393600	8332700	7167000	7682300	7254500	6773900	9262800	8886600	6613200	6231000	7657400	5488600	7048600	4835900	7530900	5524600	7008000	7983300	5169400	4409800	4823200	7700900	6751000	5059000	7671800	5474400	6318400	6361700	4472300	4110000	4634300	5836300	4792000	6437600	6763300	7330900	6245600	7567000	6553700	7088200	6612500	6987600	6780100	7049000
A0A7I2U302;P08473;A0A6Q8PFY6;C9JDZ3;C9IYX7	A0A7I2U302;P08473;A0A6Q8PFY6	Neprilysin	MME	3747100	6478100	5573200	5072000	5298800	5983500	6502600	4069300	6101400	5039500	4314400	4706900	3362600	5322800	7060900	2384700	929850	4006500	5596300	4147800	3375900	2771900	1281800	4640200	5190000	5187000	2940600	6288100	7783500	6474100	4578100	4295200	3869200	7391600	4076100	5992200	7589600	4459200	6733900	4314500	3698400	6144900	3272600	3273500	4215700	3991900
A0A7I2V2B0;Q92581-2;A0A0D9SGH0;Q92581-3;Q92581;A0A1B0GV11;A0A0D9SFM4;A0A6Q8PFS7	A0A7I2V2B0;Q92581-2;A0A0D9SGH0;Q92581-3;Q92581;A0A1B0GV11	Sodium/hydrogen exchanger 6	SLC9A6	2878400	1920300	1507800	2580500	2782900	2820800	2938800	2859000	2064300	2232000	2647000	2631500	2652400	2369200	2428200	3444100	2448900	2724700	1999600	2760000	2847400	2760300	3163100	2083200	1946500	2560700	2458400	3047800	3303300	2517500	1997200	1940100	1975200	2094300	2164300	2259500	3134300	2755300	2011400	2612800	2737400	2108400	2415500	2765500	2389700	3238200
A0A7I2V4A8;A0A7I2V5B9;A0A7I2V5Q1;H0YD65;A0A7I2V2K3;A0A7I2V411;Q9UBX1;A0A024R5G9;A0A7I2V3M3	A0A7I2V4A8;A0A7I2V5B9;A0A7I2V5Q1;H0YD65;A0A7I2V2K3;A0A7I2V411;Q9UBX1;A0A024R5G9;A0A7I2V3M3	Cathepsin F	CTSF	592710	1432500	1880100	1644200	1213300	1131000	1774800	696350	976180	2145000	467760	814830	623050	1974200	823090	921610	555930	1222300	753750	472540	1288500	1148900	1433500	477160	568420	2047900	803110	1758900	965200	1034100	1678600	1424200	1446900	1542300	1551000	1123400	975630	1174600	626510	833520	1070400	803380	929630	968900	1174900	538030
A0A7I2V466;A0A7I2V2Q8;P53634;A0A7I2V6E3;A0A7I2YQT5;A0A7I2V5C5;H0YCY8;A0A7I2V2V5;A0A7I2V5L5;A0A7I2V2F3;A0A7I2V4Z3;A0A7I2V3A2;A0A7I2V5J2;A0A7I2V3M6;P53634-2;P53634-3	A0A7I2V466;A0A7I2V2Q8;P53634;A0A7I2V6E3;A0A7I2YQT5	Dipeptidyl peptidase 1;Dipeptidyl peptidase 1 exclusion domain chain;Dipeptidyl peptidase 1 heavy chain;Dipeptidyl peptidase 1 light chain	CTSC	7551800	14629000	16412000	8247300	7358000	7469900	7870100	6793900	15149000	14891000	7708300	7831300	7345200	7112600	14854000	6287900	6758000	6281400	15624000	6906200	6969400	6237700	7811000	11739000	14854000	7146600	7281000	8517000	12069000	10176000	13150000	13345000	13799000	10026000	13254000	11173000	10619000	12181000	11316000	11237000	10034000	9846800	14712000	14006000	9890400	14186000
A0A7I2V2R2	A0A7I2V2R2			1.22287e+06	283339	530566	765204	1.29559e+06	385784	585602	511237	482399	630752	348207	501331	287306	561772	796544	347226	231983	271356	557126	632156	339910	980591	617414	779422	382013	356747	403493	410305	659033	1.03598e+06	922065	603717	331713	658826	323144	483195	386832	316825	656654	1487700	521869	216415	348948	404437	511877	488569
A0A7I2V2R3;A0A7I2V5D8;P51991;A0A7I2V4J6;A0A7I2V402;A0A7I2V4G0;H7C1J8	A0A7I2V2R3;A0A7I2V5D8;P51991;A0A7I2V4J6;A0A7I2V402;A0A7I2V4G0	Heterogeneous nuclear ribonucleoprotein A3	HNRNPA3	135080000	171910000	183270000	184790000	174060000	164720000	201440000	136310000	143240000	153740000	126370000	135680000	110520000	200650000	174540000	136650000	129180000	136370000	186230000	120990000	157970000	155000000	191110000	256400000	192260000	218950000	131070000	184250000	128960000	114110000	165740000	179550000	181230000	135450000	200320000	123960000	163960000	189440000	183000000	187580000	192480000	127660000	181380000	173380000	137350000	165030000
A0A7I2V2T3;P12268;E7ETK5;A0A7I2V5N6	A0A7I2V2T3;P12268;E7ETK5	Inosine-5-monophosphate dehydrogenase 2	IMPDH2	68874000	65804000	63587000	65453000	61088000	67506000	63631000	71078000	64056000	59672000	66522000	66711000	78655000	73070000	64275000	62294000	78167000	62837000	63708000	75430000	60025000	60361000	69591000	61350000	65897000	74068000	78111000	74842000	73055000	74817000	63902000	58262000	64258000	72652000	68860000	75159000	72629000	55274000	67126000	57106000	53729000	78329000	64432000	64577000	78704000	66175000
A0A7I2V4T9;A0A7I2V2U2;A0A7I2V5Z3;A0A7I2V588;O43765;K7EMD6;K7ERW5	A0A7I2V4T9;A0A7I2V2U2;A0A7I2V5Z3;A0A7I2V588;O43765;K7EMD6	Small glutamine-rich tetratricopeptide repeat-containing protein alpha	SGTA	12743000	11651000	10725000	10325000	10215000	10670000	11360000	11065000	10626000	9585900	12461000	11900000	11938000	10177000	9576500	11059000	12705000	9626800	10279000	12491000	9624000	10199000	9178200	8849000	10097000	11027000	11869000	10212000	9536500	10819000	11338000	10001000	11855000	11292000	11482000	11635000	11835000	11454000	11299000	12443000	12401000	11487000	9483300	11048000	11001000	11567000
A0A7I2V2U6;P13995;P13995-2;A0A7I2YQD4;A0A7I2V482;B8ZZU9;B9A062;A0A0C4DG60	A0A7I2V2U6;P13995;P13995-2;A0A7I2YQD4;A0A7I2V482;B8ZZU9	Bifunctional methylenetetrahydrofolate dehydrogenase/cyclohydrolase, mitochondrial;NAD-dependent methylenetetrahydrofolate dehydrogenase;Methenyltetrahydrofolate cyclohydrolase	MTHFD2	16920000	21641000	23530000	19485000	18409000	18054000	20048000	17090000	21687000	20811000	16411000	16750000	16329000	13898000	23135000	12681000	14572000	11481000	24360000	14981000	13321000	10052000	13771000	20812000	24545000	12756000	15036000	14703000	17772000	17173000	11660000	10524000	11569000	17876000	11038000	16260000	19363000	15456000	16727000	16701000	13925000	14196000	20081000	20366000	13707000	20043000
P27448;A0A7I2YQF7;A0A7I2V4K8;H0YJI9;A0A7I2V2U9;A0A7I2V409;P27448-6;P27448-3;P27448-4;A0A7I2V3B9;A0A7I2V5G3;A0A7I2V639;A0A7I2V2N8;J3KNR0;A0A7I2YQF4;P27448-7;P27448-2;A0A7I2V549;H0YNV4;A0A7I2V602;P27448-8;A0A7I2V4T2;A0A7I2V4G7;A0A7I2V3I9;H0YKP9;A0A7I2V2I9;A0A7I2V3C6;A0A7I2V2E3;A0A7I2V3K2;A0A7I2V4L1;H0YIY6;A0A7I2V5H7;A0A7I2V4T5;A0A7I2V3Q1;A0A7I2YQJ7;A0A7I2V483;A0A7I2V2J6;A0A7I2YQ91;A0A7I2YQ84;A0A7I2…	P27448;A0A7I2YQF7;A0A7I2V4K8;H0YJI9;A0A7I2V2U9;A0A7I2V409;P27448-6;P27448-3;P27448-4;A0A7I2V3B9;A0A7I2V5G3;A0A7I2V639;A0A7I2V2N8;J3KNR0;A0A7I2YQF4;P27448-7;P27448-2;A0A7I2V549;H0YNV4;A0A7I2V602;P27448-8;A0A7I2V4T2;A0A7I2V4G7;A0A7I2V3I9;H0YKP9;A0A7I2V2I9;A0A7I2V3C6;A0A7I2V2E3;A0A7I2V3K2;A0A7I2V4L1;H0YIY6	MAP/microtubule affinity-regulating kinase 3	MARK3	1701900	1233200	1176200	1435800	1151600	1520400	1195700	1262100	1314900	1338600	1076500	1311700	1377500	1149300	1453700	1238000	1317500	1053000	1460900	1313000	1224700	741440	852830	953540	1475100	1125900	1540000	1124200	1623700	1311100	1599500	862550	1487600	1402400	1243600	1970500	1363200	1269800	1401800	1526700	1255600	1325200	1484300	1074500	1360700	1570800
A0A7I2V351;A0A7I2V487;A0A7I2YQE1;P52292;A0A7I2V3Z3;J3QLL0;J3KS65;J3QL07	A0A7I2V351;A0A7I2V487;A0A7I2YQE1;P52292;A0A7I2V3Z3	Importin subunit alpha-1	KPNA2	41382000	40624000	41067000	40658000	38861000	36984000	39004000	38720000	43002000	43088000	39499000	38592000	37032000	50332000	35242000	45312000	37956000	46421000	35574000	37445000	40841000	44518000	48148000	36852000	36852000	47954000	37701000	48524000	34860000	35011000	52488000	55490000	56972000	35895000	56342000	36174000	38366000	44919000	35792000	44276000	44444000	32364000	30591000	32787000	33301000	33045000
Q8WVM8;A0A7I2V4B8;A0A7I2V3B4;A0A7I2V5I2;A0A7I2V5Z4;A0A7I2V3G4;A0A7I2V4U2;A0A7I2V4R0;A0A7I2V590;Q8WVM8-3;A0A7I2V320;Q8WVM8-2;G3V2M8;A0A7I2V362;A0A7I2V3C9;A0A7I2YQR2;H0YIZ7;A0A7I2V534;A0A7I2V5H5;G3V5E2;H0YJY1;A0A7I2V321;J3KNG4;A0A7I2V5R9;A0A7I2YQQ1;A0A7I2V414;A0A7I2V3Y3;A0A7I2V4B9;H0YJS6;G3V4I1;G3V5F3;G3V3K9;A0A7I2V5L2;G3V551;A0A7I2YQG3	Q8WVM8;A0A7I2V4B8;A0A7I2V3B4;A0A7I2V5I2;A0A7I2V5Z4;A0A7I2V3G4;A0A7I2V4U2;A0A7I2V4R0;A0A7I2V590;Q8WVM8-3;A0A7I2V320;Q8WVM8-2;G3V2M8;A0A7I2V362;A0A7I2V3C9;A0A7I2YQR2;H0YIZ7;A0A7I2V534;A0A7I2V5H5;G3V5E2	Sec1 family domain-containing protein 1	SCFD1	14348000	15880000	14420000	13504000	12964000	13702000	13591000	14544000	15600000	15459000	14537000	15073000	13167000	12962000	13531000	13621000	12513000	14056000	13408000	13170000	14469000	16890000	13710000	13533000	13288000	13171000	13257000	13126000	14120000	13843000	13292000	14111000	13939000	14786000	13106000	13548000	12921000	13810000	13784000	13658000	13945000	13418000	13225000	13729000	13035000	13594000
P09651-2;A0A7I2V3R8;A0A7I2V3W0;F8W6I7;P09651-3;A0A7I2V2L6;A0A7I2YQX9;F8VZ49;Q32P51;A0A2R8Y4L2;F8VTQ5;A0A7I2V3C7;F8VYN5;A0A7I2V4M0;A0A7I2YQ85;A0A7I2V2Z4;A0A7I2V334;A0A7I2V3K5;A0A7I2V2R4;A0A7I2V661;A0A7I2YQY2;A0A7I2V3W4;A0A7I2V453;A0A7I2V459;A0A7I2V360;A0A7I2V4F8;A0A7I2V520;A0A7I2V5N7;A0A7I2V2Q7;A0A7I2V666;A0A7I2V5P1;A0A7I2V4E2;A0A7I2V2X1;A0A7I2V2M7;A0A7I2V4P7;A0A7I2V2F1;A0A7I2V3U8;A0A7I2YQV3;A0A7I…	P09651-2;A0A7I2V3R8;A0A7I2V3W0;F8W6I7;P09651-3;A0A7I2V2L6;A0A7I2YQX9;F8VZ49;Q32P51;A0A2R8Y4L2;F8VTQ5	Heterogeneous nuclear ribonucleoprotein A1;Heterogeneous nuclear ribonucleoprotein A1, N-terminally processed;Heterogeneous nuclear ribonucleoprotein A1-like 2	HNRNPA1;HNRNPA1L2	2013300	455953	1550700	1637200	1666400	264136	2321400	656376	1183100	1489300	2463600	3334600	2774900	3799600	2355500	3450700	4431900	4082600	448422	2724700	3750600	3441000	2762600	1024000	2412400	195027	3465800	3376200	3292500	3809700	4740800	5143200	4357200	4055500	4070600	2630400	2357600	2371200	4724100	2669200	588145	5340100	4386400	4973600	4681100	3266200
A0A7I2V5N9;A0A7I2V3V0;P40763;A0A7I2V4R2;A0A7I2V4C8;A0A7I2YQR5;A0A7I2V444;P40763-3;A0A7I2V4R3;G8JLH9	A0A7I2V5N9;A0A7I2V3V0;P40763;A0A7I2V4R2;A0A7I2V4C8;A0A7I2YQR5;A0A7I2V444;P40763-3;A0A7I2V4R3;G8JLH9	Signal transducer and activator of transcription 3;Signal transducer and activator of transcription	STAT3	22823000	20749000	19900000	18784000	18804000	18833000	18811000	22916000	20293000	19664000	21518000	21811000	23683000	21603000	17778000	16961000	25415000	18572000	18828000	25141000	17080000	18952000	20639000	19101000	17837000	21501000	23774000	21503000	18532000	17878000	16700000	17802000	17681000	16867000	17956000	20189000	20421000	22607000	21621000	22531000	22115000	20426000	17487000	17378000	20597000	18088000
A0A7I2V428;C9JLB1;H7BY16;P19338;A0A7I2V3F3;A0A7I2V5M5;A0A7I2V2U7;A0A7I2V349;A0A7I2V506;A0A7I2V699;A0A7I2V2S8	A0A7I2V428;C9JLB1;H7BY16;P19338;A0A7I2V3F3;A0A7I2V5M5;A0A7I2V2U7;A0A7I2V349;A0A7I2V506;A0A7I2V699	Nucleolin	NCL	114430000	151290000	155510000	155100000	163560000	158380000	162440000	111200000	153380000	146360000	113860000	113760000	111740000	140370000	172520000	87883000	112580000	95603000	168930000	111080000	92190000	91462000	145860000	172580000	172470000	138360000	114180000	141400000	99182000	102020000	199240000	189630000	194810000	94293000	186420000	93269000	163010000	152300000	165710000	153620000	152550000	96542000	158140000	157570000	99418000	160970000
A0A7I2V430;A0A7I2V4F0;Q92499;A0A7I2V2M5;A0A7I2YQ77;A0A087WZ71;Q92499-3;A0A087X2G1;Q92499-2;A0A7I2V4J3;A0A7I2V421;A0A7I2V5X8;A0A7I2YQD0;A0A7I2V4Q0	A0A7I2V430;A0A7I2V4F0;Q92499;A0A7I2V2M5;A0A7I2YQ77;A0A087WZ71;Q92499-3;A0A087X2G1;Q92499-2;A0A7I2V4J3	ATP-dependent RNA helicase DDX1	DDX1	52308000	52958000	53954000	54453000	56316000	57997000	58482000	52112000	58995000	54105000	50034000	49166000	57519000	45000000	57309000	38473000	53845000	34840000	58612000	54511000	36874000	36869000	44918000	56006000	57366000	42999000	53856000	46208000	53431000	54667000	40028000	39478000	41929000	48740000	39399000	53550000	59051000	62622000	57407000	66878000	62340000	53149000	57545000	57791000	55042000	59767000
A0A7I2V440;P07858;A0A7I2V668;E9PHZ5;A0A7P0NGZ6;A0A7I2YQK9;E9PQM1;E9PR21;A0A7I2V4Z9;E9PSG5;E9PCB3;A0A7I2V4S6;A0A7I2V302;A0A7I2V367;E9PLY3;E9PNL5;A0A7I2V2J1;E9PKQ7;R4GMQ5;E9PS78	A0A7I2V440;P07858;A0A7I2V668;E9PHZ5;A0A7P0NGZ6;A0A7I2YQK9;E9PQM1;E9PR21;A0A7I2V4Z9;E9PSG5	Cathepsin B;Cathepsin B light chain;Cathepsin B heavy chain	CTSB	3750200	13011000	13697000	5915800	5263100	6148800	6118600	4299900	13222000	13295000	3904300	4487800	3668900	6449200	8639700	6065100	4250700	5411500	9842500	3991000	5574600	5332800	6838500	9461000	9027800	7434200	4430000	6988900	6253300	5701700	9907300	9929100	10504000	5445200	9207000	6287900	8820500	10374000	7757200	8955200	8588500	5558700	7885000	8137600	5465900	7177000
A0A7I2V4I5;Q5T200;Q5T200-2	A0A7I2V4I5;Q5T200;Q5T200-2	Zinc finger CCCH domain-containing protein 13	ZC3H13	5381700	5041900	5534200	5873300	5678600	5653200	6547200	5721000	5679700	4650900	5640400	5951900	5516700	6475300	5344300	6155900	5978200	6374900	5928700	4869000	7021900	5128000	6424500	5973700	5596900	6840100	5815400	6172600	6777300	6757100	7000400	6737900	6806000	6943400	5945800	5745200	4970500	5011100	5155400	5317300	5281600	6200300	5635300	5886800	5708000	5524100
A0A7I2V4L6;O15498;A0A7I2V3A1;A0A7I2V3V7;O15498-2;A0A7I2V3S2;A0A7I2V530;H7C3K7	A0A7I2V4L6;O15498;A0A7I2V3A1;A0A7I2V3V7;O15498-2	Synaptobrevin homolog YKT6	YKT6	3050300	3529600	3273100	3194700	3787600	3759400	3264800	3794500	3461100	3403400	2924400	3143400	3595300	2621100	2999800	3001400	3899400	3628900	2795400	3911500	2590200	3058200	2621000	3102500	2751600	2599800	4422200	2919100	3052100	2845600	2619000	2540600	2726100	2520300	2701300	2784200	3174800	3717100	3427700	3590300	3224800	3046700	3035300	3107900	3027000	3191500
Q9UHD2;A0A7I2V646;A0A7I2V4W4;A0A494C045;A0A7I2V643;A0A494C148;A0A494C167;A0A494C0X2;A0A7I2V2F4;A0A494C1M6;A0A494C0A8;A0A7I2V463;A0A494C0R4;A0A494C079;A0A7I2V4Z2;A0A494C1I2;A0A7I2YQG1;F5H206;A0A7I2V615;A0A7I2V3S9;A0A7I2V322;A0A7I2V4Y1;A0A7I2V3E0;A0A7I2V387;A0A7I2V636;A0A7I2V2V9;F5GZI4;A0A494BZY3;A0A7I2V573	Q9UHD2;A0A7I2V646;A0A7I2V4W4;A0A494C045;A0A7I2V643;A0A494C148;A0A494C167;A0A494C0X2;A0A7I2V2F4;A0A494C1M6;A0A494C0A8;A0A7I2V463;A0A494C0R4;A0A494C079;A0A7I2V4Z2	Serine/threonine-protein kinase TBK1	TBK1	5000300	4500000	4320100	3090900	3450500	3584300	3655400	4833900	4530800	4447200	4892400	4638200	5378200	4354900	4083800	5094200	5124900	4630700	3720100	4867100	4445000	4522100	3808200	4169800	3667800	4292600	4945400	3821400	4365700	4282100	3095100	3201400	3313900	4017500	3435400	4123400	4611100	3844000	3865600	3885200	4256000	4973300	3458200	3920700	4504700	3700700
A0A7I2V539;P30419;P30419-2;A0A7I2V3X4;A0A7I2V3U5;A0A7I2V4Y5;K7EN82;B7Z8J4	A0A7I2V539;P30419;P30419-2;A0A7I2V3X4;A0A7I2V3U5	Glycylpeptide N-tetradecanoyltransferase 1	NMT1	13894000	21986000	19677000	17243000	19739000	18972000	17399000	15935000	21257000	21028000	13632000	13638000	14900000	15015000	17831000	13136000	16169000	11969000	16854000	15602000	10578000	11255000	15097000	18116000	15611000	14000000	16932000	14994000	11446000	13028000	13740000	13130000	13092000	12525000	13935000	12986000	20493000	20007000	17895000	19449000	20847000	13602000	12636000	13965000	14080000	13746000
O95299;E7ESZ7;A0A7I2V594;A0A087WXC5;A0A7I2V2X3;A0A7I2V5U7;A0A7I2V327;A0A7I2V4N8;A0A7I2V2N6;H7C2X4;H7C1Y7;A0A7I2YQU0;A0A7I2V2W9;A0A7I2V458;A0A7I2V5B2;A0A7I2V419;O95299-2;A0A7I2V438;A0A7I2V5L0;A0A7I2V3H5;C9J6X0;A0A7I2V2F6;Q8N1B9;A0A7I2V3D4;A0A7I2V2I6;H7C2W5	O95299;E7ESZ7;A0A7I2V594;A0A087WXC5;A0A7I2V2X3;A0A7I2V5U7;A0A7I2V327;A0A7I2V4N8;A0A7I2V2N6;H7C2X4;H7C1Y7;A0A7I2YQU0;A0A7I2V2W9;A0A7I2V458;A0A7I2V5B2;A0A7I2V419;O95299-2;A0A7I2V438;A0A7I2V5L0;A0A7I2V3H5	NADH dehydrogenase [ubiquinone] 1 alpha subcomplex subunit 10, mitochondrial	NDUFA10	12660000	10329000	10503000	17111000	16805000	17606000	16599000	12932000	9982200	10192000	13366000	13589000	12488000	14424000	12957000	16882000	12200000	16352000	11727000	11379000	18657000	18645000	16090000	12314000	11830000	15179000	13073000	14449000	15066000	13898000	18492000	19306000	18429000	14676000	19649000	13700000	12264000	14169000	12238000	11984000	14120000	13523000	12049000	12342000	13419000	12593000
A0A7I2V5A3;A0A7I2V3F9;O14964;A0A7I2V2K2;A0A7I2V3J3;A0A7I2V2R9;A0A7I2V2W5;A0A7I2V2D8;A0A7I2V5A2;A0A7I2V3I8;O14964-2;A0A7I2V307;A0A7I2V637;A0A7I2V6E0;A0A7I2V3Z1;I3L1P5;A0A7I2YQD1;A0A7I2V4X6;I3L1E3;A0A7I2V628;I3L165;A0A7I2V4J7;A0A7I2V331;A0A7I2V5B7;A0A7I2V5L9;A0A7I2YQU5;A0A7I2V674;A0A7I2V5W6;A0A7I2V5N3;A0A7I2V3Q7;A0A7I2V558;A0A7I2V611;A0A7I2V3C3;A0A7I2V4M9;A0A7I2V5X2;A0A7I2YQP0;A0A7I2YQY0;A0A7I2YQS8	A0A7I2V5A3;A0A7I2V3F9;O14964;A0A7I2V2K2;A0A7I2V3J3;A0A7I2V2R9;A0A7I2V2W5;A0A7I2V2D8;A0A7I2V5A2;A0A7I2V3I8;O14964-2;A0A7I2V307;A0A7I2V637;A0A7I2V6E0;A0A7I2V3Z1;I3L1P5;A0A7I2YQD1	Hepatocyte growth factor-regulated tyrosine kinase substrate	HGS	7734800	10278000	10642000	6466700	6429800	6463900	6027800	8369800	10349000	8912700	6902400	7022600	8293300	6893800	6845100	6617000	8468800	7127500	7053000	8204200	6370600	7125500	6324600	7062900	7702800	8027400	8519300	6830800	7185200	7167600	7358500	7240500	7671400	7530400	7488900	6840200	8297400	7559900	7516500	8717900	8010000	8054800	7146100	7266300	7287300	7108200
A0A7I2YQI0;C9J494;A0A7I2V5D2;Q9H000;Q9H000-2;A0A7I2V422;A0A7I2V4L9;A0A7I2V388	A0A7I2YQI0;C9J494;A0A7I2V5D2;Q9H000;Q9H000-2	Probable E3 ubiquitin-protein ligase makorin-2	MKRN2	2054600	1527200	1269800	1630500	1520500	1610900	1604700	1965800	1510200	1513800	1838100	1826400	1876900	1413500	1737300	2083300	1849200	2105400	1821000	2073300	1716900	1789900	1946800	2128100	1648900	1701000	1813400	1781200	1635600	1923700	1456100	1521900	1746100	1675800	1544100	1868000	1603100	1392100	1515100	1136900	992050	1451300	1172400	1324100	1617100	1374700
A0A7I2V5M3;P07711;P07711-3;Q5T8F0;A0A7I2YQA2;A0A7I2V484;A0A7I2YQB5;A0A7I2V2H7;A0A7I2V601;Q5NE16	A0A7I2V5M3;P07711;P07711-3;Q5T8F0;A0A7I2YQA2;A0A7I2V484;A0A7I2YQB5;A0A7I2V2H7	Cathepsin L1;Cathepsin L1 heavy chain;Cathepsin L1 light chain	CTSL	3898100	16249000	18434000	6226100	4956100	5855900	5831800	4267500	15770000	16627000	3863900	4876500	3689400	3533200	9077300	4006500	3734500	5229700	9092100	3865400	5660400	4988600	3870800	6880400	9366800	3696900	4597700	4092700	6462600	6164500	5004900	6066300	5614200	6448400	5452400	6565100	6964000	4533800	6244500	4446500	4185700	5315900	6020100	6223100	5624100	6221100
A0A7I2V5Q5;Q13427;C9JM79;A0A7I2V629;E9PG73;C9JN15;A0A7I2V4F2;Q13427-2;A0A7I2V4W3;C9J679	A0A7I2V5Q5;Q13427;C9JM79;A0A7I2V629;E9PG73;C9JN15;A0A7I2V4F2;Q13427-2	Peptidyl-prolyl cis-trans isomerase G;Peptidyl-prolyl cis-trans isomerase	PPIG	8146000	10676000	9934600	9346100	8279800	9391400	10486000	8753800	9450700	9033000	8167000	8435900	8667800	8657400	10310000	8527000	7588900	9002000	10292000	7320700	10725000	10403000	9130900	10864000	9620500	10267000	7957800	8736700	9366700	8742100	7751200	9925800	9231500	10285000	10235000	9765000	9576000	10509000	10670000	10155000	10762000	8664700	10603000	9564600	8896500	10337000
A0A7I2V5R1;Q8TD19;A0A7I2V454;G3V5V0;A0A7I2V4E9;G3V2Z5;G3V459	A0A7I2V5R1;Q8TD19;A0A7I2V454;G3V5V0	Serine/threonine-protein kinase Nek9	NEK9	3822200	3693900	3470400	3177200	3232500	3021600	2874600	3735400	3804600	3563800	3468100	3455800	3980300	2918800	3689900	2642700	3694400	2621100	3319500	3908500	2583700	2889900	2774900	3253200	3281100	2700200	3728500	2708800	4099900	3876900	2973400	2683700	2934400	4163500	2964400	4096500	4060700	3250000	3921200	3425700	3597900	4322100	3541200	3448100	4139800	3566400
A0A7I2V5R6;Q5JWF2;P63092;P63092-4;A0A590UJS2;H0Y7E8;Q5JWD1	A0A7I2V5R6;Q5JWF2;P63092;P63092-4;A0A590UJS2	Guanine nucleotide-binding protein G(s) subunit alpha isoforms XLas;Guanine nucleotide-binding protein G(s) subunit alpha isoforms short	GNAS	17537000	18343000	20117000	16465000	17738000	17372000	17869000	17892000	19701000	18977000	16780000	18740000	17924000	22914000	18083000	24140000	17027000	22625000	17125000	15854000	26196000	25117000	24094000	17448000	16980000	20860000	16890000	23599000	19682000	18227000	20392000	21810000	20461000	17836000	20590000	19303000	16123000	15563000	16985000	13596000	14066000	17314000	18399000	18827000	16794000	18080000
A0A7I2V5T7;Q9H7Z7;A6NHH0;A0A7I2V5X6;X6RJ95;A0A7I2V308;A0A7I2YQ70	A0A7I2V5T7;Q9H7Z7;A6NHH0;A0A7I2V5X6	Prostaglandin E synthase 2;Prostaglandin E synthase 2 truncated form	PTGES2	22109000	28780000	28744000	25349000	22785000	24844000	24447000	22125000	27603000	28202000	23708000	25287000	22868000	25599000	30683000	24788000	22452000	24052000	27774000	21588000	25238000	25116000	27701000	32968000	31115000	24224000	22678000	24088000	25836000	24161000	24477000	24945000	25597000	23885000	25037000	21484000	22045000	19792000	23594000	18365000	20205000	25410000	23223000	23813000	21324000	21682000
A0A7I2V5U5;G5E9E7;A0A0G2JNH2;Q07157-2	A0A7I2V5U5;G5E9E7;A0A0G2JNH2;Q07157-2	Tight junction protein ZO-1	TJP1	2482100	4228800	3571000	3054800	1.46895e+06	2118000	3214000	3116400	2090700	3163800	1995000	2590900	2211100	3881000	2138800	3297600	2684100	3766600	2404700	2993900	3197500	3965000	3119700	273836	2999000	4311100	2943300	3399900	2054000	3019400	3029600	3225600	3310300	3014400	3148300	3024800	2653000	3551600	3198900	3131800	3501400	2313500	3129900	2900700	2798300	2882100
A0A7I2V5Y5;Q02241;H7BYN4;A0A2U3TZL8;H0YME6;A0A2R8Y531;H0YMJ4	A0A7I2V5Y5;Q02241;H7BYN4;A0A2U3TZL8	Kinesin-like protein KIF23;Kinesin-like protein	KIF23	20854000	20124000	19552000	15047000	15463000	14776000	17031000	19933000	19270000	18339000	21366000	22279000	18795000	19773000	15522000	29589000	19777000	27962000	14470000	18947000	29570000	30331000	20180000	18744000	16322000	20685000	19793000	18519000	19760000	19982000	14685000	16681000	15845000	21336000	15462000	19073000	12401000	15065000	13048000	14062000	15297000	18753000	18763000	15980000	18547000	18177000
A0A7I2V5Y7;Q15233;A0A7I2V535;A0A7I2V4J2;Q15233-2;A0A7P0MRW0;A0A7I2V4K9;A0A7I2V4N2;A0A7I2V464;H7C367;C9JYS8;C9IZL7;C9J4X2;A0A7I2YQK8;A0A7I2V447;C9JJ13	A0A7I2V5Y7;Q15233;A0A7I2V535;A0A7I2V4J2;Q15233-2;A0A7P0MRW0;A0A7I2V4K9;A0A7I2V4N2;A0A7I2V464;H7C367	Non-POU domain-containing octamer-binding protein	NONO	189920000	130090000	134180000	201530000	193970000	189160000	193230000	168710000	133950000	147030000	198140000	197700000	189630000	224940000	200790000	225420000	185560000	193260000	187970000	186610000	208450000	216830000	224560000	154410000	202290000	213870000	191020000	219240000	217400000	200000000	252480000	254900000	253920000	214350000	240930000	205300000	197350000	186420000	192450000	191930000	174650000	208520000	213280000	203270000	198740000	202470000
Q04637;Q04637-3;A0A7I2Y1C3;Q04637-9;Q04637-4;Q04637-5;Q04637-6;C9JF13;C9J6B6;H7C044;A0A6Q8PFB2;H7C0V6;C9JHW9;REV__C9JQZ6;REV__J3KQX6;F8WCF2;REV__Q8NEG2;REV__F5H7J8;REV__Q8NEG2-2;C9JWW9;C9JIH5;C9J556;C9JWH9;C9JWH7;C9JSU8	Q04637;Q04637-3;A0A7I2Y1C3;Q04637-9;Q04637-4;Q04637-5;Q04637-6	Eukaryotic translation initiation factor 4 gamma 1	EIF4G1	38478000	38484000	35298000	37115000	38494000	37457000	36989000	40818000	38674000	36790000	37775000	36524000	44198000	35010000	36036000	36566000	44213000	38032000	35049000	42536000	35210000	36863000	32792000	39984000	34851000	36169000	44530000	34215000	33422000	35414000	35795000	36722000	36992000	34355000	38579000	34325000	38111000	40183000	37096000	40437000	39426000	36828000	36561000	36379000	36424000	33886000
A0A7I2YQD7;A0A7I2V2Y9;A0A7I2YQE9;Q5T8D3-2;Q5T8D3-3;B7Z2R7;A0A7I2V347;A0A7I2V2M2;Q5T8D3;A0A7I2YQJ9;A0A7I2V560;A0A7I2V420;A0A7I2V690;Q5T8D3-4;A0A7I2V5L4;A0A7I2V556;A0A7I2YQS1;A0A7I2V2R8;A0A087X0B8	A0A7I2YQD7;A0A7I2V2Y9;A0A7I2YQE9;Q5T8D3-2;Q5T8D3-3;B7Z2R7;A0A7I2V347;A0A7I2V2M2;Q5T8D3;A0A7I2YQJ9;A0A7I2V560;A0A7I2V420;A0A7I2V690;Q5T8D3-4;A0A7I2V5L4;A0A7I2V556;A0A7I2YQS1	Acyl-CoA-binding domain-containing protein 5	ACBD5	3393700	3874500	4581300	2334200	1972700	3081900	2339900	3279000	4453000	4506000	3658700	3621000	4189900	3485700	3861300	3769000	2710800	3273500	3703200	3364800	4167700	3748800	3596700	2862500	3255300	4110000	2893200	4106000	3557600	3739900	3261200	3435300	3645700	3278100	3370400	3008600	2990600	2840900	3205900	3250600	3277300	3673900	3252500	2522500	3265800	3878200
Q13347;A0A7I2YQF8;A0A7I2V3U3;A0A7P0MRT9;A0A7I2V613;A0A7I2V607;A0A7I2V3N2;A0A7I2V2M3;A0A7I2V640;A0A7I2V685;A0A7I2YQC8;A0A7I2YQU2;A0A7I2V5V8;Q5TFK1;A0A7I2YQT9;A0A7I2V4S8;A0A7I2V3K6;A0A7I2V4C2;A0A7I2YQP9;A0A7I2V391;A0A7I2YQN1;A0A7I2V3T4;A0A7I2V5E4;A0A7I2YQX4	Q13347;A0A7I2YQF8;A0A7I2V3U3;A0A7P0MRT9;A0A7I2V613;A0A7I2V607;A0A7I2V3N2;A0A7I2V2M3;A0A7I2V640;A0A7I2V685;A0A7I2YQC8;A0A7I2YQU2;A0A7I2V5V8;Q5TFK1;A0A7I2YQT9;A0A7I2V4S8;A0A7I2V3K6;A0A7I2V4C2;A0A7I2YQP9	Eukaryotic translation initiation factor 3 subunit I	EIF3I	43938000	42659000	43107000	44003000	46271000	42123000	44882000	44541000	42709000	40850000	43021000	44150000	44956000	37387000	43965000	37835000	45270000	36933000	43711000	47065000	33167000	31529000	34590000	45183000	44825000	39557000	45542000	36845000	38163000	39249000	37636000	35117000	40236000	38544000	39330000	42413000	44858000	43133000	41740000	44060000	41655000	42418000	40263000	41065000	42048000	41078000
J3QR09;J3KTE4;A0A7I2YQG2;P84098;A0A7I2V4U6;A0A7I2V2L0;A0A7I2V512;A0A7I2V638	J3QR09;J3KTE4;A0A7I2YQG2;P84098;A0A7I2V4U6;A0A7I2V2L0;A0A7I2V512	Ribosomal protein L19;60S ribosomal protein L19	RPL19	188170000	202890000	212050000	167810000	170600000	173140000	151980000	234160000	201880000	188680000	161430000	190670000	217170000	142890000	190860000	122830000	220390000	178600000	216900000	196960000	157060000	151000000	177410000	163200000	191070000	164390000	226520000	149310000	214150000	208730000	193720000	199730000	189240000	204500000	183890000	190100000	193230000	202650000	188120000	197280000	211990000	233090000	189880000	192640000	198300000	183480000
Q5M775;Q5M775-4;A0A7I2YQJ3;A0A7I2V486;A0A7I2V416;A0A7I2V451;A0A7P0TBP2;A0A7P0TB87;A0A7P0Z4I1;A0A7I2V562;Q5M775-2;A0A7P0TAS3;J3QS22;A0A7P0T9K0;Q5M775-3;Q5M775-5;J3KRB9;J3KSG2;J3QQM0;A0A7P0TBD3;A0A7I2V5G2	Q5M775;Q5M775-4;A0A7I2YQJ3;A0A7I2V486;A0A7I2V416;A0A7I2V451;A0A7P0TBP2;A0A7P0TB87;A0A7P0Z4I1;A0A7I2V562;Q5M775-2;A0A7P0TAS3;J3QS22;A0A7P0T9K0;Q5M775-3;Q5M775-5	Cytospin-B	SPECC1	7304300	9359600	10129000	9251200	8483700	9320200	8932500	7820400	9160600	9035600	7289900	7349100	6262000	8069900	7599300	9597600	6698200	8162000	7836500	6702600	8608200	7875200	7824000	8299900	7498800	7481500	6854300	7571500	7296700	7841200	9024700	9152000	8900200	7791000	10217000	7909800	8278500	9025800	8755200	8669700	9960900	7290500	7487500	7156300	7167100	7514800
Q9UHI8;A0A7I2YQL5;A0A7I2V400	Q9UHI8;A0A7I2YQL5;A0A7I2V400	A disintegrin and metalloproteinase with thrombospondin motifs 1	ADAMTS1	1981600	692730	820420	3141400	2273200	3020100	2780500	2360100	200730	245680	1856900	2285000	1643700	825830	1416500	2499600	1860900	3252200	1615200	1848200	2845700	3162900	670360	1467600	1582900	852510	2397500	527120	1990800	1536000	888520	1010300	532070	1753200	987200	1561100	1138400	2172000	1198100	1818700	2227300	1030700	1148400	755680	1481400	796170
A0A7N4I3A3;Q4G0S4;Q4G0S4-1	A0A7N4I3A3;Q4G0S4;Q4G0S4-1	Cytochrome P450 27C1	CYP27C1	186500	708880	719380	1099200	1045700	1339700	1440800	535820	600410	843620	783800	142690	468890	907900	612540	1052200	621450	1095700	868170	667080	1191100	1390700	988410	855390	719380	857460	813580	941720	715290	212310	497190	793280	428740	717630	357710	841640	904930	523930	1085900	646640	882800	771430	1714000	1560600	680230	1282300
A0A7N4YH79;Q8NDF8-5;Q8NDF8;Q8NDF8-3;Q8NDF8-2;E9PC61;Q8NDF8-4	A0A7N4YH79;Q8NDF8-5;Q8NDF8;Q8NDF8-3;Q8NDF8-2	Non-canonical poly(A) RNA polymerase PAPD5	PAPD5	1815400	1738500	1613500	1111000	1449800	1474800	1913100	1893700	2270800	1386000	1936500	1989500	2084900	1789100	1575500	1637500	2163600	1433500	1917900	1928000	2270200	1952500	1524800	1556700	1939500	1700700	2046600	1705100	2302700	2541900	2212000	2198900	1801900	2263400	1531400	1504800	1588000	1316400	1467800	1173000	1329100	1766200	1813700	1487000	1710400	1375800
A0A7P0MKV3;P82650;H7C5L9;A0A8I5KYF1;A0A8I5KSY5;G5E9W7;A0A8I5KX02;H7C5F2;H7C5H3;P82650-2;A0A8I5KQR7	A0A7P0MKV3;P82650;H7C5L9;A0A8I5KYF1;A0A8I5KSY5;G5E9W7;A0A8I5KX02	28S ribosomal protein S22, mitochondrial	MRPS22	15048000	12715000	12683000	16596000	16637000	16712000	16938000	14068000	12818000	14258000	16089000	15843000	12685000	16320000	18338000	16449000	12962000	14857000	17461000	13427000	17646000	16457000	17611000	17131000	19455000	14852000	12322000	16266000	16207000	14806000	15216000	15151000	16904000	16750000	16162000	14528000	13486000	12414000	13325000	11827000	12171000	15400000	12190000	11623000	14758000	12485000
A0A7P0SNI2;A0A1X7SBS4;Q99594	A0A7P0SNI2;A0A1X7SBS4;Q99594	Transcriptional enhancer factor TEF-5	TEAD3	3976700	2774000	2849800	3413400	2676400	3035100	3830400	4074600	3683400	2975600	3611600	4135600	4025900	3113300	3559700	4592300	3539300	4918100	4242200	3654300	3191600	3067200	1907900	3909600	5013700	3944400	4136400	2572500	4072300	4222300	3964800	3958700	4104900	4924400	3623300	4340700	2524800	2886000	2262500	2771000	2177100	4061800	3857100	3405400	4067300	3570900
A0A7P0TA34;A0A7P0T7Z2;Q9Y6D5;A0A7P0T9L9;A0A7P0T9L6;A0A7P0Z446	A0A7P0TA34;A0A7P0T7Z2;Q9Y6D5;A0A7P0T9L9	Brefeldin A-inhibited guanine nucleotide-exchange protein 2	ARFGEF2	6168000	6398300	4561200	4584200	5217500	5316700	4929100	4620800	5708400	5335200	4432800	4621100	4959700	3573600	4339900	3903300	4941400	3902100	5262800	4863100	3718000	4434600	4691800	4476900	4586300	4563900	5542500	3660500	4214900	4690600	3996300	3657900	3743800	4246400	3896700	5090100	5520900	4534200	5350400	4775800	4682600	5255400	4642900	4642000	5047500	4763400
Q99986;A0A7P0T952;A0A7P0TA16;H0YJF7;A0A7P0TBE4;A0A7P0T824;A0A7P0T838;A0A7P0TA65;A0A7P0T9T1;A0A7P0T9E5;A0A7P0Z3Z7;A0A7P0T977;A0A7P0T8N0;A0A7P0TB15;H0YJJ9;A0A7P0TBB8;A0A7P0Z462;A0A7P0TAS8;A0A7P0TAA6;A0A7P0T9I1;A0A7P0Z4A4;A0A7P0T925;H0YJ50;A0A7P0TBI6;A0A7P0T9C6;A0A7P0T814;A0A7P0TB08;A0A7P0T9B1;A0A7P0T832;A0A7P0Z4C8;A0A7P0T8M0;A0A7P0T8Z5;A0A7P0TA07;A0A7P0TAI5;A0A7P0Z4P9;A0A7P0T833	Q99986;A0A7P0T952;A0A7P0TA16;H0YJF7;A0A7P0TBE4;A0A7P0T824;A0A7P0T838;A0A7P0TA65;A0A7P0T9T1;A0A7P0T9E5;A0A7P0Z3Z7;A0A7P0T977;A0A7P0T8N0;A0A7P0TB15;H0YJJ9;A0A7P0TBB8;A0A7P0Z462;A0A7P0TAS8;A0A7P0TAA6;A0A7P0T9I1;A0A7P0Z4A4;A0A7P0T925;H0YJ50;A0A7P0TBI6;A0A7P0T9C6	Serine/threonine-protein kinase VRK1	VRK1	5874900	5963800	4922300	4850500	5750600	5311600	5405100	6850000	5569900	5448400	5657500	5964700	6299500	5140000	5351000	5489700	6949700	5289100	5692300	7003900	5228200	5101200	5223700	6397200	5645700	5538200	6741900	5685400	5796400	5749000	4898700	4655100	4861600	6664200	5575300	6103500	5417700	4237000	4925900	3975100	4342400	6272000	6184200	5656300	6290700	5677000
O14879;A0A7P0T855;A0A7P0T7D6	O14879;A0A7P0T855;A0A7P0T7D6	Interferon-induced protein with tetratricopeptide repeats 3	IFIT3	5408400	25832000	25131000	2987200	3173600	3270800	3111400	5898000	24523000	23304000	4643500	4747200	6277400	3362700	3682100	5125500	6912000	3953400	3273800	6664300	4351200	4482300	3233400	3978900	3026700	3041800	6328000	2895700	1831800	1874300	1699100	1670900	1838200	2217400	1810000	1546200	4904900	4244700	5733100	4445700	4497500	2378300	16918000	15723000	2546100	19135000
A0A7P0T887;A0A7P0T8M5;A0A7P0TAV4;A0A7P0T8I3;A0A7P0TAC3;Q8IYL3	A0A7P0T887;A0A7P0T8M5;A0A7P0TAV4;A0A7P0T8I3;A0A7P0TAC3;Q8IYL3	UPF0688 protein C1orf174	C1orf174	4347700	1357500	1886700	1758300	2644600	1937900	1666700	1882300	2959800	3065300	3021900	2883700	2877000	2666700	2018300	331220	2105200	453189	2018200	3879400	1991200	414216	3756400	448452	267849	431243	551246	2115100	2758100	2090900	2777800	2023400	1250900	2496100	614404	2857600	2550500	707226	2125200	2197200	2049700	221077	2622500	3126100	2731100	3059800
A0A7P0T890;Q03001;F8W9J4;F6QMI7;E9PHM6;Q03001-14;Q03001-8;Q5T0V7;H0YBX0;E7ERX3;Q03001-11	A0A7P0T890;Q03001;F8W9J4;F6QMI7;E9PHM6;Q03001-14;Q03001-8	Dystonin	DST	11605000	7462500	7144500	12046000	11950000	11739000	12067000	11219000	7605400	7456700	11018000	11012000	10661000	10875000	11746000	12215000	10987000	12054000	11082000	10684000	11720000	11337000	10997000	12027000	11463000	10720000	10600000	10532000	10145000	10151000	14776000	14240000	14186000	10951000	14575000	10704000	11329000	11946000	11347000	10856000	11009000	10136000	11477000	11366000	10271000	12130000
A0A7P0T893;O43823;M0QX51;A0A7P0TBC8	A0A7P0T893;O43823	A-kinase anchor protein 8	AKAP8	8436500	7410800	8496100	9357500	10490000	9116000	9777500	9929400	8162600	8646500	8793300	9763300	7785000	9289300	10039000	9915300	7760000	9386600	10148000	7854700	10115000	10085000	9960000	11314000	9647700	11112000	8499900	10410000	10062000	9807900	12278000	11183000	11662000	10554000	11333000	10045000	8624400	9876800	8268500	9529400	10024000	9447900	10209000	9605900	8926000	9147100
A0A7P0T8B3;P09913;A0A7P0TAT2;A0A087X279;A0A7P0T8R6	A0A7P0T8B3;P09913;A0A7P0TAT2	Interferon-induced protein with tetratricopeptide repeats 2	IFIT2	3491800	19121000	17239000	1488000	1950600	1856800	1717600	3702400	16434000	17150000	3353600	3335100	3165100	1747100	2104800	2792900	5200300	2885900	2146500	4532900	2332900	2568100	1911300	1849300	1794600	1970400	3790000	1620300	979270	810280	432750	629450	899880	1296100	640350	1022500	3091000	2405000	3649400	2591300	2799000	1461700	11049000	11590000	1386700	11546000
A0A7P0Z4A2;A0A7P0Z4A5;A0A7P0T8D4;A0A7P0T8S8;A0A7P0T8Z2;A0A7P0T8C7;Q9Y5X1;A0A7P0T8Z7;A0A7P0TBI9;A0A7P0T8M2;A0A087WVE4;A0A087WZW2;A0A7P0T8L2	A0A7P0Z4A2;A0A7P0Z4A5;A0A7P0T8D4;A0A7P0T8S8;A0A7P0T8Z2;A0A7P0T8C7;Q9Y5X1;A0A7P0T8Z7;A0A7P0TBI9;A0A7P0T8M2	Sorting nexin-9	SNX9	4607100	6636700	6210200	4958500	5134300	5216100	4465200	5456000	6975900	6435400	5258200	4826900	5833400	5678700	2744800	5559200	5209200	4960700	2740400	5114300	4387400	4959000	5468500	2651400	2796400	4986800	5521300	5604600	5344100	5173600	4455600	4451400	4398300	5437300	4692800	5589600	5567000	5965800	5090000	6095200	5793500	5836900	5188200	5584200	5793400	5364500
A0A7P0Z4K4;A0A7P0T8E8;A0A7P0TB19;Q13356;Q13356-2;A0A7P0T843;A0A7P0TA15;A0A7P0TBL3;A0A7P0TAH4;A0A7P0T896;A0A7P0T839;A0A7P0T9A5;A0A7P0T8P6;C9JDF0;F8WC56	A0A7P0Z4K4;A0A7P0T8E8;A0A7P0TB19;Q13356;Q13356-2;A0A7P0T843;A0A7P0TA15;A0A7P0TBL3;A0A7P0TAH4;A0A7P0T896;A0A7P0T839	Peptidyl-prolyl cis-trans isomerase-like 2	PPIL2	9852700	38220000	8422400	11787000	11252000	9721700	11742000	6070100	14039000	7482000	8618200	16969000	30768000	13989000	10101000	6439700	11816000	14835000	11795000	10981000	13027000	15173000	12916000	10344000	11987000	20156000	15871000	14834000	17080000	11242000	15083000	19395000	19629000	4782300	14547000	9896200	6619200	8804200	8792600	8487400	8401500	7592100	6829000	37454000	7109100	3510900
A0A7P0T8N8;O14776-2;O14776;G3V220	A0A7P0T8N8;O14776-2;O14776;G3V220	Transcription elongation regulator 1	TCERG1	13134000	14129000	13505000	13205000	13222000	14016000	13911000	14182000	13449000	13113000	12813000	13024000	14965000	11894000	12758000	12671000	14612000	13786000	13024000	14082000	13189000	13727000	11494000	13188000	12838000	14123000	15282000	12425000	13754000	15136000	13661000	13150000	13654000	13213000	13786000	14360000	13120000	12692000	12748000	13152000	12380000	13825000	13387000	13373000	14675000	12932000
A0A7P0T9V3;A0A7P0T8R5;A0A7P0Z4I7;A0A7P0T9H5;A0A7P0TAF2;A0A7P0Z421;A0A7P0TAH1;P18850;A0A7P0TB89;A0A7P0T8Y1;A0A7P0T992	A0A7P0T9V3;A0A7P0T8R5;A0A7P0Z4I7;A0A7P0T9H5;A0A7P0TAF2;A0A7P0Z421;A0A7P0TAH1;P18850;A0A7P0TB89	Cyclic AMP-dependent transcription factor ATF-6 alpha;Processed cyclic AMP-dependent transcription factor ATF-6 alpha	ATF6	1232000	1034900	917160	840060	852230	855490	900770	1074500	968760	1221800	985190	974400	1152300	940590	1133500	1018700	1182400	1255500	780220	796860	908490	957670	1020500	1155200	797220	872540	1296200	935270	1242700	1179600	1446400	1581700	1357400	1304200	1322300	1061800	841700	1253900	852080	929880	987110	846140	956630	980990	1056000	1074600
A0A7P0T901;Q9Y673;A0A7P0TB27;Q9Y673-2;A0A7P0TAL2;A0A7P0T9B8;A0A7P0T9X2;B4DR67;A0A7P0T8X9;A0A7P0T850;A0A7P0T9C7;A0A7P0T882;A0A7P0TA98;A0A7P0TAI2	A0A7P0T901;Q9Y673;A0A7P0TB27;Q9Y673-2;A0A7P0TAL2;A0A7P0T9B8;A0A7P0T9X2;B4DR67;A0A7P0T8X9;A0A7P0T850;A0A7P0T9C7	Dolichyl-phosphate beta-glucosyltransferase	ALG5	9806400	9537800	10206000	7730800	9895100	9245100	8642300	8540000	10393000	9581100	11098000	9480200	9027900	9118000	10182000	12493000	8042100	10838000	9910700	9088200	11533000	10774000	10272000	11150000	7690900	7143000	7381500	8478500	11286000	11090000	10870000	10133000	9877400	10525000	12146000	10924000	8176400	10039000	8124000	9119500	9579000	11320000	8400900	9014700	9741200	8374500
Q8NCE0;Q8NCE0-2;A0A7P0T914;Q8NCE0-3;C9J7Z4;A0A7P0TBE6;A0A7P0T8F8;A0A7P0Z492;A0A7P0TA86;Q8NCE0-4;H7C2Z3;A0A7P0T841;A0A7P0Z4J6;Q8NCE0-5;A0A7P0T9Y6;A0A7P0T923;H7C301;A0A7P0T8Z6;A0A7P0T8S9;A0A7P0T8I7;A0A7P0T8W9;A0A7P0T8K4;A0A7P0T974	Q8NCE0;Q8NCE0-2;A0A7P0T914;Q8NCE0-3;C9J7Z4;A0A7P0TBE6;A0A7P0T8F8;A0A7P0Z492;A0A7P0TA86;Q8NCE0-4;H7C2Z3;A0A7P0T841;A0A7P0Z4J6;Q8NCE0-5;A0A7P0T9Y6;A0A7P0T923;H7C301;A0A7P0T8Z6;A0A7P0T8S9;A0A7P0T8I7	tRNA-splicing endonuclease subunit Sen2	TSEN2	1710900	2294900	586600	1592400	2287200	2174000	2149900	1861200	1995300	2120900	1626000	1506800	1858600	2097700	1660500	2003500	1784500	2009900	1840500	1935800	1395600	2072400	1895200	2291400	1364100	2105700	2110300	1887600	1871300	1917300	2029900	2262400	2081000	1701900	2465900	2090400	2107300	1795200	2184500	2089500	1978500	2303000	1988100	1783800	2006300	1795700
A0A7P0T9Y9;Q06330-4;A0A7P0T947;A0A7P0TBJ4;Q06330;Q06330-7;Q06330-6;Q06330-5;A0A7P0Z4N7;Q06330-2;Q06330-3;D6RF98;D6R927;D6RBQ8;D6RA45;D6RCM1;D6R946;D6RB37;A0A7P0T9W9;H0Y8R3;D6RAT2;A0A7P0TA33;D6REP3;D6RIV8;D6R9K5;A0A7P0T848;A0A7P0T7Z3;D6R9X3;A0A7P0T806;D6RIZ8;A0A7P0T821;A0A7P0T964;D6REC2;Q5QPV1;Q9UBG7	A0A7P0T9Y9;Q06330-4;A0A7P0T947;A0A7P0TBJ4;Q06330;Q06330-7;Q06330-6;Q06330-5;A0A7P0Z4N7;Q06330-2;Q06330-3;D6RF98;D6R927	Recombining binding protein suppressor of hairless	RBPJ	2705700	2101100	2193500	2059100	2243000	2262000	2238900	2181000	1876500	2032400	2360300	2400200	2209500	2476300	2058400	2226200	2531200	2792600	2032400	2741300	2659500	2513200	2336100	2211400	2146800	3117400	2648200	2038000	2752500	2503700	2641800	2718000	2601300	2494700	2361000	2327500	1321600	2224600	1595100	1882400	347630	2453400	2684300	2563100	2217500	2051200
A0A7P0T953;Q01629;A0A7P0T9Q3;H7BYV1;E9PQN9;A0A7P0T8E0;P13164;A0A7P0TAK5;A0A7P0T856;A0A804CKL3;A0A7P0TB81	A0A7P0T953;Q01629;A0A7P0T9Q3;H7BYV1;E9PQN9;A0A7P0T8E0;P13164	Interferon-induced transmembrane protein 2;Interferon-induced transmembrane protein 1	IFITM2;IFITM1	2297600	1390800	547660	2844900	2567300	1921900	2732800	2913700	1807800	514964	3469600	2927400	1700900	2727100	1944500	2448400	1669200	2045800	1926300	2221800	2069500	789913	4010100	3327400	2317400	2918100	2232700	4103900	1915400	2216800	1931100	1654700	1909400	2039200	375080	2360800	634821	434240	1717500	1926400	1964200	2598100	3938800	1950000	2124300	2663200
A0A7P0T9G4;Q03468;A0A7P0TA32;D6R9X7	A0A7P0T9G4;Q03468	DNA excision repair protein ERCC-6	ERCC6	2426500	3389800	2900600	4116100	4039100	3662300	4160600	2967500	3268900	2996700	2781500	2899400	3043800	3334700	3065300	2604300	3085800	3359100	2704900	2599900	2689800	3711900	4503500	3307600	3048700	3728200	3728000	3957700	1069600	1711900	2404400	2549400	3010000	2184400	2554000	860510	3129500	2194000	2793000	2482200	2318400	1208600	3394000	3219700	2270400	2797700
A0A7P0T9G7;Q99707;A0A7P0TAV2;A0A7P0TAJ0;Q99707-2;A0A6Q8PGK3;B1ANE3;A0A494C1A2;A0A494C064;A0A7P0T956;A0A7P0TA06	A0A7P0T9G7;Q99707;A0A7P0TAV2;A0A7P0TAJ0;Q99707-2;A0A6Q8PGK3;B1ANE3	Methionine synthase	MTR	3853300	4614200	4015900	3397100	3014100	3348000	3171000	4031700	3926600	3787000	3667700	3757000	4236800	3993900	3645100	2840500	4118600	3355000	3654000	4087000	2859700	3361000	3760300	3730300	3818400	4133900	3905900	3900900	3669200	4320600	3652400	3462000	3913700	4080000	3804100	4193200	4375800	3970300	4310900	4289100	3816500	4630300	4824600	4843600	4523900	4817900
P43490;A0A7P0T9I9;A0A7P0T895;A0A7P0T8L3;A0A7P0T931;A0A7P0T973;A0A7P0T862;A0A7P0TAS5;A0A7P0T8D2;A0A0C4DFS8;A0A7P0T941;A0A7P0TBB7;A0A7P0TA73;A0A7P0Z466;B7Z8W6;A0A7P0Z437;A0A7P0Z4N0;A0A7P0T9F0;A0A7P0TB17;A0A7P0T8Z3;A0A7P0T8R4;A0A7P0TAI8;C9JG65;C9JF35;A0A7P0Z4L4;A0A7P0TAZ2	P43490;A0A7P0T9I9;A0A7P0T895;A0A7P0T8L3;A0A7P0T931;A0A7P0T973;A0A7P0T862;A0A7P0TAS5;A0A7P0T8D2;A0A0C4DFS8	Nicotinamide phosphoribosyltransferase	NAMPT	30838000	73709000	64044000	17334000	17506000	17545000	14882000	33348000	72243000	69113000	30363000	27710000	32983000	12920000	39096000	12709000	32833000	13695000	38390000	33279000	12744000	13346000	13170000	36209000	37625000	12502000	31800000	13008000	25630000	27723000	12253000	12216000	12842000	25200000	13137000	25376000	27174000	19095000	27132000	22260000	20130000	29434000	19098000	19730000	29412000	20062000
A0A7P0T9J6;A0A7P0TB24;Q9NXE4-2;Q9NXE4-4;Q9NXE4;Q9NXE4-6;Q9NXE4-8;Q9NXE4-3;H7C1Q6;Q9NXE4-10;Q9NXE4-5;H7C0W5;H7C2J2;H7C235;A0A7P0T8J0;A0A7P0TAZ0;H7C2E2;C9J647;F2Z2W5;F8WF03;F8WEQ5;F2Z2I0	A0A7P0T9J6;A0A7P0TB24;Q9NXE4-2;Q9NXE4-4;Q9NXE4;Q9NXE4-6;Q9NXE4-8;Q9NXE4-3;H7C1Q6;Q9NXE4-10	Sphingomyelin phosphodiesterase 4	SMPD4	10541000	10293000	9497300	12461000	11580000	11567000	12319000	10371000	10596000	10638000	9920600	11617000	9643900	13058000	11090000	13246000	9953200	12517000	11514000	9946300	13427000	12109000	12507000	11813000	12344000	12564000	9420000	14076000	10242000	9069800	10520000	12292000	11752000	9428500	11122000	9542200	9199200	11761000	9627200	10020000	10851000	9043600	10021000	10696000	9059800	11021000
I3L2J0;A0A7P0T9K5;A0A0A0MQR4;Q96RK0;I3L135;I3L1Q4	I3L2J0;A0A7P0T9K5;A0A0A0MQR4;Q96RK0	Protein capicua homolog	CIC	1631600	2079400	2111800	2330400	2563200	2628000	2355600	2296500	2365900	2141100	1882300	2011300	2064800	2919500	1961900	3259600	2434600	3099900	2077200	2207000	3163900	2874000	2905100	2163400	2226300	2901200	2157300	2308800	1886900	2346200	2522000	3045800	2935100	2096800	2520600	1750200	2137300	2520600	2643900	2125400	2570100	2454100	2454400	2525800	2501300	2693700
A0A7P0T9P8;A0A7P0TBL2;Q9H2J7;A0A7P0T8I1;A0A7P0T8B7;Q9H2J7-3;F8WJN6;A0A7P0T9Z9;F8VSG1;A0A7P0TAT1;A0A7P0Z4F0;A0A7P0TA72;A0A7P0TAZ8;A0A7P0TB05;Q9H2J7-2	A0A7P0T9P8;A0A7P0TBL2;Q9H2J7;A0A7P0T8I1;A0A7P0T8B7;Q9H2J7-3	Sodium-dependent neutral amino acid transporter B(0)AT2	SLC6A15	1859800	1026200	769300	741790	1237800	696770	775640	1833200	967060	1224700	2063300	2281800	1731000	1181600	1272200	836010	2160100	872820	1130900	1863300	612410	650480	1173100	1115300	1396500	1597200	2110300	1036400	2797100	2974900	784210	913910	674870	4202600	290380	2615000	561440	1529600	413010	1435300	783960	2879000	564790	547730	2059800	685930
A0A7P0T9R3;A0A7P0T9D8;Q8IW45;A0A7P0T906;Q8IW45-2;Q8IW45-4;A0A7P0TAU0	A0A7P0T9R3;A0A7P0T9D8;Q8IW45;A0A7P0T906;Q8IW45-2;Q8IW45-4	ATP-dependent (S)-NAD(P)H-hydrate dehydratase	CARKD	1777800	1718800	1659400	1660500	1515700	1835400	1749500	1892400	1834000	1673800	1485700	1792900	1753700	1823000	1643700	1639600	1742300	2039100	1501800	2005600	1744400	1750700	1892500	1239200	1716100	2001800	1721500	2133200	1987700	2060500	1952300	1971800	2039900	1893800	2109200	1767700	1875300	2412600	1992800	2220600	2367300	2068600	1925800	1709900	2020100	1591900
O43379-4;A0A7P0T9T4;O43379;A0A7P0Z436;A0A7P0TBE7;A0A7P0TAK3;A0A7P0T9D9;A0A7P0T9F6;A0A2R8YD43;A0A7P0T8U8;A0A7P0T8R7;A0A7P0T972;H7C3R4;O43379-3;O43379-2;A0A7P0TB98;A0A7P0T846;A0A7P0T975;A0A7P0T8V3;A0A7P0TA81;A0A7P0T8C3;A0A7P0T8C4;A0A7P0TA99;A0A7P0Z438;A0A7P0T8Z9	O43379-4;A0A7P0T9T4;O43379;A0A7P0Z436;A0A7P0TBE7;A0A7P0TAK3;A0A7P0T9D9;A0A7P0T9F6	WD repeat-containing protein 62	WDR62	1446100	1210500	2017800	722851	1436500	1492900	1587700	1666100	2180800	1569000	1731200	1253000	1284900	1234900	489754	1107500	673592	964190	1129800	1464100	1143300	261605	2099700	873990	668510	248675	728862	1442600	338930	943423	1093500	531705	872903	766550	1482700	1232100	838675	408759	549688	1344400	1843300	743310	415816	429255	1441700	1218600
A0A7P0TA58;Q15375-2;Q15375-4;Q15375;A0A7P0TBL4;A0A7P0T9G1;A0A7P0T9V9;A0A7P0TB85;A0A7P0T9L5;Q15375-3;Q15375-5	A0A7P0TA58;Q15375-2;Q15375-4;Q15375;A0A7P0TBL4	Ephrin type-A receptor 7	EPHA7	364661	657569	343650	499068	459333	551047	588723	510742	462512	175358	409512	1303800	286441	378310	466734	216530	647863	194965	347806	1.12376e+06	305071	519642	319270	665591	226563	1.08723e+06	593768	405387	283272	570691	442739	328060	267147	486872	628313	2188600	639321	187690	227450	479719	787257	720196	453768	514385	1094900	779031
A0A7P0TA59;J9JIH8;A0A7P0Z413;Q7Z6J9;E7EN92;J3KRC5;J3QLM6;A0A7P0Z4H0;Q7Z6J9-2	A0A7P0TA59;J9JIH8;A0A7P0Z413;Q7Z6J9;E7EN92	tRNA-splicing endonuclease subunit Sen54	TSEN54	1770900	1704100	1043200	1641200	1405100	1672300	1360600	1806600	1831200	1463400	1451000	1481200	1555000	1743000	1568800	1114600	2042500	1229700	1638600	1864100	1091700	1496400	1296100	1673300	1542000	1761400	2105800	1866100	1278600	1638800	1410600	1712200	1813500	1781700	1734300	1532600	1658700	1331500	1389000	1569400	1390300	1364000	1357200	1329400	1414000	1336700
A0A7P0TA70;Q9Y312;A0A7P0T8J7;A2A2Q9	A0A7P0TA70;Q9Y312;A0A7P0T8J7;A2A2Q9	Protein AAR2 homolog	AAR2	5056700	4859900	4172500	5572400	5731000	5661700	5984400	5457900	4631400	4772100	5376200	5369100	5581100	5224800	5275200	5017000	5723100	5052400	4698900	6027500	4840400	5304000	5589800	5501300	5254400	5101900	5774300	5044500	5169000	5470000	6301300	6015400	6363200	5064400	5909200	5488600	5653700	5054900	4856100	4811800	5010100	5537200	4968600	4888900	5059500	4929800
A0A7P0TA76;O95573;A0A7P0TBB1;A0A7P0T8L6;A0A7P0TB52;A0A7P0T905;H7BYZ7;A0A7P0TBL9;F5GWH2;C9JC11	A0A7P0TA76;O95573;A0A7P0TBB1;A0A7P0T8L6;A0A7P0TB52;A0A7P0T905;H7BYZ7	Long-chain-fatty-acid--CoA ligase 3	ACSL3	54852000	73070000	75973000	66145000	66129000	63558000	69178000	55799000	75014000	75000000	54425000	59072000	48510000	53046000	63372000	57178000	49822000	60646000	64407000	47015000	65343000	65451000	54086000	64877000	66215000	56384000	52432000	58006000	59062000	59187000	36887000	37864000	38072000	61218000	37451000	58137000	55506000	60173000	56995000	57115000	56854000	56753000	58090000	55495000	54682000	57099000
A0A7P0TA78;A0A7P0TAC5;P42858;A0A7P0TAN5;A0A7P0Z417;A0A3B3ISR3;A0A3B3IU25;H0YA07	A0A7P0TA78;A0A7P0TAC5;P42858;A0A7P0TAN5;A0A7P0Z417	Huntingtin	HTT	4050200	4006900	4135000	3573300	3545700	3543400	3802200	4213300	4455600	4021400	3691400	3626300	4157400	3210100	3289000	3758500	3931500	3817200	3235600	3909800	3456300	3317900	3360300	3411100	3230500	3443100	4051800	3356700	3296500	3087100	2846900	3083600	3047000	3362500	3064200	3662700	3563300	3721200	3959900	3587300	3802400	3928800	3564000	3569500	3674200	3500800
A0A7P0TA85;P35613-2;P35613;A0A7P0TB04;I3L192;P35613-4;A0A087WUV8;A0A2R8YDZ0	A0A7P0TA85;P35613-2;P35613;A0A7P0TB04;I3L192;P35613-4;A0A087WUV8	Basigin	BSG	101730000	100990000	114000000	102800000	101990000	98346000	97032000	116560000	118160000	108180000	109560000	107080000	96311000	105580000	100910000	129680000	96356000	109250000	99189000	94126000	113950000	107690000	124460000	87538000	105410000	104080000	99054000	106900000	111040000	112220000	98575000	97598000	95452000	114860000	99319000	103860000	81071000	82358000	76738000	78336000	84401000	88010000	75818000	81096000	98613000	82023000
A0A7P0TAE3;Q9ULX6;Q9ULX6-2;A0A7P0TAJ5	A0A7P0TAE3;Q9ULX6;Q9ULX6-2;A0A7P0TAJ5	A-kinase anchor protein 8-like	AKAP8L	5494000	5158200	4964200	5330700	4649400	5386900	5382400	5443900	4766200	4983600	5592500	5715400	6080300	5552500	4646400	5495600	5771300	5978200	5243900	5161100	6053700	6730400	5611900	4789000	4476300	5649300	6290400	6023800	7603600	6651600	6065800	5479900	5452100	7529300	5724200	6700000	5338300	6101400	5227000	5511100	5964700	7525800	6021500	5594900	7120800	5267700
A0A7P0TAG0;P50281;A0A7P0TAV6;A0A7P0TBK8	A0A7P0TAG0;P50281	Matrix metalloproteinase-14	MMP14	761255	2146800	1754500	1439300	1770600	1539300	1554900	1571100	1440900	2444300	2012500	1996100	2426100	1965800	2438100	1891500	1729300	406028	2244300	2060000	2752500	2116900	3981200	778560	946580	1900800	2125400	284190	2137400	2273700	1489800	2060100	911415	1910600	1691100	2335700	2601100	2630500	2111000	2505200	2660900	3254300	2328500	2853700	2711100	3761300
A0A7P0TAG1;A0A7P0TBE2;P10515;A0A7P0T997;A0A7P0TAX2;E9PEJ4;A0A7P0Z4G4;A0A7P0TBK2;H0YDD4;A0A7P0TA47;A0A7P0Z459;A0A7P0Z423;A0A7P0T9N8;E9PKC7	A0A7P0TAG1;A0A7P0TBE2;P10515;A0A7P0T997;A0A7P0TAX2;E9PEJ4;A0A7P0Z4G4;A0A7P0TBK2;H0YDD4;A0A7P0TA47	Dihydrolipoyllysine-residue acetyltransferase component of pyruvate dehydrogenase complex, mitochondrial;Acetyltransferase component of pyruvate dehydrogenase complex	DLAT	22821000	26718000	27169000	22408000	18541000	21158000	20873000	21902000	27633000	28663000	22205000	24179000	21446000	23603000	24734000	28949000	19466000	24779000	24739000	21177000	25482000	23559000	24093000	26087000	25864000	22661000	19506000	22130000	23285000	24586000	24292000	23924000	25763000	25677000	24214000	23861000	20202000	18372000	19125000	20050000	17842000	22568000	22259000	22376000	23430000	20932000
Q92995;A0A7P0TAP9;A0A7P0TB69;Q92995-2;H7C5J3;A0A7P0TAJ9;A0A7P0TB18;A0A7P0T849;A0A7P0TB92;A0A7P0T9S5;A0A7P0TB82;A0A7P0T8G3;A0A7P0T9H6;A0A7P0T859;A0A7P0TA93;A0A7P0Z4P4;A0A7P0TAC6;A0A7P0TB48;A0A7P0TBA7;A0A7P0Z4R3;A0A7P0TBN7;A0A7P0TAN6;A0A7P0Z4C0	Q92995;A0A7P0TAP9;A0A7P0TB69;Q92995-2;H7C5J3	Ubiquitin carboxyl-terminal hydrolase 13	USP13	2885100	2554900	3784100	2712600	3030900	2525200	1427400	2425600	2551300	2460500	2224100	2356100	3087900	2995400	2837200	2213000	2925300	2601600	2664400	3070300	2393000	2589100	1582000	2909300	2795900	2063800	2796200	2248900	2774000	3070200	3070900	2372200	3214600	2611800	2948100	2929400	2622700	2060700	3639800	3500300	2758900	2730100	3002900	2523000	3003600	3655300
A0A7P0TAQ0;P25774;A0A7P0T904;P25774-2;A0A7P0T844;A0A804DAZ0;U3KPS4;A0A7P0T8A1;A0A7P0T7Z6	A0A7P0TAQ0;P25774;A0A7P0T904;P25774-2;A0A7P0T844;A0A804DAZ0;U3KPS4	Cathepsin S	CTSS	592440	23093000	20894000	449269	513110	56955	20803	211250	21143000	19864000	259270	447730	125110	252800	1032800	156520	1079500	323400	882720	478650	356580	343660	433110	1054100	584290	66008	255600	322462	92738	443700	642460	713343	51587	306300	541895	1.24822e+06	264570	703290	302560	507190	1239000	814964	81761	850071	1.04426e+06	203870
A0A7P0TAQ9;Q8IXB1;Q8IXB1-2;A0A7P0Z431;A0A7P0TB97;A0A7P0TB83;A0A7P0T9B7;A0A7P0Z4F2;Q8IXB1-3;A0A7P0TB22;E7EP04;A0A7P0T8Y3;H7C1G0	A0A7P0TAQ9;Q8IXB1;Q8IXB1-2;A0A7P0Z431;A0A7P0TB97	DnaJ homolog subfamily C member 10	DNAJC10	6182000	8511900	8389200	7045000	7523300	6986600	7697900	5525400	9082900	8833200	5207600	5736100	5490300	7021000	10354000	5130500	5516900	5449600	9526200	5089300	5281200	5562100	7247200	10602000	10793000	7919900	5660800	7484300	6566500	5971500	6962900	8161700	7842000	5839900	7283300	6003200	6359700	8405100	6679700	8936600	8354700	5727200	8579900	8753400	5708300	8348800
A0A7P0TAR1;P43155-2;P43155;A0A7P0T9R9;A0A7P0T9E7;A0A7P0TBF3;H0Y4Z7;P43155-3;A0A7P0TAQ4;B7ZBP5;A6PVN3	A0A7P0TAR1;P43155-2;P43155;A0A7P0T9R9;A0A7P0T9E7;A0A7P0TBF3;H0Y4Z7;P43155-3	Carnitine O-acetyltransferase	CRAT	3412600	4005300	4005200	4031800	3939900	4123700	4030700	3622900	4057000	4566200	3695400	3366900	3247800	3912800	4115500	4109100	3009500	3738600	4016200	3073400	4183600	3431400	3648300	4932600	4231300	3264100	2946000	3589900	4400100	3749900	3322400	3208300	3134500	4311900	3317600	4060100	4253000	3540600	4562000	3051300	3382200	3606100	4201100	3729100	3595200	3926400
A0A7P0TAS2;Q5T5U3;A0A805TBS0;A0A087WW76;A0A1B0GV73;E7ESW5;Q5T5U3-3;A0A1B0GTZ9;H0Y468;H0Y5T2	A0A7P0TAS2;Q5T5U3;A0A805TBS0;A0A087WW76;A0A1B0GV73;E7ESW5	Rho GTPase-activating protein 21	ARHGAP21	1335100	1140600	839800	725780	786690	676070	800420	1159900	699940	479400	109860	1194500	944410	523040	1520300	1710300	1427800	1136600	1395900	1181100	1454200	1292200	361650	1743500	1675300	645670	1535900	869580	1820400	2052300	1154300	1005700	1463400	1760700	1421000	2049400	454900	1319400	1340100	1395000	1064400	1879300	1077400	1302100	1711700	1355600
P07237;A0A7P0TB26;A0A7P0TA35;A0A7P0TA71;I3L4M2;A0A7P0T9U6;A0A7P0T8X1;A0A7P0TA97;A0A7P0T8J3;I3L3P5;I3L0S0;A0A7P0T8C0;H7BZ94;A0A7P0T9K9;H0Y3Z3;A0A7P0T9D6;I3L514;A0A7P0Z4J0;A0A7P0Z4S2;A0A7P0TAX9;B3KTQ9;A0A7P0TBP8;I3NI03;A0A7P0Z476;I3L3U6;A0A7P0T9S9;I3L1Y5;A0A7P0T9E3;A0A7P0T940;A0A7P0Z4B2;A0A7P0TBA3;A0A7P0Z4F8	P07237;A0A7P0TB26;A0A7P0TA35;A0A7P0TA71;I3L4M2;A0A7P0T9U6;A0A7P0T8X1;A0A7P0TA97;A0A7P0T8J3;I3L3P5;I3L0S0;A0A7P0T8C0;H7BZ94;A0A7P0T9K9;H0Y3Z3;A0A7P0T9D6;I3L514	Protein disulfide-isomerase	P4HB	176390000	283640000	282370000	256480000	251030000	253860000	267160000	187580000	255800000	278820000	187710000	200260000	156760000	201390000	259000000	180610000	168810000	183210000	249340000	163070000	187660000	174960000	204200000	281890000	268900000	199640000	179180000	197040000	184150000	180780000	249160000	255150000	264570000	202460000	278910000	191200000	207020000	267400000	219280000	265160000	269690000	179440000	209640000	205380000	178820000	213190000
A0A7P0TBA9;P19525;A0A7P0TAL9;P19525-2;A0A7P0Z4M0	A0A7P0TBA9;P19525;A0A7P0TAL9;P19525-2;A0A7P0Z4M0	Interferon-induced, double-stranded RNA-activated protein kinase	EIF2AK2	9502100	23748000	22850000	10925000	11816000	10902000	11046000	10192000	24601000	24217000	9897000	9196600	9375000	9915500	12538000	10076000	10388000	9365900	11814000	9872400	8010100	8095400	9971400	11927000	12474000	9044200	9265500	10952000	8369600	8494700	7403400	7047300	7559000	7112000	7366400	7883500	12573000	11901000	11493000	11336000	11975000	8736900	19685000	18935000	8123300	20366000
A0A7P0Z481;P04035;P04035-3;P04035-2;H0Y8K6;H0Y8F6	A0A7P0Z481;P04035;P04035-3;P04035-2	3-hydroxy-3-methylglutaryl-coenzyme A reductase	HMGCR	450767	441414	1390800	521025	1171600	591230	264999	687210	1.15113e+06	439424	277354	767650	988680	512436	392516	766302	479999	619510	264070	379028	1230600	1471800	994013	1468100	642544	970623	312760	365922	1190100	1307300	569725	900938	456470	1063700	1134100	1290600	1261200	763520	656045	226283	532372	1170200	544350	233672	863400	559960
A0A7P0Z491;A0A7P0Z4R7;Q8IZT6;Q8IZT6-2;A0A7P0T8U9	A0A7P0Z491;A0A7P0Z4R7;Q8IZT6;Q8IZT6-2	Abnormal spindle-like microcephaly-associated protein	ASPM	9989100	3242800	6511400	2173300	2503400	5496200	5050900	3956500	5327000	3657700	3389700	3962000	15973000	6342900	5157200	3220500	5411500	416811	3085200	384617	3308300	5786200	3901400	3126600	22037000	6657800	4852900	7386300	2560400	720590	6164600	4339200	5372900	1970100	2315100	836420	474143	1820600	5228400	2711800	4687800	5291700	5555300	3851800	3613900	6305200
A0A7P0Z497;P23284;A0A7P0TB45;A0A7P0T7U3	A0A7P0Z497;P23284;A0A7P0TB45	Peptidyl-prolyl cis-trans isomerase B	PPIB	281490000	326810000	356240000	264520000	241540000	259900000	272170000	273920000	310440000	313720000	284770000	291330000	290300000	269400000	302370000	333530000	275670000	332460000	287800000	271800000	355580000	330180000	254740000	291750000	324170000	279810000	302280000	248940000	369470000	386450000	395410000	432820000	432430000	387340000	448650000	349330000	267860000	331990000	280350000	340350000	331270000	324010000	320610000	316370000	343140000	316020000
A0A7P0Z4A9;Q9BYX4;A0A3B3IRK8;Q9BYX4-2	A0A7P0Z4A9;Q9BYX4;A0A3B3IRK8	Interferon-induced helicase C domain-containing protein 1	IFIH1	2266600	4099200	2820500	2110300	1899100	2124100	1471100	2050800	3252400	3554900	1733000	1669700	1585700	1754800	1695100	1912000	1784500	1737600	1587700	1789500	2405000	2022200	1591400	2045100	1460200	1455200	1669900	1328800	1503200	1278900	1096600	1484000	1306900	1565300	1107100	1434800	1398400	1428500	2177600	1182000	1491500	1561100	1664200	2206900	458050	1609100
A0A7P0Z4P7;P11532-5;P11532-6;A0A804HJY0;A0A7P0T8I2;P11532-8;P11532-7;A0A7P0TAW7;P11532-9;A0A7P0TAM6;A0A7P0Z4Q6;P11532-18;A0A7P0TAD9;A0A0S2Z3B2;A0A7P0TA90;A0A7P0TBK1	A0A7P0Z4P7;P11532-5;P11532-6;A0A804HJY0;A0A7P0T8I2;P11532-8;P11532-7;A0A7P0TAW7;P11532-9;A0A7P0TAM6;A0A7P0Z4Q6	Dystrophin	DMD	420267	442813	286343	481496	1.35235e+06	911289	419487	289937	345022	627607	630273	331232	570626	422183	404293	351393	245562	816442	1.21312e+06	371312	432019	2383400	594123	1024300	423908	337380	426295	753772	2672300	364285	411402	933568	388247	736209	894431	317699	398945	612262	617359	291410	490618	390246	267743	449206	644074	574291
A0A804CD06;Q15257-2;A6PVN5;F6WIT2;Q15257-3;Q15257-4;Q68CR8;A6PVN6;A6PVN8;A6PVN7;B7ZBQ0;B7ZBP9;B7ZBP7;A0A6Q8PH23;B4DDQ6;H0Y6E5	A0A804CD06;Q15257-2;A6PVN5;F6WIT2;Q15257-3;Q15257-4	Serine/threonine-protein phosphatase 2A activator	PPP2R4	25136000	24746000	22925000	23100000	24558000	23523000	22883000	24872000	24157000	26048000	24359000	23515000	27145000	17593000	21088000	21296000	28444000	21870000	22442000	29220000	17279000	18071000	17173000	22167000	21975000	17102000	25841000	17918000	20078000	21242000	16736000	14488000	18136000	20061000	17468000	23814000	26430000	22508000	25599000	22919000	22707000	26052000	22630000	23976000	24257000	25853000
A0A804DNR1;Q96GE6;H3BS46;A0A804D2Q3;Q96GE6-3;Q96GE6-2;Q96GE6-4	A0A804DNR1;Q96GE6;H3BS46;A0A804D2Q3;Q96GE6-3;Q96GE6-2;Q96GE6-4	Calmodulin-like protein 4	CALML4	218781	996023	747664	17955000	231229	14921000	14048000	12766000	15889000	420215	404322	450201	11527000	577162	132741	365227	14255000	738569	17732000	373295	455204	126040	241881	242225	473623	640166	313917	549198	573923	9792100	441577	7927600	560443	12830000	6902200	11196000	11746000	10468000	8283300	1.08164e+06	4343200	8781700	7599400	9868800	12043000	12216000
A0A804F6T5;A0A804F729	A0A804F6T5;A0A804F729			6820300	10284000	9841700	8227500	11420000	9042400	9038200	6971000	9376500	8076200	7618600	7263300	7622700	8284900	12861000	10325000	8887800	11051000	12541000	10177000	8840000	10715000	7137300	7063900	11881000	6359000	7542300	8359200	6764600	6037400	13118000	12216000	11011000	7620500	10144000	8531700	8163700	9632500	9559300	10637000	8779200	9330200	7813200	7274800	9157900	9647100
A0A804G6E3;Q9BVK2;Q9BVK2-2;A0A7P0T919;H0YDD3;A0A7P0Z449;A0A7P0TAL7;H0YDV4;H0YCV0;A0A7P0T8Q8;A0A7P0T837;A0A7P0T810;E9PR58;A0A7P0T845;A0A7P0TAA8;A0A7P0TAA1;E9PKA5;A0A7P0TA89;H0YEE0;H0YD42;A0A7P0T9A3;A0A7P0T9Y0;A0A7P0T9Q0;E9PP96;A0A7P0T9J9;E9PK79;A0A7P0Z4J4;E9PP80;A0A7P0TB84	A0A804G6E3;Q9BVK2;Q9BVK2-2;A0A7P0T919;H0YDD3;A0A7P0Z449;A0A7P0TAL7;H0YDV4;H0YCV0;A0A7P0T8Q8;A0A7P0T837;A0A7P0T810;E9PR58;A0A7P0T845;A0A7P0TAA8;A0A7P0TAA1;E9PKA5;A0A7P0TA89;H0YEE0;H0YD42;A0A7P0T9A3	Probable dolichyl pyrophosphate Glc1Man9GlcNAc2 alpha-1,3-glucosyltransferase	ALG8	1956200	752210	1349600	513500	1970800	2129800	1690200	1974900	2081600	2231100	2891200	2996200	1903200	2290500	2929200	2200200	2384100	2319100	2929300	1943700	2362700	1859400	3201900	3732100	3676400	1957100	1902800	2477500	2150800	1828600	141160	2625300	2070600	1525300	2056500	1704900	1254400	1389300	1840500	664880	1587400	637800	1822500	2278800	1111600	2148500
F8WAD8;A0A804HHS1;H7C3I4;Q9P0K1-4;Q9P0K1-3;Q9P0K1-5;Q9P0K1-2;Q9P0K1;A0A804HIW1;H7C0Q9	F8WAD8;A0A804HHS1;H7C3I4;Q9P0K1-4;Q9P0K1-3;Q9P0K1-5;Q9P0K1-2;Q9P0K1;A0A804HIW1	Disintegrin and metalloproteinase domain-containing protein 22	ADAM22	461308	879191	365930	574670	461648	821791	716460	242749	189967	233979	492510	400013	369226	617430	267949	513740	1.21227e+06	298315	770230	515103	832480	892020	713722	662280	267201	480827	287027	633420	432991	509367	559420	339754	809330	431415	494900	238965	461603	480382	593821	422028	473090	400610	685367	474120	519887	376412
A0A804HHS8;C9J1X0;A4D1P6-2;A4D1P6;A0A804HKV2;A4D1P6-3;A0A804HJP3	A0A804HHS8;C9J1X0;A4D1P6-2;A4D1P6;A0A804HKV2;A4D1P6-3	WD repeat-containing protein 91	WDR91	1226500	1658500	1672400	1342900	1623400	1392600	1074700	1334000	1477800	1751900	1448300	1184100	1298900	943910	1232500	1569300	1536300	1129300	1506300	1414900	1451600	1530300	1448100	1331700	1361800	1262800	1355600	1510200	1132900	1807500	1144600	1165800	1084400	1760300	1477900	1694400	1571700	1355900	1649800	1752500	1279300	2064100	854640	1576100	1787000	1777100
O95630;A0A804HJS0;A0A804HHU9;A0A804HIJ2;A0A804HJC8;A0A804HL27;A0A804HKA6;A0A804HII8;A0A804HHV2;A0A804HJ64;F5H5B9;O95630-2;A0A804HI64;A0A804HIF8;C9JK83;A0A804HIV0;A0A804HKL2;A0A804HL38;C9JEK5;A0A804HJD9;A0A804HJE8	O95630;A0A804HJS0;A0A804HHU9;A0A804HIJ2;A0A804HJC8;A0A804HL27;A0A804HKA6;A0A804HII8;A0A804HHV2;A0A804HJ64;F5H5B9;O95630-2;A0A804HI64;A0A804HIF8;C9JK83;A0A804HIV0	STAM-binding protein	STAMBP	2639100	4490300	4309700	3781000	3817900	3862200	3350200	2977900	4149500	4701200	2634700	2410100	2474200	2775400	3516900	2285500	3085400	2554500	3366100	2765500	2817600	2324100	2053000	3850300	3763200	2797800	3092900	2484500	2392100	2385800	2431400	2219100	2277600	2407900	2492900	2430600	3839800	4076500	3793100	3822900	4089700	2644900	3348500	3714800	2802300	3446600
A0A804HHW6;Q9NWS8;A0A804HLE1;A0A2R8Y4J4;A0A087WXU0;A0A804HKF8;Q9NWS8-2;A0A804HHY2;A0A2R8Y4P5;A0A2R8YFC3;Q9NWS8-3	A0A804HHW6;Q9NWS8;A0A804HLE1;A0A2R8Y4J4;A0A087WXU0;A0A804HKF8;Q9NWS8-2;A0A804HHY2	Required for meiotic nuclear division protein 1 homolog	RMND1	2107200	2361700	2786900	3088500	2634700	2496500	3102000	2310100	2723100	2937800	2489700	2202100	1971300	2370200	2226300	2721400	2156200	2698200	2074300	2038000	3215400	2940200	2997400	2182500	2304100	2568800	1990800	2495700	2186700	2019000	2484000	2548900	2391600	2232800	2837900	2157900	2370400	2465100	2300300	2157800	2459800	661620	2101700	2284100	2036700	2283000
Q9BTW9;A0A804HJY5;A0A804HL62;A0A804HHW7;A0A804HLI2;A0A804HIU1;A0A804HIN6;A0A804HKT8;J3KR97;A0A804HLF8;A0A804HJ32;Q9BTW9-4;A0A804HI57;A0A804HI02;A0A804HJ57;A0A804HIC0;A0A804HL21;A0A0J9YVR1;A0A0J9YWI5;A0A804HKB9;I3L143;I3L0V3;I3L120;A0A0J9YXU4;I3L1S3;Q9BTW9-2;A0A0J9YVU1;Q9BTW9-3;A0A0J9YYG2;A0A0J9YY08;A0A804HJL5	Q9BTW9;A0A804HJY5;A0A804HL62;A0A804HHW7;A0A804HLI2;A0A804HIU1;A0A804HIN6;A0A804HKT8;J3KR97;A0A804HLF8;A0A804HJ32;Q9BTW9-4;A0A804HI57;A0A804HI02;A0A804HJ57	Tubulin-specific chaperone D	TBCD	7676500	8031300	7512500	7545600	8549300	8125600	8003700	8054900	8151900	8115500	7176500	7321600	8520300	7977800	6332800	5790200	7974300	6162100	6403700	7979000	5612800	6356400	8072500	6739700	6370400	8234100	8049300	7464200	6355300	6561200	6524700	7122200	6485200	6119400	7020400	7047300	8120100	8803300	8321300	8927100	7597200	7569200	5887700	6274700	7260100	6115900
Q96G97-4;A0A804HK11;J3KQ12;A0A804HHX0;A0A804HKZ9;A0A804HJB1;A0A804HK83;A0A804HIJ7;H7BXM1;E9PIU3;E9PJS9;A0A804HIE2;A0A804HJW1;E9PSB5;H7C2D5;E9PR78;E9PJK0;F8WER0;E9PPN5;H7BYY0	Q96G97-4;A0A804HK11;J3KQ12;A0A804HHX0;A0A804HKZ9;A0A804HJB1;A0A804HK83;A0A804HIJ7;H7BXM1;E9PIU3	Seipin	BSCL2	1356200	1363400	1261100	1145000	730190	1012200	1187100	1535100	943770	866970	1636600	1458400	281397	2214400	996070	1297700	752160	1359000	1023800	1196100	1390400	1126600	1251500	1628700	1250000	935930	1292100	517419	1311500	1111700	910790	1349300	1271300	1074400	1634900	973900	792740	1324700	829200	852500	835610	717140	1.47263e+06	1146500	787510	654700
A0A8I5KRR9;A0A804HJQ7;A0A804HI25;Q9UBM7;E9PM00;A0A804HJI8;A0A804HL56;E9PJ54;B4E1K5;E9PRL8;E9PQ71;E9PIP9;H0YE57;E9PLZ2	A0A8I5KRR9;A0A804HJQ7;A0A804HI25;Q9UBM7;E9PM00;A0A804HJI8;A0A804HL56;E9PJ54;B4E1K5	7-dehydrocholesterol reductase	DHCR7	10969000	24860000	27582000	11670000	19585000	12654000	13236000	14489000	27935000	34592000	12498000	14601000	11106000	14605000	15957000	26654000	11579000	21545000	14624000	11677000	22894000	18122000	18640000	18044000	14374000	15035000	12928000	15452000	13651000	12318000	15665000	15312000	15201000	12958000	15416000	12661000	10438000	12991000	10652000	10119000	11690000	13653000	11985000	13630000	13168000	14123000
A0A804HIQ0;A0A804HI59;A0A8C8KD64;P19021-2;P19021;P19021-5;A0A804HKV8;A0A804HKM7;P19021-4;P19021-3;P19021-6;H7BYD9;A0A804HLE0;H0Y9I4	A0A804HIQ0;A0A804HI59;A0A8C8KD64;P19021-2;P19021;P19021-5;A0A804HKV8;A0A804HKM7;P19021-4;P19021-3;P19021-6;H7BYD9	Peptidyl-glycine alpha-amidating monooxygenase;Peptidylglycine alpha-hydroxylating monooxygenase;Peptidyl-alpha-hydroxyglycine alpha-amidating lyase	PAM	2645600	1792600	1772800	1920200	2076000	2186400	2051600	1885200	1411500	859410	2047400	2483400	1914600	3308100	1842100	2614200	2029900	2992600	1929300	2081300	2810600	2750900	4011000	2151800	2139100	3788000	2000900	3304400	2145700	1767100	2433000	2309900	2258300	2176000	2617500	2060200	2265000	3007800	1953700	3139600	2820400	2628700	2324200	1894800	2452900	2047300
A0A804HI79;Q8TA86;C9J6V2;A0A804HL29	A0A804HI79;Q8TA86;C9J6V2	Retinitis pigmentosa 9 protein	RP9	264660	755840	960110	1577200	1467900	1485700	1645500	2326200	1315700	1610100	1631300	2612800	1018800	1267700	1065000	525130	1308900	861390	1073600	1199700	750320	545060	1206900	1756800	1437800	1049000	1440700	1140300	2003400	1215700	2848600	992870	1526300	1205600	1024600	1072700	1147800	636030	318012	670780	973580	850510	777070	874550	1013900	1162200
A0A804HK58;A0A804HIC2;P21675-2;P21675-9;A0A804HIY8;P21675-6;P21675-7;P21675-5;P21675-3;P21675;P21675-12;P21675-4;P21675-8;P21675-11;P21675-10;H7C2K9;H7BY98;A0A804HHS0;A0A804HLH3;H0Y9L7;A0A804HJE0;A0A804HJT5;A0A804HJ48;A0A804HJ34;H0Y8N6;A0A804HK00	A0A804HK58;A0A804HIC2;P21675-2;P21675-9;A0A804HIY8;P21675-6;P21675-7;P21675-5;P21675-3;P21675;P21675-12;P21675-4;P21675-8;P21675-11;P21675-10	Transcription initiation factor TFIID subunit 1	TAF1	1402400	1397600	1412100	1711800	1444900	1653400	1154000	2638400	1378600	1559400	1694100	1831900	1765800	2249900	1064400	1916600	1479900	1494700	1030900	1797600	2321200	2030100	1549600	1550700	1655300	1616700	1215200	1731400	1688400	1674000	1360300	1817200	2174300	1636400	1231500	1774100	1502100	1181700	726130	1226800	966300	1752600	1598000	1477300	1515800	617000
A0A804HII6;Q9P2C4	A0A804HII6;Q9P2C4	Transmembrane protein 181	TMEM181	2288400	2990500	2632000	2467200	2652100	2533500	3466700	2246500	2748100	2520700	2467400	3355600	2683700	2512900	1781600	3873700	2621000	2536200	2108800	2467500	2097900	2383500	3029400	1316100	1819900	2815800	2645600	2278300	2577300	2461300	2209400	2355300	2135600	2389700	1855500	2413800	2809900	2494000	2467300	2114100	2778400	2658100	2695700	2318300	1998100	3002300
P12814-3;A0A804HII9;A0A804HKE2;P12814-2;A0A804HK61;A0A7I2V4Y4;A0A804HJU8;P12814-4;A0A804HLD0;A0A804HIN7;A0A804HLF4;H9KV75;A0A804HJQ9;G3V2N5;H7C5W8;G3V2W4;H0YJW3;A0A804HJN7;A0A804HIY0;H0YJ11;G3V2X9;G3V5M4;G3V2E8;G3V380	P12814-3;A0A804HII9;A0A804HKE2;P12814-2;A0A804HK61;A0A7I2V4Y4;A0A804HJU8;P12814-4;A0A804HLD0;A0A804HIN7;A0A804HLF4;H9KV75	Alpha-actinin-1	ACTN1	49231000	75068000	77709000	59369000	61104000	60722000	59066000	49701000	79631000	82570000	50563000	47855000	51178000	53139000	45321000	64377000	47450000	65530000	42201000	46193000	67681000	68395000	53713000	43556000	43323000	50181000	48783000	52878000	51988000	53551000	46314000	47945000	47472000	54303000	47688000	50445000	56079000	67716000	55781000	61820000	68038000	50130000	48291000	50061000	49620000	51633000
A0A804HIQ1;Q9NZJ4;Q9NZJ4-2;A0A804HJS2;H0Y6M8;A0A804HLL1;A0A804HIU0;A0A804HKY6;A0A804HIG5;A0A804HHS6;A0A804HLK7;A0A804HK57;B2REB0;A0A804HL98;A0A804HKB3	A0A804HIQ1;Q9NZJ4;Q9NZJ4-2	Sacsin	SACS	32708000	19628000	20037000	5234600	5440900	12563000	30765000	31223000	28951000	19100000	14674000	19525000	32947000	14208000	16948000	14573000	30076000	34129000	19662000	10090000	32268000	28060000	13534000	5892900	15889000	37637000	19605000	26272000	7019200	7692600	18620000	15761000	15264000	25148000	16982000	23153000	18705000	15523000	16403000	14795000	19850000	20879000	16825000	18622000	23484000	17339000
A0A804HIU9;H7BZY2;A0A804HJI1;A0A804HK42;A0A804HIH2;A0A2Q3DP09;A0A804HJ52;A0A804HHZ1;Q7Z3E5-2;Q7Z3E5;A0A804HI20	A0A804HIU9;H7BZY2;A0A804HJI1;A0A804HK42;A0A804HIH2;A0A2Q3DP09;A0A804HJ52;A0A804HHZ1;Q7Z3E5-2;Q7Z3E5;A0A804HI20	LisH domain-containing protein ARMC9	ARMC9	1042900	921790	302021	820070	805670	839840	366453	719740	1190900	508190	614702	625383	282582	373150	662350	435744	757870	209077	746207	324545	347085	945762	339602	1357300	868960	242262	741630	790080	365425	263126	1229800	1021800	977450	758426	794130	555372	875900	812390	282440	454247	640993	453760	753150	441019	564243	813790
A0A804HIW2;Q8NB49-2;Q8NB49-3;Q8NB49-4;Q8NB49;A0A067XG54;H7C0E8	A0A804HIW2;Q8NB49-2;Q8NB49-3;Q8NB49-4;Q8NB49;A0A067XG54	Phospholipid-transporting ATPase IG;Phospholipid-transporting ATPase	ATP11C	4458200	1635100	1686200	3813500	4232200	3655700	3643800	3670600	1586700	2032000	4312100	4175000	3715900	6134800	2427800	5305200	3283800	4465100	2624300	3499600	5219900	5368000	6297700	2807500	2394400	5146000	3073100	6621500	3765500	3526000	3155000	3047000	3076900	3743300	3111100	3779700	3142000	4150600	3102500	4195900	4150600	3366400	3723300	3614600	3337800	3610600
A0A804HL95;A0A804HJ08;Q9BSJ2;Q9BSJ2-4;A0A804HJQ4;A0A804HJS9;A0A804HJH7;A0A804HI27;F2Z2B9;A0A804HK74;A0A804HLH6;A0A804HL05;R4GMM4	A0A804HL95;A0A804HJ08;Q9BSJ2;Q9BSJ2-4;A0A804HJQ4;A0A804HJS9;A0A804HJH7;A0A804HI27;F2Z2B9;A0A804HK74	Gamma-tubulin complex component 2	TUBGCP2	6927700	6695800	6781500	7265500	6744700	7590300	7108000	7088100	6542700	6628400	6309000	6068900	7036100	5974300	6027500	6417800	7325300	6034300	5270000	7682100	6180700	5528600	6041500	5936400	5612900	6290300	7060000	6041600	6510400	6704800	6013700	5763000	6159500	6284800	6420400	6764900	7101200	7109900	6413200	7074500	7090900	7395900	5738500	6254000	7152900	5661000
A0A804HJ17;O14773;A0A2R8YD45;A0A2R8Y7U1;A0A2R8YGD1;O14773-2;A0A2R8YE64;E7EV34;A0A2R8Y7I4;A0A2R8YD72;A0A2R8YDY1	A0A804HJ17;O14773;A0A2R8YD45;A0A2R8Y7U1;A0A2R8YGD1;O14773-2	Tripeptidyl-peptidase 1	TPP1	35384000	57912000	62431000	53664000	53080000	56029000	51689000	38849000	63848000	72843000	36518000	37873000	28108000	46051000	42903000	46112000	30678000	37430000	45443000	31050000	46532000	48505000	48644000	49207000	47702000	41632000	29007000	44387000	49131000	46496000	42456000	42393000	51186000	49714000	48157000	47684000	43620000	55294000	41480000	50385000	51079000	44430000	45062000	47893000	47896000	46428000
Q9HCC0;A0A804HJ24;A0A804HLJ9;A0A804HJ84;A0A804HKE8;A0A804HJ31;A0A804HJL2;A0A804HJC1;A0A0S2Z5R4;A0A804HHS4;A0A804HIH3;D6RDF7;A0A804HJW5;A0A804HJW2;A0A804HKH3;A0A0G2JM88;D6RD67	Q9HCC0;A0A804HJ24;A0A804HLJ9;A0A804HJ84;A0A804HKE8;A0A804HJ31;A0A804HJL2;A0A804HJC1	Methylcrotonoyl-CoA carboxylase beta chain, mitochondrial	MCCC2	14420000	14476000	14285000	17711000	15147000	16763000	18126000	13520000	13752000	14728000	14321000	14819000	13133000	19909000	18152000	17652000	13227000	15199000	18167000	13538000	17749000	16856000	18130000	17878000	18569000	19705000	12824000	19875000	15987000	14382000	18837000	19338000	18848000	16847000	19130000	14979000	12970000	15068000	13242000	15251000	14188000	14203000	12841000	12769000	14584000	12670000
A0A804HJ40;A0A804HJ80;Q9H6R6-2;Q9H6R6;A0A804HL63;A0A0D9SEX5	A0A804HJ40;A0A804HJ80;Q9H6R6-2;Q9H6R6;A0A804HL63;A0A0D9SEX5	Palmitoyltransferase ZDHHC6	ZDHHC6	1362200	516586	703058	466323	1141900	1337200	821850	813800	382270	1464700	1129000	876180	520453	473539	975750	1621000	586970	371171	1363100	972380	638473	663390	692909	313323	618210	293954	523810	1142300	1117200	309980	500172	623170	568568	789240	222113	775690	1015300	758860	1268300	601000	997440	535510	615080	555570	714910	370406
Q9UKM7;A0A804HJ66;A0A804HJ23;A0A804HL61;H0YG20;A0A804HKS1;A0A804HHU1;A0A804HK01;A0A804HK86;A0A804HL65;H0YGV7;H0YGQ1;A0A804HIP1;A0A804HJW0;A0A804HK28;A0A087X064;H0YFU3	Q9UKM7;A0A804HJ66;A0A804HJ23;A0A804HL61;H0YG20;A0A804HKS1;A0A804HHU1;A0A804HK01;A0A804HK86;A0A804HL65;H0YGV7;H0YGQ1	Endoplasmic reticulum mannosyl-oligosaccharide 1,2-alpha-mannosidase;alpha-1,2-Mannosidase	MAN1B1	7677200	7872600	8125400	7369400	6802300	7406200	7102200	7602300	8025400	8013600	8487400	8360700	6892600	5833000	7472100	6742200	6629700	6394600	8404700	6731100	7457500	6931800	6085500	8048400	7977100	5507000	6909400	5976500	5887900	5362100	6242800	6486200	5787700	6068600	5467500	6104000	5816300	5506500	5859700	5706000	5134200	5926300	6880700	6767900	6045700	6896800
A0A804HJ86;Q9GZZ9;E7EQ61;Q9GZZ9-2;E7EWE1;C9JRV9;C9J5W5;C9J0F6	A0A804HJ86;Q9GZZ9;E7EQ61;Q9GZZ9-2;E7EWE1	Ubiquitin-like modifier-activating enzyme 5	UBA5	6874200	6125300	5401300	5801300	5418500	6201000	5505500	6265200	5328300	6078300	6855800	6282100	6197600	3919900	6250200	4606200	6291900	4172100	5930900	7006700	4533200	5332000	4534800	6080600	6010800	3621400	6286000	4581000	6126700	6116700	4959600	4768400	4746600	5906900	4574400	6618900	5678400	5406000	5818900	6957100	5951700	6187700	5610200	6174700	6120400	6816000
A0A804HJD4;A0A8C8KAR0;A0A804HJ96;A0A804HKM8;Q13495-4;Q13495;Q13495-3	A0A804HJD4;A0A8C8KAR0;A0A804HJ96;A0A804HKM8;Q13495-4;Q13495;Q13495-3	Mastermind-like domain-containing protein 1	MAMLD1	874907	390592	708608	515109	389073	662892	226563	467823	323988	779321	1.60168e+06	514919	1136600	602402	420598	307233	622091	358521	573481	355087	508428	688655	784587	743600	793789	560921	499939	502399	290553	338852	528369	310118	445641	425850	344993	510454	395819	464794	457908	449058	1.08366e+06	1383600	265653	156842	594294	653170
A0A804HJC0;Q96IZ7-2;Q96IZ7;H7C5Q0;C9JVB3;A0A804HJI2;A0A804HLK3;C9J713;C9J367	A0A804HJC0;Q96IZ7-2;Q96IZ7;H7C5Q0;C9JVB3;A0A804HJI2;A0A804HLK3	Serine/Arginine-related protein 53	RSRC1	2030600	1980400	2238600	2025400	1776700	2032800	2068800	2244100	2030500	1967700	2243000	2025000	2597700	2006500	2153000	2349700	2112400	2322800	1962200	1813200	2606600	2701200	2077500	1976300	2513200	2388500	2403600	2601300	2749600	2424100	2520200	2694100	2534900	2259100	2587300	2361900	1779500	1766000	2032800	1752900	1799800	1957000	2623300	2748900	2381400	2068500
A0A804HJE2;Q8TF68-3;Q8TF68-2;Q8TF68;F5H8L7;E9PHB3;F5H105;F5H0D6;F5H3Z9;F5GYZ1;F5H6N8;R4GMR4	A0A804HJE2;Q8TF68-3;Q8TF68-2;Q8TF68;F5H8L7;E9PHB3	Zinc finger protein 384	ZNF384	3286100	2784200	2885400	3305200	4020900	3099000	3360900	3404500	3280400	3124300	3288400	3564400	2693600	3757800	3797500	3096300	2783900	4061600	3434800	2930700	4092200	4503800	3202200	5262600	3436400	2855500	2853900	3057400	3141900	3147700	3406000	3719500	3844700	2845900	3366000	3330700	3017700	2989800	2729500	2437600	2365500	3330700	2827500	3291400	2926200	3182900
A0A804HJG7;E7ERI8;E7EW49;O75122-3;E3W994;J3KR49;O75122	A0A804HJG7;E7ERI8;E7EW49;O75122-3;E3W994;J3KR49;O75122	CLIP-associating protein 2	CLASP2	8416800	9131500	8552300	7808600	8147600	7271200	7204800	8278500	10201000	8986300	8250500	8149700	8826100	8427800	7657100	7059500	8893700	7365800	7313100	8529200	6558100	7231100	7378400	7057500	7041700	9140300	9730500	8258600	7095700	7781500	8066700	7810900	8353200	7434000	7661500	7371300	8814400	6643600	7947300	6993800	7593700	7611300	7921400	7955800	8209300	7509000
A0A804HK10;A0A804HJX3;A0A804HKF1;A0A804HJZ9;Q86UE8-3;Q86UE8-2;Q86UE8;J3KRK0;A0A804HIB4;J3QS44;J3QR10;J3QS73;A0A804HJM7	A0A804HK10;A0A804HJX3;A0A804HKF1;A0A804HJZ9;Q86UE8-3;Q86UE8-2;Q86UE8;J3KRK0;A0A804HIB4	Serine/threonine-protein kinase tousled-like 2	TLK2	4405000	6127200	4240800	3861800	5558200	5148800	4442500	4922000	4104800	5666100	4209200	3427900	4457200	3519300	3628800	3616900	4869500	4682900	5034100	6603400	3782300	5523100	5227000	4894600	2653300	5020200	4232900	3390000	4124600	3852700	3994900	6203100	3237400	3819200	4672000	5113300	5283600	6223600	6509600	3081900	6211400	4408700	4318800	5319400	6394500	4648100
A0A804HJY9;Q53GS7;A0A804HJ70;A0A804HK09;A0A804HJB3;Q53GS7-2;A0A804HJ00;A0A804HI94;A0A804HIJ1;A0A804HLL7	A0A804HJY9;Q53GS7;A0A804HJ70;A0A804HK09;A0A804HJB3;Q53GS7-2;A0A804HJ00;A0A804HI94	Nucleoporin GLE1	GLE1	4807200	4235100	4021800	4418200	3985600	4620500	4526300	4441500	4324600	3917400	4224500	4406900	4583100	3975800	4001800	4566600	3814300	4982000	4026600	4554400	5109500	4766600	4267800	4039500	4103700	4404800	4387800	4348700	4504800	4324000	4397000	4452100	4641100	4434000	4400600	4391000	3910200	4223100	4204500	3942300	4172200	4078700	4745100	4289500	4108100	4406100
A0A804HK53;P18074;A8MX75;E7EVE9;A0A804HL97;P18074-2;K7EIT8;A0A804HK75;K7ENL1;K7EKF3;B4E0F6	A0A804HK53;P18074;A8MX75;E7EVE9;A0A804HL97;P18074-2;K7EIT8	TFIIH basal transcription factor complex helicase XPD subunit	ERCC2	3726500	4013700	3559000	4074300	4209500	4156800	4988500	3157800	3470500	3927100	3653300	4057100	3365500	3982700	4118200	4207500	3543400	3969200	3769300	3714700	3492800	3379200	4197000	3790700	3560400	4194300	3573900	4570400	3198300	3797000	4202800	4197800	3461000	3201300	4017200	3856800	4452100	4147500	4321300	3922500	4134300	3575400	4224600	4356400	3950500	4499400
A0A804HK63;Q86XK2-6;C9IYF0;Q86XK2-3;Q86XK2;Q86XK2-5;Q86XK2-4	A0A804HK63;Q86XK2-6;C9IYF0;Q86XK2-3;Q86XK2;Q86XK2-5	F-box only protein 11	FBXO11	411480	509121	477905	1432300	999160	1352400	1989200	538851	538271	1159500	262628	400433	1495500	1384700	489467	442862	178021	453223	743807	580851	1445500	1448100	225407	2439100	1944500	801978	1844400	2174900	581686	1373600	1728100	1642900	1662700	1751800	1580400	1738200	2145800	1477100	1324100	1410800	2052000	1699300	1.0376e+06	1559800	1881600	1251000
A0A804HKE7;H7C456;H0Y2V1;F8W9U4;A0A0J9YW37;A0A0J9YVV8;P27816-7;P27816-3	A0A804HKE7			714211	2571800	2535000	583951	790725	446404	3193800	648209	407733	2388100	424759	2164200	662251	1048300	391629	175940	1717100	1284500	3312300	3369000	398050	904950	1511200	289635	2833300	1405800	398006	2985500	1658100	2093100	1231700	431764	528611	2077400	554575	2110300	740248	647577	350817	874664	464343	1841100	2624000	608854	379338	2925500
A0A804HKF9;Q92889;Q92889-2;A0A804HIY2;A0A804HI16;I3NI48	A0A804HKF9;Q92889	DNA repair endonuclease XPF	ERCC4	3115400	3775100	3354100	3663100	2920300	3461800	3153800	3593100	3582400	3308900	3190900	2916900	4120900	2860700	3239500	2894400	3814600	2609000	3336900	3797600	2492600	2826600	2698300	3457900	3283500	3094200	4416800	2689800	3533900	3913400	2936300	2777400	2889200	3388300	3585500	4111100	3499500	3250600	3734000	2889700	3092100	4408900	3470300	2874100	3811600	3480700
A0A804HKH9;O00170;A0A804HIX8;A0A804HJ38;E9PMH2;V9GYQ3;A0A804HKL7;A0A804HKK3;A0A804HKP8;A0A804HJ46	A0A804HKH9;O00170;A0A804HIX8;A0A804HJ38;E9PMH2;V9GYQ3;A0A804HKL7;A0A804HKK3;A0A804HKP8;A0A804HJ46	AH receptor-interacting protein	AIP	14495000	11793000	12204000	10235000	11187000	10891000	10125000	15103000	11969000	11260000	13492000	14520000	14994000	13916000	12657000	12980000	15546000	13098000	13069000	16796000	10833000	10630000	12850000	12419000	12810000	13887000	15764000	14279000	14375000	14064000	12326000	12371000	13672000	14674000	12343000	15396000	13684000	14273000	13025000	15830000	14605000	16505000	12879000	13843000	15703000	12911000
A0A804HKS6;Q6ZS30;A0A804HJ72;H7BZA0;A0A804HJM0;A0A804HIR8;A0A804HI87;A0A804HHU0;A0A804HKB6;H7C3C8;A0A804HJX4	A0A804HKS6;Q6ZS30;A0A804HJ72	Neurobeachin-like protein 1	NBEAL1	951680	1183900	1150500	1336500	1296700	1344100	987600	938470	1838600	1549200	956840	1221200	670280	657720	1246600	628300	742300	1.38016e+06	1221200	1022700	199177	659210	992070	1468800	1092500	834440	570570	270199	504617	420663	388359	407510	594966	256786	479440	590030	1115700	1062500	377040	158878	320634	556693	1254800	986490	310709	939250
A0A804HKW0;Q9C0K1-2;Q9C0K1-3;Q9C0K1;A0A804HJR0;A0A804HKX2	A0A804HKW0;Q9C0K1-2;Q9C0K1-3;Q9C0K1;A0A804HJR0;A0A804HKX2	Zinc transporter ZIP8	SLC39A8	21163000	33424000	32421000	15479000	12553000	15987000	17958000	24159000	37447000	33311000	23648000	25307000	20446000	14280000	23692000	14813000	21038000	12506000	26452000	21386000	14064000	15885000	16602000	23365000	26972000	17454000	18923000	15029000	13774000	16177000	9009200	12713000	9915900	15911000	12180000	13693000	14891000	19788000	17385000	16622000	15603000	17569000	16579000	15093000	15357000	15060000
A0A804HLD6;Q9NZV5-2;Q9NZV5;H9KV50	A0A804HLD6;Q9NZV5-2;Q9NZV5;H9KV50	Selenoprotein N	SEPN1	9289100	579925	901480	4679900	886100	828310	830180	836770	1291100	1280800	1203400	1013000	1408400	3026000	630120	2681900	1040900	751660	973280	1371900	645060	145910	1967500	798170	279073	1414000	509505	1948700	689710	501880	1337500	1070700	821600	557040	868250	475270	2539400	3254800	1280300	1612000	1317900	772140	808520	1517600	1737400	1341100
F8WCT1;A0A8C8KBE9;Q66PJ3;Q66PJ3-2;Q66PJ3-1;A0A0C4DG62;Q66PJ3-9;Q66PJ3-7;Q66PJ3-3;F5GYV5;H7BZV4;Q66PJ3-10;Q66PJ3-4;A0A0A0MTG7;Q66PJ3-6	F8WCT1;A0A8C8KBE9;Q66PJ3;Q66PJ3-2;Q66PJ3-1;A0A0C4DG62;Q66PJ3-9;Q66PJ3-7;Q66PJ3-3;F5GYV5;H7BZV4;Q66PJ3-10;Q66PJ3-4	ADP-ribosylation factor-like protein 6-interacting protein 4	ARL6IP4	8758000	7606200	6415200	8117600	8648800	8306000	8360600	9935700	7561400	7687700	9702900	8558700	11067000	7014800	7506300	8241600	10134000	8493600	7276400	10809000	6535800	7196900	7656700	7692700	7925400	7530800	10350000	8603400	10146000	10446000	8300100	8040700	8147600	9804000	8562900	11774000	10033000	8324600	9339200	9659000	9413400	9994400	10687000	9958500	10624000	10295000
A0A8C8KX99;Q92674;Q92674-2;Q5JX02;Q5JX01	A0A8C8KX99;Q92674;Q92674-2	Centromere protein I	CENPI	1095500	1031600	686160	1749300	1303500	1379900	1228100	1489500	475781	1827800	1423100	1286500	966620	1602200	918420	1632900	745740	1439800	875920	1154800	1456000	1734600	1159600	1180500	666510	1597900	1543400	1412100	606540	1008400	1898000	1518700	1462800	1284400	1565700	1448200	1073400	857270	1194100	1002100	918790	1536000	1515900	1246600	1271700	1018600
A0A8I5KNB7;Q8WZA1;Q8WZA1-2;A0A8I5KR25;A0A8I5KVA5;A0A8I5QJA9;A0A8I5KQE4;A0A8I5KTS5	A0A8I5KNB7;Q8WZA1;Q8WZA1-2;A0A8I5KR25;A0A8I5KVA5;A0A8I5QJA9;A0A8I5KQE4;A0A8I5KTS5	Protein O-linked-mannose beta-1,2-N-acetylglucosaminyltransferase 1	POMGNT1	460090	905680	813160	599410	661190	736620	885380	828060	1411000	867620	718570	666980	719900	775440	963190	918760	849740	768570	1320100	786880	734660	671450	708690	1329800	1198000	550960	958020	980460	887650	853990	664620	529030	718280	701670	634770	803474	431684	737810	802970	745400	820640	562520	1204000	831650	383600	688850
A0A8I5KPG1;X6RGP5;A0A8I5KQ88	A0A8I5KPG1;X6RGP5		SEC16A	1144600	1550300	1247700	1076500	1473000	900570	1161500	1075000	961130	1436500	1237200	1092800	369360	885970	1307000	507956	1859500	1588000	1500900	1271600	1310500	1737300	432310	1244700	1080600	684500	1989000	595770	1767900	1790600	988240	1372500	1506900	1169400	1730500	1394900	1821600	1.05058e+06	1661100	1193300	2117500	1846800	1142400	923430	1563100	1417100
A0A8I5KPH7;P41229-5;P41229;A0A8I5KQR8;A0A8I5KYW1;A0A8I5KTT1;A0A8I5KXH7;P41229-2;A0A8I5QL21;P41229-4;P41229-3;H7BZF9	A0A8I5KPH7;P41229-5;P41229;A0A8I5KQR8;A0A8I5KYW1;A0A8I5KTT1;A0A8I5KXH7;P41229-2;A0A8I5QL21;P41229-4;P41229-3	Lysine-specific demethylase 5C	KDM5C	1046700	509870	886660	1426800	1355600	1285400	1552900	1387500	1014400	956040	1434000	1190200	1568000	1516800	1124200	1340600	1233300	1171200	1129200	1355300	1015700	1036200	1460900	1042500	1109300	1251800	1283600	1059300	1472500	1013100	1734000	1836800	1486000	1213200	1195800	1572400	1396400	1191800	1206900	1642500	1682300	1538600	1168600	1436300	1439300	1154600
A0A8I5KQ30;H7C0H7;A0A8I5KRB3;A0A8I5KQY4;A0A8I5KYK3;A0A8I5KU55;H7C192;Q8N6S5	A0A8I5KQ30;H7C0H7;A0A8I5KRB3;A0A8I5KQY4;A0A8I5KYK3;A0A8I5KU55;H7C192;Q8N6S5	ADP-ribosylation factor-like protein 6-interacting protein 6	ARL6IP6	2087400	2138200	2966500	2609100	2737800	2320000	1780700	2150500	2944600	3366200	1973900	2040700	1900300	2219700	2936200	2654800	1816100	2688800	2624900	1836400	2296600	2591200	2291500	1941000	2412200	2257200	1915900	2447800	2459200	2577400	1820100	2050700	938270	2395100	2585800	3624400	2170600	2029000	2221900	2183200	2505500	2324300	2720000	3085800	2894400	2003000
F8VPF2;H0YHP1;A0A8I5KQJ4;Q96K12;A0A8I5KXF4;A0A8I5KS86;Q96K12-2;F8VX60;A0A8I5KUM2;A0A8I5KVC4;H0YIE0	F8VPF2;H0YHP1;A0A8I5KQJ4;Q96K12;A0A8I5KXF4;A0A8I5KS86;Q96K12-2	Fatty acyl-CoA reductase 2	FAR2	1.99242e+06	519951	432987	437419	807735	832518	436473	270740	410434	691169	376211	159914	293714	530060	553898	341123	373684	385961	688703	479791	890064	462450	377660	327877	398787	1009500	309669	1.22571e+06	692540	513448	468904	847750	1.94377e+06	1.0971e+06	645540	843503	531612	612108	960510	645230	331940	505490	420975	518177	474095	304760
A0A8I5KQT8;Q96DA6;Q96DA6-2;F2Z3A7;G5E9V2;A0A2R8Y817	A0A8I5KQT8;Q96DA6;Q96DA6-2;F2Z3A7	Mitochondrial import inner membrane translocase subunit TIM14	DNAJC19	3621700	3049300	3191400	4684100	4845100	4751900	3705800	3848700	3099900	3672200	4620600	4076600	2879100	4272800	4635800	5546100	2569400	3552100	4319500	3517300	3789800	3736100	4953000	4401900	4152900	3384400	2873600	5423300	4185700	3297600	3620900	3574000	3292600	4153400	3788500	4145100	2832500	3497500	3230400	2220200	3024400	3160300	3155100	3559500	4045900	2944400
A0A8I5KQX1;C9J2V2;A0A087X1B1;Q9Y6K9;Q9Y6K9-2;A0A087X0G7;A0A087WUW6;D3DWY0;A0A8I5KQX5;Q9Y6K9-3;C9JN51;C9JH59;A0A8I5KYQ7;C9JCG6;A0A8I5KRU9;A0A087X1K7	A0A8I5KQX1;C9J2V2;A0A087X1B1;Q9Y6K9;Q9Y6K9-2;A0A087X0G7;A0A087WUW6;D3DWY0;A0A8I5KQX5;Q9Y6K9-3	NF-kappa-B essential modulator	IKBKG	6845800	6843800	7530700	6059100	5779800	5928100	5782200	8224900	6242000	6223500	7669200	7163900	8073600	5403700	6456200	6616100	8809100	7210900	5771200	8563400	6784900	7264400	5547500	6598900	6680000	6401700	8458700	5770300	7099400	7992600	5372700	4977800	5847300	8771500	6822700	8367200	8714700	6645600	7617100	7606700	7543100	8633500	7479100	8019000	8095200	7574600
A0A8I5KTN1;A0A8I5KVF2;A0A8I5KTI7;A0A8I5KR05;A0A8I5KUE4;A0A8I5KY61;O95248-4;O95248-5;O95248;A0A8I5KXX8;A0A8I5KXN1;A0A8I5KU87;A0A8I5KYG9;A0A8J8YTQ8;A0A8I5KT60;A0A8I5KW56;A0A8I5KRX8;A0A8I5KXH4;A0A8I5KUL5;A0A8I5KS68;A0A8I5QKT8;A0A8I5KZ29;A0A8I5KT25;H0Y5W8;A0A8I5QKN6;A0A8I5KS97;A0A8I5KS51;A0A8I5KYT4;A0A8I5KUS0;A0A8I5KWI8;A0A8I5KU03;A0A8I5KPS7;A0A8I5QJN2;A0A8I5KUU6	A0A8I5KTN1;A0A8I5KVF2;A0A8I5KTI7;A0A8I5KR05;A0A8I5KUE4;A0A8I5KY61;O95248-4;O95248-5;O95248;A0A8I5KXX8;A0A8I5KXN1;A0A8I5KU87;A0A8I5KYG9;A0A8J8YTQ8	Myotubularin-related protein 5	SBF1	1306500	1578900	1309500	1174500	1279800	1486500	1370700	840990	1240000	1261100	1075300	1103800	1382000	1242400	1361200	1002300	1283400	1139200	1043800	1125200	949270	1205500	1091100	1310400	1146300	1153100	1035800	1099800	1191500	1290900	1663500	1715400	1815200	1210700	1577500	990240	931880	1274200	1148300	1200400	1305100	1270200	1411700	1364000	1144000	1306400
A0A8I5KR14;O15344;O15344-2;C9J453;A0A8I5KPE0	A0A8I5KR14;O15344;O15344-2;C9J453;A0A8I5KPE0	E3 ubiquitin-protein ligase Midline-1	MID1	3499500	3138900	2823600	4050100	3665300	4013600	3907400	3829500	2673700	2633800	3425600	3352600	3563500	4026000	1897500	5197100	3807300	5146300	1884400	3763300	4243500	4364400	3804000	2351500	2064700	4144200	3604000	3925900	3023000	3112500	2725700	2870700	3012800	2949100	2925600	3214900	4108300	4974400	4256900	4714600	4730400	3327900	3113300	2907900	3319700	2823700
A0A8I5KWI4;A0A8I5KVE6;A0A8I5KR65;A0A8J8YX80;A0A8I5KTR7;Q9BZQ6-2;Q9BZQ6;A0A8I5KSQ8;H0Y498;A0A8I5KU04	A0A8I5KWI4;A0A8I5KVE6;A0A8I5KR65;A0A8J8YX80;A0A8I5KTR7;Q9BZQ6-2;Q9BZQ6;A0A8I5KSQ8;H0Y498;A0A8I5KU04	ER degradation-enhancing alpha-mannosidase-like protein 3	EDEM3	1401300	1270900	1649400	574280	1323200	985890	1771600	1202800	1828900	2030900	1334300	1516600	1636400	2027300	1351700	1758000	1320100	1251100	1722600	1583600	1315300	1321900	2211100	1266200	1660800	1809400	1192000	1802500	2142200	1856800	1958100	2473800	2090000	2489600	2085300	1858300	1810100	1742900	1534500	2116400	1837100	2065600	2048200	2106500	1968500	2374700
A0A8I5KRK1;A0A8I5KYQ0;Q9H2M9;A0A8I5KRP1;A0A8I5KZB3;A0A8I5QJC9;A0A8I5KSQ5;A0A8I5KWJ9;A0A8I5QJG4;Q9H2M9-2;F8WDJ2	A0A8I5KRK1;A0A8I5KYQ0;Q9H2M9;A0A8I5KRP1;A0A8I5KZB3;A0A8I5QJC9;A0A8I5KSQ5;A0A8I5KWJ9;A0A8I5QJG4	Rab3 GTPase-activating protein non-catalytic subunit	RAB3GAP2	5178600	5455800	5527700	4193800	4144000	4343200	3909700	5235900	5567200	5844700	5215500	4868600	5006900	4529600	4938500	3755800	5179000	3929500	4805200	5103200	3554600	3910500	4069300	5039300	5133600	4251400	5273300	4345200	4029300	4288000	3759800	3579600	3892800	4182100	3844300	4397200	5210000	5575600	4835400	5637000	5312100	4303500	4630500	4518300	4434000	4820100
A0A8I5KRU1;J3KR72;P49848;P49848-3;C9JTY6;C9J088;P49848-4;P49848-2;A0A8I5KQQ6;C9JFL8;A0A8I5KR77;C9JIS2;A0A8I5KSI7;F8WEJ7;A0A8I5KTW4;C9JHQ8	A0A8I5KRU1;J3KR72;P49848;P49848-3;C9JTY6;C9J088;P49848-4;P49848-2;A0A8I5KQQ6;C9JFL8;A0A8I5KR77	Transcription initiation factor TFIID subunit 6	TAF6	2322900	2240500	2521600	2172700	2260600	2275800	2436700	2412200	2105600	2151900	2192100	2266300	2122700	2752500	2105400	2966100	2137500	2541200	2263300	2365200	2981900	2844100	2772600	2304000	2214500	2563600	1999800	2688400	2659700	2764600	2434600	2542100	2704800	2805100	2497600	2474400	2257900	2011100	2193800	2023900	2128200	2652500	2479600	2356300	2296600	2217600
Q96SN8;Q96SN8-2;Q96SN8-3;Q96SN8-4;A0A8I5QKL1;A0A8I5KTP5;A0A8I5KXG0;A0A8I5KRU7;A0A8I5KXB5;A0A0A0MRG9;A0A8I5KYJ8;A0A8I5KPG9;A0A8I5KYS3;B1AMJ5;A0A8I5QJG6;F8WCI3;F8WF55;Q5JTU8;A0A8I5KX24;F8WBJ0;E9PJK3;A0A087WVQ4;A0A087WWI2;A0A8I5KWN7;A0A087WWY1;A0A087X0I1;E9PJU0	Q96SN8;Q96SN8-2;Q96SN8-3;Q96SN8-4;A0A8I5QKL1;A0A8I5KTP5;A0A8I5KXG0;A0A8I5KRU7;A0A8I5KXB5;A0A0A0MRG9;A0A8I5KYJ8;A0A8I5KPG9;A0A8I5KYS3;B1AMJ5;A0A8I5QJG6;F8WCI3	CDK5 regulatory subunit-associated protein 2	CDK5RAP2	23094000	22264000	22605000	21341000	21735000	19263000	19282000	21376000	18380000	24089000	21407000	20435000	21840000	18817000	30273000	20997000	21105000	20216000	21410000	21562000	21108000	21299000	20881000	22019000	22609000	16909000	22143000	20671000	23209000	23976000	19624000	20238000	19863000	22278000	20634000	21330000	23782000	19838000	24281000	21247000	24260000	25957000	25559000	24410000	23657000	24053000
A0A8I5KSE4;Q8NEY1-2;Q8NEY1-3;Q8NEY1;A0A0A0MRJ3;Q8NEY1-7;Q8NEY1-4;Q8NEY1-5;Q8NEY1-6;H0Y6F6	A0A8I5KSE4;Q8NEY1-2;Q8NEY1-3;Q8NEY1;A0A0A0MRJ3;Q8NEY1-7;Q8NEY1-4;Q8NEY1-5;Q8NEY1-6	Neuron navigator 1	NAV1	620610	1130000	845470	863908	347581	1853100	605730	1614100	1245200	1554300	545128	1116700	1083000	611637	389761	615280	1711500	827340	503316	2077600	965550	1254300	374480	630280	278355	4594000	1148000	711120	560260	1879100	625990	1895600	1089700	1805400	1241600	772420	2140300	1046500	1532400	964060	250620	1011100	2291700	1609100	1002600	2205300
A0A8I5KSX0;J3KNV4;Q13683-9;Q13683-7;Q13683-3;Q13683;G3V2C6;H0YJ98;Q13683-10;A0A8I5KXI3;G3V2I4;A0A8I5QJA5	A0A8I5KSX0;J3KNV4;Q13683-9;Q13683-7;Q13683-3;Q13683;G3V2C6;H0YJ98;Q13683-10	Integrin alpha-7;Integrin alpha-7 heavy chain;Integrin alpha-7 light chain;Integrin alpha-7 70 kDa form	ITGA7	554085	1736800	2593300	835050	300290	1458900	813660	572920	1611600	2421500	650421	672460	442910	322570	1598500	280936	763149	439883	1672100	625922	463900	223130	609580	1555100	1831900	1.2898e+06	484423	976472	561090	490910	1350400	1077800	941700	587592	711980	231440	1003000	192690	619890	428660	552830	806150	329101	980801	455430	451246
A0A8I5KT58;Q9ULH0;Q9ULH0-4;A0A8I5KX08;E9PH70;A0A8I5KZ42;A0A8I5QL22;A0A1W2PPB7;A0A8I5QJC0;A0A8I5KPM9;A0A8I5KQK7;H7C584;H0Y8E4;Q9ULH0-3;A0A8I5KTL1;A0A8I5KTG3;Q9ULH0-5;A0A1W2PPY4;F8WAY8	A0A8I5KT58;Q9ULH0;Q9ULH0-4;A0A8I5KX08;E9PH70;A0A8I5KZ42;A0A8I5QL22;A0A1W2PPB7;A0A8I5QJC0;A0A8I5KPM9;A0A8I5KQK7;H7C584;H0Y8E4;Q9ULH0-3;A0A8I5KTL1;A0A8I5KTG3	Kinase D-interacting substrate of 220 kDa	KIDINS220	3044600	2495800	2733600	2496100	2563800	2378000	2733400	2781300	2362300	2499200	3104500	3126900	2858900	3578800	3020300	3000300	2913300	2584000	2987400	2707400	2867500	2916200	3038900	3398400	3458600	3036200	2744600	3424900	2466900	2441600	2410200	2845400	2694200	3197000	2450900	2739100	2069100	3205800	2516600	3145000	3482300	2771900	2843800	2441200	2780800	2660200
A0A8I5KT93;Q15047-3;Q15047;E9PRF4;E9PQM8;Q15047-2;X6R732;E9PS59;E9PAP1;X6RHV1;B0QZE6	A0A8I5KT93;Q15047-3;Q15047;E9PRF4;E9PQM8;Q15047-2	Histone-lysine N-methyltransferase SETDB1	SETDB1	2375100	2175400	1627500	1710400	2924800	2861800	2274900	3084800	2342500	2452000	2869100	3662100	2105100	2241700	2295500	3326000	2260500	2416800	2471900	2778500	2813200	2666700	3465700	2383600	2466000	2571000	2211200	3086600	2171500	1528900	3727900	2321000	2933600	1794800	2861100	2600400	2069100	2782000	1700400	1849200	554330	2666400	2856100	1956800	1386000	2464700
A0A8I5KZ46;A0A8I5KTD3;Q8IWF2;A0A8I5KVQ6;A0A8I5KV30;Q8IWF2-2	A0A8I5KZ46;A0A8I5KTD3;Q8IWF2;A0A8I5KVQ6;A0A8I5KV30;Q8IWF2-2	FAD-dependent oxidoreductase domain-containing protein 2	FOXRED2	335330	502270	147273	828551	622160	688270	716720	847098	606930	381280	432900	684292	593521	923280	688250	586774	408930	471040	652630	528590	416160	832901	598370	356677	864449	512316	532275	293570	379230	655509	1313700	1005800	965300	407060	1383500	843553	601980	666200	535650	619456	538240	297667	460860	683654	364880	433440
A0A8I5KTH0;F5GXE4;O95260-2;A0A8I5KQ75;A0A8I5KT53;A0A8I5KS65;A0A8I5KNV5;F8WAC9;A0A8I5QKV3;A0A8I5KWA6;O95260;A0A8I5KX91;A0A8I5KZ10;A0A8I5KVR2;A0A8I5KNT9;A0A8I5KZ28;A0A8I5QJC4;A0A8I5KSU2;A0A8I5QKZ7;A0A8I5KX41;A0A8I5KU86;A0A8I5KXB4	A0A8I5KTH0;F5GXE4;O95260-2;A0A8I5KQ75;A0A8I5KT53;A0A8I5KS65;A0A8I5KNV5;F8WAC9;A0A8I5QKV3;A0A8I5KWA6;O95260;A0A8I5KX91;A0A8I5KZ10;A0A8I5KVR2;A0A8I5KNT9;A0A8I5KZ28;A0A8I5QJC4	Arginyl-tRNA--protein transferase 1	ATE1	1800500	1936100	2022700	1984400	1671300	1784500	1322400	1863800	2106100	1652900	1666400	1404500	1696900	1622600	1208400	1644300	2007600	1195700	1448700	1594100	1376000	1371900	1168600	1754800	1285300	1714000	1548000	1191000	1855200	1354700	1389800	1509000	1401500	1568000	1393600	1757800	1507500	1968200	1957200	1334300	1758700	1894900	1524300	1544900	1692800	1683700
A0A8I5KTN6;H7C1R8;H7BZC0;O76082;O76082-3	A0A8I5KTN6;H7C1R8;H7BZC0;O76082;O76082-3	Solute carrier family 22 member 5	SLC22A5	1730300	1538600	1073200	1499600	1910200	1314600	1911200	1525500	1326300	1561800	2178700	1732400	1312700	2115300	1746300	1828600	1587400	1267200	2129900	1838400	1552500	1580000	1480000	1760200	1784600	1129800	1446000	1257300	1114000	923320	1021200	1440500	1355100	1195400	1491400	1148500	1700100	1568000	1397100	1196400	1310500	1209700	1296900	1374700	1155600	1392700
Q15746;A0A8I5KU53;Q15746-6;Q15746-2;Q15746-3;Q15746-5;A0A8I5QKL9;Q15746-4;Q15746-7;Q15746-11;A0A8I5KUB2;A0A8I5KUP2;Q15746-9;A0A8I5QJW9;A0A8I5KTQ1;A0A8I5QKW8;A0A8I5QJT9;A0A8I5KUH4;A0A8I5KYZ0;A0A8I5KXG8;D6R9C2;A0A8I5KQY6;A0A8I5KYB9	Q15746;A0A8I5KU53;Q15746-6;Q15746-2;Q15746-3;Q15746-5;A0A8I5QKL9;Q15746-4;Q15746-7;Q15746-11;A0A8I5KUB2;A0A8I5KUP2;Q15746-9;A0A8I5QJW9;A0A8I5KTQ1;A0A8I5QKW8	Myosin light chain kinase, smooth muscle;Myosin light chain kinase, smooth muscle, deglutamylated form	MYLK	1845300	3061000	1234400	1671500	1047900	714850	1061100	2235100	1530700	2147600	1593800	1165800	1236400	838700	1249000	3161000	1042600	729010	902240	1219800	1123800	760820	1187900	680170	1527400	1602500	1393700	1020500	749010	979420	759830	697700	1148600	1062700	1109300	910160	1172600	1591400	1469700	1611500	1914900	882390	1124200	835850	1015200	1574600
F8W7Q4;A0A8I5KUL7;Q96A26;E9PH05;A0A8I5KW67;A0A8I5KUT6;A0A8I5QJA3	F8W7Q4;A0A8I5KUL7;Q96A26;E9PH05	Protein FAM162A	FAM162A	34481000	32761000	31468000	35515000	34902000	32357000	37735000	29343000	33438000	30802000	29846000	31639000	34520000	36163000	36850000	33611000	31045000	37604000	37631000	29355000	39523000	36297000	35730000	41152000	40021000	37819000	33784000	37760000	37463000	34242000	41431000	39838000	41941000	33854000	34245000	31680000	31138000	28288000	31652000	30690000	29140000	32837000	34223000	31669000	33456000	28689000
A0A8I5KXJ0;A0A8I5QL16;A0A8I5KYJ3;A0A8I5KUT1;Q7Z2K6;A0A8I5QJH1;A0A8I5QJT4;A0A8I5KWW9;E7ER77;A0A8I5KNY4;A0A8I5QJM6;A0A0C4DGF0;Q7Z2K6-2;A0A8I5QKK8;A0A8I5QJQ5;A0A8I5KR85	A0A8I5KXJ0;A0A8I5QL16;A0A8I5KYJ3;A0A8I5KUT1;Q7Z2K6;A0A8I5QJH1;A0A8I5QJT4;A0A8I5KWW9;E7ER77;A0A8I5KNY4	Endoplasmic reticulum metallopeptidase 1	ERMP1	17447000	19999000	21955000	21426000	21031000	22324000	20365000	17941000	23727000	25266000	20185000	19303000	16525000	15097000	15700000	20583000	15084000	19187000	14699000	16476000	21356000	21060000	16818000	15320000	15535000	14961000	16511000	15571000	18571000	17413000	11918000	12464000	12942000	17210000	12333000	18191000	13958000	17748000	14186000	16020000	16250000	16845000	17930000	18883000	16424000	19379000
O95490-6;A0A8I5KUX3;O95490-5;B1ALU3;O95490;A0A6I8PTT2;B1ALU1;A0A6I8PRJ0;A0A6I8PRM6;O95490-7;O95490-2;H0Y5C0;A0A6I8PUE4;A0A6I8PLG0;O95490-4;A0A6I8PRQ0;O95490-3;A0A6I8PIV6;H0Y3V3;A0A6I8PU30	O95490-6;A0A8I5KUX3;O95490-5;B1ALU3;O95490;A0A6I8PTT2;B1ALU1;A0A6I8PRJ0;A0A6I8PRM6;O95490-7;O95490-2;H0Y5C0;A0A6I8PUE4;A0A6I8PLG0;O95490-4;A0A6I8PRQ0;O95490-3;A0A6I8PIV6	Latrophilin-2	LPHN2;ADGRL2	1093100	1769400	1645200	922610	596040	1023100	1021000	1121700	1600800	1615400	870590	575610	966710	2777300	1722400	920280	462410	1215700	1632000	818620	924420	1414000	3302000	1893200	1625500	3325300	1118800	2819000	1212300	712350	1637000	1958500	1978500	1219300	1511700	967320	1161300	1012300	1463300	1145300	880080	878320	1660600	1051000	342860	1660600
A0A8I5KV60;H0YC37;A0A8I5QJR0;Q6P1X5;A0A8I5KSY6	A0A8I5KV60;H0YC37;A0A8I5QJR0;Q6P1X5;A0A8I5KSY6	Transcription initiation factor TFIID subunit 2	TAF2	3291700	2577100	3152900	3229600	2762700	2723500	3167900	3799300	3529500	2814700	3005300	3609300	3806500	3241000	2682400	3117000	3179500	3961700	3021300	2513600	3890800	4038200	3211400	3218900	2777900	3530400	3172400	3699600	3008000	2935500	2953000	3225700	2766600	2669200	3171400	2688800	2649300	3006600	2687800	1984300	2122500	2566400	2807200	2738000	2232700	2850500
O75534;O75534-2;A0A8I5KV85;O75534-4;O75534-3;A0A8I5KW72;A0A8I5KPJ6;A0A8I5KXH5;A0A8I5QKX0;A0A8I5KPC0;A0A8I5QJA6;A0A8I5KTQ3;E9PLT0;E9PNG3;A0A8I5KXL1;A0A8I5KYL8;A0A8I5KWW0;A0A8I5KPQ8;A0A8I5KS07;A0A8I5KW29;A0A8I5KYL4;A0A8I5KNL1;E9PLD4;A0A8I5KYY8;E9PKN4;E9PJK7	O75534;O75534-2;A0A8I5KV85;O75534-4;O75534-3;A0A8I5KW72;A0A8I5KPJ6;A0A8I5KXH5;A0A8I5QKX0;A0A8I5KPC0;A0A8I5QJA6;A0A8I5KTQ3;E9PLT0;E9PNG3;A0A8I5KXL1;A0A8I5KYL8;A0A8I5KWW0;A0A8I5KPQ8;A0A8I5KS07;A0A8I5KW29	Cold shock domain-containing protein E1	CSDE1	14371000	10309000	10613000	13222000	13714000	13526000	12744000	13436000	11548000	10845000	14084000	13728000	14429000	14233000	14611000	12801000	14764000	11850000	14753000	15926000	10533000	10446000	13222000	13761000	14355000	12168000	13547000	13428000	13553000	13716000	17045000	15825000	16140000	13038000	15964000	13057000	13288000	11844000	11778000	12961000	11434000	12704000	12520000	12934000	12738000	13065000
A0A8I5KV92;A0A8I5KT99;A0A0U1RQK7	A0A8I5KV92;A0A8I5KT99;A0A0U1RQK7			6893700	7745300	7364400	5624600	5996600	6234200	5591100	7260300	8099200	7201300	6810300	6410800	6865100	6508800	6538100	4924000	7678900	5141800	6883700	8009300	4832400	4697300	5724300	6840700	6680200	6369900	7961100	5724400	7094500	7855600	7045500	6962100	6826900	7008500	7304900	7231200	8142100	6829400	8020200	6918900	6285000	7953200	7442300	7956500	7603900	8128000
A0A8I5KVK5;A0A8I5KSD7;A0A8I5QKK6;A0A8I5KV27;A0A8J8ZTU4;A0A8I5KXK0;Q8N490;A0A8I5KXZ5;Q8N490-4	A0A8I5KVK5;A0A8I5KSD7;A0A8I5QKK6;A0A8I5KV27;A0A8J8ZTU4;A0A8I5KXK0;Q8N490	Probable hydrolase PNKD	PNKD	3771900	5004400	5131900	5183900	7145900	7820900	5773500	3613300	7741300	6367000	4408500	4607200	3504500	4094400	7483600	1418700	4593600	4776800	7423500	3376300	4216100	4238700	4396300	209611	7430100	4183300	4404100	4717200	5354200	3608400	4058300	2781400	3266500	3052100	1362900	3581100	4152500	5211500	3934200	4927700	3893400	3120000	3794200	4612500	4770900	4277300
A0A8I5KVM3;A0A8I5QL44;Q7Z7C8;Q7Z7C8-2;Q7Z7C8-4;A0A8I5KXI2;A0A0A0MRR3;A0A8I5QJI2;B4DZU5;A0A8I5KTT0;A0A8I5QL33	A0A8I5KVM3;A0A8I5QL44;Q7Z7C8;Q7Z7C8-2;Q7Z7C8-4;A0A8I5KXI2;A0A0A0MRR3;A0A8I5QJI2;B4DZU5;A0A8I5KTT0	Transcription initiation factor TFIID subunit 8	TAF8	846970	833810	1163200	529210	1342200	792990	305890	1037000	820750	1237000	1219700	1735800	1922400	1536500	781130	1476200	1284600	1269300	1130900	1531200	855420	1496800	856910	393210	1254700	1006500	1198500	1266000	1082200	1477200	1565400	1211000	1340500	1374900	1795500	1602300	868020	1301000	1186200	1039900	1576000	1572100	1294000	1277300	1455000	1648000
A0A8I5KW31;Q5T7V8;Q5T7V8-2	A0A8I5KW31;Q5T7V8;Q5T7V8-2	RAB6-interacting golgin	GORAB	3715600	3911000	4080200	3418100	3054000	2357400	3033500	3307500	7637800	7813200	477462	2880200	3448900	2665500	3301100	4924100	4035900	2683900	213885	4830800	3391600	3266200	2634700	3840500	4758500	4278400	4704500	4198200	4047900	3314500	3026200	4073100	360048	4805300	3163900	3833100	5092100	4957800	4268600	4000600	5720600	6938200	3599400	6519000	4321400	3616600
A0A8I5KW38;Q8IWJ2;A0A8I5QJB7;A0A8I5KVA2;B8ZZW2;H7BYJ9;B8ZZA5;U3KQE0;U3KPU4	A0A8I5KW38;Q8IWJ2;A0A8I5QJB7;A0A8I5KVA2;B8ZZW2	GRIP and coiled-coil domain-containing protein 2	GCC2	1782100	3226000	2996800	2553600	2429100	2437100	2597400	2105500	2975100	3118900	2049300	2064800	2174100	2110200	2289400	1643900	2499000	1745800	2466600	2236100	1892800	1735700	1751000	2098100	2647000	2045700	2135000	1991500	1634200	1645400	1973900	2014100	1722900	1724900	2031500	1560700	2647600	2783700	2716100	2931800	2701100	1712900	2183200	2404200	1739100	2163100
A0A8I5KW55;Q8N766-2;Q8N766;Q8N766-3;H7C5A2;A0A8I5KQA0;A0A8I5KRL9;A0A8I5KTE8;A0A8I5KXE1;A0A8I5KWE3;Q5TG59;A0A8I5KSM5;H7C4E3	A0A8I5KW55;Q8N766-2;Q8N766;Q8N766-3;H7C5A2;A0A8I5KQA0;A0A8I5KRL9;A0A8I5KTE8	ER membrane protein complex subunit 1	EMC1	13231000	15008000	15473000	14080000	13812000	14115000	14579000	14059000	15457000	15498000	14822000	14756000	12236000	13471000	13326000	13762000	12909000	14421000	13271000	12331000	14546000	13683000	13663000	15113000	13965000	13153000	13556000	13564000	12937000	12615000	13426000	15101000	13818000	12162000	13885000	12817000	11741000	12025000	12060000	11774000	11765000	12563000	12494000	12793000	11893000	13214000
Q96DZ1;A0A8I5KWJ1;Q96DZ1-3;A0A8I5KQC1;A0A8I5KY03;A0A8I5KXM1;Q96DZ1-2;A0A8I5KYU6;A0A8I5KRL2;A0A8I5KXV7;A0A8I5KUW0;A0A8I5KU57;A0A8I5KVT1;A0A8I5KTC7;A0A8I5KVG1;A0A8I5KYX4;A0A8I5KUG7;A0A8I5KWA3;A0A8I5KTW2;A0A8I5KTD9;A0A8I5KXY6;A0A8I5KR40;A0A8I5KS40;A0A8I5KU16	Q96DZ1;A0A8I5KWJ1;Q96DZ1-3;A0A8I5KQC1;A0A8I5KY03;A0A8I5KXM1;Q96DZ1-2;A0A8I5KYU6;A0A8I5KRL2;A0A8I5KXV7;A0A8I5KUW0;A0A8I5KU57;A0A8I5KVT1;A0A8I5KTC7;A0A8I5KVG1;A0A8I5KYX4;A0A8I5KUG7;A0A8I5KWA3;A0A8I5KTW2	Endoplasmic reticulum lectin 1	ERLEC1	3546500	4315900	4599400	4405500	4161300	4669700	4407400	2948700	4281900	4612500	3321100	3559300	2729800	3468700	3974600	3062800	2976100	3023900	3581000	3205300	2980100	3348600	3894200	3716300	3750200	3104400	2883100	3271000	3318800	3122900	3682500	3098000	3190500	3338800	3857000	3017900	3572900	5254000	3207000	4472400	4495200	2850100	3737000	3495100	2610800	3667600
A0A8I5KWQ7;Q16850-2;H7C0D0;O00522;C9JIY2;C9JD81;A0A3B3ITR4;A0A8I5KUF9;A0A8I5KQD8;C9J718;C9JF32;O00522-3;O00522-2;A0A8I5KW41;C9IYR8;C9JEW7;A0A8I5KQH3;A0A8I5KVW5;A0A8I5KX77;A0A8I5KWG2;A0A8I5KVY1;A0A0C4DG23	A0A8I5KWQ7;Q16850-2	Lanosterol 14-alpha demethylase	CYP51A1	9022900	6653900	6627400	6655000	7018000	6738500	7046100	8816900	6872900	6003900	8631100	9020400	8358400	7739800	7932300	10471000	8324500	10516000	7246300	8281400	10788000	9679400	8337600	8669500	8338300	7451700	8197000	7740500	14161000	11878000	8139500	8961700	7313300	11713000	8782100	11069000	6002700	5161200	5615600	4810300	5381300	10694000	7467100	7249600	11793000	7475300
P21359;P21359-6;P21359-2;A0A8I5KWR6;A0A8Q3WL04;H0Y465;P21359-4;J3KSB5;A0A8I5KYK6;A0A8I5KSM3;A0A8I5KSC3;P21359-3;P21359-5;J3QSG6;A0A8I5KV71;A0A8I5KWT7;J3QLS2;J3KSX8;A0A8Q3WL49	P21359;P21359-6;P21359-2;A0A8I5KWR6;A0A8Q3WL04;H0Y465;P21359-4;J3KSB5	Neurofibromin;Neurofibromin truncated	NF1	12873000	9573200	13507000	9026700	7690500	9556900	9386800	12374000	13383000	13028000	4832100	8528900	10794000	9949700	3190100	7045300	7627800	2856700	11776000	10957000	9551600	7003600	7896800	8863600	1025400	9610300	10233000	10499000	7762200	8120900	9834700	8614800	8277000	6437900	7940000	6768300	9715100	8894200	9353700	7983700	8813400	12625000	10211000	9057700	6044200	10406000
A0A8I5KX04;O94913;E9PQ01;E9PKN0;E9PQF9;E9PNY7	A0A8I5KX04;O94913;E9PQ01;E9PKN0	Pre-mRNA cleavage complex 2 protein Pcf11	PCF11	2235600	2140700	2352500	2663100	2249500	2350500	2584300	2250200	2187200	1998300	2259600	2230900	2478900	2411800	2202100	2276600	2296700	2514500	2206500	2572800	2690200	2654100	2580100	2316200	2536200	2458300	2658800	2344500	2580800	2442200	2454600	2708400	2887200	2509200	2621500	2574600	2527000	2207900	2732600	2341900	2407700	2500400	3110700	2718600	2723700	2657400
A0A8I5KX72;O15226;O15226-2	A0A8I5KX72;O15226;O15226-2	NF-kappa-B-repressing factor	NKRF	9826300	6728700	6785800	8927500	8542300	9078400	9443400	10447000	6754400	6222700	10168000	10794000	9113700	10928000	7405500	10089000	9242500	11892000	7407300	9041200	11742000	11796000	10549000	7967800	7675200	11125000	9216800	10685000	10243000	9781400	7349400	7204900	7426000	9858800	7354700	9533100	8064100	8310700	7902000	7732200	8381200	9162900	8526400	8276100	9441700	8367000
A0A8I5KXR3;Q03164-2;Q03164;Q03164-3;A0A8I5KY70;A0A8I5KQ03;A0A3B3ITT7;A0A8I5KQV5;E9PR05;A0A8I5QJJ1;A0A8I5KW84;A0A8I5KRW5;A0A8I5KVD4;A0A8I5KVV7;A0A3B3ISN4	A0A8I5KXR3;Q03164-2;Q03164;Q03164-3	Histone-lysine N-methyltransferase 2A;MLL cleavage product N320;MLL cleavage product C180	KMT2A	6399300	2643100	2829000	3785300	3273300	3177400	3313200	3520700	2735900	3087600	3890000	3608900	3246900	4317600	2973800	3777700	3199800	3778300	3401700	3089900	3906700	4857600	4044400	3154100	3052600	4162100	3540400	3890200	3701700	4192900	4057700	4457600	5862100	3980700	4015800	3577800	3225000	2461000	3240700	3222800	2776100	4049700	3986400	3437900	3453000	2795500
A0A8I5KXR5;Q9HCD6-2;Q9HCD6;J3KRP9;Q9HCD6-3;Q9HCD6-4;J3QQY7;J3KTM5	A0A8I5KXR5;Q9HCD6-2;Q9HCD6	Protein TANC2	TANC2	2449000	3488000	3441800	2672000	2537700	3034800	2553000	2972400	3822100	3398700	2363900	2284700	2617200	2035800	3119800	1054400	2576900	1917800	2968300	2073000	1576600	1163300	1896700	3249200	3209900	2006300	2229500	1769100	2623400	2199200	1978600	1767800	1984000	1768200	2423600	2106300	2482300	3600600	2764900	3331500	3614000	2769600	1970100	1902100	2032400	1878800
Q9NVM4;A0A8I5QKZ3;A0A8I5KZ92;Q9NVM4-3;A0A8I5KXS9;A0A8I5KYD6;A0A8I5KRW2;H3BRD3;A0A8I5KPT4;A0A6Q8PFP4;A0A8I5KZ05;H3BNC0;A0A8I5KQA6;A0A8I5KRV0;A0A8I5KRA7;A0A8I5KPP4;A0A8I5KWG5;Q9NVM4-4;Q9NVM4-2;H3BPZ8;H3BSS9	Q9NVM4;A0A8I5QKZ3;A0A8I5KZ92;Q9NVM4-3;A0A8I5KXS9;A0A8I5KYD6;A0A8I5KRW2;H3BRD3;A0A8I5KPT4;A0A6Q8PFP4;A0A8I5KZ05;H3BNC0;A0A8I5KQA6;A0A8I5KRV0;A0A8I5KRA7;A0A8I5KPP4;A0A8I5KWG5;Q9NVM4-4;Q9NVM4-2	Protein arginine N-methyltransferase 7	PRMT7	2782600	2276500	3288900	1379600	2841400	2155500	1949700	2132800	2209300	2193600	2624000	1993500	2134800	2241600	2049600	1455000	2091000	1760200	2687300	2797200	1730900	1994100	806680	1760300	5172400	2003400	2451800	2198600	1827000	1775000	232495	6805400	1776800	2596000	1790100	349717	2617800	2292500	1124200	484229	2027900	1936900	1799200	2515500	2437000	973340
A0A8I5QJ84;A0A8I5QKZ8;A0A8I5KY42;G5E9G7;Q9P2S2-2;Q9P2S2;A0A8I5KTJ4	A0A8I5QJ84;A0A8I5QKZ8;A0A8I5KY42;G5E9G7;Q9P2S2-2;Q9P2S2;A0A8I5KTJ4	Neurexin-2	NRXN2	1011000	692880	677461	595538	1290400	589239	565142	623338	400660	722613	632735	223428	1217900	718520	851931	787030	442748	682791	982187	888150	667432	1055800	360618	498716	470306	586490	800100	715960	1210700	909040	724310	931500	328684	1271500	718040	654001	319289	1422100	1533500	1122700	1130000	340635	545913	1030100	996310	1569300
D6RFH4;A0A8I5QKN7;O43169;A0A8I5KSY3;A0A8I5KYK4;J3QR91;A0A8I5KSY8;A0A8I5KP74;H3BUX2;A0A8I5KX20;A0A8I5QJ67;A0A8I5KVH4	D6RFH4;A0A8I5QKN7;O43169;A0A8I5KSY3;A0A8I5KYK4;J3QR91;A0A8I5KSY8;A0A8I5KP74;H3BUX2;A0A8I5KX20;A0A8I5QJ67	Cytochrome b5 type B	CYB5B	84086000	139600000	148200000	82519000	88821000	89318000	85997000	81658000	157680000	158220000	87161000	91275000	73819000	80533000	101010000	101410000	69766000	77824000	110750000	68954000	90424000	94202000	82612000	95977000	121980000	73101000	69447000	83723000	92637000	80215000	71989000	63194000	73275000	78748000	61785000	84822000	77478000	75188000	68915000	73002000	79408000	65651000	81576000	91892000	77173000	92100000
A0A8I5QKQ8;O15269;A0A8I5KUM4;A0A2R8Y4S0;A0A2R8Y6A2;O15269-2;A0A8I5KWE0;A0A2R8Y763	A0A8I5QKQ8;O15269;A0A8I5KUM4	Serine palmitoyltransferase 1	SPTLC1	12053000	11001000	10946000	11835000	11718000	11320000	11584000	11645000	10851000	10943000	13298000	12585000	11431000	14122000	10563000	14454000	11917000	15847000	10477000	11483000	16183000	16987000	14515000	10760000	10834000	14106000	11467000	14115000	9742700	9105300	13727000	13961000	13622000	9764200	13586000	9197800	10374000	10251000	9922700	9515100	9612100	9216100	11496000	10522000	9064600	11246000
A0A8I5QKY1;P38435;A0A8I5KXJ8;P38435-2;A0A8I5QJ91;A0A8I5KXY4;A0A8I5QJS0;A0A8I5KZ18;A0A8I5QJA4;A0A8I5KY98;A0A8I5KXQ8;A0A8I5KT68;F8WCF0;F8WB98;A0A8I5KV68	A0A8I5QKY1;P38435;A0A8I5KXJ8;P38435-2;A0A8I5QJ91;A0A8I5KXY4;A0A8I5QJS0	Vitamin K-dependent gamma-carboxylase	GGCX	4928000	4913500	5083400	6259700	6415900	6144500	6204700	4359600	5540400	5401900	5074900	5260900	4262100	5681500	5910800	5790800	4070700	5371600	6005800	4637000	5783500	6206100	5884300	6097500	6383000	6523300	4355400	6057900	4632600	4776800	5538400	5428800	5591100	4867000	5429200	4207000	5135300	6238000	5012000	5621600	5942900	4296700	6007300	5596400	4246000	6337400
Q5BJF6-4;A0A8J8YVX4;Q5BJF6;Q5BJF6-3;A0A8J8Z1C3;Q5BJF6-2;Q5BJF6-10;Q5BJF6-7;Q5BJF6-6;Q5BJF6-9;Q5BJF6-8;Q5BJF6-5;Q5T4C3;S4R3R9;Q5T4C6;S4R411;Q5T4C8;S4R462	Q5BJF6-4;A0A8J8YVX4;Q5BJF6;Q5BJF6-3;A0A8J8Z1C3;Q5BJF6-2;Q5BJF6-10;Q5BJF6-7;Q5BJF6-6;Q5BJF6-9;Q5BJF6-8;Q5BJF6-5	Outer dense fiber protein 2	ODF2	1311900	1200400	1998800	1976300	1382100	1857200	1511300	1501700	1346700	1937000	1531400	1666400	766640	2211200	1710500	1352800	1630800	2213600	1137100	1256600	1629500	1920000	2037500	2105100	1128200	1648800	2039600	1245400	2361700	2938200	2115600	579430	1795500	2182900	1859900	2111200	2395700	1647000	2208300	2038100	688420	2133600	2412500	2053100	2517700	1790700
A0A8J8YW94;H0Y3N9;Q9UPP1-4;Q9UPP1-3;Q9UPP1-2;Q9UPP1;Q9UPP1-5;A0A8I5KT77;A0A8I5KVK1;H0Y589;H0Y7M8	A0A8J8YW94;H0Y3N9;Q9UPP1-4;Q9UPP1-3;Q9UPP1-2;Q9UPP1;Q9UPP1-5;A0A8I5KT77;A0A8I5KVK1;H0Y589	Histone lysine demethylase PHF8	PHF8	852280	786380	800280	1325900	645990	585240	1111700	1198600	763720	695750	979460	1099600	1102000	765140	728620	1563200	535089	578130	608320	1168300	782500	977640	897360	669490	688880	895590	906850	850680	1003900	1334600	474296	464640	811820	847480	585240	1323400	809390	609070	760140	746300	609640	980900	882640	983140	852730	881660
A0A8J9ASZ5;Q86TC9;A0A087WX60;Q86TC9-2;A0A804CFL5;A0A8I5KRJ0;A0A8I5KT31;A0A8I5QL13;A0A8I5KX00	A0A8J9ASZ5;Q86TC9;A0A087WX60;Q86TC9-2	Myopalladin	MYPN	2999700	610644	690920	2478700	3598800	6560100	6022300	4447300	4649900	265394	4284700	4806000	7538800	1554000	1890300	2184900	2811600	2808500	3730800	2674100	9005100	6936500	1716800	2777400	1947600	531020	2833400	523600	483795	4758800	1730900	501800	443066	2478800	1993100	2836800	3541700	4066100	2005700	5178300	6101500	2207200	2168700	785760	2998700	2001300
A0A8J9AUI2;Q15042;Q15042-3;Q15042-4;A0A8I5KRH8;A0A8I5KT44;A0A8I5KW23;C9J1R5;A0A8I5KWG9;A0A8I5KSB6	A0A8J9AUI2;Q15042;Q15042-3;Q15042-4;A0A8I5KRH8	Rab3 GTPase-activating protein catalytic subunit	RAB3GAP1	5472800	5977400	5410000	4408900	4793400	4871300	4459600	5092000	5790200	5948000	5032000	5041400	5109100	4542200	5224600	3819600	5242100	3929000	5345400	5486700	3710900	3892600	4490900	5104000	4947200	4504900	5166800	4720200	4275200	4943900	3965000	3735900	4032100	4629900	4163900	4738100	5981500	5901000	5798300	5969900	6383100	4629800	5266700	5456100	4451400	5482500
A0A8J9BYE6;Q14678;A0A8I5KT40;A0A8I5QKT2;A0A8I5KUD8;A0A8I5KXH8;A0A8I5KUI5;A0A8I5KP85;A0A8I5KZ49;A0A8I5KUM3;A0A8I5KRP2;Q14678-2;A0A8I5KTS9;A0A8I5KSV2;A0A8I5KNW9;A0A8I5KVK4;Q5W0W3;Q5W0W2	A0A8J9BYE6;Q14678;A0A8I5KT40;A0A8I5QKT2;A0A8I5KUD8;A0A8I5KXH8;A0A8I5KUI5;A0A8I5KP85;A0A8I5KZ49;A0A8I5KUM3;A0A8I5KRP2;Q14678-2;A0A8I5KTS9;A0A8I5KSV2;A0A8I5KNW9;A0A8I5KVK4	KN motif and ankyrin repeat domain-containing protein 1	KANK1	3580800	3347600	2845400	3576300	4771500	3880800	3302900	5156400	4475200	3927700	3939900	4435900	5583300	5087100	4091400	6583500	5207500	2300000	2870000	5265200	2397500	4714400	6274200	6951100	4535100	4112900	6080800	5509100	5540000	5189700	3337100	5773700	5742200	5657400	6583400	6678900	6527100	5941800	5035300	4681000	6016800	4070200	5025300	4483100	6077300	3113600
A0A8J9BZL8;A0A8I5KZ68;A0A6Q8KRG2;Q08379;A0A8I5QJQ7;A0A8I5KNZ1;A0A8I5KT73;A0A1W2PQY5;A0A087WYC0;B7ZC06;A0A8I5KUW5;A0A8I5KQL3;A0A8I5KZ34;A0A8I5KRU0;A0A8I5QL14	A0A8J9BZL8;A0A8I5KZ68;A0A6Q8KRG2;Q08379;A0A8I5QJQ7;A0A8I5KNZ1;A0A8I5KT73;A0A1W2PQY5;A0A087WYC0	Golgin subfamily A member 2	GOLGA2	13344000	14587000	14841000	13810000	12623000	14196000	14339000	12897000	13339000	14061000	13758000	13195000	12327000	12404000	13848000	15371000	12255000	14700000	14109000	11902000	15226000	13359000	12128000	13006000	14573000	12674000	13328000	12097000	14814000	14445000	15390000	15172000	14895000	16040000	15178000	15097000	12573000	12701000	12102000	12062000	11943000	13292000	13995000	13589000	14158000	13741000
Q14789;A0A8J9C4H3;Q14789-2;E7EU81;Q14789-3;Q14789-4;C9J8Q0;A0A8Q3SHH2;A0A8Q3WK92;A0A8Q3WKA7;H0Y867;A0A8Q3SHI9;A0A8Q3SHP0;A0A8Q3WLC9;A0A8Q3SHQ4;A0A8Q3SHM0;A0A8Q3WKE2;A0A8Q3SHH5;A0A8Q3SHQ9;A0A8Q3WKV5;A0A8Q3SHI6;A0A8Q3WK91;A0A8Q3WKG5;A0A8Q3SHR7;A0A8Q3WLG1;A0A8Q3SHM5;A0A8Q3WLR7;F8WF12	Q14789;A0A8J9C4H3;Q14789-2;E7EU81;Q14789-3;Q14789-4;C9J8Q0;A0A8Q3SHH2;A0A8Q3WK92;A0A8Q3WKA7;H0Y867;A0A8Q3SHI9;A0A8Q3SHP0;A0A8Q3WLC9;A0A8Q3SHQ4;A0A8Q3SHM0;A0A8Q3WKE2;A0A8Q3SHH5;A0A8Q3SHQ9	Golgin subfamily B member 1	GOLGB1	17251000	17515000	16507000	19017000	18915000	18610000	19315000	16824000	16285000	16770000	17147000	16926000	16345000	19314000	18441000	20719000	16452000	21558000	18599000	15815000	20070000	18937000	18853000	20220000	18539000	19359000	16392000	18738000	18754000	18594000	22567000	22795000	22691000	18808000	23161000	17159000	16273000	17685000	16967000	17138000	17848000	16878000	18060000	16856000	17021000	17698000
Q8NFD5-1;A0A8Q3S458;Q8NFD5-3;Q8NFD5-2;Q8NFD5;A0A6Q8NVI4;A0A3F2YNW7;H0Y7H8;A0A1B0GTJ8;A0A8J9GB59;A0A1B0GWJ2;A0A1B0GVK1;H0Y2R3;A0A6I8PTU7;A0A1B0GVH0;A0A1B0GU65;A0A1B0GU09;A0A1B0GV92	Q8NFD5-1;A0A8Q3S458;Q8NFD5-3;Q8NFD5-2;Q8NFD5;A0A6Q8NVI4;A0A3F2YNW7;H0Y7H8;A0A1B0GTJ8;A0A8J9GB59;A0A1B0GWJ2;A0A1B0GVK1	AT-rich interactive domain-containing protein 1B	ARID1B	2600500	2358000	2251000	3109000	2931100	3056400	3117100	2892800	2367200	2434800	2683400	2743300	2448700	3020100	1701600	3089600	2529200	3564600	1595700	2493000	3438900	3709400	3692000	1959200	2046500	3429500	2595500	3113600	2948800	2734600	3480200	3650700	3656000	2905400	3303700	2834900	2218100	2625600	2386700	2371300	2727400	2989100	3030700	3062400	2538800	2857100
Q4G0J3;A0A8Q3SHF1;A0A8Q3SHH4;H0YA82;A0A8Q3SHN7;A0A8Q3SHG9;A0A8Q3WK75;A0A8I5KUI4;A0A8I5KSZ3;A0A8I5KYN2;A0A8I5KQG7;D6RFF0;Q4G0J3-2;A0A8Q3SHL6;D6R9Z6;D6RF49;D6RF22;D6RBH8	Q4G0J3;A0A8Q3SHF1;A0A8Q3SHH4;H0YA82;A0A8Q3SHN7;A0A8Q3SHG9;A0A8Q3WK75;A0A8I5KUI4;A0A8I5KSZ3;A0A8I5KYN2;A0A8I5KQG7	La-related protein 7	LARP7	7983700	8411500	8038500	8740900	8146900	8320100	8480100	7974700	8871000	8091900	8233800	8068200	9138400	8996100	8929500	9003100	8249500	8942300	8915900	8356900	8605200	9310600	8230400	8976000	9138700	9241500	8786500	8466800	10210000	9573200	10557000	10187000	10277000	9008300	9713800	9061000	8653200	8100800	8201800	9437600	8415500	8806500	8778200	9194400	9134400	9463800
A0A8Q3SHG3;Q5VT66;Q5VT66-2;A0A494C1P3;A0A8Q3SHL7;H7BYZ9;Q5VT66-3;X6RIL1;H0YDX4	A0A8Q3SHG3;Q5VT66;Q5VT66-2;A0A494C1P3;A0A8Q3SHL7;H7BYZ9;Q5VT66-3	Mitochondrial amidoxime-reducing component 1	MTARC1	3469600	2623100	2826900	2607800	1798300	2600100	3088200	3702400	2671200	2806300	3276900	3557500	3722500	3711100	3483800	2977800	3070700	3622800	4328300	3116200	3833100	3894000	2983400	3044700	3543600	4564200	2982800	4021700	3905300	3830800	4665500	4840700	4773800	4434300	4621300	4253500	2745500	3442900	2998400	3987000	3921400	3446000	3015500	3223700	2965900	3701400
Q96AP0;A0A8Q3WLR8;A0A8Q3SHY1;A0A8Q3WLT1;A0A8Q3WKP5;A0A8Q3WM11;R4GND4;R4GNJ5;A0A8Q3SHY4;A0A8Q3SI14;A0A8Q3WKP4;A0A8Q3WKU3;A0A8Q3SI54;A0A8Q3SI48;Q96AP0-2;R4GMR6;A0A8Q3SHZ0	Q96AP0;A0A8Q3WLR8;A0A8Q3SHY1;A0A8Q3WLT1;A0A8Q3WKP5;A0A8Q3WM11;R4GND4;R4GNJ5;A0A8Q3SHY4;A0A8Q3SI14;A0A8Q3WKP4;A0A8Q3WKU3;A0A8Q3SI54;A0A8Q3SI48;Q96AP0-2;R4GMR6	Adrenocortical dysplasia protein homolog	ACD	782922	455146	2361700	476481	140422	216108	509923	444330	636207	799936	2164300	316671	3176800	3181000	2897300	446736	2754900	382533	421772	303926	636148	2905300	3118800	496812	2592400	509524	2523800	2896600	3211100	2737400	2831300	3386600	3709500	388988	605119	3806300	266289	3219100	3546000	3366400	2789300	2684700	5007100	3401100	408415	2555600
A0A8Q3SHZ3;O95613;O95613-2;A0A8Q3SHY5;A0A8Q3SHZ8;H7C2A3;A0A8Q3SHV6	A0A8Q3SHZ3;O95613;O95613-2	Pericentrin	PCNT	4847300	4271600	4164500	5113000	4165800	4958300	4455200	6165300	4902800	4407800	4659000	5780900	4685000	4200600	4402800	4532400	4363600	3812500	8726200	4212300	3657300	3992200	5058400	4351800	4825200	3834200	3504600	4160500	3858200	4106600	2894200	3040300	2003600	4210400	4061100	3885900	3506000	4297100	4196500	4097000	3978200	3950400	4368100	4438500	3972600	4754200
A0A8Q3SIB5;A0A8Q3SIA3;A0A8Q3SI97;G3V106;Q9NT68-2;Q9NT68;F8VNQ3	A0A8Q3SIB5;A0A8Q3SIA3;A0A8Q3SI97;G3V106;Q9NT68-2;Q9NT68;F8VNQ3	Teneurin-2;Ten-2, soluble form;Ten-2 intracellular domain	TENM2	559254	612893	339905	255676	465184	882145	357397	554294	49896	316655	493245	282798	718663	618331	619042	216273	922921	812770	1.09957e+06	736510	577188	345901	373313	437245	565868	374481	720526	1.08661e+06	638572	753995	503612	378693	401706	746930	50322	904125	362345	704566	1.0641e+06	131250	749524	304493	554205	1.08228e+06	830926	290858
A0A8Q3SIB8;A0A8Q3SIF4;O43909;H0YBJ7	A0A8Q3SIB8;A0A8Q3SIF4;O43909	Exostosin-like 3	EXTL3	2732000	2773200	1835000	1932600	2209600	1957300	1920200	2060700	2017600	1791300	2192500	526730	429040	1919300	2097000	1917100	834090	1979300	1955400	753190	1950400	3437600	1634300	2657800	1795500	1729700	1901700	1827000	2446200	2143100	663365	1105800	2222500	1659500	603268	1861900	2102600	1441900	469191	2420900	662876	1771200	3193300	2074300	2067500	2286900
A0A8Q3SIC5;P14649;F8W1I5;A0A8Q3SIF0;A0A8Q3SI90	A0A8Q3SIC5;P14649;F8W1I5;A0A8Q3SIF0	Myosin light chain 6B	MYL6B	1715000	2488300	1990800	1840000	2184800	1824500	1831400	1845600	2270100	1755400	1532300	1551900	1889000	1880600	1510300	1530400	2138100	2273400	1747800	1930900	1686800	1825400	1846500	1897700	1474500	1435400	1758500	1907200	2088700	2273200	1726500	1666800	1762300	1762800	1936100	2232000	1844400	2065600	1983900	2248300	2102800	1778100	1496700	1790500	1910000	1942900
Q14790-9;A0A8Q3SID9;Q14790-2;Q14790;Q14790-4;A0A8Q3WKY8;Q14790-3;A0A8Q3SI66;Q14790-8;Q14790-7;E7ETB7;Q14790-6;Q14790-5;E7EQ01;E7EQ06;E7EVN1;C9JB29;H7C0E2;F8WF39	Q14790-9;A0A8Q3SID9;Q14790-2;Q14790;Q14790-4;A0A8Q3WKY8;Q14790-3;A0A8Q3SI66;Q14790-8;Q14790-7;E7ETB7;Q14790-6;Q14790-5;E7EQ01;E7EQ06;E7EVN1	Caspase-8;Caspase-8 subunit p18;Caspase-8 subunit p10	CASP8	2374400	3980400	3220600	2141500	1997100	2290700	2022300	2344000	3525500	3220900	1979500	2135200	2502100	2374800	2864600	1704100	2919600	1814900	2792000	2430900	1941700	1968000	2551300	3321600	2694000	2702300	2680000	2704300	1859400	1705600	1911400	1862200	1899200	1452400	1618800	1980200	3048300	2388900	3193200	2374400	2519600	2112500	2773600	2130800	1811400	2583600
A0A8Q3SIE0;P08603;A0A8Q3SI99;A0A8Q3SID8;A0A8Q3SIA1;A0A8Q3SIC3;A0A8Q3WLF7;A0A8Q3WKW3;A0A8Q3SIB6;A0A8Q3WKW7;A0A8Q3WLY2;A0A8Q3SI78;A0A8Q3SJ41;A0A8Q3WKW6;A0A8Q3SIE8;A0A8Q3WKX0;A0A8Q3WL05;A0A0D9SG88;A0A8Q3WM71;A0A8Q3WKW2;P08603-2;A0A8Q3SI76;A0A8Q3SID7;A0A8Q3WKX4;A0A8Q3SID3;A0A8Q3SI55;Q5TFM2;A0A8Q3SI73;A0A8Q3WM65;Q6NSD3;Q02985;Q02985-2	A0A8Q3SIE0;P08603;A0A8Q3SI99;A0A8Q3SID8;A0A8Q3SIA1;A0A8Q3SIC3;A0A8Q3WLF7;A0A8Q3WKW3;A0A8Q3SIB6;A0A8Q3WKW7;A0A8Q3WLY2;A0A8Q3SI78;A0A8Q3SJ41;A0A8Q3WKW6;A0A8Q3SIE8;A0A8Q3WKX0	Complement factor H	CFH	2182700	2626500	2562400	1328000	725750	880300	870850	2588700	2628200	2125400	2224800	2567100	2372300	2704300	2716000	775870	2482700	916260	2984900	2144900	1070000	1720200	2217600	3492200	2477500	3494300	3117600	2707300	4620600	4255200	7337000	7424200	7044300	4149100	6942500	3981300	2119400	3858500	2188100	3512200	3450300	3914500	5272500	4542300	3871900	4401800
A0A8Q3SIF8;O75319;A0A8Q3SIB0;A0A8Q3SIE6;A0A8Q3SI85	A0A8Q3SIF8;O75319;A0A8Q3SIB0;A0A8Q3SIE6;A0A8Q3SI85	RNA/RNP complex-1-interacting phosphatase	DUSP11	1069100	959180	1399400	1232100	355010	1003900	1464300	707140	1222600	474480	683990	706500	633910	967690	1084500	720460	433780	983070	1052700	393370	819390	464510	709135	882360	1096200	1048400	707110	698680	513230	763362	889200	628866	418443	916440	1011100	693360	600625	496400	1181400	778779	973830	654430	967180	377081	1.15152e+06	468806
A0A8Q3SIG5;K7ESE6;A0A8Q3WL84;Q9BUM1;A0A8Q3WL73	A0A8Q3SIG5;K7ESE6;A0A8Q3WL84;Q9BUM1;A0A8Q3WL73	Glucose-6-phosphatase 3	G6PC3	2514000	2879500	2524900	2246600	3298100	2521300	2934000	2386200	2100800	2271700	2146500	2096900	2975900	3536200	2461500	1616100	2349700	2742100	1887300	2385000	2908500	3298100	2286700	2765900	2469500	2607700	2425400	2105600	2317500	2059300	1827100	2853700	4407300	944300	2368200	1449300	2371500	2236500	1915700	2348800	1889000	1811500	1771100	1171100	1053100	2062200
A0A8Q3SII1;Q96HW7;A0A8Q3WKC9;A0A8Q3WKC7;A0A8Q3SHL8;A0A8Q3WKC3;A0A8Q3WKB9;A0A8Q3SHM4;A0A8Q3SHR8;A0A8Q3SHT4;A0A8C8UVZ7;A0A8Q3WKW5;A0A8Q3WKB5;Q96HW7-2;A0A8Q3WKC2;A0A8Q3SHK8;F8WAA7;E9PIM3	A0A8Q3SII1;Q96HW7;A0A8Q3WKC9;A0A8Q3WKC7;A0A8Q3SHL8;A0A8Q3WKC3;A0A8Q3WKB9;A0A8Q3SHM4;A0A8Q3SHR8;A0A8Q3SHT4;A0A8C8UVZ7;A0A8Q3WKW5;A0A8Q3WKB5;Q96HW7-2;A0A8Q3WKC2	Integrator complex subunit 4	INTS4	3200000	3152700	2914700	3213600	3278400	3274200	3142800	3216800	2885300	3208800	3525200	3484300	2999400	3286500	3509700	3142300	2971100	3232100	3243000	3111100	3712300	3311300	3579800	3208300	3673200	3321100	3142900	3273600	3111800	3209100	3491900	3875600	3152100	3752300	3108900	3101000	2878700	3013500	2924600	2821100	3047400	3411800	2984800	2914100	3400800	3003100
A0A8Q3SIL6;P49459;A0A0D9SG71;A0A0R4J2E5;P49459-3;A0A0D9SEZ6;P49459-2	A0A8Q3SIL6;P49459;A0A0D9SG71;A0A0R4J2E5;P49459-3;A0A0D9SEZ6;P49459-2	Ubiquitin-conjugating enzyme E2 A	UBE2A	9541700	8118900	7741700	7975900	8125500	8117100	9416400	8067000	7399500	7754900	7769800	8316400	9682800	8736100	7778600	8784200	9390300	9918000	6522400	10558000	8730600	9716000	8556600	8788300	6891000	9502800	11162000	9071200	10217000	9075000	8164300	7051100	8277700	9729200	8548900	9468700	10800000	9668700	10584000	9144800	10340000	10378000	9597100	9799600	10826000	9268700
A0A8Q3SIP9;P82675;A0A8Q3WKG3;A0A8Q3SHY8;A0A8Q3WKL2	A0A8Q3SIP9;P82675;A0A8Q3WKG3	28S ribosomal protein S5, mitochondrial	MRPS5	7309000	7844900	7497100	8128100	8203600	8102900	8399000	7303800	7445200	7881100	7481000	7605800	6520500	7965000	9628500	8570700	6271300	7452900	9236200	6539600	7267400	7643800	8071200	9527400	9678600	7473900	5940700	8527600	7602600	7254400	7448200	6707400	6588300	7752400	6746600	7217600	6656200	6660600	6842700	6555700	6350900	6711300	7198800	6855900	6432500	7494900
A0A8Q3WLI5;A0A8Q3SIR6;Q59FU8;A0A8Q3SJI5;P25445-6;P25445;A0A8Q3WLK1;A0A8Q3WLK6;A0A8Q3WLL4;A0A8Q3SIY4;K9J972;A0A8Q3WM13;A0A087WTM9;P25445-7;P25445-5;P25445-4	A0A8Q3WLI5;A0A8Q3SIR6;Q59FU8;A0A8Q3SJI5;P25445-6;P25445;A0A8Q3WLK1;A0A8Q3WLK6;A0A8Q3WLL4	Tumor necrosis factor receptor superfamily member 6	FAS	3900800	5854000	6276100	4201000	4061500	4309100	4595600	3771300	4931400	5867700	3744600	4082400	3363100	3697800	4410600	4017100	3628800	4111900	4614700	3503800	4585700	3926600	4080300	4760100	4639900	3691400	3420000	3728200	4149100	4257600	3361300	3535400	3463700	4266300	3504400	3437700	3309200	4231700	3572500	3932500	4158500	3571200	5270700	4808200	3766000	4679300
A0A8Q3SIU6;Q9HCE0;A0A8Q3SJD2;A0A8Q3SIP5;A0A8Q3SIJ2;Q9HCE0-2;K7EPN4;K7EM87;K7ENK5;A0A8Q3SIJ4	A0A8Q3SIU6;Q9HCE0;A0A8Q3SJD2;A0A8Q3SIP5;A0A8Q3SIJ2;Q9HCE0-2;K7EPN4;K7EM87	Ectopic P granules protein 5 homolog	EPG5	1047300	1135200	1487900	1187300	1370500	1202300	624220	454281	1430800	1132900	951110	834740	893510	985080	317774	1519200	1067700	1008000	1008800	909150	1045700	1309000	991900	1221500	891480	852880	928410	887590	675586	1101900	905120	2187900	1223800	472940	1048300	924550	1059200	1229600	1262600	1759000	1070200	1146000	982780	1203600	1308400	1002900
A0A8Q3SJ04;A0A8Q3WLH9;O15287;A0A8Q3WMK6;C9JSE3;F8WC08	A0A8Q3SJ04;A0A8Q3WLH9;O15287;A0A8Q3WMK6	Fanconi anemia group G protein	FANCG	1297300	1266100	1195700	1884200	2134400	1879400	1474900	1360800	2341300	1900400	577318	1235900	1340100	1108400	1213600	541002	1148600	1623300	1538800	1756800	1738900	1270500	452003	1242800	991500	1458400	1546300	1384400	1810100	1430100	2273600	1711900	1296100	1361000	1562400	1635400	576166	683854	1498300	691190	1161300	1603900	3104300	1076200	1547200	1386300
A0A8Q3WK80;Q9NZL9;A0A8Q3WK74;H7C0X7;Q9NZL9-3;A0A8Q3WK93;A0A8Q3WLC0;A0A8Q3WKR9;A0A8Q3WLP1;E5RJR3;Q9NZL9-5	A0A8Q3WK80;Q9NZL9;A0A8Q3WK74;H7C0X7;Q9NZL9-3	Methionine adenosyltransferase 2 subunit beta	MAT2B	12369000	11709000	11426000	10127000	10240000	10781000	9831200	12654000	10960000	10664000	11488000	10561000	13892000	12771000	10419000	10931000	13661000	9884300	10723000	15189000	8788500	9682600	11252000	11382000	10827000	12266000	14023000	12145000	10602000	11693000	11206000	9566000	11628000	11771000	12382000	12687000	14134000	12235000	12590000	11888000	13111000	13108000	12114000	12371000	13861000	12285000
A0A8Q3WKZ8;A0A8Q3WKF1;Q92552;Q92552-2;G5EA06;A0A8Q3WL16;A0A8Q3SHR4;A0A8Q3WKI2;D6RH20;A0A8Q3WK86;A0A8Q3WKS8;A0A8Q3WKH0;A0A8Q3WKM3;A0A8Q3WLL6;A0A8Q3WLW2;A0A8Q3WKI8	A0A8Q3WKZ8;A0A8Q3WKF1;Q92552;Q92552-2;G5EA06;A0A8Q3WL16;A0A8Q3SHR4;A0A8Q3WKI2;D6RH20;A0A8Q3WK86	28S ribosomal protein S27, mitochondrial	MRPS27	15605000	14483000	14904000	17480000	17691000	17429000	18946000	16695000	15555000	15698000	16128000	17501000	15318000	19105000	19133000	19802000	14320000	19322000	18859000	14659000	22200000	20725000	19452000	20615000	19988000	19059000	14756000	19962000	18112000	16939000	18589000	19025000	17843000	16782000	18253000	16307000	14234000	15366000	14722000	13574000	13814000	15898000	12688000	14415000	15420000	13994000
A0A8Q3WKJ4;Q7Z3B4-3;Q7Z3B4;A0A8Q3WLP2;A0A8Q3WKK2;Q7Z3B4-2;A0A8Q3WKJ3;A0A8Q3WL42;A0A8Q3SHX2;A0A8Q3WKP8;A0A8Q3WLY5	A0A8Q3WKJ4;Q7Z3B4-3;Q7Z3B4;A0A8Q3WLP2;A0A8Q3WKK2;Q7Z3B4-2;A0A8Q3WKJ3;A0A8Q3WL42;A0A8Q3SHX2	Nucleoporin p54	NUP54	8614200	7114900	7798700	9183500	8380200	8674000	8873300	7694500	8550200	7744400	8989500	9013500	8650600	9264700	8540200	9131800	7993200	8715900	8344600	8185700	9103900	7477600	9656400	8400500	8617100	8950000	8176400	10895000	8767700	7793100	9717800	9552300	9173900	8537700	8305000	8934000	7728200	8037100	7387300	7903000	7394700	8091200	8790900	8848900	8024400	8868200
O00203-3;O00203;A0A8Q3WKJ9;A0A8Q3WL34;A0A8Q3WKK0;A0A8Q3SHS3;A0A8Q3SIS1;A0A8Q3SHR2;A0A8Q3SI03;A0A8Q3WKN2;A0A8Q3SHW6;A0A8Q3SHU2;A0A8Q3SIM7;A0A8Q3WKI5;A0A0S2Z4Z4;A0A8Q3WKF8;A0A8Q3SHP3;A0A8Q3SHS6;A0A5F9UJV3;Q13367-4;A0A590UKC4;A0A590UJ60;Q13367;A0A590UJW5;Q13367-3;A0A590UJU0;A0A590UK04;A0A590UKD3;A0A590UJU7;A0A590UJE5;A0A590UK69;A0A590UJ44;F5GYB0;A0A590UK30;A0A8Q3SHV5	O00203-3;O00203;A0A8Q3WKJ9;A0A8Q3WL34;A0A8Q3WKK0;A0A8Q3SHS3;A0A8Q3SIS1;A0A8Q3SHR2;A0A8Q3SI03;A0A8Q3WKN2;A0A8Q3SHW6;A0A8Q3SHU2;A0A8Q3SIM7;A0A8Q3WKI5;A0A0S2Z4Z4;A0A8Q3WKF8;A0A8Q3SHP3;A0A8Q3SHS6	AP-3 complex subunit beta-1	AP3B1	6383800	8432100	7484100	7265200	7011500	7259800	6688300	6653900	7690800	8104800	6510200	6316300	6986000	6339800	6795200	5676400	7034400	5283400	6674400	7251000	4816900	5320000	6809800	7499900	7013500	5944000	6636900	6182400	5672600	5723800	5405700	5727900	6005400	5665800	6538900	5910600	7581400	7554600	7635700	7737300	7342800	6297800	6554100	6625100	6393600	6823200
A0A8Q3WKK4;O94875-12;A0A8Q3WKH1;O94875-4;O94875-3;O94875-2;H7BXR3;O94875-5;A0A8Q3SHW0;H7BZX1;O94875-6;C9JWC3;C9J4Z9;C9JZ60;C9J372;C9JN77;C9JI79;C9IZT7;C9JDX2;C9JG84;C9J9D3;C9JFS9;C9JC90;C9JM25;C9J620;C9JEA9;C9JL62;C9J348;A0A3B3IRR9;A0A3B3IT56;C9J3W4;C9IZ89;C9JLD6	A0A8Q3WKK4;O94875-12;A0A8Q3WKH1;O94875-4;O94875-3;O94875-2;H7BXR3;O94875-5;A0A8Q3SHW0	Sorbin and SH3 domain-containing protein 2	SORBS2	6943200	13422000	13702000	12614000	12195000	12038000	12629000	7452600	12286000	12905000	6379200	6886300	7814700	1664200	12713000	3845300	6491000	3401200	13241000	6753800	3914700	4629000	1757000	14287000	13098000	1548300	7338700	1153200	9646800	9838800	8491400	9730400	9868100	10463000	11462000	8807200	10397000	12387000	10049000	13370000	13140000	8632800	8469400	7968400	9028000	8005600
A0A8Q3WKK5;A0A8Q3SI24;A0A8Q3WLQ2;Q5JRG1;H7BYF2;A0A8Q3WKL7;A0A8Q3WKQ7;Q9BVL2-2;Q9BVL2-3;Q9BVL2;A0A8Q3WKK3	A0A8Q3WKK5;A0A8Q3SI24;A0A8Q3WLQ2;Q5JRG1;H7BYF2;A0A8Q3WKL7;A0A8Q3WKQ7;Q9BVL2-2;Q9BVL2-3;Q9BVL2;A0A8Q3WKK3	Nucleoporin p58/p45	NUPL1	6986000	5980200	7125000	7148200	7543100	7702000	7310700	5633200	7332700	7184900	9123600	7835700	6683300	6816600	7709600	6513800	5993900	6135800	8290200	6175900	7179200	8102500	8502700	7870000	8550100	6503500	5276800	8391800	7631300	6038400	7187500	6845100	6413200	6031200	6692600	6186000	5574800	6256000	4485600	5525500	5300600	6750200	6354700	7387900	5475600	7169100
A0A8Q3WKN6;A0A8Q3SIW6;Q9Y4B5;Q9Y4B5-3;Q9Y4B5-2;J3QL92;Q9Y4B5-4	A0A8Q3WKN6;A0A8Q3SIW6;Q9Y4B5;Q9Y4B5-3;Q9Y4B5-2	Microtubule cross-linking factor 1	MTCL1	683680	803970	233840	473270	694270	659330	197400	413768	1.0706e+06	532109	388789	297310	302070	394770	448935	673170	376090	249442	478999	682375	140390	214220	301160	546238	359520	147600	226300	300930	285950	345980	498322	146749	334480	459250	437980	363028	886970	1825500	2072600	1678600	693450	1407100	139910	442540	954510	782705
A0A8Q3WKR3;Q13362-2;Q13362-3;Q13362;Q13362-4;Q13362-5;Q96B13;H0YN84;G3V2U3;H0YJZ3;H0YJ49;H0YJ35	A0A8Q3WKR3;Q13362-2;Q13362-3;Q13362;Q13362-4;Q13362-5;Q96B13	Serine/threonine-protein phosphatase 2A 56 kDa regulatory subunit gamma isoform	PPP2R5C	3227600	2795200	2888800	2477000	3058000	3346400	2927900	2957000	2800600	2628600	3339400	3382800	3518200	2889800	2874100	3162100	3318100	3609700	2677500	3490400	3630700	3664700	3220800	3578000	2836300	3095700	3522100	3090200	3103200	3277800	3428100	3534000	3126500	2971700	3708100	3146900	3102800	3738500	2789600	2904900	3071100	3515900	3070900	3304300	3900200	2906600
A0A8Q3WKT3;O43251-8;O43251-6;O43251-2;O43251;B0QYV1;A0A0G2JRA5;O43251-5;O43251-10;A0A8Q3SI58;A0A8Q3SI75;B0QYY4;O43251-4;O43251-9;O43251-7;O43251-3;S4R469;A0A804HJM2;F8VZG9;A0A6Q8PH77;A0A087X2B1;F8VR27;J3KNW3;Q9NWB1;F8VZY7;A0A6Q8PFM4;B7Z1U7;I3L1D4;A0A804HKG7;A0A6Q8PHA3;Q9NWB1-4;Q9NWB1-5;Q9NWB1-3;Q9NWB1-2;A0A6Q8PGE0;S4R3K7;A0A0G2JRD1	A0A8Q3WKT3;O43251-8;O43251-6;O43251-2;O43251;B0QYV1;A0A0G2JRA5;O43251-5;O43251-10;A0A8Q3SI58;A0A8Q3SI75;B0QYY4;O43251-4;O43251-9;O43251-7;O43251-3;S4R469;A0A804HJM2;F8VZG9;A0A6Q8PH77;A0A087X2B1;F8VR27;J3KNW3;Q9NWB1;F8VZY7;A0A6Q8PFM4;B7Z1U7;I3L1D4;A0A804HKG7;A0A6Q8PHA3;Q9NWB1-4;Q9NWB1-5;Q9NWB1-3;Q9NWB1-2;A0A6Q8PGE0	RNA binding protein fox-1 homolog 2;RNA binding protein fox-1 homolog;RNA binding protein fox-1 homolog 1	RBFOX2;RBFOX1	6119700	5296600	5650900	5753900	4974100	6422900	6677100	6305300	5115900	4887900	6028400	6084300	6455600	6703600	5560000	7335900	5173800	7607600	5603100	5659000	8183700	9262500	6704100	5751000	5978200	8768100	6263100	7293900	6730000	6598100	7524100	9459600	8078300	6039300	7410000	6315300	5718200	7117500	5798400	6894700	5919400	6775300	6919700	5839700	6487200	6045800
A0A8Q3WKX9;A0A087X0M4;A0A8Q3WLG9;Q9BWU0;A0A8Q3WKX1;A0A087WWF4;A0A8Q3WKX3;H7C256	A0A8Q3WKX9;A0A087X0M4;A0A8Q3WLG9;Q9BWU0;A0A8Q3WKX1;A0A087WWF4	Kanadaptin	SLC4A1AP	4760700	4584100	4645000	5418500	5022700	5170100	5645600	4587300	4289400	4143900	4457700	4250300	4615900	4939300	4815100	4981200	4569800	4702300	5118800	4714800	4687600	4702100	4535100	5555500	5018100	4575500	4771400	4242400	4372200	4467700	3819500	3649300	4113400	4777100	4077400	4940100	5932600	5383400	4648800	5760200	5670800	5083400	5989700	5460200	5327900	5953000
A0A8Q3WLD0;P23769;P23769-2;A0A8Q3SJG7;B7WNQ9;A0A8Q3SIP6;A0A8Q3SIT6;A0A8Q3SIN3;P15976-3;P15976-2;P15976;P23771;P23771-2	A0A8Q3WLD0;P23769;P23769-2;A0A8Q3SJG7	Endothelial transcription factor GATA-2	GATA2	807470	789957	289013	524370	463350	641740	470670	442310	583903	677285	400150	444050	325310	525210	323420	534760	514620	519650	561560	347972	428480	538940	451460	614120	378720	534380	630210	596560	826660	799550	858680	505258	642280	844130	857710	923330	278720	214230	299961	436679	576866	485850	678970	524640	582030	402410
A0A8Q3WLL1;A0A8Q3WL10;P61073;P61073-2	A0A8Q3WLL1;A0A8Q3WL10;P61073;P61073-2	C-X-C chemokine receptor type 4	CXCR4	23158000	10631000	12405000	18548000	19024000	21187000	18125000	13971000	12961000	13099000	23754000	23596000	11356000	31321000	25322000	22576000	11349000	17584000	25641000	16448000	21775000	12249000	29913000	17634000	28137000	17058000	11372000	20142000	11285000	11170000	11454000	12796000	11185000	12237000	9433400	12114000	13374000	16870000	9320400	21300000	19349000	11674000	14427000	18489000	10714000	19752000
A0A8Q3WLL7;Q14691;A0A8Q3WLK7;A0A8Q3WLP3;A0A8Q3WLJ3;A0A8Q3SIY5;A0A8Q3SJ10;A0A8Q3WMM5;A0A8Q3SJK6;A0A8Q3WLL0;A0A8Q3WM37;A0A8Q3WMG9;A0A8Q3SIW3	A0A8Q3WLL7;Q14691;A0A8Q3WLK7;A0A8Q3WLP3;A0A8Q3WLJ3;A0A8Q3SIY5;A0A8Q3SJ10;A0A8Q3WMM5	DNA replication complex GINS protein PSF1	GINS1	3092800	2640700	2747900	2501200	3008600	2323200	2977300	3289800	2199700	2379300	3197600	2863700	3281200	1966300	2762400	2742000	3036100	3741700	2825900	3769600	2954900	2826200	2557800	3040100	3035900	3904400	3681700	2762800	3295400	3411400	3209000	3092000	2721300	3164300	2989800	3353000	2430600	2822400	3202000	2971600	3038700	3823900	2603500	2978900	3173100	2396800
A0A8Q3WLM4;Q05397-5;Q05397;Q05397-7;H0YBP1;Q05397-2;H0YBZ1;H0YB16;E9PEI4;Q05397-6;B4DWJ1;E5RHD8;Q05397-3;Q05397-4;H0YB99;E5RI03;E5RJI4;E5RJQ2;E5RIK4;E5RG80;E5RH08;E5RGA6;E5RI29;E5RH01;E5RG54;H0YB33;E5RH48;E5RJP0;E5RG66;E5RI72;E5RFW9;H0YAS0	A0A8Q3WLM4;Q05397-5;Q05397;Q05397-7;H0YBP1;Q05397-2;H0YBZ1;H0YB16;E9PEI4;Q05397-6;B4DWJ1	Focal adhesion kinase 1	PTK2	2366700	2298300	1969100	2206300	2126700	1980700	1923000	2904900	2393500	2278700	2103300	2108100	2311000	2070700	1943000	2339000	2152100	2391400	1862800	2386000	2412400	2370700	1798100	2028200	1862600	1943700	2138900	1988500	2255400	2290600	2111000	1984400	2117900	2270000	2095400	2116400	2360900	2258400	2135900	2641100	2737100	2272400	2120500	2324200	2132300	2303800
A0A8Q3WLM5;Q7Z5G4;Q7Z5G4-3;A0A8Q3WKQ1;A0A8I5KQW6;A0A8Q3SHJ7;A0A8I5KXE5;A0A8Q3WLN5	A0A8Q3WLM5;Q7Z5G4;Q7Z5G4-3;A0A8Q3WKQ1;A0A8I5KQW6;A0A8Q3SHJ7	Golgin subfamily A member 7	GOLGA7	6825200	2861500	3412000	5296700	3772900	4708000	5510100	4225700	3647300	3539100	6171500	5581600	6464700	6224300	3188100	6199000	6944200	8628300	2688800	4158400	9164900	9006200	6470200	4023400	4493000	7133300	6642300	8821400	5980800	5539800	3615900	4656000	4355900	5818600	3480400	5207200	3966800	5400700	3031400	3704900	2505100	5988400	3541700	4776000	4072400	4354000
C9JVN1;A0A8Q3WLY9;P08582-2;P08582	C9JVN1;A0A8Q3WLY9;P08582-2;P08582	Melanotransferrin	MFI2	381136	849742	374654	500469	260770	300915	646217	552904	536738	333420	548052	545630	536276	997040	582790	625581	810686	305897	514543	559927	421080	753591	806790	442852	991144	754330	528517	278715	392089	636041	336435	707917	199994	304739	652447	269338	680460	911160	296318	773980	915940	740168	762938	352617	517532	569965
A0A8Q3WMA7;P23246;P23246-2;H0Y9U2	A0A8Q3WMA7;P23246;P23246-2	Splicing factor, proline- and glutamine-rich	SFPQ	237110000	207880000	212560000	237040000	233960000	220750000	251350000	259530000	192040000	194270000	252960000	259030000	250800000	266190000	265480000	285980000	245480000	291260000	267620000	253490000	300920000	277540000	258710000	252010000	263100000	270270000	266020000	253990000	281210000	291850000	285130000	309340000	295840000	298280000	300380000	280220000	248170000	240800000	248530000	232630000	246380000	273540000	280220000	271400000	277580000	263540000
A0A8Q3WMI8;Q5T5P2-3;Q5T5P2;Q5T5P2-6;Q5T5P2-4;Q5T5P2-8;Q5T5P2-9;Q5T5P2-2;Q5T5P2-7;Q5T5P2-10;Q5T5P0;Q5T5P1;A0A0U1RRK8	A0A8Q3WMI8;Q5T5P2-3;Q5T5P2;Q5T5P2-6;Q5T5P2-4;Q5T5P2-8;Q5T5P2-9;Q5T5P2-2;Q5T5P2-7;Q5T5P2-10;Q5T5P0;Q5T5P1	Sickle tail protein homolog	KIAA1217	3267600	2676600	2272500	1856600	1313000	1110100	1589500	1806100	2355100	2609200	1745900	2326900	2556300	2763300	1870200	2369100	2485500	3523800	2118700	2496300	2759400	2578200	1951800	1879600	1277300	2458200	3009600	2048200	2494900	2403000	1645300	2676100	1394900	2097800	2796900	2020600	2098600	2365100	2032800	2132100	2322800	2230200	2812700	2272600	2097300	1918700
B7Z8Z7;A0AV96-2;A0AV96;D6R9D6;D6R9M7;D6REZ6;D6RBS9;D6RBP6;D6RA49;D6RFL5	B7Z8Z7;A0AV96-2;A0AV96;D6R9D6	RNA-binding protein 47	RBM47	760930	2184000	1849900	1425200	1170800	484511	267905	491726	2089000	2096000	300933	1699000	1674100	277503	1600400	835755	2045000	562466	1406600	1375800	215867	247849	372898	1295600	1664500	882300	1959500	809470	2043300	2371700	979120	1611100	1.44762e+06	1806200	1374100	2032300	2047000	1147900	2619700	1442300	2204200	1590900	1888200	2324400	2333300	1605800
A0AVT1;A0AVT1-2;H0Y8S8;A0AVT1-3;A0AVT1-4;H0Y9U5	A0AVT1;A0AVT1-2	Ubiquitin-like modifier-activating enzyme 6	UBA6	11042000	11131000	10539000	8899500	8650000	9029600	8241300	11009000	11110000	11297000	10071000	10079000	11015000	8973400	9262600	8481200	11253000	8612000	9257900	11550000	7967300	7805100	8665100	9509200	9346000	8256700	10655000	8913500	8539600	8817500	7877500	7485900	7718500	8729600	7934800	9467300	10981000	10471000	10670000	10651000	9886000	9429500	9843300	9675000	9765700	10156000
J3KR33;A0JLT2-2;A0JLT2	J3KR33;A0JLT2-2;A0JLT2	Mediator of RNA polymerase II transcription subunit 19	MED19	2822300	2414600	1546800	2474800	1786600	2953600	2717300	3968600	1884900	2660200	1417800	2769400	2452900	2942400	2052600	2371600	2564900	2357300	2422800	1949900	2794600	3517500	3351300	379216	3180500	3473700	2355100	2610400	3247000	2308300	2502900	2492800	3317200	2693300	2594000	1810700	2015300	2716400	2260900	2739300	2563900	2203900	2411300	2125600	2354000	2528700
A0MZ66;A0MZ66-3;A0MZ66-4;A0MZ66-6;A0MZ66-2;A0MZ66-5;A0MZ66-8;A0MZ66-7	A0MZ66;A0MZ66-3;A0MZ66-4;A0MZ66-6;A0MZ66-2;A0MZ66-5;A0MZ66-8	Shootin-1	KIAA1598	7722400	8586700	8459100	5167000	5112900	5695000	5096100	8429500	7870600	7245300	7469500	6559300	7849600	5216800	7646700	5298500	8219800	5913200	7814500	8392300	5592800	5483100	4449600	7752700	7819200	5204600	8685700	4904800	7266600	7901700	5210800	4844700	5187400	7581400	5439700	7704700	7359000	5784500	7109600	6517100	6057800	8063800	7163900	6745900	8365000	7021000
A0PJW6;G5EA27;H0YCK4	A0PJW6	Transmembrane protein 223	TMEM223	4007500	5423300	4935600	4478600	4147100	4397100	4829100	3826000	4996800	5759500	4746100	4113100	4090300	5249000	5197000	4405300	3695000	4604300	5182200	3742900	4502900	4304000	6350000	5097800	5398900	4688200	3894200	5468700	4883500	4939700	4497200	4832900	4359600	4108300	4105100	5026700	4076100	3447700	3531000	3573300	4423500	4718500	4696800	3955700	4600000	3997200
A0PJW8;B8ZZC6;M1EA23;H0Y3U5	A0PJW8;B8ZZC6;M1EA23	Death-associated protein-like 1	DAPL1	734690	338352	363238	370594	452140	996271	238116	817141	297356	815770	752448	546920	344241	554740	384270	721492	739120	326590	282777	714736	425972	326736	253001	300739	317121	52420000	249500	380837	1.38559e+06	714970	477354	230979	448545	262418	251194	166497	761320	718701	379869	848302	772990	169277	254858	502272	716049	488922
A0PK00;H0YG77	A0PK00;H0YG77	Transmembrane protein 120B	TMEM120B	494239	309105	487644	470470	287532	585202	556791	404486	405253	681847	493517	409892	539033	630800	312118	772834	352729	398788	632955	538126	1.08931e+06	1.36967e+06	729970	580973	372119	564521	324036	789290	462661	581737	219721	605600	1.28018e+06	359901	397046	581819	308079	718328	908057	343484	594909	854271	730091	310146	407541	170735
A1L0T0;M0R026;E9PJS0;M0QZX5;M0R1B5;E9PL44	A1L0T0;M0R026	Acetolactate synthase-like protein	ILVBL	12249000	13001000	11996000	13223000	12169000	12550000	13963000	11566000	12471000	13064000	11658000	12461000	10759000	14065000	11226000	14485000	10969000	14494000	10642000	11053000	14806000	14536000	15692000	10877000	11397000	15048000	11069000	15544000	12706000	11023000	13384000	14530000	13667000	12857000	14388000	12513000	11007000	12085000	11002000	10483000	12257000	10932000	11663000	11318000	12480000	11463000
A1L170-2;A1L170;F8W6W0	A1L170-2;A1L170;F8W6W0	Uncharacterized protein C1orf226	C1orf226	1071200	850240	718930	857940	1464700	1453900	1167500	822010	602990	2131500	1348800	751340	427490	771400	848960	2819600	428070	1079700	1551400	152760	1011100	480880	735160	1964700	1472200	427088	510770	886060	725070	1028000	284990	962680	1029900	1095800	1521000	486140	555060	608770	517910	983520	546690	796820	456530	473990	625940	518200
A1L188	A1L188	Uncharacterized protein C17orf89	C17orf89	344987	608523	1102100	1187200	367741	1301200	1234300	981817	985240	520148	293806	1205900	1002100	420335	603764	368600	1182200	1232600	1331500	353369	1565600	727006	684086	948640	357150	1347400	599902	924000	1611900	1688300	463785	635195	1694400	1413700	1899600	366446	505288	773347	1472100	155829	509793	571800	452828	1094300	538780	896460
A1X283;G3V144;A0A1B0GUF2	A1X283	SH3 and PX domain-containing protein 2B	SH3PXD2B	5898600	6715800	6051500	5604100	5173700	5556400	5370300	6266600	6264700	6868800	5719700	5675300	6816800	5887000	6957400	6304900	6662700	6125600	6902500	6684000	5505700	5793600	5210600	7707200	6556100	5443400	6210900	5393900	6346900	7363000	6686600	6094000	6293300	5891800	6955900	6786800	7364200	6762000	7218900	7438100	7160900	6898700	6116100	6407300	6894400	6464600
A2A283;F8WCE4;B5MCD7;O43759-2;O43759	A2A283;F8WCE4;B5MCD7;O43759-2;O43759	Synaptogyrin-1	SYNGR1	410258	628606	930712	587598	595579	592514	490298	506329	374429	658155	361264	660532	307556	279963	413634	603303	689170	810745	646706	510144	414282	601937	1.14522e+06	513682	177366	719268	557574	367473	555506	830385	431760	698900	545662	345850	628844	621168	604957	601832	637035	519042	759663	346634	673479	475801	757719	426134
[truncated: 6,346 more rows]
[truncated: 146 more columns]

## Sheet: LSD Lipidome
Retention.Time	Quant.Ion	Identification	Lipid.Class	SuperClass	WC0004	WC0012	WC0011	WC0015	WC0013	WC0014	WC0016	WC0001	WC0009	WC0010	WC0002	WC0003	WC0019	WC0029	WC0023	WC0028	WC0017	WC0025	WC0021	WC0018	WC0026	WC0027	WC0031	WC0024	WC0022	WC0030	WC0020	WC0032	WC0035	WC0033	WC0042	WC0043	WC0041	WC0034	WC0044	WC0036	WC0064	WC0054	WC0061	WC0056	WC0053	WC0050	WC0058	WC0060	WC0049
[truncated: 2,294 more rows]
[truncated: 147 more columns]
