# Supplementary material for: Global cellular proteo-lipidomic profiling of diverse lysosomal storage disease mutants using nMOST
Source: bioRxiv. 2024 Oct 20:2024.03.26.586828. Originally published 2024 Mar 27. Preprint. [Version 2] doi: 10.1101/2024.03.26.586828 (PMC10996675; doi:10.1101/2024.03.26.586828)
Supplement: Supplement 4 [file media-4.xlsx]

## Sheet: Index
Supplemental Tables for Kraus et al., 2024
Dataset	Description
Table S1	Generation of CRISPR-edited cell lines for interrogation of lysosomal storage disease gene function analysis. This file contains gRNA sequences as well as allele sequencing results for all edits examined.
Table S2	nMOST proteomic and lipidomic analysis of Control, LIPA-/-, GAA-/-, NPC1-/- and NPC2-/- HeLa TMEM192-3xHA cells under fed and starved (EBSS) conditions.
Table S3	TMT-based proteomic analysis of Control and NPC2-/- HeLa TMEM192-3xHA with and without FAC addition.
Table S4	iNeuron d0,4,8,16,22 Control, NPC1-/- C3, NPC2-/- E2, NPC2-/- G1 from nDIA LFQ triplicate whole cell
Table S5	nMOST proteomic and lipidomic analysis of 33 LSD cell lines (whole cell).
Table S6	nMOST Cross-Ome analysis of 33 LSD cell lines (whole cell).
Table S7	Source Data Table

## Sheet: nMOST_phenodata
sample	batch	runOrder	Treatment	genotype	condition
NPC1KO_1_Fed	1	3	Fed	NPC1KO	NPC1KO_Fed
WT_2_Starved	1	4	Starved	WT	WT_Starved
NPC2KO_1_Starved	1	5	Starved	NPC2KO	NPC2KO_Starved
GAAKO_1_Fed	1	6	Fed	GAAKO	GAAKO_Fed
NPC1KO_6_Starved	1	7	Starved	NPC1KO	NPC1KO_Starved_extra
LIPAKO_2_Starved	1	8	Starved	LIPAKO	LIPAKO_Starved
GAAKO_2_Fed	1	10	Fed	GAAKO	GAAKO_Fed
LIPAKO_1_Fed	1	11	Fed	LIPAKO	LIPAKO_Fed
NPC1KO_2_Fed	1	12	Fed	NPC1KO	NPC1KO_Fed
WT_2_Fed	1	13	Fed	WT	WT_Fed
LIPAKO_1_Starved	1	14	Starved	LIPAKO	LIPAKO_Starved
NPC1KO_5_Starved	1	16	Starved	NPC1KO	NPC1KO_Starved_extra
NPC1KO_1_Starved	1	17	Starved	NPC1KO	NPC1KO_Starved
NPC2KO_1_Fed	1	18	Fed	NPC2KO	NPC2KO_Fed
NPC1KO_2_Starved	1	19	Starved	NPC1KO	NPC1KO_Starved
LIPAKO_2_Fed	1	20	Fed	LIPAKO	LIPAKO_Fed
GAAKO_2_Starved	1	22	Starved	GAAKO	GAAKO_Starved
WT_1_Starved	1	23	Starved	WT	WT_Starved
NPC2KO_2_Fed	1	24	Fed	NPC2KO	NPC2KO_Fed
GAAKO_1_Starved	1	25	Starved	GAAKO	GAAKO_Starved
NPC2KO_2_Starved	1	26	Starved	NPC2KO	NPC2KO_Starved
WT_1_Fed	1	27	Fed	WT	WT_Fed
WT_3_Starved	2	30	Starved	WT	WT_Starved
GAAKO_3_Starved	2	31	Starved	GAAKO	GAAKO_Starved
NPC2KO_3_Starved	2	32	Starved	NPC2KO	NPC2KO_Starved
NPC2KO_3_Fed	2	33	Fed	NPC2KO	NPC2KO_Fed
NPC2KO_4_Fed	2	34	Fed	NPC2KO	NPC2KO_Fed
NPC1KO_3_Starved	2	35	Starved	NPC1KO	NPC1KO_Starved
WT_4_Starved	2	37	Starved	WT	WT_Starved
NPC1KO_8_Starved	2	38	Starved	NPC1KO	NPC1KO_Starved_extra
NPC1KO_4_Starved	2	39	Starved	NPC1KO	NPC1KO_Starved
LIPAKO_3_Fed	2	40	Fed	LIPAKO	LIPAKO_Fed
GAAKO_3_Fed	2	41	Fed	GAAKO	GAAKO_Fed
NPC1KO_4_Fed	2	43	Fed	NPC1KO	NPC1KO_Fed
WT_4_Fed	2	44	Fed	WT	WT_Fed
NPC1KO_7_Starved	2	45	Starved	NPC1KO	NPC1KO_Starved_extra
LIPAKO_4_Fed	2	46	Fed	LIPAKO	LIPAKO_Fed
NPC1KO_3_Fed	2	47	Fed	NPC1KO	NPC1KO_Fed
LIPAKO_4_Starved	2	49	Starved	LIPAKO	LIPAKO_Starved
GAAKO_4_Starved	2	50	Starved	GAAKO	GAAKO_Starved
LIPAKO_3_Starved	2	51	Starved	LIPAKO	LIPAKO_Starved
WT_3_Fed	2	52	Fed	WT	WT_Fed
GAAKO_4_Fed	2	55	Fed	GAAKO	GAAKO_Fed
NPC2KO_4_Starved	2	56	Starved	NPC2KO	NPC2KO_Starved

## Sheet: nMOST_protein
Protein.IDs	Majority.protein.IDs	Fasta.headers	uniprotID	gene_name	NPC1KO_1_Fed	WT_2_Starved	NPC2KO_1_Starved	GAAKO_1_Fed	NPC1KO_6_Starved	LIPAKO_2_Starved	GAAKO_2_Fed	LIPAKO_1_Fed	NPC1KO_2_Fed	WT_2_Fed	LIPAKO_1_Starved	NPC1KO_5_Starved	NPC1KO_1_Starved	NPC2KO_1_Fed	NPC1KO_2_Starved	LIPAKO_2_Fed	GAAKO_2_Starved	WT_1_Starved	NPC2KO_2_Fed	GAAKO_1_Starved	NPC2KO_2_Starved	WT_1_Fed	WT_3_Starved	GAAKO_3_Starved	NPC2KO_3_Starved	NPC2KO_3_Fed	NPC2KO_4_Fed	NPC1KO_3_Starved	WT_4_Starved	NPC1KO_8_Starved	NPC1KO_4_Starved	LIPAKO_3_Fed	GAAKO_3_Fed	NPC1KO_4_Fed	WT_4_Fed	NPC1KO_7_Starved	LIPAKO_4_Fed	NPC1KO_3_Fed	LIPAKO_4_Starved	GAAKO_4_Starved	LIPAKO_3_Starved	WT_3_Fed	GAAKO_4_Fed	NPC2KO_4_Starved
sp|Q9NZJ9-2|NUDT4_HUMAN;sp|A0A024RBG1|NUD4B_HUMAN;sp|Q9NZJ9|NUDT4_HUMAN;sp|Q9NZJ9-3|NUDT4_HUMAN;sp|Q96G61|NUD11_HUMAN;sp|Q8NFP7|NUD10_HUMAN;tr|F8VRL4|F8VRL4_HUMAN;tr|F8VRR0|F8VRR0_HUMAN;tr|A0A0C4DGJ4|A0A0C4DGJ4_HUMAN	sp|Q9NZJ9-2|NUDT4_HUMAN;sp|A0A024RBG1|NUD4B_HUMAN;sp|Q9NZJ9|NUDT4_HUMAN;sp|Q9NZJ9-3|NUDT4_HUMAN;sp|Q96G61|NUD11_HUMAN;sp|Q8NFP7|NUD10_HUMAN	sp|Q9NZJ9-2|NUDT4_HUMAN Isoform 2 of Diphosphoinositol polyphosphate phosphohydrolase 2 OS=Homo sapiens OX=9606 GN=NUDT4;sp|A0A024RBG1|NUD4B_HUMAN Diphosphoinositol polyphosphate phosphohydrolase NUDT4B OS=Homo sapiens OX=9606 GN=NUDT4B PE=3 SV=1;sp|Q9NZJ9	Q9NZJ9;A0A024RBG1;Q96G61;Q8NFP7;F8VRL4;F8VRR0;A0A0C4DGJ4	NUDT4;DIPP2;KIAA0487;HDCMB47P;NUDT4B;NUDT11;APS1;DIPP3B;NUDT10;APS2;DIPP3A	4.20261e+07	5.33159e+06	1.41152e+08	7.69234e+07	3.72182e+06	2.25807e+07	9.6687e+07	291824	4.17638e+07	9.49894e+07	5.45731e+07	7.59227e+07	6.75106e+06	8.94597e+07	6.52942e+07	1.07708e+06	9.13876e+07	6.99798e+07	8.62651e+07	1.11994e+08	1.06122e+08	2.11252e+07	8.59411e+07	1.25454e+08	1.06221e+08	7.70808e+07	8.60709e+07	5.09154e+07	7.41666e+07	5.38045e+07	5.59745e+07	4.3537e+07	6.11074e+07	3.30423e+07	9.80085e+07	5.23737e+07	4.47454e+07	4.00295e+07	5.86201e+07	1.11407e+08	4.33098e+07	1.08396e+08	9.79761e+07	9.99562e+07
sp|A0A075B6J2|LV233_HUMAN	sp|A0A075B6J2|LV233_HUMAN	sp|A0A075B6J2|LV233_HUMAN Probable non-functional immunoglobulin lambda variable 2-33 OS=Homo sapiens OX=9606 GN=IGLV2-33 PE=1 SV=2	A0A075B6J2	IGLV2-33	1.02571e+06	764325	695394	1.01485e+06	1.1971e+06	563506	710541	663063	943031	2.97278e+06	1.03348e+06	1.11733e+06	495248	4.02663e+06	4.18534e+06	1.1046e+06	812450	2.6905e+06	3.79285e+06	1.94201e+06	1.23345e+06	1.37834e+06	1.76387e+06	2.27488e+06	666478	250016	2.03371e+06	312636	380911	308127	2.44276e+06	248603	180095	963162	2.19552e+06	3.04261e+06	3.19895e+06	166042	233262	1.8102e+06	1.17492e+06	2.13254e+06	2.56521e+06	784408
sp|P0DPI2|GAL3A_HUMAN;sp|A0A0B4J2D5|GAL3B_HUMAN;tr|A0A096LNH5|A0A096LNH5_HUMAN;tr|H7C1F6|H7C1F6_HUMAN;tr|H7C2G3|H7C2G3_HUMAN;sp|P0DPI2-2|GAL3A_HUMAN;sp|A0A0B4J2D5-2|GAL3B_HUMAN;tr|F2Z2Q0|F2Z2Q0_HUMAN;tr|A0A096LP12|A0A096LP12_HUMAN;tr|A0A096LP73|A0A096LP73_HUMAN;tr|A0A2R8YDR7|A0A2R8YDR7_HUMAN;tr|A0A2R8Y6K9|A0A2R8Y6K9_HUMAN;tr|A0A096LNJ1|A0A096LNJ1_HUMAN	sp|P0DPI2|GAL3A_HUMAN;sp|A0A0B4J2D5|GAL3B_HUMAN;tr|A0A096LNH5|A0A096LNH5_HUMAN;tr|H7C1F6|H7C1F6_HUMAN;tr|H7C2G3|H7C2G3_HUMAN;sp|P0DPI2-2|GAL3A_HUMAN;sp|A0A0B4J2D5-2|GAL3B_HUMAN	sp|P0DPI2|GAL3A_HUMAN Glutamine amidotransferase-like class 1 domain-containing protein 3, mitochondrial OS=Homo sapiens OX=9606 GN=GATD3 PE=1 SV=1;sp|A0A0B4J2D5|GAL3B_HUMAN Putative glutamine amidotransferase-like class 1 domain-containing protein 3B, mit	P0DPI2;A0A0B4J2D5;A0A096LNH5;H7C1F6;H7C2G3;F2Z2Q0;A0A096LP12;A0A096LP73;A0A2R8YDR7;A0A2R8Y6K9;A0A096LNJ1	GATD3;C21orf33;GATD3A;GATD3B;HES1;KNPI	8.83278e+06	2.55376e+06	1.38381e+06	4.79873e+06	6.66065e+06	7.55157e+06	5.32832e+06	1.19991e+07	4.19973e+06	4.42545e+06	3.45455e+06	2.46223e+06	3.83643e+06	3.39228e+06	3.22433e+06	4.11439e+06	4.38207e+06	4.46539e+06	3.79052e+06	5.10154e+06	1.75096e+06	5.56623e+06	3.05489e+06	2.80079e+06	2.54988e+06	4.65869e+06	4.20833e+06	4.02447e+06	3.51902e+06	4.24561e+06	4.33619e+06	4.95558e+06	7.24869e+06	4.75361e+06	4.23663e+06	3.48302e+06	4.8638e+06	5.35743e+06	9.02048e+06	3.75273e+06	4.76259e+06	5.14333e+06	5.59998e+06	2.18995e+06
sp|A0A0U1RRE5|NBDY_HUMAN	sp|A0A0U1RRE5|NBDY_HUMAN	sp|A0A0U1RRE5|NBDY_HUMAN Negative regulator of P-body association OS=Homo sapiens OX=9606 GN=NBDY PE=1 SV=1	A0A0U1RRE5	NBDY;LINC01420	3.524e+06	1.14029e+07	5.192e+06	9.64505e+06	5.1375e+06	2.96605e+06	1.01043e+07	3.03912e+06	2.30915e+06	7.86016e+06	2.60157e+06	3.45181e+06	4.42766e+06	5.08462e+06	3.05985e+06	1.58817e+06	1.44669e+07	1.31831e+07	5.63832e+06	1.49579e+07	7.47792e+06	1.37524e+07	1.03627e+07	1.39912e+07	7.76219e+06	5.70903e+06	4.81873e+06	4.59736e+06	1.18307e+07	4.41604e+06	4.60506e+06	1.29797e+06	1.34591e+07	2.60189e+06	9.24026e+06	4.05513e+06	1.45301e+06	2.49203e+06	2.90151e+06	1.59949e+07	3.46959e+06	1.01747e+07	7.91063e+06	5.51077e+06
sp|A0AVT1|UBA6_HUMAN;sp|A0AVT1-2|UBA6_HUMAN;tr|H0Y8S8|H0Y8S8_HUMAN;sp|A0AVT1-3|UBA6_HUMAN;sp|A0AVT1-4|UBA6_HUMAN;tr|H0Y9U5|H0Y9U5_HUMAN	sp|A0AVT1|UBA6_HUMAN;sp|A0AVT1-2|UBA6_HUMAN	sp|A0AVT1|UBA6_HUMAN Ubiquitin-like modifier-activating enzyme 6 OS=Homo sapiens OX=9606 GN=UBA6 PE=1 SV=1;sp|A0AVT1-2|UBA6_HUMAN Isoform 2 of Ubiquitin-like modifier-activating enzyme 6 OS=Homo sapiens OX=9606 GN=UBA6	A0AVT1;H0Y8S8;H0Y9U5	UBA6;MOP4;UBE1L2	6.18809e+07	1.42776e+08	2.15463e+08	1.08256e+08	8.07114e+07	7.32486e+07	1.12173e+08	4.31797e+07	5.07919e+07	1.29144e+08	7.24876e+07	9.87504e+07	8.25122e+07	1.16095e+08	9.66909e+07	3.95936e+07	1.64476e+08	1.29144e+08	1.11344e+08	1.62912e+08	1.52515e+08	1.48739e+08	1.78985e+08	2.39156e+08	1.875e+08	1.17543e+08	1.18503e+08	9.2063e+07	1.70686e+08	7.73801e+07	9.26706e+07	4.71956e+07	1.02089e+08	4.9798e+07	1.26002e+08	8.82094e+07	4.88545e+07	5.31263e+07	6.70073e+07	2.05337e+08	7.12759e+07	1.26578e+08	1.17511e+08	2.13412e+08
sp|A0JLT2-2|MED19_HUMAN;tr|J3KR33|J3KR33_HUMAN;sp|A0JLT2|MED19_HUMAN	sp|A0JLT2-2|MED19_HUMAN;tr|J3KR33|J3KR33_HUMAN;sp|A0JLT2|MED19_HUMAN	sp|A0JLT2-2|MED19_HUMAN Isoform 2 of Mediator of RNA polymerase II transcription subunit 19 OS=Homo sapiens OX=9606 GN=MED19;tr|J3KR33|J3KR33_HUMAN Mediator of RNA polymerase II transcription subunit 19 OS=Homo sapiens OX=9606 GN=MED19 PE=1 SV=3;sp|A0JLT2|	A0JLT2;J3KR33	MED19;LCMR1	1.89577e+07	1.46489e+07	1.10572e+07	1.79299e+07	2.38448e+07	1.97085e+07	2.49028e+07	2.00736e+07	2.33641e+07	1.83416e+07	1.73449e+07	1.65561e+07	2.49105e+07	1.35236e+07	1.83485e+07	2.27255e+07	1.96395e+07	1.92304e+07	1.78238e+07	1.87325e+07	1.7256e+07	1.53531e+07	1.608e+07	1.43936e+07	1.44381e+07	1.53064e+07	1.7432e+07	2.03107e+07	1.86266e+07	2.11996e+07	2.11094e+07	1.88993e+07	2.17735e+07	2.01624e+07	1.65592e+07	1.82353e+07	1.9123e+07	2.27148e+07	1.84544e+07	1.70007e+07	1.92394e+07	1.53885e+07	2.12966e+07	1.04742e+07
sp|A0MZ66|SHOT1_HUMAN;sp|A0MZ66-3|SHOT1_HUMAN;sp|A0MZ66-4|SHOT1_HUMAN;sp|A0MZ66-6|SHOT1_HUMAN;sp|A0MZ66-5|SHOT1_HUMAN;sp|A0MZ66-8|SHOT1_HUMAN;sp|A0MZ66-2|SHOT1_HUMAN;sp|A0MZ66-7|SHOT1_HUMAN	sp|A0MZ66|SHOT1_HUMAN;sp|A0MZ66-3|SHOT1_HUMAN;sp|A0MZ66-4|SHOT1_HUMAN;sp|A0MZ66-6|SHOT1_HUMAN;sp|A0MZ66-5|SHOT1_HUMAN;sp|A0MZ66-8|SHOT1_HUMAN;sp|A0MZ66-2|SHOT1_HUMAN	sp|A0MZ66|SHOT1_HUMAN Shootin-1 OS=Homo sapiens OX=9606 GN=SHTN1 PE=1 SV=4;sp|A0MZ66-3|SHOT1_HUMAN Isoform 3 of Shootin-1 OS=Homo sapiens OX=9606 GN=SHTN1;sp|A0MZ66-4|SHOT1_HUMAN Isoform 4 of Shootin-1 OS=Homo sapiens OX=9606 GN=SHTN1;sp|A0MZ66-6|SHOT1_HUM	A0MZ66	SHTN1;KIAA1598	2.6183e+07	6.15506e+07	6.12354e+07	4.76835e+07	4.31417e+07	1.94015e+07	5.10885e+07	9.31981e+06	2.61085e+07	4.88359e+07	1.33975e+07	3.92285e+07	4.80447e+07	4.61055e+07	3.82387e+07	6.4429e+06	6.41992e+07	5.34917e+07	4.96171e+07	6.97088e+07	6.99275e+07	3.87111e+07	5.3492e+07	5.81213e+07	6.30061e+07	4.48608e+07	4.89282e+07	3.86296e+07	6.14327e+07	5.01204e+07	4.23835e+07	6.51528e+06	4.1129e+07	2.73479e+07	5.02535e+07	5.19715e+07	1.37854e+07	2.85644e+07	1.40588e+07	6.73101e+07	1.04716e+07	4.94668e+07	3.99073e+07	5.1962e+07
sp|A0PJW6|TM223_HUMAN	sp|A0PJW6|TM223_HUMAN	sp|A0PJW6|TM223_HUMAN Transmembrane protein 223 OS=Homo sapiens OX=9606 GN=TMEM223 PE=1 SV=1	A0PJW6	TMEM223	1.81882e+07	1.23467e+06	8.28114e+06	7.36416e+06	4.86749e+06	1.62657e+07	8.48826e+06	7.7811e+06	2.59106e+07	6.32081e+06	1.57502e+07	1.48884e+07	7.19075e+06	8.38497e+06	8.83688e+06	1.23736e+07	3.3805e+06	5.32416e+06	8.65644e+06	4.02682e+06	4.51767e+06	8.15946e+06	6.82241e+06	9.46325e+06	7.94636e+06	8.76943e+06	6.92215e+06	1.08425e+07	7.86389e+06	6.96518e+06	7.50397e+06	1.83336e+07	5.58664e+06	1.37004e+07	4.34702e+06	8.49424e+06	1.8753e+07	1.51264e+07	1.13312e+07	3.26786e+06	1.30791e+07	2.83072e+06	9.10883e+06	7.59061e+06
tr|H0YG77|H0YG77_HUMAN;sp|A0PK00|T120B_HUMAN	tr|H0YG77|H0YG77_HUMAN;sp|A0PK00|T120B_HUMAN	tr|H0YG77|H0YG77_HUMAN Transmembrane protein 120B (Fragment) OS=Homo sapiens OX=9606 GN=TMEM120B PE=1 SV=1;sp|A0PK00|T120B_HUMAN Transmembrane protein 120B OS=Homo sapiens OX=9606 GN=TMEM120B PE=1 SV=1	H0YG77;A0PK00	TMEM120B	914462	1.37076e+06	858876	711187	686424	592714	1.36798e+06	2.00083e+06	585036	910229	1.54365e+06	744443	1.76336e+06	3.27865e+06	1.26964e+06	976266	2.02829e+06	438423	1.41209e+06	864272	969123	1.16116e+06	466314	982992	626280	1.05996e+06	861150	606173	1.01486e+06	634803	559855	962397	2.4853e+06	793386	1.26537e+06	897465	2.0615e+06	1.00097e+06	2.20319e+06	1.01819e+06	1.10503e+06	1.64132e+06	521842	767554
sp|A1L0T0|HACL2_HUMAN;tr|M0R026|M0R026_HUMAN;tr|E9PJS0|E9PJS0_HUMAN;tr|M0QZX5|M0QZX5_HUMAN;tr|M0R1B5|M0R1B5_HUMAN;tr|E9PL44|E9PL44_HUMAN	sp|A1L0T0|HACL2_HUMAN;tr|M0R026|M0R026_HUMAN	sp|A1L0T0|HACL2_HUMAN 2-hydroxyacyl-CoA lyase 2 OS=Homo sapiens OX=9606 GN=ILVBL PE=1 SV=2;tr|M0R026|M0R026_HUMAN 2-hydroxyacyl-CoA lyase 2 OS=Homo sapiens OX=9606 GN=ILVBL PE=1 SV=1	A1L0T0;M0R026;E9PJS0;M0QZX5;M0R1B5;E9PL44	ILVBL;AHAS;HACL2	1.57865e+08	7.37885e+07	1.10923e+08	1.00206e+08	8.46912e+07	1.29183e+08	1.01164e+08	1.32801e+08	1.37316e+08	7.71239e+07	1.68916e+08	1.43053e+08	9.13821e+07	1.01925e+08	1.47142e+08	1.46585e+08	6.71591e+07	5.98277e+07	9.47919e+07	6.53763e+07	7.92484e+07	6.91349e+07	8.33809e+07	9.46547e+07	8.55755e+07	1.00206e+08	9.70651e+07	1.40168e+08	8.34338e+07	9.89632e+07	1.16483e+08	1.64541e+08	8.50884e+07	1.29392e+08	7.27438e+07	1.01164e+08	1.64558e+08	1.36724e+08	1.31887e+08	8.52312e+07	1.45249e+08	6.78809e+07	1.07286e+08	1.02953e+08
sp|A1L188|NDUF8_HUMAN	sp|A1L188|NDUF8_HUMAN	sp|A1L188|NDUF8_HUMAN NADH dehydrogenase [ubiquinone] 1 alpha subcomplex assembly factor 8 OS=Homo sapiens OX=9606 GN=NDUFAF8 PE=1 SV=1	A1L188	NDUFAF8;C17orf89	5.12624e+06	1.60826e+06	2.18514e+06	3.23592e+06	1.56974e+06	3.46416e+06	1.23415e+06	4.31386e+06	957938	1.96926e+06	2.61507e+06	1.65866e+06	1.37301e+06	3.44494e+06	2.10066e+06	2.63e+06	2.8798e+06	898584	1.87506e+06	3.71648e+06	321167	2.28317e+06	1.74959e+06	1.85669e+06	1.05491e+06	2.67752e+06	2.59314e+06	2.08597e+06	1.78692e+06	2.33374e+06	2.00409e+06	2.84174e+06	2.2696e+06	1.81067e+06	1.9126e+06	2.54629e+06	3.76606e+06	2.03829e+06	3.56441e+06	772153	2.85477e+06	2.74128e+06	2.19983e+06	1.03301e+06
sp|A1L390|PKHG3_HUMAN;tr|A0A0U1RR71|A0A0U1RR71_HUMAN;sp|A1L390-3|PKHG3_HUMAN;tr|G3V311|G3V311_HUMAN;sp|A1L390-2|PKHG3_HUMAN;tr|G3V3I3|G3V3I3_HUMAN;tr|G3V278|G3V278_HUMAN	sp|A1L390|PKHG3_HUMAN;tr|A0A0U1RR71|A0A0U1RR71_HUMAN;sp|A1L390-3|PKHG3_HUMAN;tr|G3V311|G3V311_HUMAN;sp|A1L390-2|PKHG3_HUMAN	sp|A1L390|PKHG3_HUMAN Pleckstrin homology domain-containing family G member 3 OS=Homo sapiens OX=9606 GN=PLEKHG3 PE=1 SV=1;tr|A0A0U1RR71|A0A0U1RR71_HUMAN Pleckstrin homology domain-containing family G member 3 OS=Homo sapiens OX=9606 GN=PLEKHG3 PE=1 SV=2;s	A1L390;A0A0U1RR71;G3V311;G3V3I3;G3V278	PLEKHG3;KIAA0599	3.90842e+06	9.73408e+06	4.99329e+06	5.22611e+06	5.20374e+06	1.31087e+07	6.93003e+06	1.21822e+07	8.71315e+06	8.04197e+06	1.02343e+07	5.22457e+06	4.81385e+06	4.66514e+06	9.40536e+06	1.61665e+07	1.06529e+07	1.03658e+07	4.86656e+06	9.15142e+06	2.96333e+06	2.22005e+06	9.84625e+06	8.39587e+06	2.46596e+06	5.61695e+06	6.86667e+06	7.17701e+06	8.38944e+06	6.74955e+06	5.95373e+06	2.31074e+07	8.82152e+06	7.79499e+06	5.16747e+06	6.30148e+06	1.78385e+07	1.0186e+07	1.35659e+07	7.98298e+06	1.16236e+07	5.89894e+06	6.1747e+06	6.09538e+06
sp|A1X283|SPD2B_HUMAN;tr|G3V144|G3V144_HUMAN;tr|A0A1B0GUF2|A0A1B0GUF2_HUMAN;sp|Q5TCZ1-2|SPD2A_HUMAN	sp|A1X283|SPD2B_HUMAN	sp|A1X283|SPD2B_HUMAN SH3 and PX domain-containing protein 2B OS=Homo sapiens OX=9606 GN=SH3PXD2B PE=1 SV=3	A1X283;G3V144;A0A1B0GUF2;Q5TCZ1	SH3PXD2B;FAD49;KIAA1295;TKS4;hCG_40282;SH3PXD2A;FISH;KIAA0418;SH3MD1;TKS5	4.09535e+07	6.55471e+07	5.58015e+07	6.74284e+07	7.39455e+07	4.70538e+07	7.27264e+07	4.73323e+07	5.57436e+07	5.69394e+07	4.36146e+07	5.64855e+07	6.03593e+07	5.99054e+07	4.45706e+07	5.81713e+07	7.95043e+07	7.81983e+07	5.82647e+07	7.48757e+07	7.97787e+07	4.66402e+07	5.55215e+07	6.49175e+07	6.95714e+07	6.15211e+07	6.15256e+07	5.10171e+07	5.89621e+07	7.16278e+07	5.31607e+07	5.23854e+07	7.02867e+07	5.4478e+07	5.54446e+07	6.93009e+07	5.36541e+07	5.51333e+07	5.53699e+07	6.55944e+07	4.99815e+07	5.75486e+07	5.9562e+07	5.88874e+07
sp|A2A2Y4-2|FRMD3_HUMAN;sp|A2A2Y4|FRMD3_HUMAN;sp|A2A2Y4-5|FRMD3_HUMAN;sp|A2A2Y4-3|FRMD3_HUMAN;tr|Q5JV61|Q5JV61_HUMAN	sp|A2A2Y4-2|FRMD3_HUMAN;sp|A2A2Y4|FRMD3_HUMAN;sp|A2A2Y4-5|FRMD3_HUMAN;sp|A2A2Y4-3|FRMD3_HUMAN	sp|A2A2Y4-2|FRMD3_HUMAN Isoform 2 of FERM domain-containing protein 3 OS=Homo sapiens OX=9606 GN=FRMD3;sp|A2A2Y4|FRMD3_HUMAN FERM domain-containing protein 3 OS=Homo sapiens OX=9606 GN=FRMD3 PE=1 SV=1;sp|A2A2Y4-5|FRMD3_HUMAN Isoform 5 of FERM domain-contai	A2A2Y4;Q5JV61	FRMD3;EPB41L4O	2.09151e+06	2.10514e+06	921715	1.83278e+06	1.22295e+06	395356	3.69105e+06	594586	2.36047e+06	2.73102e+06	2.05202e+06	767726	3.34832e+06	873052	4.15162e+06	1.80075e+06	2.60213e+06	949146	2.19466e+06	1.23805e+06	919668	3.75335e+06	2.79753e+06	2.02927e+06	876770	1.85553e+06	1.20553e+06	2.8972e+06	3.38012e+06	757093	3.27733e+06	1.08372e+06	2.4771e+06	1.70373e+06	2.71418e+06	1.21144e+06	521533	2.1919e+06	262792	2.46305e+06	454999	2.95496e+06	3.43688e+06	891293
sp|A2AJT9-3|BCLA3_HUMAN;sp|A2AJT9-2|BCLA3_HUMAN;sp|A2AJT9|BCLA3_HUMAN;tr|H7BXX2|H7BXX2_HUMAN	sp|A2AJT9-3|BCLA3_HUMAN;sp|A2AJT9-2|BCLA3_HUMAN;sp|A2AJT9|BCLA3_HUMAN;tr|H7BXX2|H7BXX2_HUMAN	sp|A2AJT9-3|BCLA3_HUMAN Isoform 3 of BCLAF1 and THRAP3 family member 3 OS=Homo sapiens OX=9606 GN=BCLAF3;sp|A2AJT9-2|BCLA3_HUMAN Isoform 2 of BCLAF1 and THRAP3 family member 3 OS=Homo sapiens OX=9606 GN=BCLAF3;sp|A2AJT9|BCLA3_HUMAN BCLAF1 and THRAP3 family	A2AJT9;H7BXX2	BCLAF3;CXorf23	950848	1.12533e+06	1.21024e+06	2.72101e+06	2.89386e+06	1.86441e+06	3.01171e+06	1.19633e+06	2.14364e+06	2.77043e+06	2.12896e+06	1.73279e+06	2.31189e+06	2.00595e+06	2.70813e+06	1.29654e+06	493547	2.40196e+06	2.32623e+06	3.21111e+06	2.18928e+06	593642	1.56578e+06	2.04485e+06	1.60294e+06	1.53491e+06	2.14132e+06	2.28088e+06	1.95649e+06	1.88303e+06	2.13128e+06	3.20926e+06	2.97226e+06	2.97807e+06	1.86874e+06	2.89569e+06	3.10105e+06	3.62334e+06	2.79095e+06	2.20523e+06	2.61241e+06	1.89404e+06	1.01008e+06	1.1749e+06
sp|A2RRD8|ZN320_HUMAN;tr|M0R0Z8|M0R0Z8_HUMAN;tr|M0R1K6|M0R1K6_HUMAN;tr|M0QZA2|M0QZA2_HUMAN;tr|A0A669KBJ2|A0A669KBJ2_HUMAN;tr|M0R2L4|M0R2L4_HUMAN;tr|M0QX96|M0QX96_HUMAN;sp|Q96IR2|ZN845_HUMAN	sp|A2RRD8|ZN320_HUMAN;tr|M0R0Z8|M0R0Z8_HUMAN;tr|M0R1K6|M0R1K6_HUMAN;tr|M0QZA2|M0QZA2_HUMAN;tr|A0A669KBJ2|A0A669KBJ2_HUMAN;tr|M0R2L4|M0R2L4_HUMAN;tr|M0QX96|M0QX96_HUMAN;sp|Q96IR2|ZN845_HUMAN	sp|A2RRD8|ZN320_HUMAN Zinc finger protein 320 OS=Homo sapiens OX=9606 GN=ZNF320 PE=1 SV=1;tr|M0R0Z8|M0R0Z8_HUMAN Zinc finger protein 320 (Fragment) OS=Homo sapiens OX=9606 GN=ZNF320 PE=4 SV=1;tr|M0R1K6|M0R1K6_HUMAN Zinc finger protein 320 (Fragment) OS=Hom	A2RRD8;M0R0Z8;M0R1K6;M0QZA2;A0A669KBJ2;M0R2L4;M0QX96;Q96IR2	ZNF320;ZNF845	877108	2.57539e+06	1.28407e+06	1.34408e+06	1.5393e+06	1.93984e+06	1.37506e+06	1.48356e+06	2.34309e+06	2.43819e+06	2.24498e+06	2.03431e+06	1.87507e+06	1.34082e+06	2.53783e+06	2.225e+06	1.65752e+06	1.0859e+06	1.55644e+06	1.56872e+06	1.66008e+06	2.05537e+06	1.28646e+06	1.75946e+06	2.01989e+06	1.24394e+06	1.47732e+06	2.0992e+06	1.48821e+06	1.56877e+06	2.02891e+06	1.66657e+06	1.60369e+06	2.3123e+06	1.08032e+06	1.60611e+06	2.13341e+06	2.13609e+06	1.83841e+06	1.70908e+06	1.94889e+06	1.50224e+06	1.65103e+06	1.17348e+06
sp|A2RRP1|NBAS_HUMAN;sp|A2RRP1-2|NBAS_HUMAN;tr|H0Y5G7|H0Y5G7_HUMAN;tr|C9JCM7|C9JCM7_HUMAN;tr|H7C007|H7C007_HUMAN;tr|H7BZU5|H7BZU5_HUMAN;tr|H7C1U4|H7C1U4_HUMAN	sp|A2RRP1|NBAS_HUMAN;sp|A2RRP1-2|NBAS_HUMAN;tr|H0Y5G7|H0Y5G7_HUMAN	sp|A2RRP1|NBAS_HUMAN Neuroblastoma-amplified sequence OS=Homo sapiens OX=9606 GN=NBAS PE=1 SV=2;sp|A2RRP1-2|NBAS_HUMAN Isoform 2 of Neuroblastoma-amplified sequence OS=Homo sapiens OX=9606 GN=NBAS;tr|H0Y5G7|H0Y5G7_HUMAN Neuroblastoma-amplified sequence (Fr	A2RRP1;H0Y5G7;C9JCM7;H7C007;H7BZU5;H7C1U4	NBAS;NAG	1.044e+07	1.0989e+07	1.31437e+07	4.94001e+06	9.28209e+06	1.31068e+07	8.17949e+06	7.24606e+06	1.29858e+07	8.23588e+06	1.87999e+07	1.39269e+07	1.07124e+07	9.41501e+06	1.35357e+07	1.19656e+07	581854	5.63325e+06	7.13283e+06	1.41429e+06	6.18388e+06	8.36582e+06	9.23805e+06	8.15053e+06	8.60677e+06	9.33944e+06	8.8832e+06	1.24333e+07	9.35766e+06	9.76162e+06	1.10012e+07	1.46464e+07	6.60731e+06	1.22496e+07	8.39607e+06	1.03913e+07	1.52769e+07	1.02432e+07	1.04436e+07	7.9335e+06	1.30923e+07	8.08557e+06	7.41516e+06	8.99964e+06
sp|A2RU67|F234B_HUMAN	sp|A2RU67|F234B_HUMAN	sp|A2RU67|F234B_HUMAN Protein FAM234B OS=Homo sapiens OX=9606 GN=FAM234B PE=1 SV=1	A2RU67	FAM234B;KIAA1467	848933	2.47018e+06	1.38826e+06	705418	761765	2.6163e+06	1.52606e+06	1.8672e+06	2.24302e+06	1.46608e+06	2.00316e+06	2.1946e+06	1.55018e+06	1.80148e+06	1.20412e+06	2.1802e+06	661661	1.87104e+06	880794	997137	1.33489e+06	342822	932690	725172	352984	1.58783e+06	984240	2.23999e+06	602458	1.10873e+06	2.0133e+06	2.81582e+06	1.40431e+06	1.05991e+06	1.70497e+06	1.9777e+06	2.61729e+06	1.95901e+06	2.37599e+06	902388	2.21648e+06	904077	1.59467e+06	928811
sp|A3KMH1|VWA8_HUMAN;sp|A3KMH1-3|VWA8_HUMAN;sp|A3KMH1-2|VWA8_HUMAN	sp|A3KMH1|VWA8_HUMAN;sp|A3KMH1-3|VWA8_HUMAN;sp|A3KMH1-2|VWA8_HUMAN	sp|A3KMH1|VWA8_HUMAN von Willebrand factor A domain-containing protein 8 OS=Homo sapiens OX=9606 GN=VWA8 PE=1 SV=2;sp|A3KMH1-3|VWA8_HUMAN Isoform 3 of von Willebrand factor A domain-containing protein 8 OS=Homo sapiens OX=9606 GN=VWA8;sp|A3KMH1-2|VWA8_HUMA	A3KMH1	VWA8;KIAA0564	2.99767e+07	9.90893e+06	2.41648e+07	2.02285e+07	1.89545e+07	2.90796e+07	1.51703e+07	3.30865e+07	3.02123e+07	7.42848e+06	4.85977e+07	3.54244e+07	2.18124e+07	1.22007e+07	3.26824e+07	3.83167e+07	4.68561e+06	6.39259e+06	1.8505e+07	1.36978e+07	1.46902e+07	6.97668e+06	1.89561e+07	1.80309e+07	1.603e+07	1.83325e+07	1.84579e+07	2.51974e+07	1.60767e+07	2.02269e+07	2.37578e+07	3.73672e+07	1.42297e+07	2.35783e+07	1.68994e+07	2.35849e+07	3.94296e+07	2.72566e+07	3.78441e+07	1.72648e+07	3.3457e+07	1.70051e+07	2.2518e+07	1.73377e+07
sp|A3KN83-2|SBNO1_HUMAN;sp|A3KN83|SBNO1_HUMAN;sp|A3KN83-3|SBNO1_HUMAN;sp|A3KN83-4|SBNO1_HUMAN	sp|A3KN83-2|SBNO1_HUMAN;sp|A3KN83|SBNO1_HUMAN;sp|A3KN83-3|SBNO1_HUMAN;sp|A3KN83-4|SBNO1_HUMAN	sp|A3KN83-2|SBNO1_HUMAN Isoform 2 of Protein strawberry notch homolog 1 OS=Homo sapiens OX=9606 GN=SBNO1;sp|A3KN83|SBNO1_HUMAN Protein strawberry notch homolog 1 OS=Homo sapiens OX=9606 GN=SBNO1 PE=1 SV=1;sp|A3KN83-3|SBNO1_HUMAN Isoform 3 of Protein strawb	A3KN83	SBNO1;MOP3	7.41292e+06	1.75446e+07	2.40749e+07	9.37798e+06	1.28122e+07	6.68397e+06	1.41334e+07	669336	2.36057e+06	1.60922e+07	1.33773e+07	1.97637e+07	1.60176e+07	1.55079e+07	1.68355e+07	1.03133e+06	1.87058e+07	1.55601e+07	1.52509e+07	1.79882e+07	2.06317e+07	1.80991e+07	1.75721e+07	1.98064e+07	2.10333e+07	1.48241e+07	1.52896e+07	1.66339e+07	1.98909e+07	1.64723e+07	1.46584e+07	6.9975e+06	1.04728e+07	9.64393e+06	1.62873e+07	1.57784e+07	6.14848e+06	9.94462e+06	9.01922e+06	2.06764e+07	9.77659e+06	1.73293e+07	1.22851e+07	2.45339e+07
sp|A4D1E9|GTPBA_HUMAN;sp|A4D1E9-2|GTPBA_HUMAN;tr|C9J8R7|C9J8R7_HUMAN;tr|C9JNI1|C9JNI1_HUMAN;tr|C9JEQ8|C9JEQ8_HUMAN;tr|F8WBB5|F8WBB5_HUMAN;sp|A4D1E9-3|GTPBA_HUMAN;tr|F8WBY0|F8WBY0_HUMAN;tr|F8WCN4|F8WCN4_HUMAN	sp|A4D1E9|GTPBA_HUMAN;sp|A4D1E9-2|GTPBA_HUMAN;tr|C9J8R7|C9J8R7_HUMAN;tr|C9JNI1|C9JNI1_HUMAN;tr|C9JEQ8|C9JEQ8_HUMAN	sp|A4D1E9|GTPBA_HUMAN GTP-binding protein 10 OS=Homo sapiens OX=9606 GN=GTPBP10 PE=1 SV=1;sp|A4D1E9-2|GTPBA_HUMAN Isoform 2 of GTP-binding protein 10 OS=Homo sapiens OX=9606 GN=GTPBP10;tr|C9J8R7|C9J8R7_HUMAN GTP-binding protein 10 (Fragment) OS=Homo sapien	A4D1E9;C9J8R7;C9JNI1;C9JEQ8;F8WBB5;F8WBY0;F8WCN4	GTPBP10;OBGH2;UG0751c10	4.34299e+07	3.03291e+07	3.87174e+07	4.06543e+07	3.48246e+07	4.46513e+07	3.17528e+07	5.41789e+07	4.41454e+07	3.25416e+07	6.01846e+07	4.67451e+07	4.18772e+07	3.34258e+07	5.03799e+07	5.88313e+07	2.75726e+07	3.3288e+07	3.26721e+07	3.20666e+07	3.24346e+07	3.2376e+07	3.54505e+07	3.62243e+07	3.05588e+07	3.32383e+07	3.55265e+07	4.46618e+07	3.23684e+07	3.60662e+07	4.44897e+07	6.02827e+07	3.73177e+07	4.48365e+07	3.20793e+07	3.82216e+07	5.83517e+07	4.9384e+07	5.32984e+07	3.21492e+07	5.42181e+07	3.36269e+07	4.53378e+07	2.90453e+07
sp|A4FU69|EFCB5_HUMAN;tr|H0Y843|H0Y843_HUMAN;sp|A4FU69-3|EFCB5_HUMAN;tr|K7EJC3|K7EJC3_HUMAN;sp|A4FU69-2|EFCB5_HUMAN;sp|A4FU69-4|EFCB5_HUMAN	sp|A4FU69|EFCB5_HUMAN;tr|H0Y843|H0Y843_HUMAN;sp|A4FU69-3|EFCB5_HUMAN;tr|K7EJC3|K7EJC3_HUMAN;sp|A4FU69-2|EFCB5_HUMAN;sp|A4FU69-4|EFCB5_HUMAN	sp|A4FU69|EFCB5_HUMAN EF-hand calcium-binding domain-containing protein 5 OS=Homo sapiens OX=9606 GN=EFCAB5 PE=1 SV=3;tr|H0Y843|H0Y843_HUMAN EF-hand calcium-binding domain-containing protein 5 (Fragment) OS=Homo sapiens OX=9606 GN=EFCAB5 PE=1 SV=1;sp|A4FU6	A4FU69;H0Y843;K7EJC3	EFCAB5	391086	8.5345e+06	1.28497e+07	2.14235e+06	5.12641e+06	2.07545e+06	1.62473e+06	2.6137e+06	1.08803e+06	563669	697660	1.28038e+06	433309	1.40197e+06	5.64516e+06	292503	1.54855e+06	6.786e+06	947359	8.9976e+06	1.00007e+06	1.21219e+06	1.55734e+06	2.46705e+07	1.10307e+06	1.68333e+07	1.60763e+06	1.2218e+07	1.66248e+06	1.00305e+06	3.23584e+06	508785	623690	8.1993e+06	1.52403e+06	823770	1.29519e+06	1.40917e+06	1.42649e+06	934344	1.05793e+07	1.61543e+06	696527	570499
tr|F5H4Q5|F5H4Q5_HUMAN;sp|A5D8V6|VP37C_HUMAN	tr|F5H4Q5|F5H4Q5_HUMAN;sp|A5D8V6|VP37C_HUMAN	tr|F5H4Q5|F5H4Q5_HUMAN Vacuolar protein sorting-associated protein 37C (Fragment) OS=Homo sapiens OX=9606 GN=VPS37C PE=1 SV=1;sp|A5D8V6|VP37C_HUMAN Vacuolar protein sorting-associated protein 37C OS=Homo sapiens OX=9606 GN=VPS37C PE=1 SV=2	F5H4Q5;A5D8V6	VPS37C;PML39	4.96779e+06	1.68174e+06	2.33218e+06	2.34986e+06	2.54144e+06	1.7526e+06	2.69992e+06	5.20005e+06	3.42571e+06	3.28971e+06	2.95275e+06	5.21422e+06	2.63988e+06	5.51506e+06	6.04861e+06	936905	677819	1.68448e+06	8.28112e+06	2.12385e+06	2.0923e+06	7.60752e+06	1.94546e+06	2.00517e+06	2.43896e+06	3.13818e+06	3.65772e+06	3.31644e+06	3.15049e+06	2.74164e+06	2.78944e+06	1.78944e+06	2.62865e+06	541769	3.20528e+06	2.71115e+06	1.31301e+06	1.78284e+06	2.01597e+06	2.88211e+06	2.55377e+06	2.22401e+06	3.28817e+06	3.4311e+06
tr|Q5TGE2|Q5TGE2_HUMAN;sp|A5PLL7|PDES1_HUMAN;sp|A5PLL7-2|PDES1_HUMAN	tr|Q5TGE2|Q5TGE2_HUMAN;sp|A5PLL7|PDES1_HUMAN;sp|A5PLL7-2|PDES1_HUMAN	tr|Q5TGE2|Q5TGE2_HUMAN HCG2044780, isoform CRA_b OS=Homo sapiens OX=9606 GN=PEDS1 PE=1 SV=1;sp|A5PLL7|PDES1_HUMAN Plasmanylethanolamine desaturase OS=Homo sapiens OX=9606 GN=PEDS1 PE=1 SV=3;sp|A5PLL7-2|PDES1_HUMAN Isoform 2 of Plasmanylethanolamine desatur	Q5TGE2;A5PLL7	PEDS1;hCG_2044780;KUA;PDES;TMEM189	6.45412e+06	1.70893e+06	1.14664e+06	4.20267e+06	4.53247e+06	1.28288e+07	3.35956e+06	1.056e+07	4.77878e+06	2.49445e+06	1.01584e+07	3.58364e+06	2.13829e+06	2.74266e+06	1.28465e+06	9.83934e+06	3.03828e+06	1.94483e+06	2.52153e+06	4.56156e+06	1.11962e+06	4.3914e+06	1.4414e+06	1.58709e+06	1.8266e+06	4.23487e+06	3.4827e+06	1.98902e+06	827755	3.73456e+06	3.22717e+06	8.24478e+06	4.35796e+06	5.35352e+06	3.45392e+06	2.87364e+06	6.88544e+06	4.93546e+06	7.83967e+06	1.46879e+06	8.25972e+06	4.1808e+06	2.74229e+06	3.4605e+06
sp|A5PLN9-2|TPC13_HUMAN;sp|A5PLN9-4|TPC13_HUMAN;sp|A5PLN9|TPC13_HUMAN;sp|A5PLN9-5|TPC13_HUMAN	sp|A5PLN9-2|TPC13_HUMAN;sp|A5PLN9-4|TPC13_HUMAN;sp|A5PLN9|TPC13_HUMAN;sp|A5PLN9-5|TPC13_HUMAN	sp|A5PLN9-2|TPC13_HUMAN Isoform 2 of Trafficking protein particle complex subunit 13 OS=Homo sapiens OX=9606 GN=TRAPPC13;sp|A5PLN9-4|TPC13_HUMAN Isoform 3 of Trafficking protein particle complex subunit 13 OS=Homo sapiens OX=9606 GN=TRAPPC13;sp|A5PLN9|TPC1	A5PLN9	TRAPPC13;C5orf44	1.80591e+06	1.79697e+06	2.77789e+06	1.42084e+06	1.48611e+06	866904	1.92076e+06	596283	947481	1.48531e+06	755337	1.20552e+06	1.33772e+06	1.74103e+06	2.35757e+06	1.83207e+06	1.3417e+06	1.10879e+06	358553	1.70499e+06	1.76502e+06	1.67362e+06	2.5589e+06	1.13178e+06	2.83095e+06	2.27281e+06	1.64093e+06	1.50417e+06	725433	1.46657e+06	509367	982355	2.69569e+06	811210	1.81733e+06	1.37754e+06	2.08485e+06	2.5162e+06	284974	469751	824934	1.7156e+06	1.46725e+06	2.2395e+06
sp|A5YKK6|CNOT1_HUMAN;sp|A5YKK6-2|CNOT1_HUMAN;sp|A5YKK6-3|CNOT1_HUMAN;sp|A5YKK6-4|CNOT1_HUMAN;tr|H3BMZ2|H3BMZ2_HUMAN;tr|H3BNB1|H3BNB1_HUMAN;tr|H3BVC9|H3BVC9_HUMAN;tr|H3BMH0|H3BMH0_HUMAN;tr|H3BR89|H3BR89_HUMAN;tr|H3BTH2|H3BTH2_HUMAN	sp|A5YKK6|CNOT1_HUMAN;sp|A5YKK6-2|CNOT1_HUMAN;sp|A5YKK6-3|CNOT1_HUMAN;sp|A5YKK6-4|CNOT1_HUMAN	sp|A5YKK6|CNOT1_HUMAN CCR4-NOT transcription complex subunit 1 OS=Homo sapiens OX=9606 GN=CNOT1 PE=1 SV=2;sp|A5YKK6-2|CNOT1_HUMAN Isoform 2 of CCR4-NOT transcription complex subunit 1 OS=Homo sapiens OX=9606 GN=CNOT1;sp|A5YKK6-3|CNOT1_HUMAN Isoform 3 of CC	A5YKK6;H3BMZ2;H3BNB1;H3BVC9;H3BMH0;H3BR89;H3BTH2	CNOT1;CDC39;KIAA1007;NOT1;AD-005	1.12233e+08	1.09228e+08	1.47944e+08	1.05239e+08	1.09028e+08	1.2036e+08	1.12483e+08	1.1596e+08	1.04794e+08	1.15152e+08	1.50833e+08	1.29841e+08	1.03519e+08	1.12507e+08	1.22157e+08	1.10872e+08	1.09099e+08	9.36729e+07	1.10451e+08	1.03091e+08	1.12157e+08	1.28386e+08	1.23307e+08	1.22568e+08	1.12866e+08	8.76083e+07	8.50551e+07	1.12805e+08	1.17256e+08	9.76533e+07	1.11951e+08	1.15556e+08	8.65565e+07	9.20668e+07	9.95892e+07	1.03819e+08	1.21059e+08	9.76e+07	1.13498e+08	1.12439e+08	1.20335e+08	8.86219e+07	1.06746e+08	1.16783e+08
tr|H3BTL1|H3BTL1_HUMAN;sp|Q9GZQ8|MLP3B_HUMAN;sp|A6NCE7|MP3B2_HUMAN;sp|Q9H492|MLP3A_HUMAN;sp|Q9H492-2|MLP3A_HUMAN	tr|H3BTL1|H3BTL1_HUMAN;sp|Q9GZQ8|MLP3B_HUMAN;sp|A6NCE7|MP3B2_HUMAN	tr|H3BTL1|H3BTL1_HUMAN Microtubule-associated protein 1 light chain 3 beta, isoform CRA_f OS=Homo sapiens OX=9606 GN=MAP1LC3B PE=3 SV=1;sp|Q9GZQ8|MLP3B_HUMAN Microtubule-associated proteins 1A/1B light chain 3B OS=Homo sapiens OX=9606 GN=MAP1LC3B PE=1 SV=3	H3BTL1;Q9GZQ8;A6NCE7;Q9H492	MAP1LC3B;hCG_32374;MAP1ALC3;MAP1LC3B2;MAP1LC3A	4.4027e+07	1.79841e+07	3.48317e+07	2.5388e+07	1.89559e+07	2.03157e+07	2.69861e+07	1.57573e+07	4.41256e+07	2.26111e+07	1.64085e+07	3.77234e+07	2.65594e+07	3.07024e+07	3.25213e+07	1.65557e+07	2.5292e+07	1.87575e+07	3.40308e+07	2.50687e+07	2.66542e+07	2.18626e+07	2.39998e+07	2.45683e+07	3.16142e+07	2.72174e+07	3.01076e+07	4.10805e+07	1.8917e+07	3.47918e+07	3.66508e+07	1.91136e+07	2.09318e+07	4.34767e+07	1.58991e+07	3.3611e+07	2.52378e+07	4.30053e+07	1.33808e+07	1.71849e+07	1.58232e+07	2.07721e+07	2.54422e+07	2.59473e+07
sp|A6NDG6|PGP_HUMAN;tr|H3BV17|H3BV17_HUMAN	sp|A6NDG6|PGP_HUMAN	sp|A6NDG6|PGP_HUMAN Glycerol-3-phosphate phosphatase OS=Homo sapiens OX=9606 GN=PGP PE=1 SV=1	A6NDG6;H3BV17	PGP	2.42459e+07	4.06298e+07	6.49827e+07	3.89431e+07	4.50203e+07	2.97831e+07	3.9542e+07	1.97327e+07	2.19486e+07	4.0026e+07	2.48851e+07	3.71072e+07	2.77047e+07	4.03421e+07	3.37819e+07	2.02089e+07	5.64187e+07	4.72038e+07	4.25079e+07	5.26428e+07	6.00503e+07	4.40533e+07	5.33397e+07	6.78868e+07	8.27935e+07	4.7542e+07	5.00427e+07	3.67922e+07	5.64794e+07	3.94084e+07	3.58871e+07	1.79914e+07	3.75125e+07	2.32602e+07	4.94896e+07	4.01387e+07	1.64859e+07	2.31282e+07	2.77217e+07	6.73127e+07	2.59952e+07	4.3881e+07	3.94293e+07	8.12715e+07
sp|A6NDU8|CE051_HUMAN;tr|A0A0C4DGW6|A0A0C4DGW6_HUMAN	sp|A6NDU8|CE051_HUMAN	sp|A6NDU8|CE051_HUMAN UPF0600 protein C5orf51 OS=Homo sapiens OX=9606 GN=C5orf51 PE=1 SV=1	A6NDU8;A0A0C4DGW6	RIMOC1;C5orf51	1.2241e+07	1.35576e+07	1.9738e+07	2.06409e+07	1.73888e+07	1.06185e+07	2.10924e+07	1.2854e+06	8.93899e+06	2.11343e+07	8.89165e+06	1.8242e+07	1.24892e+07	2.52445e+07	9.3265e+06	7.60515e+06	2.61266e+07	1.34948e+07	2.02213e+07	3.02647e+07	1.69822e+07	2.5394e+07	1.29744e+07	2.36559e+07	2.41618e+07	2.08703e+07	2.14384e+07	9.47694e+06	1.12975e+07	1.66923e+07	1.56427e+07	5.96191e+06	2.65302e+07	1.16005e+07	2.42516e+07	1.76787e+07	4.37244e+06	9.07985e+06	1.10048e+07	1.91964e+07	8.95888e+06	2.7383e+07	2.13772e+07	2.52634e+07
sp|A6NFI3|ZN316_HUMAN	sp|A6NFI3|ZN316_HUMAN	sp|A6NFI3|ZN316_HUMAN Zinc finger protein 316 OS=Homo sapiens OX=9606 GN=ZNF316 PE=1 SV=1	A6NFI3	ZNF316	6.7965e+06	3.16141e+06	4.39794e+06	6.71705e+06	8.53582e+06	6.68035e+06	6.8132e+06	7.2207e+06	7.79658e+06	5.23254e+06	6.04911e+06	6.51299e+06	7.64945e+06	6.51134e+06	6.68678e+06	8.1978e+06	6.06158e+06	6.80081e+06	5.7776e+06	6.54405e+06	5.92904e+06	3.28775e+06	6.54669e+06	6.97622e+06	2.06206e+06	5.95611e+06	4.73893e+06	4.89634e+06	5.11384e+06	7.17511e+06	7.01673e+06	6.69267e+06	7.94002e+06	7.97067e+06	5.29266e+06	7.28666e+06	8.70687e+06	8.6357e+06	8.20374e+06	6.40705e+06	5.85405e+06	6.18906e+06	6.67771e+06	3.61736e+06
sp|A6NHL2-2|TBAL3_HUMAN;sp|A6NHL2|TBAL3_HUMAN	sp|A6NHL2-2|TBAL3_HUMAN;sp|A6NHL2|TBAL3_HUMAN	sp|A6NHL2-2|TBAL3_HUMAN Isoform 2 of Tubulin alpha chain-like 3 OS=Homo sapiens OX=9606 GN=TUBAL3;sp|A6NHL2|TBAL3_HUMAN Tubulin alpha chain-like 3 OS=Homo sapiens OX=9606 GN=TUBAL3 PE=1 SV=2	A6NHL2	TUBAL3	1.46715e+06	3.08844e+06	5.00972e+06	2.7404e+06	3.7186e+06	1.17359e+06	2.41616e+06	497726	1.692e+06	4.3358e+06	1.96271e+06	1.43165e+06	4.28993e+06	3.79435e+06	2.12553e+06	2.29803e+06	2.59508e+06	1.72356e+06	2.34508e+06	2.35044e+06	3.85247e+06	3.34616e+06	6.5521e+06	5.93353e+06	7.20129e+06	3.03068e+06	2.49577e+06	3.05453e+06	5.34575e+06	1.74777e+06	2.04614e+06	579327	2.27083e+06	1.29907e+06	3.80042e+06	1.93896e+06	1.21252e+06	964741	1.47207e+06	5.21699e+06	1.98176e+06	2.23885e+06	3.13008e+06	4.10861e+06
sp|A6NHQ2|FBLL1_HUMAN	sp|A6NHQ2|FBLL1_HUMAN	sp|A6NHQ2|FBLL1_HUMAN rRNA/tRNA 2-O-methyltransferase fibrillarin-like protein 1 OS=Homo sapiens OX=9606 GN=FBLL1 PE=3 SV=2	A6NHQ2	FBLL1	4.9175e+07	2.98712e+07	3.72104e+07	2.35806e+07	3.05078e+07	4.21564e+07	2.09179e+07	3.78827e+07	4.58725e+07	2.71005e+06	5.15883e+07	5.00812e+07	3.15069e+07	1.95067e+07	4.76554e+07	3.90909e+07	2.00597e+07	2.48911e+07	2.08342e+07	2.5774e+07	2.85778e+07	1.76619e+07	1.36102e+06	3.11892e+07	2.58135e+07	2.49568e+07	2.32168e+07	4.20416e+07	1.12913e+06	3.16213e+07	655250	4.65558e+07	2.53022e+07	4.78706e+07	2.87666e+07	3.82899e+07	4.70507e+07	4.99212e+07	588123	3.26848e+07	4.21597e+07	2.47828e+07	3.68878e+07	2.91898e+07
sp|A6NHR9|SMHD1_HUMAN;sp|A6NHR9-2|SMHD1_HUMAN;tr|J3KTL8|J3KTL8_HUMAN;sp|A6NHR9-3|SMHD1_HUMAN;tr|A0A2R8YCU7|A0A2R8YCU7_HUMAN;tr|A0A2R8YE92|A0A2R8YE92_HUMAN;tr|J3QSH1|J3QSH1_HUMAN;tr|J3KTK7|J3KTK7_HUMAN;tr|J3KRK8|J3KRK8_HUMAN	sp|A6NHR9|SMHD1_HUMAN;sp|A6NHR9-2|SMHD1_HUMAN;tr|J3KTL8|J3KTL8_HUMAN	sp|A6NHR9|SMHD1_HUMAN Structural maintenance of chromosomes flexible hinge domain-containing protein 1 OS=Homo sapiens OX=9606 GN=SMCHD1 PE=1 SV=2;sp|A6NHR9-2|SMHD1_HUMAN Isoform 2 of Structural maintenance of chromosomes flexible hinge domain-containing p	A6NHR9;J3KTL8;A0A2R8YCU7;A0A2R8YE92;J3QSH1;J3KTK7;J3KRK8	SMCHD1;KIAA0650	252445000	1.73104e+08	1.89831e+08	1.87709e+08	1.75081e+08	2.18357e+08	166460000	2.43218e+08	2.34083e+08	1.54227e+08	282170000	2.80588e+08	2.03646e+08	1.57879e+08	2.43125e+08	2.71335e+08	1.48256e+08	1.61319e+08	141810000	158920000	1.58406e+08	1.48467e+08	1.67006e+08	1.68898e+08	1.4139e+08	1.4858e+08	1.48299e+08	2.26588e+08	1.69554e+08	2.02369e+08	2.13358e+08	2.70538e+08	1.71504e+08	2.56575e+08	1.54637e+08	2.1243e+08	2.67991e+08	2.58151e+08	2.37518e+08	1.5111e+08	2.35116e+08	1.54424e+08	1.91286e+08	1.38212e+08
sp|A6NHT5|HMX3_HUMAN	sp|A6NHT5|HMX3_HUMAN	sp|A6NHT5|HMX3_HUMAN Homeobox protein HMX3 OS=Homo sapiens OX=9606 GN=HMX3 PE=1 SV=1	A6NHT5	HMX3;NKX-5.1;NKX5-1	6.58982e+06	4.2337e+06	2.53192e+06	2.19912e+06	6.40907e+06	4.8022e+06	3.2421e+06	7.41161e+06	7.68621e+06	1.11812e+06	5.76624e+06	4.42725e+06	5.88855e+06	1.03939e+06	1.76322e+06	9.29106e+06	3.6408e+06	5.50071e+06	1.22699e+06	3.16721e+06	2.62667e+06	1.18831e+06	3.81879e+06	3.35013e+06	1.49291e+06	3.20595e+06	2.93618e+06	3.10867e+06	2.7675e+06	4.53852e+06	4.19007e+06	8.65708e+06	4.11106e+06	7.55593e+06	3.69891e+06	4.05571e+06	7.88506e+06	8.26679e+06	6.94299e+06	2.93132e+06	5.12506e+06	3.05617e+06	4.39139e+06	895201
sp|A6NJ78|MET15_HUMAN;sp|A6NJ78-2|MET15_HUMAN;tr|A0A0U1RR76|A0A0U1RR76_HUMAN;sp|P0C7V9|ME15P_HUMAN;sp|A6NJ78-4|MET15_HUMAN;tr|A0A0U1RRF2|A0A0U1RRF2_HUMAN;tr|B5MC64|B5MC64_HUMAN;sp|A6NJ78-3|MET15_HUMAN;tr|A0A0U1RR64|A0A0U1RR64_HUMAN;tr|A0A0U1RRD2|A0A0U1RRD2_HUMAN;tr|F8WD83|F8WD83_HUMAN	sp|A6NJ78|MET15_HUMAN;sp|A6NJ78-2|MET15_HUMAN;tr|A0A0U1RR76|A0A0U1RR76_HUMAN	sp|A6NJ78|MET15_HUMAN 12S rRNA N4-methylcytidine (m4C) methyltransferase OS=Homo sapiens OX=9606 GN=METTL15 PE=1 SV=1;sp|A6NJ78-2|MET15_HUMAN Isoform 2 of 12S rRNA N4-methylcytidine (m4C) methyltransferase OS=Homo sapiens OX=9606 GN=METTL15;tr|A0A0U1RR76|A	A6NJ78;A0A0U1RR76;P0C7V9;A0A0U1RRF2;B5MC64;A0A0U1RR64;A0A0U1RRD2;F8WD83	METTL15;METT5D1;METTL15P1;METT5D2	1.05377e+07	8.59986e+06	1.32344e+07	1.7176e+07	1.82789e+07	1.1246e+07	1.38888e+07	1.51617e+07	1.62621e+07	1.03245e+07	1.65906e+07	1.47208e+07	1.71964e+07	9.94107e+06	1.71018e+07	1.55745e+07	1.06978e+07	8.22053e+06	1.21267e+07	1.31756e+07	1.25022e+07	1.10476e+07	1.065e+07	1.48813e+07	1.16501e+07	1.32443e+07	1.19105e+07	1.39704e+07	1.12138e+07	1.31657e+07	1.25145e+07	1.69688e+07	1.42238e+07	1.65397e+07	1.30578e+07	1.31078e+07	1.73096e+07	1.65531e+07	1.36734e+07	1.30409e+07	1.5297e+07	1.08365e+07	1.6612e+07	1.23031e+07
sp|A6NKD9|CC85C_HUMAN;tr|G3V2D7|G3V2D7_HUMAN;tr|H0YJY5|H0YJY5_HUMAN;tr|H0YJE0|H0YJE0_HUMAN	sp|A6NKD9|CC85C_HUMAN	sp|A6NKD9|CC85C_HUMAN Coiled-coil domain-containing protein 85C OS=Homo sapiens OX=9606 GN=CCDC85C PE=1 SV=1	A6NKD9;G3V2D7;H0YJY5;H0YJE0	CCDC85C	3.40607e+06	5.13248e+06	4.2639e+06	5.97465e+06	3.51329e+06	537457	4.3059e+06	2.70968e+06	3.58429e+06	6.34979e+06	1.3793e+06	428992	5.07016e+06	5.36427e+06	3.35202e+06	2.80051e+06	6.40279e+06	7.67495e+06	6.0201e+06	6.2616e+06	5.82615e+06	3.47659e+06	5.27978e+06	7.09327e+06	5.90466e+06	3.58367e+06	4.44758e+06	6.65039e+06	6.24255e+06	1.32312e+06	2.71532e+06	1.80633e+06	7.29352e+06	6.7779e+06	2.9909e+06	3.20692e+06	1.50185e+06	6.56205e+06	3.41473e+06	5.4334e+06	740438	4.12222e+06	3.80804e+06	4.80706e+06
sp|A6NKT7|RGPD3_HUMAN;tr|J3KNE0|J3KNE0_HUMAN	sp|A6NKT7|RGPD3_HUMAN;tr|J3KNE0|J3KNE0_HUMAN	sp|A6NKT7|RGPD3_HUMAN RanBP2-like and GRIP domain-containing protein 3 OS=Homo sapiens OX=9606 GN=RGPD3 PE=3 SV=2;tr|J3KNE0|J3KNE0_HUMAN RanBP2-like and GRIP domain-containing protein 3 OS=Homo sapiens OX=9606 GN=RGPD3 PE=1 SV=2	A6NKT7;J3KNE0	RGPD3;RGP3	1.94374e+07	1.88598e+07	2.15286e+07	1.50145e+07	1.88923e+07	2.42281e+07	1.5971e+07	2.20403e+07	1.84986e+07	2.19846e+07	3.04497e+07	2.38056e+07	2.49849e+07	1.77084e+07	2.20319e+07	2.12176e+07	1.65059e+07	1.71503e+07	2.13281e+07	1.8819e+07	2.38362e+07	1.86342e+07	1.69032e+07	1.633e+07	1.86417e+07	2.15558e+07	2.13744e+07	2.03999e+07	2.03218e+07	2.03332e+07	1.78902e+07	2.24302e+07	2.00602e+07	2.24375e+07	2.57269e+07	1.98017e+07	2.43428e+07	2.30879e+07	3.60545e+07	1.66239e+07	3.54e+07	1.62737e+07	1.85896e+07	1.96068e+07
sp|A6QL63-4|BTBDB_HUMAN;sp|A6QL63-5|BTBDB_HUMAN;sp|A6QL63-2|BTBDB_HUMAN;sp|A6QL63|BTBDB_HUMAN	sp|A6QL63-4|BTBDB_HUMAN;sp|A6QL63-5|BTBDB_HUMAN;sp|A6QL63-2|BTBDB_HUMAN;sp|A6QL63|BTBDB_HUMAN	sp|A6QL63-4|BTBDB_HUMAN Isoform 4 of Ankyrin repeat and BTB/POZ domain-containing protein BTBD11 OS=Homo sapiens OX=9606 GN=BTBD11;sp|A6QL63-5|BTBDB_HUMAN Isoform 5 of Ankyrin repeat and BTB/POZ domain-containing protein BTBD11 OS=Homo sapiens OX=9606 GN=B	A6QL63	BTBD11	1.73508e+06	771243	2.03446e+06	1.12459e+06	1.104e+06	1.71939e+06	1.09473e+06	873334	1.73499e+06	803440	2.37921e+06	1.23259e+06	379798	1.28962e+06	1.34735e+06	1.37477e+06	2.51927e+06	798797	1.87356e+06	914226	346834	640478	1.25238e+06	1.0055e+06	1.31437e+06	780219	458414	397972	1.68577e+06	1.86414e+06	1.76446e+06	731611	1.67314e+06	1.1048e+06	527913	500308	1.95192e+06	1.89871e+06	1.60872e+06	863306	355080	2.0714e+06	2.44298e+06	324279
sp|A6ZKI3|RTL8C_HUMAN;sp|Q9BWD3|RTL8A_HUMAN;sp|Q17RB0|RTL8B_HUMAN	sp|A6ZKI3|RTL8C_HUMAN;sp|Q9BWD3|RTL8A_HUMAN	sp|A6ZKI3|RTL8C_HUMAN Retrotransposon Gag-like protein 8C OS=Homo sapiens OX=9606 GN=RTL8C PE=1 SV=1;sp|Q9BWD3|RTL8A_HUMAN Retrotransposon Gag-like protein 8A OS=Homo sapiens OX=9606 GN=RTL8A PE=1 SV=3	A6ZKI3;Q9BWD3;Q17RB0	RTL8C;CXX1;FAM127A;MAR8;MAR8C;MART8;RTL8A;CXX1B;FAM127B;MAR8A;RTL8B;CXX1C;FAM127C;MAR8B	7.71329e+06	1.03419e+07	1.60881e+07	6.09296e+06	5.92158e+06	3.07183e+06	7.32085e+06	2.77794e+06	5.28683e+06	1.01634e+07	3.79796e+06	9.99383e+06	5.8897e+06	1.12933e+07	7.94842e+06	2.98517e+06	8.81062e+06	9.97835e+06	1.03127e+07	8.04878e+06	1.22598e+07	8.52365e+06	1.02257e+07	1.06344e+07	8.35781e+06	9.21086e+06	6.79633e+06	6.83681e+06	9.53675e+06	7.63939e+06	9.23563e+06	3.29707e+06	5.85063e+06	6.30749e+06	1.04293e+07	8.41278e+06	3.93739e+06	6.25114e+06	3.43733e+06	1.12916e+07	2.68399e+06	1.12738e+07	7.14405e+06	1.27693e+07
tr|A0A6E1W127|A0A6E1W127_HUMAN;sp|A7E2Y1|MYH7B_HUMAN	tr|A0A6E1W127|A0A6E1W127_HUMAN;sp|A7E2Y1|MYH7B_HUMAN	tr|A0A6E1W127|A0A6E1W127_HUMAN Myosin-7B OS=Homo sapiens OX=9606 GN=MYH7B PE=1 SV=1;sp|A7E2Y1|MYH7B_HUMAN Myosin-7B OS=Homo sapiens OX=9606 GN=MYH7B PE=1 SV=4	A0A6E1W127;A7E2Y1	MYH7B;KIAA1512	2.02654e+07	4.43682e+06	718096	1.07762e+07	8.48695e+06	1.12525e+07	2.57311e+06	2.33969e+07	2.15736e+06	1.7531e+06	403712	2.52516e+06	8.28024e+06	3.65886e+07	1.59072e+06	2.85946e+07	1.64431e+07	8.77024e+06	2.07174e+07	1.81455e+07	1.99149e+07	4.0163e+07	10333000	19480000	10512000	8512600	11417000	11512000	728221	118072	6559300	5954100	19027000	5644800	1.35806e+06	14131000	11633000	2840400	14023000	22792000	9805200	432851	687674	9741200
sp|A8CG34|P121C_HUMAN;sp|A8CG34-2|P121C_HUMAN;sp|A6NF01|P121B_HUMAN;tr|C9JFL1|C9JFL1_HUMAN;sp|Q6PJE2-5|POZP3_HUMAN;sp|Q6PJE2|POZP3_HUMAN;tr|A8MY32|A8MY32_HUMAN	sp|A8CG34|P121C_HUMAN;sp|A8CG34-2|P121C_HUMAN	sp|A8CG34|P121C_HUMAN Nuclear envelope pore membrane protein POM 121C OS=Homo sapiens OX=9606 GN=POM121C PE=1 SV=3;sp|A8CG34-2|P121C_HUMAN Isoform 2 of Nuclear envelope pore membrane protein POM 121C OS=Homo sapiens OX=9606 GN=POM121C	A8CG34;A6NF01;C9JFL1;Q6PJE2;A8MY32	POM121C;POM121B;POMZP3	2.43762e+07	2.51068e+07	1.29149e+07	3.69439e+07	2.96072e+07	4.97833e+07	4.15787e+07	4.78882e+07	3.96164e+07	2.84442e+07	3.83726e+07	2.10229e+07	3.28744e+07	2.48886e+07	2.24592e+07	5.65162e+07	2.77528e+07	3.06985e+07	2.49234e+07	2.56358e+07	2.13905e+07	2.17595e+07	1.94421e+07	2.16849e+07	1.88844e+07	2.41464e+07	2.77026e+07	2.08518e+07	2.24268e+07	2.84944e+07	2.86046e+07	5.17457e+07	3.87981e+07	3.6927e+07	2.58505e+07	2.63944e+07	5.44241e+07	3.71491e+07	4.71826e+07	2.17693e+07	3.78927e+07	3.00229e+07	2.96511e+07	2.07141e+07
sp|A8MQ03|CRTP1_HUMAN;tr|B8A4K4|B8A4K4_HUMAN	sp|A8MQ03|CRTP1_HUMAN;tr|B8A4K4|B8A4K4_HUMAN	sp|A8MQ03|CRTP1_HUMAN Cysteine-rich tail protein 1 OS=Homo sapiens OX=9606 GN=CYSRT1 PE=1 SV=1;tr|B8A4K4|B8A4K4_HUMAN Cysteine-rich tail protein 1 OS=Homo sapiens OX=9606 GN=CYSRT1 PE=1 SV=1	A8MQ03;B8A4K4	CYSRT1;C9orf169	6.60667e+07	1.96429e+07	2.48708e+07	4.06833e+07	7.39135e+07	1.15554e+07	4.66726e+07	5.47797e+06	5.82602e+07	2.99206e+07	6.03682e+06	6.27768e+07	5.47225e+07	5.71006e+07	3.57453e+07	1.09694e+07	1.77022e+07	2.64177e+07	5.35352e+07	1.73541e+07	2.86134e+07	2.80569e+07	1.97896e+07	1.57029e+07	1.46581e+07	4.23104e+07	4.34998e+07	3.27658e+07	1.91672e+07	6.40823e+07	3.50169e+07	1.06456e+07	3.42782e+07	5.81567e+07	3.04942e+07	5.38295e+07	8.97602e+06	5.42474e+07	7.3462e+06	1.68867e+07	9.04605e+06	3.10613e+07	2.80398e+07	1.95558e+07
sp|A8MXV4|NUD19_HUMAN	sp|A8MXV4|NUD19_HUMAN	sp|A8MXV4|NUD19_HUMAN Acyl-coenzyme A diphosphatase NUDT19 OS=Homo sapiens OX=9606 GN=NUDT19 PE=1 SV=1	A8MXV4	NUDT19	1.49391e+07	8.78683e+06	8.82988e+06	1.24609e+07	1.04305e+07	2.47135e+07	1.3992e+07	2.24633e+07	1.29763e+07	1.03205e+07	2.35453e+07	1.1928e+07	1.25726e+07	8.87269e+06	9.94379e+06	2.29601e+07	6.78622e+06	7.57192e+06	4.99575e+06	3.50731e+06	5.14944e+06	7.45837e+06	8.59435e+06	9.50502e+06	5.35207e+06	9.0615e+06	7.83394e+06	1.01388e+07	9.98e+06	1.09876e+07	1.02329e+07	2.62791e+07	1.05181e+07	1.28146e+07	1.06328e+07	1.00888e+07	2.66261e+07	1.21579e+07	2.10598e+07	1.02005e+07	2.5742e+07	1.10249e+07	1.41428e+07	7.40002e+06
sp|B2RBV5|MRUPP_HUMAN	sp|B2RBV5|MRUPP_HUMAN	sp|B2RBV5|MRUPP_HUMAN Putative MORF4 family-associated protein 1-like protein UPP OS=Homo sapiens OX=9606 PE=1 SV=1	B2RBV5		894497	401498	270322	920890	317918	253129	1.03618e+06	885776	995751	359150	967443	1.99805e+06	213009	845520	778606	869962	1.10604e+06	756388	358320	1.01135e+06	428852	344404	362318	1.02783e+06	1.62565e+06	358848	394291	1.16014e+06	210501	582356	1.15054e+06	875732	696611	2.40085e+06	372561	173077	1.04488e+06	1.88185e+06	1.62433e+06	845357	1.34502e+06	398979	778769	211931
sp|B7ZAQ6-2|GPHRA_HUMAN;sp|B7ZAQ6-3|GPHRA_HUMAN;sp|P0CG08|GPHRB_HUMAN;sp|B7ZAQ6|GPHRA_HUMAN;tr|A0A087WW78|A0A087WW78_HUMAN;tr|A0A087WW82|A0A087WW82_HUMAN;tr|U3KPV2|U3KPV2_HUMAN;tr|E9PKY3|E9PKY3_HUMAN	sp|B7ZAQ6-2|GPHRA_HUMAN;sp|B7ZAQ6-3|GPHRA_HUMAN;sp|P0CG08|GPHRB_HUMAN;sp|B7ZAQ6|GPHRA_HUMAN;tr|A0A087WW78|A0A087WW78_HUMAN;tr|A0A087WW82|A0A087WW82_HUMAN;tr|U3KPV2|U3KPV2_HUMAN;tr|E9PKY3|E9PKY3_HUMAN	sp|B7ZAQ6-2|GPHRA_HUMAN Isoform 2 of Golgi pH regulator A OS=Homo sapiens OX=9606 GN=GPR89A;sp|B7ZAQ6-3|GPHRA_HUMAN Isoform 3 of Golgi pH regulator A OS=Homo sapiens OX=9606 GN=GPR89A;sp|P0CG08|GPHRB_HUMAN Golgi pH regulator B OS=Homo sapiens OX=9606 GN=GP	B7ZAQ6;P0CG08;A0A087WW78;A0A087WW82;U3KPV2;E9PKY3	GPR89A;GPHRA;GPR89;SH120;CGI-13;UNQ192/PRO218;GPR89B;GPHRB;GPR89C;HSPC201	4.40309e+06	1.12873e+06	3.5859e+06	2.9315e+06	1.27971e+06	1.77594e+06	3.0636e+06	405717	8.49899e+06	4.11059e+06	4.0332e+06	7.23524e+06	2.13286e+06	2.59796e+06	1.90665e+06	5.22628e+06	1.76535e+06	2.13089e+06	4.03255e+06	1.98667e+06	4.00729e+06	6.3263e+06	3.35579e+06	3.31354e+06	2.87098e+06	3.25842e+06	2.62854e+06	4.27181e+06	3.68627e+06	2.01626e+06	3.48949e+06	1.82001e+06	3.95755e+06	3.91899e+06	2.9669e+06	2.42887e+06	2.63892e+06	5.06785e+06	1.79977e+06	2.93241e+06	2.63077e+06	2.81138e+06	3.84901e+06	3.0282e+06
sp|C4AMC7|WASH3_HUMAN;sp|Q6VEQ5|WASH2_HUMAN;sp|A8K0Z3|WASH1_HUMAN;sp|A8MWX3|WASH4_HUMAN	sp|C4AMC7|WASH3_HUMAN;sp|Q6VEQ5|WASH2_HUMAN;sp|A8K0Z3|WASH1_HUMAN	sp|C4AMC7|WASH3_HUMAN Putative WAS protein family homolog 3 OS=Homo sapiens OX=9606 GN=WASH3P PE=1 SV=2;sp|Q6VEQ5|WASH2_HUMAN WAS protein family homolog 2 OS=Homo sapiens OX=9606 GN=WASH2P PE=2 SV=2;sp|A8K0Z3|WASH1_HUMAN WASH complex subunit 1 OS=Homo sapi	C4AMC7;Q6VEQ5;A8K0Z3;A8MWX3	WASH3P;FAM39DP;WASH2P;FAM39B;WASHC1;FAM39E;WASH1;WASH4P;FAM39CP	4.5758e+06	1.00903e+07	9.4941e+06	1.04681e+07	8.53316e+06	6.25324e+06	1.17824e+07	4.41886e+06	5.75551e+06	8.53725e+06	5.81014e+06	8.13774e+06	7.65408e+06	1.05057e+07	6.97611e+06	3.58664e+06	1.25781e+07	1.17243e+07	1.00772e+07	1.25004e+07	1.05949e+07	9.49165e+06	8.80851e+06	1.25455e+07	9.91991e+06	1.08228e+07	8.80453e+06	8.5099e+06	1.07151e+07	8.89154e+06	8.36771e+06	3.97286e+06	1.25106e+07	5.86656e+06	1.11028e+07	9.13736e+06	3.96177e+06	4.97243e+06	5.54795e+06	1.25793e+07	4.08155e+06	1.20067e+07	1.09025e+07	1.46158e+07
tr|I3L2L5|I3L2L5_HUMAN;sp|C9JLW8|MCRI1_HUMAN;tr|I3L4Q0|I3L4Q0_HUMAN;tr|I3L317|I3L317_HUMAN;tr|I3L3A7|I3L3A7_HUMAN	tr|I3L2L5|I3L2L5_HUMAN;sp|C9JLW8|MCRI1_HUMAN;tr|I3L4Q0|I3L4Q0_HUMAN;tr|I3L317|I3L317_HUMAN	tr|I3L2L5|I3L2L5_HUMAN Mapk-regulated corepressor-interacting protein 1 OS=Homo sapiens OX=9606 GN=MCRIP1 PE=1 SV=1;sp|C9JLW8|MCRI1_HUMAN Mapk-regulated corepressor-interacting protein 1 OS=Homo sapiens OX=9606 GN=MCRIP1 PE=1 SV=1;tr|I3L4Q0|I3L4Q0_HUMAN HC	I3L2L5;C9JLW8;I3L4Q0;I3L317;I3L3A7	MCRIP1;FAM195B;GRAN2;hCG_1818442	1.60552e+07	2.13784e+07	1.17249e+07	1.7601e+07	1.7484e+07	2.27752e+07	2.1037e+07	2.933e+07	1.13041e+07	1.69872e+07	1.63375e+07	9.13409e+06	1.65282e+07	1.64476e+07	8.68083e+06	1.78862e+07	2.17134e+07	2.70481e+07	1.52159e+07	2.09935e+07	2.00157e+07	2.78955e+07	1.74436e+07	1.50149e+07	1.47164e+07	1.76414e+07	1.85977e+07	2.05524e+06	1.86188e+07	1.54948e+07	1.29373e+07	1.96347e+07	1.94147e+07	1.25299e+07	1.99121e+07	1.33633e+07	1.87896e+07	9.53645e+06	1.99063e+07	2.23128e+07	1.86703e+07	2.1154e+07	1.63492e+07	1.21577e+07
sp|E9PAV3|NACAM_HUMAN;tr|F8VZJ2|F8VZJ2_HUMAN;tr|A0A7I2V2K5|A0A7I2V2K5_HUMAN;sp|Q13765|NACA_HUMAN;tr|H0YHX9|H0YHX9_HUMAN;tr|A0A7I2V473|A0A7I2V473_HUMAN;sp|E9PAV3-2|NACAM_HUMAN;tr|F8W0W4|F8W0W4_HUMAN;tr|F8VNW4|F8VNW4_HUMAN;tr|F8VZ58|F8VZ58_HUMAN;sp|Q9BZK3|NACP4_HUMAN	sp|E9PAV3|NACAM_HUMAN;tr|F8VZJ2|F8VZJ2_HUMAN;tr|A0A7I2V2K5|A0A7I2V2K5_HUMAN;sp|Q13765|NACA_HUMAN;tr|H0YHX9|H0YHX9_HUMAN;tr|A0A7I2V473|A0A7I2V473_HUMAN;sp|E9PAV3-2|NACAM_HUMAN;tr|F8W0W4|F8W0W4_HUMAN;tr|F8VNW4|F8VNW4_HUMAN	sp|E9PAV3|NACAM_HUMAN Nascent polypeptide-associated complex subunit alpha, muscle-specific form OS=Homo sapiens OX=9606 GN=NACA PE=1 SV=1;tr|F8VZJ2|F8VZJ2_HUMAN Nascent polypeptide-associated complex subunit alpha OS=Homo sapiens OX=9606 GN=NACA PE=1 SV=1	E9PAV3;F8VZJ2;A0A7I2V2K5;Q13765;H0YHX9;A0A7I2V473;F8W0W4;F8VNW4;F8VZ58;Q9BZK3	NACA;HSD48;NACA4P;NACAP1;FKSG17	4.5038e+08	6.83631e+08	7.44642e+08	6.6206e+08	5.77086e+08	5.89406e+08	6.28707e+08	5.59729e+08	4.27721e+08	7.21453e+08	5.88661e+08	5.49124e+08	5.34374e+08	5.77164e+08	4.73324e+08	5.91974e+08	8.07338e+08	7.72183e+08	5.89866e+08	8.60871e+08	6.71449e+08	8.59959e+08	6.10897e+08	5.57383e+08	5.87749e+08	7.28332e+08	7.76093e+08	4.46469e+08	6.77706e+08	6.01288e+08	4.38367e+08	5.94091e+08	6.45908e+08	4.17316e+08	8.23895e+08	5.75369e+08	5.83281e+08	4.25987e+08	5.53622e+08	6.62629e+08	5.44982e+08	8.0532e+08	6.24741e+08	5.05851e+08
sp|E9PRG8|CK098_HUMAN;tr|E9PLD3|E9PLD3_HUMAN;tr|A0A494BXY3|A0A494BXY3_HUMAN	sp|E9PRG8|CK098_HUMAN;tr|E9PLD3|E9PLD3_HUMAN;tr|A0A494BXY3|A0A494BXY3_HUMAN	sp|E9PRG8|CK098_HUMAN Uncharacterized protein C11orf98 OS=Homo sapiens OX=9606 GN=C11orf98 PE=4 SV=2;tr|E9PLD3|E9PLD3_HUMAN Uncharacterized protein OS=Homo sapiens OX=9606 PE=4 SV=1;tr|A0A494BXY3|A0A494BXY3_HUMAN Uncharacterized protein C11orf98 OS=Homo sa	E9PRG8;E9PLD3;A0A494BXY3	C11orf98	4.61069e+07	3.88375e+07	2.11784e+07	6.52304e+07	3.36255e+07	1.83622e+07	6.05062e+07	6.25794e+07	5.12213e+07	3.89943e+07	4.00292e+07	2.65663e+07	4.69099e+07	4.66914e+07	3.26315e+07	5.18176e+07	4.49485e+07	3.59221e+07	4.47326e+07	4.12734e+07	3.58004e+07	4.52179e+07	3.76429e+07	4.12692e+07	2.72315e+07	2.66847e+07	2.64658e+07	4.65808e+07	3.7405e+07	5.74135e+07	4.36042e+07	6.28233e+07	5.46725e+07	1.57384e+07	4.24018e+07	4.82945e+07	4.83466e+07	4.56257e+07	5.39079e+07	5.14864e+07	5.34357e+07	3.99128e+07	3.43184e+07	2.82576e+07
sp|L0R6Q1|S35U4_HUMAN	sp|L0R6Q1|S35U4_HUMAN	sp|L0R6Q1|S35U4_HUMAN SLC35A4 upstream open reading frame protein OS=Homo sapiens OX=9606 GN=SLC35A4 PE=3 SV=1	L0R6Q1	SLC35A4	5.48356e+07	2.31585e+07	2.04814e+07	4.78512e+07	3.63276e+07	9.97166e+07	4.9845e+07	6.59261e+07	4.83119e+07	3.30131e+07	6.93111e+07	3.78914e+07	2.45875e+07	3.27057e+07	2.1132e+07	6.59221e+07	4.17002e+07	2.53821e+07	3.1387e+07	3.46658e+07	2.13813e+07	4.32988e+07	2.56681e+07	2.99722e+07	2.62559e+07	3.63046e+07	3.13942e+07	2.46666e+07	2.68153e+07	4.28542e+07	3.26763e+07	6.84215e+07	4.92844e+07	5.2457e+07	2.94323e+07	4.28874e+07	6.89457e+07	5.01264e+07	7.6885e+07	2.78852e+07	6.46671e+07	3.79144e+07	4.59534e+07	3.35086e+07
sp|L0R819|ASURF_HUMAN;tr|U3KQP1|U3KQP1_HUMAN;tr|U3KQP6|U3KQP6_HUMAN;tr|U3KQ49|U3KQ49_HUMAN	sp|L0R819|ASURF_HUMAN;tr|U3KQP1|U3KQP1_HUMAN	sp|L0R819|ASURF_HUMAN ASNSD1 upstream open reading frame protein OS=Homo sapiens OX=9606 GN=ASDURF PE=1 SV=1;tr|U3KQP1|U3KQP1_HUMAN Uncharacterized protein (Fragment) OS=Homo sapiens OX=9606 PE=4 SV=1	L0R819;U3KQP1;U3KQP6;U3KQ49	ASDURF	5.88694e+06	1.21702e+07	7.98618e+06	1.13591e+07	9.24055e+06	1.44124e+07	1.2233e+07	9.91578e+06	5.41761e+06	1.30094e+07	9.45452e+06	5.16129e+06	7.38206e+06	1.08767e+07	7.00024e+06	6.3204e+06	1.18332e+07	1.27557e+07	1.21875e+07	1.33131e+07	1.08883e+07	1.92646e+07	1.14913e+07	1.15339e+07	1.10436e+07	1.04849e+07	1.07214e+07	8.57308e+06	1.28172e+07	9.22334e+06	8.63355e+06	8.91614e+06	1.32649e+07	5.6923e+06	1.56629e+07	9.00926e+06	1.035e+07	6.16806e+06	1.50099e+07	1.34034e+07	1.35976e+07	1.55936e+07	1.11322e+07	9.301e+06
sp|L0R8F8|MIDUO_HUMAN	sp|L0R8F8|MIDUO_HUMAN	sp|L0R8F8|MIDUO_HUMAN MIEF1 upstream open reading frame protein OS=Homo sapiens OX=9606 GN=MIEF1 PE=1 SV=1	L0R8F8	MIEF1	1.26019e+07	6.31565e+06	5.5518e+06	1.02365e+07	1.043e+07	1.19713e+07	1.01091e+07	1.5384e+07	1.12392e+07	7.03523e+06	1.23377e+07	7.81378e+06	9.4598e+06	6.38402e+06	7.99191e+06	1.86638e+07	6.89552e+06	6.02925e+06	6.94565e+06	6.34737e+06	5.82397e+06	8.66609e+06	7.05691e+06	8.30646e+06	6.19126e+06	7.07431e+06	6.15138e+06	8.95119e+06	5.94721e+06	7.69568e+06	8.35154e+06	1.31657e+07	1.0176e+07	1.01431e+07	6.19148e+06	9.05343e+06	1.5001e+07	1.0678e+07	1.28922e+07	5.70056e+06	1.09684e+07	4.53401e+06	1.02654e+07	7.22184e+06
sp|O00115|DNS2A_HUMAN;sp|O00115-2|DNS2A_HUMAN;tr|K7ENE5|K7ENE5_HUMAN	sp|O00115|DNS2A_HUMAN;sp|O00115-2|DNS2A_HUMAN	sp|O00115|DNS2A_HUMAN Deoxyribonuclease-2-alpha OS=Homo sapiens OX=9606 GN=DNASE2 PE=1 SV=2;sp|O00115-2|DNS2A_HUMAN Isoform 2 of Deoxyribonuclease-2-alpha OS=Homo sapiens OX=9606 GN=DNASE2	O00115;K7ENE5	DNASE2;DNASE2A;DNL2	7.84337e+07	3.41925e+07	3.04635e+07	4.93359e+07	1.28508e+08	8.98429e+07	4.70834e+07	1.30949e+08	7.1532e+07	3.93658e+07	5.57903e+07	6.99086e+07	8.75896e+07	5.31009e+07	5.70143e+07	8.1573e+07	2.9388e+07	4.67053e+07	5.84986e+07	2.82221e+07	4.83356e+07	5.40927e+07	2.81322e+07	1.89704e+07	3.63695e+07	5.32056e+07	5.66774e+07	7.20809e+07	3.57468e+07	1.00047e+08	8.95042e+07	9.60121e+07	4.4552e+07	7.71691e+07	4.17708e+07	1.03664e+08	8.21622e+07	7.95858e+07	9.60653e+07	3.03682e+07	9.11594e+07	4.22935e+07	4.45456e+07	3.70858e+07
sp|O00116|ADAS_HUMAN;tr|B7Z3Q4|B7Z3Q4_HUMAN;tr|A0A7P0T984|A0A7P0T984_HUMAN;tr|A0A1B0GWA2|A0A1B0GWA2_HUMAN;tr|A0A7P0TAL3|A0A7P0TAL3_HUMAN;tr|A0A2R8YEL0|A0A2R8YEL0_HUMAN;tr|A0A7P0TAU9|A0A7P0TAU9_HUMAN;tr|A0A7P0T9C9|A0A7P0T9C9_HUMAN;tr|A0A7P0T8Q7|A0A7P0T8Q7_HUMAN;tr|A0A7P0TA54|A0A7P0TA54_HUMAN;tr|B8ZZ81|B8ZZ81_HUMAN;tr|A0A7P0T857|A0A7P0T857_HUMAN	sp|O00116|ADAS_HUMAN;tr|B7Z3Q4|B7Z3Q4_HUMAN;tr|A0A7P0T984|A0A7P0T984_HUMAN;tr|A0A1B0GWA2|A0A1B0GWA2_HUMAN;tr|A0A7P0TAL3|A0A7P0TAL3_HUMAN;tr|A0A2R8YEL0|A0A2R8YEL0_HUMAN;tr|A0A7P0TAU9|A0A7P0TAU9_HUMAN	sp|O00116|ADAS_HUMAN Alkyldihydroxyacetonephosphate synthase, peroxisomal OS=Homo sapiens OX=9606 GN=AGPS PE=1 SV=1;tr|B7Z3Q4|B7Z3Q4_HUMAN Alkylglycerone-phosphate synthase OS=Homo sapiens OX=9606 GN=AGPS PE=1 SV=1;tr|A0A7P0T984|A0A7P0T984_HUMAN Alkylglyce	O00116;B7Z3Q4;A0A7P0T984;A0A1B0GWA2;A0A7P0TAL3;A0A2R8YEL0;A0A7P0TAU9;A0A7P0T9C9;A0A7P0T8Q7;A0A7P0TA54;B8ZZ81;A0A7P0T857	AGPS;AAG5	6.99074e+08	3.44012e+08	4.75066e+08	3.49515e+08	3.91811e+08	5.73233e+08	3.37173e+08	5.83164e+08	6.25866e+08	4.45504e+08	8.04413e+08	6.60437e+08	4.08624e+08	4.56394e+08	6.01851e+08	6.63428e+08	2.10781e+08	3.2004e+08	4.52996e+08	2.32255e+08	3.15597e+08	3.98272e+08	4.0247e+08	2.72647e+08	3.58881e+08	4.5511e+08	4.4339e+08	5.06976e+08	3.85326e+08	4.85802e+08	4.65362e+08	6.80033e+08	2.81505e+08	5.6525e+08	3.84866e+08	5.08935e+08	6.43972e+08	5.97635e+08	6.54015e+08	2.52601e+08	6.35622e+08	4.06556e+08	3.65313e+08	4.32743e+08
sp|O00124-3|UBXN8_HUMAN;tr|A0A087WV67|A0A087WV67_HUMAN;sp|O00124|UBXN8_HUMAN;tr|A0A087WT23|A0A087WT23_HUMAN	sp|O00124-3|UBXN8_HUMAN;tr|A0A087WV67|A0A087WV67_HUMAN;sp|O00124|UBXN8_HUMAN;tr|A0A087WT23|A0A087WT23_HUMAN	sp|O00124-3|UBXN8_HUMAN Isoform 3 of UBX domain-containing protein 8 OS=Homo sapiens OX=9606 GN=UBXN8;tr|A0A087WV67|A0A087WV67_HUMAN UBX domain-containing protein 8 OS=Homo sapiens OX=9606 GN=UBXN8 PE=1 SV=1;sp|O00124|UBXN8_HUMAN UBX domain-containing prot	O00124;A0A087WV67;A0A087WT23	UBXN8;D8S2298E;REP8;UBXD6	2.18123e+06	1.66909e+06	1.59768e+06	1.59331e+06	1.4803e+06	2.59252e+06	1.43377e+06	3.3378e+06	1.62502e+06	1.32256e+06	2.2535e+06	902453	2.10706e+06	1.55095e+06	1.18439e+06	2.04125e+06	1.69919e+06	1.50945e+06	1.79691e+06	1.19607e+06	1.90118e+06	772495	1.17573e+06	1.23087e+06	1.09706e+06	1.60805e+06	1.47852e+06	1.61465e+06	1.78371e+06	1.32405e+06	1.56294e+06	3.81621e+06	2.41082e+06	2.07499e+06	2.11099e+06	1.60098e+06	2.83789e+06	2.24746e+06	2.23857e+06	1.42213e+06	2.47233e+06	1.25092e+06	1.71228e+06	1.58538e+06
sp|O00139|KIF2A_HUMAN;sp|O00139-4|KIF2A_HUMAN;sp|O00139-1|KIF2A_HUMAN;tr|A0A6Q8PGH7|A0A6Q8PGH7_HUMAN;sp|O00139-5|KIF2A_HUMAN;tr|A0A6Q8PG37|A0A6Q8PG37_HUMAN;tr|A0A6Q8PGG1|A0A6Q8PGG1_HUMAN;tr|D6R9M0|D6R9M0_HUMAN	sp|O00139|KIF2A_HUMAN;sp|O00139-4|KIF2A_HUMAN;sp|O00139-1|KIF2A_HUMAN;tr|A0A6Q8PGH7|A0A6Q8PGH7_HUMAN;sp|O00139-5|KIF2A_HUMAN;tr|A0A6Q8PG37|A0A6Q8PG37_HUMAN;tr|A0A6Q8PGG1|A0A6Q8PGG1_HUMAN;tr|D6R9M0|D6R9M0_HUMAN	sp|O00139|KIF2A_HUMAN Kinesin-like protein KIF2A OS=Homo sapiens OX=9606 GN=KIF2A PE=1 SV=3;sp|O00139-4|KIF2A_HUMAN Isoform 4 of Kinesin-like protein KIF2A OS=Homo sapiens OX=9606 GN=KIF2A;sp|O00139-1|KIF2A_HUMAN Isoform 1 of Kinesin-like protein KIF2A OS=	O00139;A0A6Q8PGH7;A0A6Q8PG37;A0A6Q8PGG1;D6R9M0	KIF2A;KIF2;KNS2	2.43558e+06	2.75332e+06	912569	2.74706e+06	2.67975e+06	2.43394e+06	2.72426e+06	2.3162e+06	2.25352e+06	2.84962e+06	1.79751e+06	2.32268e+06	3.54965e+06	2.45409e+06	1.7572e+06	2.45616e+06	3.18603e+06	3.94903e+06	2.5573e+06	2.53444e+06	2.53686e+06	1.60555e+06	2.12471e+06	1.87723e+06	2.48223e+06	3.08236e+06	1.86902e+06	2.63321e+06	2.58983e+06	2.47378e+06	2.50837e+06	2.51971e+06	3.16844e+06	2.62835e+06	2.51427e+06	2.46128e+06	2.59041e+06	2.06779e+06	3.02729e+06	2.70761e+06	2.13131e+06	2.47135e+06	1.61713e+06	1.86277e+06
sp|O00148|DX39A_HUMAN;sp|O00148-2|DX39A_HUMAN;sp|O00148-3|DX39A_HUMAN;tr|K7EQN7|K7EQN7_HUMAN;tr|K7EPJ3|K7EPJ3_HUMAN;tr|K7EN69|K7EN69_HUMAN;tr|K7ENP6|K7ENP6_HUMAN;tr|K7EL56|K7EL56_HUMAN;tr|K7EIL8|K7EIL8_HUMAN	sp|O00148|DX39A_HUMAN;sp|O00148-2|DX39A_HUMAN;sp|O00148-3|DX39A_HUMAN;tr|K7EQN7|K7EQN7_HUMAN	sp|O00148|DX39A_HUMAN ATP-dependent RNA helicase DDX39A OS=Homo sapiens OX=9606 GN=DDX39A PE=1 SV=2;sp|O00148-2|DX39A_HUMAN Isoform 2 of ATP-dependent RNA helicase DDX39A OS=Homo sapiens OX=9606 GN=DDX39A;sp|O00148-3|DX39A_HUMAN Isoform 3 of ATP-dependent	O00148;K7EQN7;K7EPJ3;K7EN69;K7ENP6;K7EL56;K7EIL8	DDX39A;DDX39	4.18382e+08	2.03307e+08	2.9789e+08	2.08398e+08	3.29273e+08	4.64255e+08	1.80153e+08	5.13099e+08	4.27964e+08	1.70938e+08	7.28124e+08	6.16697e+08	2.77241e+08	1.80988e+08	4.03341e+08	5.80523e+08	1.92423e+08	1.73225e+08	1.7835e+08	2.28079e+08	2.27595e+08	1.53628e+08	2.32507e+08	2.52947e+08	1.98706e+08	1.95333e+08	1.90904e+08	3.33385e+08	2.29881e+08	3.97604e+08	3.07852e+08	5.43408e+08	2.11618e+08	4.47623e+08	2.03758e+08	4.29518e+08	6.05018e+08	4.64557e+08	5.1849e+08	2.52373e+08	5.69689e+08	1.66792e+08	2.47978e+08	1.96779e+08
sp|O00151|PDLI1_HUMAN	sp|O00151|PDLI1_HUMAN	sp|O00151|PDLI1_HUMAN PDZ and LIM domain protein 1 OS=Homo sapiens OX=9606 GN=PDLIM1 PE=1 SV=4	O00151	PDLIM1;CLIM1;CLP36	1.22141e+08	3.87061e+08	2.20114e+08	2.35194e+08	1.90011e+08	1.1027e+08	2.70177e+08	9.38471e+07	1.226e+08	2.54755e+08	8.591e+07	1.2565e+08	1.93383e+08	2.19902e+08	1.38906e+08	9.00637e+07	4.61086e+08	4.42532e+08	2.08058e+08	4.44684e+08	3.13262e+08	3.32166e+08	3.38326e+08	3.23726e+08	2.43781e+08	2.13671e+08	2.37217e+08	1.41256e+08	3.4743e+08	1.69253e+08	1.58992e+08	7.84044e+07	2.57909e+08	1.10686e+08	3.06654e+08	1.61824e+08	7.889e+07	1.08357e+08	1.01243e+08	4.1844e+08	1.04055e+08	3.15848e+08	2.14289e+08	2.18167e+08
sp|O00154-4|BACH_HUMAN;sp|O00154-6|BACH_HUMAN;sp|O00154-7|BACH_HUMAN;sp|O00154|BACH_HUMAN;sp|O00154-5|BACH_HUMAN;tr|K7EKP8|K7EKP8_HUMAN;sp|O00154-2|BACH_HUMAN;sp|O00154-3|BACH_HUMAN;sp|Q6ZUV0|BACHL_HUMAN	sp|O00154-4|BACH_HUMAN;sp|O00154-6|BACH_HUMAN;sp|O00154-7|BACH_HUMAN;sp|O00154|BACH_HUMAN;sp|O00154-5|BACH_HUMAN;tr|K7EKP8|K7EKP8_HUMAN;sp|O00154-2|BACH_HUMAN;sp|O00154-3|BACH_HUMAN	sp|O00154-4|BACH_HUMAN Isoform 4 of Cytosolic acyl coenzyme A thioester hydrolase OS=Homo sapiens OX=9606 GN=ACOT7;sp|O00154-6|BACH_HUMAN Isoform 6 of Cytosolic acyl coenzyme A thioester hydrolase OS=Homo sapiens OX=9606 GN=ACOT7;sp|O00154-7|BACH_HUMAN Iso	O00154;K7EKP8;Q6ZUV0	ACOT7;BACH;ACOT7L;BACHL	3.48223e+07	9.10424e+07	1.15138e+08	7.13305e+07	4.66507e+07	2.62144e+07	6.25774e+07	1.78943e+07	3.24218e+07	8.39582e+07	3.57124e+07	7.58981e+07	5.40977e+07	7.16485e+07	7.32315e+07	8.78159e+06	9.5662e+07	7.95018e+07	6.30732e+07	1.0828e+08	9.5691e+07	8.8949e+07	1.09242e+08	1.45483e+08	9.67336e+07	7.99344e+07	7.27531e+07	7.02259e+07	1.11408e+08	6.75569e+07	6.95639e+07	1.74779e+07	6.86687e+07	3.26019e+07	9.24291e+07	6.82435e+07	2.0176e+07	3.79769e+07	2.86134e+07	1.48723e+08	2.90078e+07	9.77196e+07	7.83852e+07	1.08019e+08
sp|O00159-3|MYO1C_HUMAN;tr|F5H6E2|F5H6E2_HUMAN;sp|O00159|MYO1C_HUMAN;tr|I3L501|I3L501_HUMAN	sp|O00159-3|MYO1C_HUMAN;tr|F5H6E2|F5H6E2_HUMAN;sp|O00159|MYO1C_HUMAN	sp|O00159-3|MYO1C_HUMAN Isoform 3 of Unconventional myosin-Ic OS=Homo sapiens OX=9606 GN=MYO1C;tr|F5H6E2|F5H6E2_HUMAN Unconventional myosin-Ic OS=Homo sapiens OX=9606 GN=MYO1C PE=1 SV=1;sp|O00159|MYO1C_HUMAN Unconventional myosin-Ic OS=Homo sapiens OX=9606	O00159;F5H6E2;I3L501	MYO1C	8.7143e+08	5.44414e+08	7.98057e+08	3.76611e+08	5.28149e+08	7.50129e+08	3.65538e+08	7.95429e+08	7.78636e+08	5.17029e+08	1.11746e+09	9.74961e+08	6.20175e+08	5.61046e+08	8.68915e+08	9.13605e+08	3.47095e+08	4.57564e+08	5.06132e+08	3.30654e+08	5.13135e+08	5.26755e+08	5.50244e+08	3.74789e+08	4.81712e+08	4.44808e+08	4.10213e+08	6.7831e+08	5.55216e+08	6.06964e+08	6.50593e+08	7.72569e+08	3.24759e+08	6.7774e+08	4.48142e+08	6.51141e+08	7.77259e+08	7.49404e+08	6.67457e+08	3.92649e+08	7.38219e+08	4.05075e+08	4.09946e+08	5.25565e+08
sp|O00161|SNP23_HUMAN;sp|O00161-2|SNP23_HUMAN;tr|H3BM38|H3BM38_HUMAN;tr|H3BP15|H3BP15_HUMAN;tr|H3BQY9|H3BQY9_HUMAN;tr|H3BNE1|H3BNE1_HUMAN;tr|H3BR18|H3BR18_HUMAN;tr|H3BPJ0|H3BPJ0_HUMAN;tr|H3BV99|H3BV99_HUMAN;tr|H3BNG6|H3BNG6_HUMAN;tr|H3BU94|H3BU94_HUMAN;tr|H3BR99|H3BR99_HUMAN	sp|O00161|SNP23_HUMAN;sp|O00161-2|SNP23_HUMAN;tr|H3BM38|H3BM38_HUMAN;tr|H3BP15|H3BP15_HUMAN;tr|H3BQY9|H3BQY9_HUMAN	sp|O00161|SNP23_HUMAN Synaptosomal-associated protein 23 OS=Homo sapiens OX=9606 GN=SNAP23 PE=1 SV=1;sp|O00161-2|SNP23_HUMAN Isoform SNAP-23b of Synaptosomal-associated protein 23 OS=Homo sapiens OX=9606 GN=SNAP23;tr|H3BM38|H3BM38_HUMAN Synaptosomal-associ	O00161;H3BM38;H3BP15;H3BQY9;H3BNE1;H3BR18;H3BPJ0;H3BV99;H3BNG6;H3BU94;H3BR99	SNAP23	9.54195e+07	4.16426e+07	2.72057e+07	1.15284e+08	7.5217e+07	1.57954e+08	1.28563e+08	1.30389e+08	1.10709e+08	8.25134e+07	8.69242e+07	7.24199e+07	3.7205e+07	9.49861e+07	2.89016e+07	1.1864e+08	6.65677e+07	4.44775e+07	7.75796e+07	6.81834e+07	3.41811e+07	8.31995e+07	2.90967e+07	4.45251e+07	3.8864e+07	8.8461e+07	8.79325e+07	2.61774e+07	2.50234e+07	7.74643e+07	4.51334e+07	8.89609e+07	1.08383e+08	9.82751e+07	8.07016e+07	7.4043e+07	7.93914e+07	8.28829e+07	1.1419e+08	3.81015e+07	1.18316e+08	9.0554e+07	8.98308e+07	3.97031e+07
sp|O00165|HAX1_HUMAN;sp|O00165-2|HAX1_HUMAN;sp|O00165-5|HAX1_HUMAN;sp|O00165-3|HAX1_HUMAN;tr|E9PIQ7|E9PIQ7_HUMAN;sp|O00165-4|HAX1_HUMAN;tr|Q5VYD6|Q5VYD6_HUMAN;sp|O00165-6|HAX1_HUMAN	sp|O00165|HAX1_HUMAN;sp|O00165-2|HAX1_HUMAN;sp|O00165-5|HAX1_HUMAN;sp|O00165-3|HAX1_HUMAN;tr|E9PIQ7|E9PIQ7_HUMAN	sp|O00165|HAX1_HUMAN HCLS1-associated protein X-1 OS=Homo sapiens OX=9606 GN=HAX1 PE=1 SV=2;sp|O00165-2|HAX1_HUMAN Isoform 2 of HCLS1-associated protein X-1 OS=Homo sapiens OX=9606 GN=HAX1;sp|O00165-5|HAX1_HUMAN Isoform 5 of HCLS1-associated protein X-1 OS	O00165;E9PIQ7;Q5VYD6	HAX1;HS1BP1	4.33704e+07	2.46418e+07	2.25063e+07	2.49534e+07	4.0267e+07	3.67184e+07	2.56116e+07	4.18854e+07	4.36062e+07	3.06091e+07	3.74088e+07	4.24461e+07	2.55624e+07	2.52176e+07	2.9609e+07	4.1392e+07	1.99057e+07	2.83874e+07	2.71306e+07	2.20214e+07	2.07884e+07	2.69138e+07	2.11342e+07	1.56743e+07	1.63639e+07	2.69601e+07	2.74147e+07	2.77621e+07	1.79772e+07	3.76573e+07	3.24866e+07	4.34146e+07	2.65888e+07	3.72568e+07	2.77559e+07	3.5164e+07	3.91541e+07	3.61428e+07	3.02554e+07	1.64087e+07	3.20258e+07	2.81875e+07	2.61228e+07	1.7453e+07
tr|A0A804HKH9|A0A804HKH9_HUMAN;sp|O00170|AIP_HUMAN;tr|E9PMH2|E9PMH2_HUMAN;tr|A0A804HIX8|A0A804HIX8_HUMAN;tr|A0A804HJ38|A0A804HJ38_HUMAN;tr|V9GYQ3|V9GYQ3_HUMAN;tr|A0A804HKL7|A0A804HKL7_HUMAN;tr|A0A804HKK3|A0A804HKK3_HUMAN;tr|A0A804HKP8|A0A804HKP8_HUMAN;tr|A0A804HJ46|A0A804HJ46_HUMAN	tr|A0A804HKH9|A0A804HKH9_HUMAN;sp|O00170|AIP_HUMAN;tr|E9PMH2|E9PMH2_HUMAN;tr|A0A804HIX8|A0A804HIX8_HUMAN;tr|A0A804HJ38|A0A804HJ38_HUMAN;tr|V9GYQ3|V9GYQ3_HUMAN;tr|A0A804HKL7|A0A804HKL7_HUMAN;tr|A0A804HKK3|A0A804HKK3_HUMAN;tr|A0A804HKP8|A0A804HKP8_HUMAN;tr|A0A804HJ46|A0A804HJ46_HUMAN	tr|A0A804HKH9|A0A804HKH9_HUMAN AH receptor-interacting protein (Fragment) OS=Homo sapiens OX=9606 GN=AIP PE=4 SV=1;sp|O00170|AIP_HUMAN AH receptor-interacting protein OS=Homo sapiens OX=9606 GN=AIP PE=1 SV=2;tr|E9PMH2|E9PMH2_HUMAN Peptidylprolyl isomerase	A0A804HKH9;O00170;E9PMH2;A0A804HIX8;A0A804HJ38;V9GYQ3;A0A804HKL7;A0A804HKK3;A0A804HKP8;A0A804HJ46	AIP;XAP2	4.26649e+07	1.22791e+08	1.17637e+08	1.04968e+08	8.6449e+07	8.83886e+07	1.09473e+08	4.1965e+07	4.28357e+07	1.13385e+08	7.18867e+07	8.05818e+07	5.12056e+07	8.27029e+07	3.73587e+07	4.37007e+07	1.66233e+08	1.32431e+08	8.97904e+07	1.68427e+08	1.06949e+08	1.17006e+08	8.84695e+07	1.26333e+08	1.09891e+08	1.00748e+08	1.07631e+08	5.04146e+07	8.97095e+07	8.08178e+07	6.44248e+07	5.00823e+07	1.1077e+08	4.76779e+07	1.24739e+08	8.2198e+07	4.59349e+07	4.93803e+07	7.88102e+07	1.70566e+08	7.79183e+07	1.2223e+08	1.02451e+08	1.172e+08
sp|O00178|GTPB1_HUMAN;tr|F5H716|F5H716_HUMAN;tr|B0QY59|B0QY59_HUMAN;tr|F5H257|F5H257_HUMAN;tr|F8WAZ4|F8WAZ4_HUMAN	sp|O00178|GTPB1_HUMAN	sp|O00178|GTPB1_HUMAN GTP-binding protein 1 OS=Homo sapiens OX=9606 GN=GTPBP1 PE=1 SV=3	O00178;F5H716;B0QY59;F5H257;F8WAZ4	GTPBP1	1.62251e+06	8.79244e+06	1.73069e+07	1.24422e+07	737657	1.82063e+07	1.05749e+07	7.39795e+06	1.36097e+06	1.00307e+07	1.93127e+07	1.48326e+07	472905	1.05371e+07	9.99657e+06	1.63881e+07	1.26317e+07	1.51199e+07	8.86387e+06	1.83655e+07	1.10432e+07	1.04688e+07	1.12919e+07	1.96906e+07	1.29779e+07	1.01062e+07	8.84931e+06	7.03827e+06	1.21138e+07	6.63905e+06	7.07217e+06	1.6966e+07	9.10647e+06	5.15504e+06	9.4488e+06	6.95624e+06	1.71967e+07	6.53941e+06	1.62921e+07	1.67452e+07	1.66601e+07	8.60786e+06	1.10058e+07	1.18228e+07
sp|O00180|KCNK1_HUMAN	sp|O00180|KCNK1_HUMAN	sp|O00180|KCNK1_HUMAN Potassium channel subfamily K member 1 OS=Homo sapiens OX=9606 GN=KCNK1 PE=1 SV=1	O00180	KCNK1;HOHO1;KCNO1;TWIK1	1.15075e+07	4.2518e+06	8.69026e+06	7.94197e+06	7.56211e+06	2.07426e+06	5.5256e+06	3.28638e+06	9.74723e+06	4.99147e+06	3.64143e+06	1.10357e+07	7.70433e+06	8.90754e+06	1.0464e+07	4.79544e+06	694079	2.81259e+06	6.99052e+06	4.10898e+06	6.0095e+06	5.24709e+06	6.25979e+06	7.11678e+06	8.70589e+06	1.36914e+06	7.89139e+06	1.70031e+07	5.77361e+06	9.60139e+06	1.24328e+07	5.14286e+06	4.63031e+06	1.21723e+07	4.61785e+06	1.30369e+07	4.91475e+06	1.27536e+07	3.44287e+06	5.63848e+06	4.30866e+06	4.12874e+06	5.76149e+06	5.62342e+06
sp|O00186|STXB3_HUMAN	sp|O00186|STXB3_HUMAN	sp|O00186|STXB3_HUMAN Syntaxin-binding protein 3 OS=Homo sapiens OX=9606 GN=STXBP3 PE=1 SV=2	O00186	STXBP3	1.02256e+08	7.82859e+07	1.19793e+08	6.65788e+07	6.99102e+07	4.94249e+07	6.36076e+07	5.24107e+07	1.04335e+08	7.50522e+07	7.3641e+07	1.19805e+08	8.06331e+07	8.54428e+07	1.21303e+08	4.72206e+07	6.03389e+07	6.13551e+07	8.16931e+07	5.68282e+07	7.37518e+07	7.86766e+07	7.90893e+07	6.5303e+07	7.04869e+07	8.26052e+07	8.00113e+07	9.79732e+07	7.23446e+07	9.05291e+07	1.03138e+08	5.40018e+07	6.14857e+07	9.68337e+07	7.26309e+07	9.31754e+07	5.69795e+07	1.02824e+08	5.27049e+07	6.33074e+07	5.45731e+07	7.22763e+07	7.61731e+07	7.67353e+07
tr|E9PM92|E9PM92_HUMAN;sp|O00193|SMAP_HUMAN;tr|E9PRZ9|E9PRZ9_HUMAN;tr|E9PQA1|E9PQA1_HUMAN	tr|E9PM92|E9PM92_HUMAN;sp|O00193|SMAP_HUMAN;tr|E9PRZ9|E9PRZ9_HUMAN;tr|E9PQA1|E9PQA1_HUMAN	tr|E9PM92|E9PM92_HUMAN Small acidic protein OS=Homo sapiens OX=9606 GN=C11orf58 PE=1 SV=2;sp|O00193|SMAP_HUMAN Small acidic protein OS=Homo sapiens OX=9606 GN=SMAP PE=1 SV=1;tr|E9PRZ9|E9PRZ9_HUMAN Chromosome 11 open reading frame 58 (Fragment) OS=Homo sapi	E9PM92;O00193;E9PRZ9;E9PQA1	C11orf58;SMAP	1.27726e+07	8.71604e+07	6.34549e+07	4.10528e+07	7.2167e+07	2.48678e+07	4.29582e+07	1.46828e+07	1.70169e+07	4.32855e+07	2.92301e+07	5.08788e+07	4.84908e+07	3.37961e+07	3.96892e+07	1.32551e+07	9.00047e+07	8.22719e+07	3.27654e+07	9.39583e+07	9.47664e+07	4.01392e+07	6.25082e+07	5.88911e+07	5.48621e+07	3.31145e+07	2.9327e+07	4.19037e+07	7.47688e+07	5.27786e+07	4.26449e+07	1.89941e+07	4.21073e+07	1.94181e+07	4.38113e+07	5.3916e+07	1.53458e+07	1.65967e+07	3.16787e+07	8.30906e+07	3.30822e+07	4.12003e+07	2.88629e+07	4.28107e+07
sp|O00194|RB27B_HUMAN;tr|K7ES41|K7ES41_HUMAN;tr|K7EJ38|K7EJ38_HUMAN	sp|O00194|RB27B_HUMAN	sp|O00194|RB27B_HUMAN Ras-related protein Rab-27B OS=Homo sapiens OX=9606 GN=RAB27B PE=1 SV=4	O00194;K7ES41;K7EJ38	RAB27B	3.75465e+07	1.9954e+06	9.37786e+06	5.92449e+06	2.9173e+07	2.0312e+07	6.4879e+06	1.94059e+07	3.01982e+07	4.97941e+06	1.94111e+07	3.9412e+07	1.51988e+07	1.39575e+07	1.64379e+07	19480000	3.4803e+06	2.41652e+06	1.42885e+07	4.34302e+06	6.3643e+06	5.84755e+06	3.3597e+06	3.62488e+06	6.95799e+06	1.45144e+07	1.61182e+07	1.74298e+07	2.77764e+06	2.67308e+07	2.60801e+07	1.57777e+07	5.63451e+06	2.95707e+07	5.19923e+06	2.82592e+07	1.37316e+07	2.7261e+07	1.68451e+07	3.6014e+06	1.57303e+07	6.06535e+06	6.2367e+06	7.26328e+06
sp|O00203|AP3B1_HUMAN;sp|O00203-3|AP3B1_HUMAN;tr|A0A590UKC4|A0A590UKC4_HUMAN;tr|A0A590UK04|A0A590UK04_HUMAN;tr|A0A2R8Y2A8|A0A2R8Y2A8_HUMAN;sp|Q13367-4|AP3B2_HUMAN;tr|A0A5F9UJV3|A0A5F9UJV3_HUMAN;sp|Q13367|AP3B2_HUMAN;tr|A0A590UJ60|A0A590UJ60_HUMAN;tr|A0A590UJU0|A0A590UJU0_HUMAN;tr|A0A590UJE5|A0A590UJE5_HUMAN;tr|A0A590UJU7|A0A590UJU7_HUMAN;tr|H0YBD0|H0YBD0_HUMAN;tr|A0A590UJW5|A0A590UJW5_HUMAN;tr|A0…	sp|O00203|AP3B1_HUMAN;sp|O00203-3|AP3B1_HUMAN	sp|O00203|AP3B1_HUMAN AP-3 complex subunit beta-1 OS=Homo sapiens OX=9606 GN=AP3B1 PE=1 SV=3;sp|O00203-3|AP3B1_HUMAN Isoform 2 of AP-3 complex subunit beta-1 OS=Homo sapiens OX=9606 GN=AP3B1	O00203;A0A590UKC4;A0A590UK04;A0A2R8Y2A8;Q13367;A0A5F9UJV3;A0A590UJ60;A0A590UJU0;A0A590UJE5;A0A590UJU7;H0YBD0;A0A590UJW5;A0A590UK64;A0A590UK30;F5GWU4	AP3B1;ADTB3A;AP3B2	2.3682e+07	3.59041e+07	6.36614e+07	2.25148e+07	2.18569e+07	2.41863e+07	2.33103e+07	1.54622e+07	2.08781e+07	3.20469e+07	3.43367e+07	3.62448e+07	2.59396e+07	3.36837e+07	3.47852e+07	1.99525e+07	2.69135e+07	2.97113e+07	3.24781e+07	2.73397e+07	4.13918e+07	3.59858e+07	4.13991e+07	4.08084e+07	5.30087e+07	3.04357e+07	2.85807e+07	3.4034e+07	3.86459e+07	2.71882e+07	3.12962e+07	1.76032e+07	1.77461e+07	1.54038e+07	2.97142e+07	2.84703e+07	1.7711e+07	1.75433e+07	2.26087e+07	3.45373e+07	2.4747e+07	2.72775e+07	2.02435e+07	5.26355e+07
tr|E9PIG5|E9PIG5_HUMAN;sp|O00212|RHOD_HUMAN	tr|E9PIG5|E9PIG5_HUMAN;sp|O00212|RHOD_HUMAN	tr|E9PIG5|E9PIG5_HUMAN Rho-related GTP-binding protein RhoD OS=Homo sapiens OX=9606 GN=RHOD PE=1 SV=2;sp|O00212|RHOD_HUMAN Rho-related GTP-binding protein RhoD OS=Homo sapiens OX=9606 GN=RHOD PE=1 SV=2	E9PIG5;O00212	RHOD;ARHD	4.19364e+06	2.28479e+06	2.29715e+06	3.11213e+06	2.54538e+06	1.77824e+06	3.45832e+06	2.54077e+06	4.07659e+06	1.75149e+06	1.60008e+06	4.13037e+06	2.31046e+06	2.45147e+06	2.34951e+06	2.32564e+06	2.32863e+06	1.86438e+06	1.95522e+06	1.87143e+06	1.65296e+06	2.14667e+06	2.35742e+06	3.2578e+06	2.35519e+06	2.06071e+06	2.6466e+06	461549	546879	3.3418e+06	1.84632e+06	2.07734e+06	4.13721e+06	4.01264e+06	2.34619e+06	1.0742e+06	909493	4.15352e+06	1.65236e+06	978890	2.28991e+06	1.58099e+06	4.01614e+06	2.39523e+06
sp|O00214|LEG8_HUMAN;sp|O00214-2|LEG8_HUMAN;tr|E9PN19|E9PN19_HUMAN;tr|F6V2D4|F6V2D4_HUMAN;tr|B1ANM0|B1ANM0_HUMAN;tr|H7BXD8|H7BXD8_HUMAN;tr|Q5T3P9|Q5T3P9_HUMAN;tr|E9PJ77|E9PJ77_HUMAN;tr|E9PRN3|E9PRN3_HUMAN	sp|O00214|LEG8_HUMAN;sp|O00214-2|LEG8_HUMAN;tr|E9PN19|E9PN19_HUMAN;tr|F6V2D4|F6V2D4_HUMAN;tr|B1ANM0|B1ANM0_HUMAN;tr|H7BXD8|H7BXD8_HUMAN;tr|Q5T3P9|Q5T3P9_HUMAN	sp|O00214|LEG8_HUMAN Galectin-8 OS=Homo sapiens OX=9606 GN=LGALS8 PE=1 SV=4;sp|O00214-2|LEG8_HUMAN Isoform 2 of Galectin-8 OS=Homo sapiens OX=9606 GN=LGALS8;tr|E9PN19|E9PN19_HUMAN Galectin OS=Homo sapiens OX=9606 GN=LGALS8 PE=1 SV=1;tr|F6V2D4|F6V2D4_HUMAN	O00214;E9PN19;F6V2D4;B1ANM0;H7BXD8;Q5T3P9;E9PJ77;E9PRN3	LGALS8	2.78614e+07	1.95814e+07	1.90533e+07	2.03684e+07	2.8013e+07	2.304e+07	2.15753e+07	1.77869e+07	3.27315e+07	1.57718e+07	1.90416e+07	3.41378e+07	2.04903e+07	2.3934e+07	3.60564e+07	1.50909e+07	1.78304e+07	1.4479e+07	2.35777e+07	1.92643e+07	1.53179e+07	2.03726e+07	1.27769e+07	1.86874e+07	2.14364e+07	1.8072e+07	2.08285e+07	3.44088e+07	1.41324e+07	3.3477e+07	3.18525e+07	1.99088e+07	1.62214e+07	3.33532e+07	1.50577e+07	3.61674e+07	2.23683e+07	3.23599e+07	2.27276e+07	1.99125e+07	2.19065e+07	1.69261e+07	1.71551e+07	1.8989e+07
sp|O00217|NDUS8_HUMAN;tr|E9PPW7|E9PPW7_HUMAN;tr|E9PKH6|E9PKH6_HUMAN;tr|E9PN51|E9PN51_HUMAN;tr|F8W9K7|F8W9K7_HUMAN;tr|Q08E91|Q08E91_HUMAN	sp|O00217|NDUS8_HUMAN;tr|E9PPW7|E9PPW7_HUMAN;tr|E9PKH6|E9PKH6_HUMAN;tr|E9PN51|E9PN51_HUMAN;tr|F8W9K7|F8W9K7_HUMAN	sp|O00217|NDUS8_HUMAN NADH dehydrogenase [ubiquinone] iron-sulfur protein 8, mitochondrial OS=Homo sapiens OX=9606 GN=NDUFS8 PE=1 SV=1;tr|E9PPW7|E9PPW7_HUMAN Complex I-23kD (Fragment) OS=Homo sapiens OX=9606 GN=NDUFS8 PE=1 SV=1;tr|E9PKH6|E9PKH6_HUMAN Compl	O00217;E9PPW7;E9PKH6;E9PN51;F8W9K7;Q08E91	NDUFS8	4.37802e+07	3.00276e+07	2.10872e+07	7.68525e+07	3.79954e+07	6.21887e+07	8.43874e+07	6.16664e+07	5.58397e+07	6.50892e+07	6.16599e+07	6.42157e+07	1.88577e+07	5.41229e+07	1.5604e+07	8.04175e+07	3.76713e+07	2.55374e+07	5.34142e+07	4.43133e+07	2.52585e+07	4.64318e+07	2.54217e+07	3.69363e+07	2.07211e+07	5.17903e+07	5.16465e+07	1.70228e+07	1.96604e+07	4.16206e+07	3.20854e+07	5.31788e+07	8.23744e+07	5.3726e+07	5.52537e+07	5.09691e+07	4.90317e+07	4.1565e+07	5.69863e+07	3.67751e+07	5.91131e+07	5.08143e+07	7.32552e+07	2.97054e+07
tr|F8U8C0|F8U8C0_HUMAN;sp|O00220|TR10A_HUMAN	tr|F8U8C0|F8U8C0_HUMAN;sp|O00220|TR10A_HUMAN	tr|F8U8C0|F8U8C0_HUMAN Tumor necrosis factor receptor superfamily member 10A OS=Homo sapiens OX=9606 GN=TNFRSF10A PE=1 SV=1;sp|O00220|TR10A_HUMAN Tumor necrosis factor receptor superfamily member 10A OS=Homo sapiens OX=9606 GN=TNFRSF10A PE=1 SV=3	F8U8C0;O00220	TNFRSF10A;APO2;DR4;TRAILR1	3.25698e+06	1.27122e+06	1.62022e+06	4.00026e+06	2.45865e+06	7.37715e+06	3.21042e+06	8.79442e+06	2.96571e+06	2.80729e+06	5.38187e+06	1.9611e+06	1.21514e+06	4.02141e+06	723065	1.06734e+07	3.08331e+06	1.71962e+06	3.20959e+06	2.70964e+06	1.73634e+06	2.6677e+06	1.3708e+06	1.8173e+06	2.30441e+06	4.19977e+06	4.25527e+06	1.15213e+06	1.41768e+06	2.22541e+06	2.63585e+06	9.18005e+06	3.35656e+06	3.27536e+06	2.96241e+06	2.75975e+06	1.00925e+07	3.64868e+06	1.05137e+07	2.09581e+06	1.03545e+07	1.59836e+06	3.91091e+06	2.81059e+06
sp|O00231|PSD11_HUMAN;sp|O00231-2|PSD11_HUMAN;tr|J3QRY4|J3QRY4_HUMAN;tr|J3QS13|J3QS13_HUMAN;tr|J3KSW3|J3KSW3_HUMAN	sp|O00231|PSD11_HUMAN;sp|O00231-2|PSD11_HUMAN	sp|O00231|PSD11_HUMAN 26S proteasome non-ATPase regulatory subunit 11 OS=Homo sapiens OX=9606 GN=PSMD11 PE=1 SV=3;sp|O00231-2|PSD11_HUMAN Isoform 2 of 26S proteasome non-ATPase regulatory subunit 11 OS=Homo sapiens OX=9606 GN=PSMD11	O00231;J3QRY4;J3QS13;J3KSW3	PSMD11	1.77446e+08	1.93831e+08	3.86322e+08	1.8439e+08	1.27396e+08	1.49151e+08	1.88213e+08	1.01038e+08	1.35809e+08	2.21762e+08	2.12283e+08	2.17302e+08	1.42363e+08	2.30488e+08	2.06639e+08	8.41043e+07	2.32685e+08	1.61725e+08	2.12426e+08	2.53101e+08	2.27757e+08	2.71891e+08	2.65371e+08	3.6188e+08	2.967e+08	1.98464e+08	2.02006e+08	1.86253e+08	2.60367e+08	1.71758e+08	2.09648e+08	1.14873e+08	1.69793e+08	1.3994e+08	2.25e+08	1.86083e+08	1.18095e+08	1.54584e+08	1.51294e+08	3.46698e+08	1.69195e+08	2.17453e+08	2.19044e+08	3.25724e+08
sp|O00232|PSD12_HUMAN;sp|O00232-2|PSD12_HUMAN;tr|J3KTJ5|J3KTJ5_HUMAN;tr|J3KSK1|J3KSK1_HUMAN	sp|O00232|PSD12_HUMAN;sp|O00232-2|PSD12_HUMAN	sp|O00232|PSD12_HUMAN 26S proteasome non-ATPase regulatory subunit 12 OS=Homo sapiens OX=9606 GN=PSMD12 PE=1 SV=3;sp|O00232-2|PSD12_HUMAN Isoform 2 of 26S proteasome non-ATPase regulatory subunit 12 OS=Homo sapiens OX=9606 GN=PSMD12	O00232;J3KTJ5;J3KSK1	PSMD12	6.09311e+07	8.28527e+07	1.54342e+08	7.28443e+07	5.51124e+07	5.92797e+07	6.54949e+07	3.26149e+07	5.53458e+07	9.54731e+07	8.83853e+07	9.16225e+07	4.68399e+07	9.28763e+07	9.82729e+07	4.21518e+07	9.06068e+07	6.54198e+07	9.069e+07	9.01306e+07	9.78119e+07	9.7046e+07	1.25686e+08	1.58016e+08	1.14426e+08	8.5747e+07	7.92923e+07	8.8107e+07	1.20994e+08	8.34779e+07	9.13542e+07	4.83369e+07	6.29198e+07	5.65391e+07	9.70525e+07	8.5491e+07	4.90443e+07	6.10658e+07	6.08213e+07	1.51072e+08	7.31448e+07	8.49565e+07	9.46583e+07	1.26931e+08
tr|J3KN29|J3KN29_HUMAN;sp|O00233|PSMD9_HUMAN;tr|F5H5V4|F5H5V4_HUMAN;tr|F5GX23|F5GX23_HUMAN;sp|O00233-2|PSMD9_HUMAN;tr|F5H7X1|F5H7X1_HUMAN;sp|O00233-3|PSMD9_HUMAN;tr|F5H169|F5H169_HUMAN	tr|J3KN29|J3KN29_HUMAN;sp|O00233|PSMD9_HUMAN;tr|F5H5V4|F5H5V4_HUMAN;tr|F5GX23|F5GX23_HUMAN;sp|O00233-2|PSMD9_HUMAN;tr|F5H7X1|F5H7X1_HUMAN	tr|J3KN29|J3KN29_HUMAN 26S proteasome non-ATPase regulatory subunit 9 OS=Homo sapiens OX=9606 GN=PSMD9 PE=1 SV=1;sp|O00233|PSMD9_HUMAN 26S proteasome non-ATPase regulatory subunit 9 OS=Homo sapiens OX=9606 GN=PSMD9 PE=1 SV=3;tr|F5H5V4|F5H5V4_HUMAN 26S prot	J3KN29;O00233;F5H5V4;F5GX23;F5H7X1;F5H169	PSMD9	2.20929e+07	8.63157e+07	6.57141e+07	7.97189e+07	4.97334e+07	3.9349e+07	9.04387e+07	3.15679e+07	2.51094e+07	6.9746e+07	3.0046e+07	3.5131e+07	5.30467e+07	6.14529e+07	3.99678e+07	2.31123e+07	1.12805e+08	8.70146e+07	7.19002e+07	1.1886e+08	8.87502e+07	9.23706e+07	8.53404e+07	1.22056e+08	9.10019e+07	6.31715e+07	6.39955e+07	4.9902e+07	8.7921e+07	5.26628e+07	5.49366e+07	2.78828e+07	9.08644e+07	2.82492e+07	8.41998e+07	4.88308e+07	3.29479e+07	2.70404e+07	4.36221e+07	1.22372e+08	3.85838e+07	8.01171e+07	7.77093e+07	7.17386e+07
sp|O00244|ATOX1_HUMAN;tr|E5RGN3|E5RGN3_HUMAN;tr|E5RIM7|E5RIM7_HUMAN	sp|O00244|ATOX1_HUMAN;tr|E5RGN3|E5RGN3_HUMAN;tr|E5RIM7|E5RIM7_HUMAN	sp|O00244|ATOX1_HUMAN Copper transport protein ATOX1 OS=Homo sapiens OX=9606 GN=ATOX1 PE=1 SV=1;tr|E5RGN3|E5RGN3_HUMAN Copper transport protein ATOX1 OS=Homo sapiens OX=9606 GN=ATOX1 PE=1 SV=1;tr|E5RIM7|E5RIM7_HUMAN Copper transport protein ATOX1 OS=Homo s	O00244;E5RGN3;E5RIM7	ATOX1;HAH1	1.7672e+07	3.82301e+07	3.16389e+07	5.89077e+07	2.61926e+07	2.28341e+07	5.90065e+07	1.29431e+07	1.62852e+07	5.23702e+07	1.34099e+07	2.15203e+07	1.67935e+07	5.81459e+07	9.2595e+06	1.17668e+07	7.8734e+07	4.63476e+07	5.80256e+07	7.6851e+07	4.0829e+07	6.91165e+07	3.3368e+07	4.99764e+07	4.45456e+07	5.49e+07	6.56145e+07	1.51938e+07	3.64327e+07	3.34363e+07	2.7173e+07	1.07858e+07	7.31639e+07	1.6314e+07	6.10522e+07	2.68759e+07	1.00583e+07	1.43988e+07	2.10837e+07	5.76703e+07	1.83924e+07	7.41114e+07	5.02789e+07	4.93099e+07
tr|E7EN32|E7EN32_HUMAN;sp|O00255-3|MEN1_HUMAN;sp|O00255-2|MEN1_HUMAN;sp|O00255|MEN1_HUMAN;tr|A0A5F9ZHS3|A0A5F9ZHS3_HUMAN;tr|Q9GZQ5|Q9GZQ5_HUMAN;tr|A0A5F9ZI68|A0A5F9ZI68_HUMAN;tr|E7ENS2|E7ENS2_HUMAN	tr|E7EN32|E7EN32_HUMAN;sp|O00255-3|MEN1_HUMAN;sp|O00255-2|MEN1_HUMAN;sp|O00255|MEN1_HUMAN;tr|A0A5F9ZHS3|A0A5F9ZHS3_HUMAN	tr|E7EN32|E7EN32_HUMAN Menin OS=Homo sapiens OX=9606 GN=MEN1 PE=1 SV=1;sp|O00255-3|MEN1_HUMAN Isoform 3 of Menin OS=Homo sapiens OX=9606 GN=MEN1;sp|O00255-2|MEN1_HUMAN Isoform 2 of Menin OS=Homo sapiens OX=9606 GN=MEN1;sp|O00255|MEN1_HUMAN Menin OS=Homo sa	E7EN32;O00255;A0A5F9ZHS3;Q9GZQ5;A0A5F9ZI68;E7ENS2	MEN1;SCG2	2.44439e+06	4.04644e+06	6.33953e+06	8.95129e+06	3.59916e+06	5.55065e+06	7.00153e+06	7.19084e+06	9.95663e+06	7.9493e+06	8.37128e+06	6.27796e+06	7.51873e+06	6.95031e+06	7.92039e+06	8.97409e+06	2.80767e+06	4.0822e+06	6.40732e+06	3.35003e+06	6.68848e+06	2.8058e+06	4.71886e+06	4.78946e+06	6.45811e+06	5.79562e+06	6.21637e+06	8.18344e+06	5.66311e+06	6.74344e+06	7.7346e+06	9.23368e+06	6.74054e+06	9.03562e+06	5.73827e+06	7.00341e+06	9.47484e+06	8.55661e+06	6.67349e+06	4.89819e+06	6.47352e+06	6.62228e+06	6.33256e+06	4.78109e+06
sp|O00257|CBX4_HUMAN;sp|O00257-3|CBX4_HUMAN;tr|I3L4F1|I3L4F1_HUMAN	sp|O00257|CBX4_HUMAN;sp|O00257-3|CBX4_HUMAN	sp|O00257|CBX4_HUMAN E3 SUMO-protein ligase CBX4 OS=Homo sapiens OX=9606 GN=CBX4 PE=1 SV=3;sp|O00257-3|CBX4_HUMAN Isoform 2 of E3 SUMO-protein ligase CBX4 OS=Homo sapiens OX=9606 GN=CBX4	O00257;I3L4F1	CBX4	8.95294e+06	4.89092e+06	5.28463e+06	7.47079e+06	7.50301e+06	7.54986e+06	7.27171e+06	7.85116e+06	1.20058e+07	4.95991e+06	6.04567e+06	6.63707e+06	9.43721e+06	5.99659e+06	6.88253e+06	9.06433e+06	4.85064e+06	3.73812e+06	7.33347e+06	4.66777e+06	5.7414e+06	1.3553e+06	5.07271e+06	5.94279e+06	4.60362e+06	6.86145e+06	6.6064e+06	6.5073e+06	6.28171e+06	6.96454e+06	7.85794e+06	1.25041e+07	8.06124e+06	1.22515e+07	5.28267e+06	6.65815e+06	1.01473e+07	1.00018e+07	8.62708e+06	5.50939e+06	7.7028e+06	6.12647e+06	7.37544e+06	4.62653e+06
tr|A0A096LNT6|A0A096LNT6_HUMAN;tr|A0A3B3IUG4|A0A3B3IUG4_HUMAN;tr|B4DLW3|B4DLW3_HUMAN;tr|H7BYE5|H7BYE5_HUMAN;tr|A0A3B3ISA8|A0A3B3ISA8_HUMAN;tr|H7C384|H7C384_HUMAN;sp|O00258-2|GET1_HUMAN;tr|B7Z1T1|B7Z1T1_HUMAN;tr|A0A3B3ISE9|A0A3B3ISE9_HUMAN;sp|O00258|GET1_HUMAN;tr|A0A3B3ITX9|A0A3B3ITX9_HUMAN;tr|C9JLV3|C9JLV3_HUMAN	tr|A0A096LNT6|A0A096LNT6_HUMAN;tr|A0A3B3IUG4|A0A3B3IUG4_HUMAN;tr|B4DLW3|B4DLW3_HUMAN;tr|H7BYE5|H7BYE5_HUMAN;tr|A0A3B3ISA8|A0A3B3ISA8_HUMAN;tr|H7C384|H7C384_HUMAN;sp|O00258-2|GET1_HUMAN;tr|B7Z1T1|B7Z1T1_HUMAN;tr|A0A3B3ISE9|A0A3B3ISE9_HUMAN;sp|O00258|GET1_HUMAN;tr|A0A3B3ITX9|A0A3B3ITX9_HUMAN;tr|C9JLV3|C9JLV3_HUMAN	tr|A0A096LNT6|A0A096LNT6_HUMAN Guided entry of tail-anchored proteins factor 1 OS=Homo sapiens OX=9606 GN=GET1 PE=3 SV=1;tr|A0A3B3IUG4|A0A3B3IUG4_HUMAN Guided entry of tail-anchored proteins factor 1 (Fragment) OS=Homo sapiens OX=9606 GN=GET1 PE=3 SV=1;tr|	A0A096LNT6;A0A3B3IUG4;B4DLW3;H7BYE5;A0A3B3ISA8;H7C384;O00258;B7Z1T1;A0A3B3ISE9;A0A3B3ITX9;C9JLV3	GET1;WRB;hCG_401226;CHD5;GET1-SH3BGR	644670	561828	387170	911296	1.11708e+06	2.49127e+06	268990	1.07313e+06	594860	2.27299e+06	294590	475490	1.00297e+06	437010	571490	289490	1.86427e+06	798330	665660	4.88484e+06	247310	1.14456e+06	889435	425346	609578	633104	702558	677226	938909	319340	1.21904e+06	1.04555e+06	694920	535783	744064	1.1166e+06	949000	471767	355103	313567	378669	872106	530533	424112
sp|O00264|PGRC1_HUMAN;sp|O00264-2|PGRC1_HUMAN	sp|O00264|PGRC1_HUMAN;sp|O00264-2|PGRC1_HUMAN	sp|O00264|PGRC1_HUMAN Membrane-associated progesterone receptor component 1 OS=Homo sapiens OX=9606 GN=PGRMC1 PE=1 SV=3;sp|O00264-2|PGRC1_HUMAN Isoform 2 of Membrane-associated progesterone receptor component 1 OS=Homo sapiens OX=9606 GN=PGRMC1	O00264	PGRMC1;HPR6.6;PGRMC	5.00245e+08	1.62374e+08	1.00307e+08	6.08728e+08	4.87912e+08	4.68579e+08	5.93445e+08	4.45729e+08	4.72868e+08	4.80304e+08	2.92047e+08	4.2877e+08	2.03465e+08	3.52225e+08	1.71676e+08	4.50026e+08	4.0472e+08	2.05141e+08	3.48429e+08	3.83891e+08	1.21399e+08	4.46164e+08	2.34548e+08	2.7553e+08	2.32072e+08	4.18196e+08	3.83226e+08	2.88158e+08	2.04093e+08	6.23902e+08	4.15294e+08	3.81046e+08	7.52727e+08	6.82194e+08	4.95347e+08	6.1473e+08	3.37846e+08	6.40593e+08	5.5876e+08	1.87608e+08	5.28137e+08	5.15651e+08	6.10306e+08	2.4888e+08
sp|O00267|SPT5H_HUMAN;tr|M0QYL9|M0QYL9_HUMAN	sp|O00267|SPT5H_HUMAN	sp|O00267|SPT5H_HUMAN Transcription elongation factor SPT5 OS=Homo sapiens OX=9606 GN=SUPT5H PE=1 SV=1	O00267;M0QYL9	SUPT5H;SPT5;SPT5H	1.5084e+08	1.38326e+08	1.60064e+08	1.14608e+08	1.322e+08	1.34832e+08	9.66891e+07	1.3421e+08	1.4804e+08	1.11211e+08	1.65196e+08	1.78548e+08	1.47849e+08	1.07287e+08	1.58784e+08	1.42058e+08	1.14717e+08	1.21792e+08	1.10695e+08	1.31494e+08	1.29042e+08	1.06546e+08	1.40688e+08	1.24259e+08	1.25481e+08	1.28754e+08	1.16767e+08	1.45032e+08	1.34873e+08	1.49179e+08	1.29905e+08	1.40385e+08	1.1155e+08	1.43569e+08	1.31537e+08	1.4694e+08	1.39413e+08	1.52265e+08	1.4339e+08	1.16634e+08	1.45121e+08	1.25098e+08	1.19238e+08	1.26935e+08
sp|O00267-2|SPT5H_HUMAN	sp|O00267-2|SPT5H_HUMAN	sp|O00267-2|SPT5H_HUMAN Isoform 2 of Transcription elongation factor SPT5 OS=Homo sapiens OX=9606 GN=SUPT5H	O00267	SUPT5H;SPT5;SPT5H	1.28392e+06	779391	858172	1.11925e+06	1.31474e+06	802515	999451	709632	1.15505e+06	1.07144e+06	803796	1.9239e+06	2.02968e+06	1.01234e+06	1.24608e+06	1.13682e+06	1.07816e+06	828064	972579	997152	1.49915e+06	1.61521e+06	913845	1.03014e+06	962652	1.17617e+06	1.04326e+06	1.96122e+06	685835	1.9047e+06	1.75847e+06	926172	1.10634e+06	1.46159e+06	1.24639e+06	1.34179e+06	793546	1.46322e+06	626631	1.49139e+06	688960	963105	1.30022e+06	726877
sp|O00268|TAF4_HUMAN;tr|A0A0G2JRY5|A0A0G2JRY5_HUMAN;tr|V9GY14|V9GY14_HUMAN;tr|V9GY03|V9GY03_HUMAN	sp|O00268|TAF4_HUMAN;tr|A0A0G2JRY5|A0A0G2JRY5_HUMAN	sp|O00268|TAF4_HUMAN Transcription initiation factor TFIID subunit 4 OS=Homo sapiens OX=9606 GN=TAF4 PE=1 SV=2;tr|A0A0G2JRY5|A0A0G2JRY5_HUMAN Transcription initiation factor TFIID subunit 4 (Fragment) OS=Homo sapiens OX=9606 GN=TAF4 PE=1 SV=1	O00268;A0A0G2JRY5;V9GY14;V9GY03	TAF4;TAF2C;TAF2C1;TAF4A;TAFII130;TAFII135	3.938e+07	3.48047e+07	2.32556e+07	4.81114e+07	4.40024e+07	2.87999e+07	4.80932e+07	3.66642e+07	4.83425e+07	3.73301e+07	2.54753e+07	3.13824e+07	4.39544e+07	3.51219e+07	3.49878e+07	3.50781e+07	3.55609e+07	3.6737e+07	3.48337e+07	3.38705e+07	2.93432e+07	3.18172e+07	3.48223e+07	3.46205e+07	2.79901e+07	3.16092e+07	3.14137e+07	3.7181e+07	3.56554e+07	3.74787e+07	3.84277e+07	3.2055e+07	5.23474e+07	5.02925e+07	3.16453e+07	3.81811e+07	3.53777e+07	4.6494e+07	3.13041e+07	3.19405e+07	3.16976e+07	3.65247e+07	3.85061e+07	2.80349e+07
sp|O00273|DFFA_HUMAN;sp|O00273-2|DFFA_HUMAN;tr|K7ERT1|K7ERT1_HUMAN	sp|O00273|DFFA_HUMAN;sp|O00273-2|DFFA_HUMAN	sp|O00273|DFFA_HUMAN DNA fragmentation factor subunit alpha OS=Homo sapiens OX=9606 GN=DFFA PE=1 SV=1;sp|O00273-2|DFFA_HUMAN Isoform DFF35 of DNA fragmentation factor subunit alpha OS=Homo sapiens OX=9606 GN=DFFA	O00273;K7ERT1	DFFA;DFF1;DFF45;H13	2.39104e+07	5.13457e+07	6.26359e+07	4.17144e+07	5.45532e+07	1.9497e+07	4.06414e+07	4.73905e+06	2.19096e+07	6.14475e+07	1.74306e+07	4.65003e+07	2.75315e+07	6.29638e+07	2.16997e+07	9.81494e+06	6.77716e+07	5.68635e+07	6.02337e+07	6.61101e+07	6.06211e+07	6.68219e+07	5.48257e+07	5.81519e+07	7.23514e+07	6.57723e+07	6.85273e+07	2.88744e+07	4.82023e+07	4.96437e+07	4.27862e+07	1.24117e+07	4.64629e+07	2.36985e+07	7.92728e+07	5.12398e+07	1.19993e+07	2.77412e+07	1.88248e+07	6.18038e+07	1.62503e+07	7.29515e+07	4.56164e+07	6.05222e+07
sp|O00287|RFXAP_HUMAN	sp|O00287|RFXAP_HUMAN	sp|O00287|RFXAP_HUMAN Regulatory factor X-associated protein OS=Homo sapiens OX=9606 GN=RFXAP PE=1 SV=1	O00287	RFXAP	1.0955e+07	7.8201e+06	4.24377e+06	1.01241e+07	1.0235e+07	9.08229e+06	1.01165e+07	1.1403e+07	1.10888e+07	6.89883e+06	5.89303e+06	6.87147e+06	1.05552e+07	5.11811e+06	6.72443e+06	6.49964e+06	6.0587e+06	7.76056e+06	6.15695e+06	6.09783e+06	6.47618e+06	6.73324e+06	4.88897e+06	3.8845e+06	4.71443e+06	3.84265e+06	7.03938e+06	8.12633e+06	6.42098e+06	8.25997e+06	6.73092e+06	9.19653e+06	8.57247e+06	1.01714e+07	4.94985e+06	8.27023e+06	8.73743e+06	1.01003e+07	7.66979e+06	5.6649e+06	6.50927e+06	6.67841e+06	7.33474e+06	3.56255e+06
sp|O00291-3|HIP1_HUMAN;sp|O00291-4|HIP1_HUMAN;sp|O00291|HIP1_HUMAN;tr|C9JMG5|C9JMG5_HUMAN	sp|O00291-3|HIP1_HUMAN;sp|O00291-4|HIP1_HUMAN;sp|O00291|HIP1_HUMAN	sp|O00291-3|HIP1_HUMAN Isoform 3 of Huntingtin-interacting protein 1 OS=Homo sapiens OX=9606 GN=HIP1;sp|O00291-4|HIP1_HUMAN Isoform 4 of Huntingtin-interacting protein 1 OS=Homo sapiens OX=9606 GN=HIP1;sp|O00291|HIP1_HUMAN Huntingtin-interacting protein 1	O00291;C9JMG5	HIP1	1.39539e+07	384333	5.18156e+06	2.19986e+06	8.55997e+06	1.26939e+07	925363	1.75396e+07	1.27973e+07	903802	1.37865e+07	9.726e+06	3.08889e+06	2.373e+06	4.92047e+06	1.39777e+07	6.80167e+06	2.62623e+06	1.78858e+06	2.12503e+06	4.58247e+06	5.16523e+06	809346	3.98021e+06	2.37344e+06	2.94836e+06	3.43834e+06	5.46454e+06	2.62538e+06	8.1932e+06	5.93364e+06	1.68316e+07	4.17105e+06	9.38522e+06	3.55897e+06	8.22584e+06	1.60488e+07	1.10215e+07	9.64423e+06	4.79038e+06	9.91064e+06	3.6046e+06	5.29532e+06	3.56546e+06
sp|O00299|CLIC1_HUMAN	sp|O00299|CLIC1_HUMAN	sp|O00299|CLIC1_HUMAN Chloride intracellular channel protein 1 OS=Homo sapiens OX=9606 GN=CLIC1 PE=1 SV=4	O00299	CLIC1;G6;NCC27	1.93581e+08	5.83338e+08	8.26366e+08	7.45483e+08	3.32752e+08	5.00943e+08	7.23245e+08	2.5716e+08	1.69345e+08	7.48506e+08	4.57046e+08	3.34284e+08	1.8113e+08	6.69632e+08	1.89265e+08	2.68398e+08	1.08093e+09	5.44652e+08	7.19844e+08	1.09495e+09	7.61693e+08	7.77744e+08	557390000	956650000	948970000	725700000	749790000	230660000	570600000	355640000	309380000	288140000	727040000	187370000	810680000	347480000	280960000	184080000	452090000	975230000	417360000	812570000	676580000	1042600000
sp|O00300|TR11B_HUMAN	sp|O00300|TR11B_HUMAN	sp|O00300|TR11B_HUMAN Tumor necrosis factor receptor superfamily member 11B OS=Homo sapiens OX=9606 GN=TNFRSF11B PE=1 SV=3	O00300	TNFRSF11B;OCIF;OPG	940523	1.10982e+06	1.32465e+06	1.51403e+06	1.0761e+06	2.33024e+06	1.85661e+06	2.7595e+06	831496	835395	2.56389e+06	1.16038e+06	983502	771054	662932	1.7578e+06	965497	631985	747172	1.67976e+06	978548	610472	570981	805876	762667	1.00459e+06	2.51751e+06	807175	1.05501e+06	882407	1.18693e+06	2.02094e+06	367922	4.81258e+06	1.00151e+06	896833	1.96088e+06	1.55816e+06	1.44779e+06	1.57678e+06	999910	1.67241e+06	791882	1.13388e+06
sp|O00303|EIF3F_HUMAN;tr|H0YDT6|H0YDT6_HUMAN;tr|A0A7I2YQA0|A0A7I2YQA0_HUMAN;tr|A0A1W2PP79|A0A1W2PP79_HUMAN;tr|A0A7I2V4S2|A0A7I2V4S2_HUMAN	sp|O00303|EIF3F_HUMAN;tr|H0YDT6|H0YDT6_HUMAN	sp|O00303|EIF3F_HUMAN Eukaryotic translation initiation factor 3 subunit F OS=Homo sapiens OX=9606 GN=EIF3F PE=1 SV=1;tr|H0YDT6|H0YDT6_HUMAN Eukaryotic translation initiation factor 3 subunit F OS=Homo sapiens OX=9606 GN=EIF3F PE=1 SV=2	O00303;H0YDT6;A0A7I2YQA0;A0A1W2PP79;A0A7I2V4S2	EIF3F;EIF3S5	5.84842e+07	7.57395e+07	1.20381e+08	7.43627e+07	4.50347e+07	6.7903e+07	6.80245e+07	8.29309e+07	4.85444e+07	9.6776e+07	1.11733e+08	7.39387e+07	5.05171e+07	9.39177e+07	6.71532e+07	7.56063e+07	7.20151e+07	7.12201e+07	7.75519e+07	8.81393e+07	8.7798e+07	1.00299e+08	7.42616e+07	1.08027e+08	1.1514e+08	6.83746e+07	5.74338e+07	7.57074e+07	8.19964e+07	4.22359e+07	7.66929e+07	1.06705e+08	6.15961e+07	4.30606e+07	7.72764e+07	4.41861e+07	1.18647e+08	6.39885e+07	4.86954e+07	8.26642e+07	9.45484e+07	6.43088e+07	5.68373e+07	1.33994e+08
sp|O00330-3|ODPX_HUMAN;sp|O00330|ODPX_HUMAN;sp|O00330-2|ODPX_HUMAN;tr|H0YD97|H0YD97_HUMAN;tr|E9PRI6|E9PRI6_HUMAN	sp|O00330-3|ODPX_HUMAN;sp|O00330|ODPX_HUMAN	sp|O00330-3|ODPX_HUMAN Isoform 3 of Pyruvate dehydrogenase protein X component, mitochondrial OS=Homo sapiens OX=9606 GN=PDHX;sp|O00330|ODPX_HUMAN Pyruvate dehydrogenase protein X component, mitochondrial OS=Homo sapiens OX=9606 GN=PDHX PE=1 SV=3	O00330;H0YD97;E9PRI6	PDHX;PDX1	5.41087e+07	3.4396e+07	4.135e+07	4.38181e+07	3.76921e+07	6.48188e+07	3.96437e+07	5.85603e+07	5.46729e+07	3.90574e+07	7.42298e+07	5.69828e+07	4.03208e+07	4.0576e+07	5.00435e+07	7.0524e+07	3.33509e+07	2.92489e+07	4.1431e+07	3.41126e+07	3.23438e+07	3.69892e+07	3.24863e+07	3.8089e+07	3.40337e+07	4.18766e+07	3.91993e+07	4.45029e+07	3.43625e+07	4.25202e+07	4.09829e+07	6.06617e+07	3.92864e+07	4.78812e+07	3.46042e+07	4.43816e+07	6.42104e+07	4.92045e+07	5.57212e+07	3.65026e+07	6.22712e+07	3.40235e+07	4.09431e+07	3.07555e+07
sp|O00358|FOXE1_HUMAN	sp|O00358|FOXE1_HUMAN	sp|O00358|FOXE1_HUMAN Forkhead box protein E1 OS=Homo sapiens OX=9606 GN=FOXE1 PE=1 SV=3	O00358	FOXE1;FKHL15;FOXE2;TITF2;TTF2	1.68016e+06	2.34532e+06	1.72264e+06	737334	876354	2.75064e+06	556657	5.21672e+06	2.14435e+06	1.35211e+06	1.20278e+06	605996	3.05269e+06	1.46994e+06	2.71704e+06	4.83612e+06	976034	2.64892e+06	2.17063e+06	2.24408e+06	1.58549e+06	687261	1.91947e+06	2.6689e+06	2.38638e+06	1.64035e+06	1.27417e+06	349643	2.17515e+06	1.14684e+06	1.76245e+06	5.27138e+06	2.09974e+06	1.46131e+06	3.07379e+06	2.88929e+06	6.04831e+06	403582	867441	1.18919e+06	2.10991e+06	1.43337e+06	1.32659e+06	1.61876e+06
sp|O00399|DCTN6_HUMAN;tr|E5RK00|E5RK00_HUMAN;tr|E5RFU3|E5RFU3_HUMAN;tr|E5RIK5|E5RIK5_HUMAN;tr|E5RGW9|E5RGW9_HUMAN	sp|O00399|DCTN6_HUMAN;tr|E5RK00|E5RK00_HUMAN	sp|O00399|DCTN6_HUMAN Dynactin subunit 6 OS=Homo sapiens OX=9606 GN=DCTN6 PE=1 SV=1;tr|E5RK00|E5RK00_HUMAN Dynactin subunit 6 OS=Homo sapiens OX=9606 GN=DCTN6 PE=1 SV=1	O00399;E5RK00;E5RFU3;E5RIK5;E5RGW9	DCTN6;WS3	1.17399e+07	2.04763e+07	2.16999e+07	2.03051e+07	1.36438e+07	1.42792e+07	2.15842e+07	9.61809e+06	1.09121e+07	2.10727e+07	1.19867e+07	1.59268e+07	1.16076e+07	1.63142e+07	1.19997e+07	1.00396e+07	1.67595e+07	1.51473e+07	2.28231e+07	2.05543e+07	2.16999e+07	2.64171e+07	2.3292e+07	2.15531e+07	1.49965e+07	1.64501e+07	1.73321e+07	1.57909e+07	1.72827e+07	1.42133e+07	1.39e+07	1.07504e+07	1.91671e+07	1.13994e+07	1.82366e+07	1.50646e+07	1.12558e+07	1.06404e+07	1.43569e+07	2.28761e+07	1.24968e+07	1.88165e+07	1.72659e+07	2.03829e+07
sp|O00400|ACATN_HUMAN;tr|A0A2R8YF57|A0A2R8YF57_HUMAN;tr|H7C562|H7C562_HUMAN;tr|A0A2R8YEX5|A0A2R8YEX5_HUMAN;tr|A0A2R8Y359|A0A2R8Y359_HUMAN;tr|H7C532|H7C532_HUMAN;tr|A0A2R8Y5I5|A0A2R8Y5I5_HUMAN;tr|A0A2R8Y6H1|A0A2R8Y6H1_HUMAN;tr|H7C577|H7C577_HUMAN	sp|O00400|ACATN_HUMAN;tr|A0A2R8YF57|A0A2R8YF57_HUMAN;tr|H7C562|H7C562_HUMAN	sp|O00400|ACATN_HUMAN Acetyl-coenzyme A transporter 1 OS=Homo sapiens OX=9606 GN=SLC33A1 PE=1 SV=1;tr|A0A2R8YF57|A0A2R8YF57_HUMAN Acetyl-coenzyme A transporter 1 OS=Homo sapiens OX=9606 GN=SLC33A1 PE=1 SV=1;tr|H7C562|H7C562_HUMAN Acetyl-coenzyme A transpor	O00400;A0A2R8YF57;H7C562;A0A2R8YEX5;A0A2R8Y359;H7C532;A0A2R8Y5I5;A0A2R8Y6H1;H7C577	SLC33A1;ACATN;AT1	2.46955e+07	1.08806e+07	9.85762e+06	1.50605e+07	2.39842e+07	3.19096e+07	1.84449e+07	2.38892e+07	2.22815e+07	1.34093e+07	1.83707e+07	1.64891e+07	1.21875e+07	1.46994e+07	1.10527e+07	2.92929e+07	2.28544e+07	1.38852e+07	1.90455e+07	1.84766e+07	7.81002e+06	1.80463e+07	8.11549e+06	9.84661e+06	1.01688e+07	1.7552e+07	1.9825e+07	1.51513e+07	8.89963e+06	2.05588e+07	1.49126e+07	2.38511e+07	2.06522e+07	3.03214e+07	4.27098e+06	2.2344e+07	2.34255e+07	2.97204e+07	2.80722e+07	8.30636e+06	2.42382e+07	3.88966e+06	1.8865e+07	8.87731e+06
sp|O00401|WASL_HUMAN	sp|O00401|WASL_HUMAN	sp|O00401|WASL_HUMAN Neural Wiskott-Aldrich syndrome protein OS=Homo sapiens OX=9606 GN=WASL PE=1 SV=2	O00401	WASL	3.34186e+07	4.99418e+07	4.525e+07	5.78584e+07	5.57265e+07	4.60502e+07	6.07837e+07	3.45587e+07	4.07274e+07	5.41307e+07	4.14666e+07	4.22746e+07	4.32556e+07	5.78662e+07	3.43957e+07	3.29907e+07	6.19369e+07	6.26931e+07	5.65167e+07	5.45648e+07	6.05604e+07	3.72607e+07	4.5813e+07	4.79237e+07	7.37817e+07	5.23585e+07	5.56879e+07	3.49912e+07	4.80683e+07	4.71296e+07	3.50693e+07	3.78576e+07	6.14556e+07	4.34212e+07	5.39305e+07	4.46748e+07	4.49337e+07	3.46157e+07	5.51713e+07	5.13207e+07	4.54503e+07	5.89857e+07	5.46745e+07	5.75059e+07
sp|O00408-5|PDE2A_HUMAN;tr|E9PEF1|E9PEF1_HUMAN;sp|O00408-4|PDE2A_HUMAN;sp|O00408-3|PDE2A_HUMAN;sp|O00408|PDE2A_HUMAN;sp|O00408-2|PDE2A_HUMAN;sp|O00408-6|PDE2A_HUMAN;tr|H0YG13|H0YG13_HUMAN;tr|C9JPD5|C9JPD5_HUMAN;tr|H7C009|H7C009_HUMAN	sp|O00408-5|PDE2A_HUMAN;tr|E9PEF1|E9PEF1_HUMAN;sp|O00408-4|PDE2A_HUMAN;sp|O00408-3|PDE2A_HUMAN;sp|O00408|PDE2A_HUMAN;sp|O00408-2|PDE2A_HUMAN	sp|O00408-5|PDE2A_HUMAN Isoform 5 of cGMP-dependent 3,5-cyclic phosphodiesterase OS=Homo sapiens OX=9606 GN=PDE2A;tr|E9PEF1|E9PEF1_HUMAN Phosphodiesterase OS=Homo sapiens OX=9606 GN=PDE2A PE=1 SV=2;sp|O00408-4|PDE2A_HUMAN Isoform PDE2A4 of cGMP-dependent	O00408;E9PEF1;H0YG13;C9JPD5;H7C009	PDE2A	1.928e+06	661294	1.50764e+07	1.50086e+06	1.63591e+06	2.06311e+06	1.3031e+06	473646	442820	2.32333e+06	470472	2.39325e+06	1.5065e+06	9.57373e+06	2.08388e+06	2.28094e+06	1.48952e+06	1.41836e+06	8.5959e+06	2.87237e+06	1.03389e+07	1.51984e+06	1.93556e+06	2.49477e+06	1.28679e+07	9.85591e+06	6.64508e+06	2.8334e+06	3.20403e+06	1.54467e+06	2.46595e+06	680443	620944	1.79167e+06	459521	1.72457e+06	1.77224e+06	487679	520544	1.99165e+06	356207	238442	971408	1.39151e+07
sp|O00410|IPO5_HUMAN;sp|O00410-3|IPO5_HUMAN;tr|H0Y8C6|H0Y8C6_HUMAN;tr|E7ETV3|E7ETV3_HUMAN;tr|E7EQT5|E7EQT5_HUMAN;tr|E7EV12|E7EV12_HUMAN;tr|E7EWK4|E7EWK4_HUMAN;tr|E7EX05|E7EX05_HUMAN;tr|E7ESZ1|E7ESZ1_HUMAN;tr|E7ETV8|E7ETV8_HUMAN;tr|C9JZD8|C9JZD8_HUMAN;tr|C9JQT6|C9JQT6_HUMAN;tr|C9J875|C9J875_HUMAN;tr|C9JXE0|C9JXE0_HUMAN;tr|C9JZ53|C9JZ53_HUMAN;tr|F8WF30|F8WF30_HUMAN;tr|C9J583|C9J583_HUMAN	sp|O00410|IPO5_HUMAN;sp|O00410-3|IPO5_HUMAN;tr|H0Y8C6|H0Y8C6_HUMAN	sp|O00410|IPO5_HUMAN Importin-5 OS=Homo sapiens OX=9606 GN=IPO5 PE=1 SV=4;sp|O00410-3|IPO5_HUMAN Isoform 3 of Importin-5 OS=Homo sapiens OX=9606 GN=IPO5;tr|H0Y8C6|H0Y8C6_HUMAN Importin-5 (Fragment) OS=Homo sapiens OX=9606 GN=IPO5 PE=1 SV=1	O00410;H0Y8C6;E7ETV3;E7EQT5;E7EV12;E7EWK4;E7EX05;E7ESZ1;E7ETV8;C9JZD8;C9JQT6;C9J875;C9JXE0;C9JZ53;F8WF30;C9J583	IPO5;KPNB3;RANBP5	2.39178e+08	2.42219e+08	5.34201e+08	3.32186e+08	2.95129e+08	4.51019e+08	3.61994e+08	2.19196e+08	2.27906e+08	4.09341e+08	4.63898e+08	4.56781e+08	1.73933e+08	3.89106e+08	2.88305e+08	2.28012e+08	3.75909e+08	2.25981e+08	3.7863e+08	4.26296e+08	3.28402e+08	4.26389e+08	3.63593e+08	5.12497e+08	4.53679e+08	3.3701e+08	3.0661e+08	3.49571e+08	3.0208e+08	3.34081e+08	3.91402e+08	2.53121e+08	2.70711e+08	2.39687e+08	3.71192e+08	3.74767e+08	2.63854e+08	2.63061e+08	3.81851e+08	5.09663e+08	3.91277e+08	3.17093e+08	3.44609e+08	6.82126e+08
sp|O00411|RPOM_HUMAN;tr|K7EMH3|K7EMH3_HUMAN	sp|O00411|RPOM_HUMAN	sp|O00411|RPOM_HUMAN DNA-directed RNA polymerase, mitochondrial OS=Homo sapiens OX=9606 GN=POLRMT PE=1 SV=2	O00411;K7EMH3	POLRMT	9.8022e+07	4.85983e+07	6.46968e+07	5.43874e+07	6.37435e+07	1.89777e+08	5.52336e+07	1.81106e+08	9.89267e+07	5.57895e+07	2.44013e+08	1.15432e+08	7.54369e+07	6.96104e+07	9.12144e+07	1.80328e+08	5.32896e+07	3.42424e+07	6.38602e+07	5.46111e+07	4.97364e+07	4.99504e+07	5.22115e+07	4.60938e+07	4.11959e+07	6.06844e+07	6.72959e+07	7.72185e+07	4.96837e+07	7.46916e+07	7.83646e+07	2.12328e+08	5.11617e+07	8.77079e+07	6.12611e+07	8.0201e+07	2.03e+08	9.47618e+07	1.96013e+08	4.29901e+07	1.95042e+08	5.12431e+07	5.78338e+07	4.80398e+07
sp|O00418|EF2K_HUMAN;tr|H3BRH4|H3BRH4_HUMAN	sp|O00418|EF2K_HUMAN;tr|H3BRH4|H3BRH4_HUMAN	sp|O00418|EF2K_HUMAN Eukaryotic elongation factor 2 kinase OS=Homo sapiens OX=9606 GN=EEF2K PE=1 SV=2;tr|H3BRH4|H3BRH4_HUMAN Eukaryotic elongation factor 2 kinase OS=Homo sapiens OX=9606 GN=EEF2K PE=1 SV=1	O00418;H3BRH4	EEF2K	1.00613e+06	5.8935e+06	6.58227e+06	1.2974e+06	2.26709e+06	972562	1.59666e+06	1.29557e+06	1.02406e+06	4.17447e+06	1.07109e+06	4.05346e+06	2.90871e+06	5.07929e+06	2.68257e+06	1.30576e+06	5.74319e+06	3.49309e+06	3.55267e+06	3.87754e+06	7.11851e+06	4.40258e+06	5.42408e+06	5.13086e+06	3.74657e+06	4.22587e+06	3.29652e+06	2.89217e+06	4.44254e+06	3.10528e+06	3.77067e+06	338116	2.89128e+06	1.48858e+06	3.8858e+06	2.78379e+06	360645	1.55206e+06	483964	4.15732e+06	1.20763e+06	5.7542e+06	2.32263e+06	5.08116e+06
sp|O00422-2|SAP18_HUMAN;sp|O00422|SAP18_HUMAN;tr|H7BZW6|H7BZW6_HUMAN;tr|U3KPY7|U3KPY7_HUMAN;tr|U3KQ12|U3KQ12_HUMAN	sp|O00422-2|SAP18_HUMAN;sp|O00422|SAP18_HUMAN;tr|H7BZW6|H7BZW6_HUMAN;tr|U3KPY7|U3KPY7_HUMAN	sp|O00422-2|SAP18_HUMAN Isoform 2 of Histone deacetylase complex subunit SAP18 OS=Homo sapiens OX=9606 GN=SAP18;sp|O00422|SAP18_HUMAN Histone deacetylase complex subunit SAP18 OS=Homo sapiens OX=9606 GN=SAP18 PE=1 SV=1;tr|H7BZW6|H7BZW6_HUMAN Histone deacet	O00422;H7BZW6;U3KPY7;U3KQ12	SAP18;GIG38	1.51445e+08	1.11292e+08	7.98986e+07	1.27348e+08	1.16065e+08	1.21876e+08	1.31099e+08	1.34086e+08	1.76072e+08	1.26526e+08	1.10376e+08	1.36864e+08	1.22056e+08	1.29748e+08	1.26223e+08	1.81005e+08	9.58605e+07	1.22084e+08	1.19107e+08	8.36974e+07	8.81786e+07	8.52142e+07	1.1885e+08	9.80542e+07	9.37681e+07	1.20793e+08	1.23798e+08	1.2485e+08	1.04375e+08	1.39674e+08	1.23347e+08	1.54037e+08	1.32482e+08	1.61078e+08	1.14116e+08	1.30228e+08	1.32386e+08	1.50591e+08	1.0696e+08	9.65826e+07	1.32064e+08	1.09275e+08	1.19644e+08	7.68519e+07
sp|O00425|IF2B3_HUMAN;sp|O00425-2|IF2B3_HUMAN;tr|F8WD15|F8WD15_HUMAN	sp|O00425|IF2B3_HUMAN	sp|O00425|IF2B3_HUMAN Insulin-like growth factor 2 mRNA-binding protein 3 OS=Homo sapiens OX=9606 GN=IGF2BP3 PE=1 SV=2	O00425;F8WD15	IGF2BP3;IMP3;KOC1;VICKZ3	3.07544e+08	3.98208e+08	4.4803e+08	2.00546e+08	4.11867e+08	4.85808e+08	1.8824e+08	4.10398e+08	3.94672e+08	3.44997e+08	5.4503e+08	5.06758e+08	4.81286e+08	2.84957e+08	5.08573e+08	4.97914e+08	2.83279e+08	3.65056e+08	2.94766e+08	2.8608e+08	4.23827e+08	2.91367e+08	4.15912e+08	2.80312e+08	3.689e+08	2.8477e+08	2.81041e+08	4.27654e+08	4.23251e+08	4.57248e+08	4.65694e+08	5.33282e+08	2.09705e+08	4.01586e+08	3.37801e+08	4.52097e+08	5.4279e+08	3.91294e+08	5.54808e+08	2.78549e+08	5.45328e+08	3.62992e+08	1.81884e+08	3.85617e+08
sp|O00429|DNM1L_HUMAN;sp|O00429-3|DNM1L_HUMAN;sp|O00429-6|DNM1L_HUMAN;sp|O00429-5|DNM1L_HUMAN;sp|O00429-7|DNM1L_HUMAN;tr|F8VZ52|F8VZ52_HUMAN;tr|B4DPZ9|B4DPZ9_HUMAN;tr|B4DDQ3|B4DDQ3_HUMAN;tr|F8W1W3|F8W1W3_HUMAN;tr|F8VUJ9|F8VUJ9_HUMAN;tr|F8VR28|F8VR28_HUMAN;tr|F8VYL3|F8VYL3_HUMAN;tr|H0YHY4|H0YHY4_HUMAN;tr|H0YI79|H0YI79_HUMAN	sp|O00429|DNM1L_HUMAN;sp|O00429-3|DNM1L_HUMAN;sp|O00429-6|DNM1L_HUMAN;sp|O00429-5|DNM1L_HUMAN;sp|O00429-7|DNM1L_HUMAN	sp|O00429|DNM1L_HUMAN Dynamin-1-like protein OS=Homo sapiens OX=9606 GN=DNM1L PE=1 SV=2;sp|O00429-3|DNM1L_HUMAN Isoform 2 of Dynamin-1-like protein OS=Homo sapiens OX=9606 GN=DNM1L;sp|O00429-6|DNM1L_HUMAN Isoform 6 of Dynamin-1-like protein OS=Homo sapiens	O00429;F8VZ52;B4DPZ9;B4DDQ3;F8W1W3;F8VUJ9;F8VR28;F8VYL3;H0YHY4;H0YI79	DNM1L;DLP1;DRP1	7.19821e+07	1.65885e+08	2.24049e+08	1.34175e+08	9.09118e+07	8.0922e+07	1.37195e+08	4.91989e+07	6.50239e+07	1.67754e+08	1.00008e+08	1.15299e+08	9.18268e+07	1.29771e+08	1.13053e+08	5.88866e+07	1.8694e+08	1.50627e+08	1.34009e+08	2.03049e+08	1.64225e+08	1.67998e+08	2.28654e+08	2.9622e+08	2.00983e+08	1.3376e+08	1.32405e+08	1.19393e+08	2.23851e+08	9.81404e+07	1.2341e+08	5.96247e+07	1.31375e+08	6.66014e+07	1.63581e+08	1.06801e+08	6.58994e+07	7.30878e+07	9.0568e+07	2.64257e+08	9.22665e+07	1.55867e+08	1.59707e+08	2.38201e+08
sp|O00429-4|DNM1L_HUMAN;sp|O00429-9|DNM1L_HUMAN	sp|O00429-4|DNM1L_HUMAN;sp|O00429-9|DNM1L_HUMAN	sp|O00429-4|DNM1L_HUMAN Isoform 3 of Dynamin-1-like protein OS=Homo sapiens OX=9606 GN=DNM1L;sp|O00429-9|DNM1L_HUMAN Isoform 9 of Dynamin-1-like protein OS=Homo sapiens OX=9606 GN=DNM1L	O00429	DNM1L;DLP1;DRP1	1.25251e+06	8.24002e+06	4.66198e+06	6.82289e+06	3.66293e+06	2.95889e+06	6.46984e+06	2.08932e+06	2.11986e+06	4.7445e+06	2.80297e+06	2.92268e+06	4.41247e+06	4.10671e+06	3.36317e+06	1.65301e+06	1.21195e+07	8.65465e+06	4.25039e+06	1.12533e+07	7.49861e+06	4.06935e+06	6.91122e+06	1.09833e+07	6.29205e+06	4.25133e+06	4.62567e+06	3.89428e+06	7.16198e+06	3.32647e+06	2.98719e+06	1.06487e+06	5.78474e+06	988186	5.26064e+06	3.47833e+06	1.29229e+06	1.84269e+06	2.21505e+06	9.9715e+06	660777	4.53048e+06	4.10577e+06	5.5409e+06
sp|O00442|RTCA_HUMAN;sp|O00442-2|RTCA_HUMAN;tr|A6NIC1|A6NIC1_HUMAN	sp|O00442|RTCA_HUMAN;sp|O00442-2|RTCA_HUMAN	sp|O00442|RTCA_HUMAN RNA 3-terminal phosphate cyclase OS=Homo sapiens OX=9606 GN=RTCA PE=1 SV=1;sp|O00442-2|RTCA_HUMAN Isoform 2 of RNA 3-terminal phosphate cyclase OS=Homo sapiens OX=9606 GN=RTCA	O00442;A6NIC1	RTCA;RPC;RPC1;RTC1;RTCD1	6.49784e+06	1.23292e+07	2.19765e+07	1.44997e+07	9.45337e+06	1.55779e+06	1.25279e+07	1.86746e+06	5.35514e+06	1.49405e+07	7.44606e+06	1.56908e+07	1.0487e+07	1.30035e+07	1.32282e+07	2.80852e+06	1.26441e+07	1.08486e+07	1.37505e+07	1.4706e+07	1.35811e+07	1.49492e+07	1.59505e+07	1.83596e+07	1.91694e+07	1.53471e+07	1.38161e+07	9.24884e+06	1.55852e+07	1.13653e+07	8.99211e+06	4.81542e+06	1.11042e+07	6.01171e+06	1.42073e+07	9.15175e+06	5.26222e+06	6.23788e+06	6.79866e+06	1.90198e+07	5.73858e+06	1.40656e+07	1.38067e+07	1.94448e+07
sp|O00443|P3C2A_HUMAN;tr|A0A0C4DGF9|A0A0C4DGF9_HUMAN;sp|O00443-2|P3C2A_HUMAN;tr|E9PPP3|E9PPP3_HUMAN	sp|O00443|P3C2A_HUMAN	sp|O00443|P3C2A_HUMAN Phosphatidylinositol 4-phosphate 3-kinase C2 domain-containing subunit alpha OS=Homo sapiens OX=9606 GN=PIK3C2A PE=1 SV=2	O00443;A0A0C4DGF9;E9PPP3	PIK3C2A	1.14088e+06	5.05887e+06	4.533e+06	2.01023e+06	4.15098e+06	4.73404e+06	956243	1.14821e+06	3.40669e+06	1.39526e+06	6.07793e+06	3.9233e+06	2.61264e+06	4.31458e+06	658108	4.4123e+06	1.99789e+06	1.56722e+06	3.69591e+06	3.35987e+06	4.10555e+06	5.72955e+06	3.77975e+06	3.88274e+06	4.34116e+06	2.77454e+06	3.09447e+06	4.57557e+06	4.22546e+06	3.24423e+06	4.03401e+06	4.62289e+06	2.5765e+06	2.42674e+06	3.17356e+06	2.95337e+06	3.48777e+06	3.06104e+06	4.13414e+06	3.61483e+06	5.39258e+06	3.23804e+06	3.45911e+06	3.83645e+06
sp|O00461|GOLI4_HUMAN;tr|F8W785|F8W785_HUMAN	sp|O00461|GOLI4_HUMAN;tr|F8W785|F8W785_HUMAN	sp|O00461|GOLI4_HUMAN Golgi integral membrane protein 4 OS=Homo sapiens OX=9606 GN=GOLIM4 PE=1 SV=1;tr|F8W785|F8W785_HUMAN Golgi integral membrane protein 4 OS=Homo sapiens OX=9606 GN=GOLIM4 PE=1 SV=1	O00461;F8W785	GOLIM4;GIMPC;GOLPH4;GPP130	2.94072e+08	2.1552e+08	1.30637e+08	2.66296e+08	3.45388e+08	3.49938e+08	2.61122e+08	5.59296e+08	3.80812e+08	2.52158e+08	3.01398e+08	2.02353e+08	3.92392e+08	2.19394e+08	3.00613e+08	5.13575e+08	1.96529e+08	2.20744e+08	2.46411e+08	1.81658e+08	1.70863e+08	2.07037e+08	1.91489e+08	1.3757e+08	1.65276e+08	2.07399e+08	2.17108e+08	2.92817e+08	1.86189e+08	2.81281e+08	3.05787e+08	5.54928e+08	2.67849e+08	3.50043e+08	2.32532e+08	2.88893e+08	5.50281e+08	3.57844e+08	3.91643e+08	1.67315e+08	3.6779e+08	2.36907e+08	2.45431e+08	1.44351e+08
sp|O00468-6|AGRIN_HUMAN;sp|O00468-7|AGRIN_HUMAN;sp|O00468-3|AGRIN_HUMAN;tr|A0A494C0G5|A0A494C0G5_HUMAN;sp|O00468-5|AGRIN_HUMAN;sp|O00468-4|AGRIN_HUMAN;sp|O00468|AGRIN_HUMAN;tr|A0A087X208|A0A087X208_HUMAN;tr|A0A494C1I6|A0A494C1I6_HUMAN;sp|O00468-2|AGRIN_HUMAN	sp|O00468-6|AGRIN_HUMAN;sp|O00468-7|AGRIN_HUMAN;sp|O00468-3|AGRIN_HUMAN;tr|A0A494C0G5|A0A494C0G5_HUMAN;sp|O00468-5|AGRIN_HUMAN;sp|O00468-4|AGRIN_HUMAN;sp|O00468|AGRIN_HUMAN;tr|A0A087X208|A0A087X208_HUMAN;tr|A0A494C1I6|A0A494C1I6_HUMAN;sp|O00468-2|AGRIN_HUMAN	sp|O00468-6|AGRIN_HUMAN Isoform 6 of Agrin OS=Homo sapiens OX=9606 GN=AGRN;sp|O00468-7|AGRIN_HUMAN Isoform 7 of Agrin OS=Homo sapiens OX=9606 GN=AGRN;sp|O00468-3|AGRIN_HUMAN Isoform 3 of Agrin OS=Homo sapiens OX=9606 GN=AGRN;tr|A0A494C0G5|A0A494C0G5_HUMAN	O00468;A0A494C0G5;A0A087X208;A0A494C1I6	AGRN;AGRIN	1.43828e+08	1.09876e+08	6.91727e+07	1.43513e+08	1.19471e+08	7.53152e+07	1.61487e+08	1.26138e+08	1.80979e+08	1.30591e+08	6.16569e+07	8.63673e+07	1.65692e+08	1.2562e+08	1.21979e+08	1.05716e+08	8.25906e+07	1.25605e+08	1.23015e+08	8.39947e+07	8.9791e+07	1.08427e+08	9.70107e+07	7.22984e+07	7.78615e+07	1.21882e+08	1.27786e+08	1.34242e+08	9.97053e+07	1.08771e+08	1.40168e+08	1.27037e+08	1.46381e+08	1.77942e+08	1.29593e+08	1.05213e+08	1.19568e+08	1.77469e+08	7.64746e+07	7.64493e+07	7.07771e+07	1.38119e+08	1.39177e+08	7.10227e+07
sp|O00469-2|PLOD2_HUMAN;tr|E7ETU9|E7ETU9_HUMAN;sp|O00469|PLOD2_HUMAN;sp|O00469-3|PLOD2_HUMAN;tr|C9JXZ0|C9JXZ0_HUMAN;tr|F8WEW3|F8WEW3_HUMAN	sp|O00469-2|PLOD2_HUMAN;tr|E7ETU9|E7ETU9_HUMAN;sp|O00469|PLOD2_HUMAN;sp|O00469-3|PLOD2_HUMAN	sp|O00469-2|PLOD2_HUMAN Isoform 2 of Procollagen-lysine,2-oxoglutarate 5-dioxygenase 2 OS=Homo sapiens OX=9606 GN=PLOD2;tr|E7ETU9|E7ETU9_HUMAN Procollagen-lysine 5-dioxygenase OS=Homo sapiens OX=9606 GN=PLOD2 PE=1 SV=1;sp|O00469|PLOD2_HUMAN Procollagen-lys	O00469;E7ETU9;C9JXZ0;F8WEW3	PLOD2	4.74035e+08	4.76795e+08	5.80706e+08	6.19767e+08	4.12755e+08	6.09808e+08	5.87494e+08	5.95081e+08	4.91135e+08	5.37171e+08	6.77336e+08	6.36091e+08	3.96126e+08	5.775e+08	4.71076e+08	6.73038e+08	3.67059e+08	4.75586e+08	5.4733e+08	3.92626e+08	3.87047e+08	5.09479e+08	5.20503e+08	4.24505e+08	4.09647e+08	5.53325e+08	5.58014e+08	4.64167e+08	5.26147e+08	4.66981e+08	4.16702e+08	6.80692e+08	6.35411e+08	5.16502e+08	5.358e+08	4.76195e+08	7.04214e+08	5.12932e+08	6.52954e+08	4.19704e+08	6.5039e+08	5.57223e+08	6.54907e+08	4.53749e+08
sp|O00471|EXOC5_HUMAN;tr|A0A0A0MSI8|A0A0A0MSI8_HUMAN;tr|F8W9B8|F8W9B8_HUMAN;tr|G3V4Z7|G3V4Z7_HUMAN	sp|O00471|EXOC5_HUMAN;tr|A0A0A0MSI8|A0A0A0MSI8_HUMAN;tr|F8W9B8|F8W9B8_HUMAN	sp|O00471|EXOC5_HUMAN Exocyst complex component 5 OS=Homo sapiens OX=9606 GN=EXOC5 PE=1 SV=1;tr|A0A0A0MSI8|A0A0A0MSI8_HUMAN Exocyst complex component 5 OS=Homo sapiens OX=9606 GN=EXOC5 PE=1 SV=1;tr|F8W9B8|F8W9B8_HUMAN Exocyst complex component 5 OS=Homo sa	O00471;A0A0A0MSI8;F8W9B8;G3V4Z7	EXOC5;SEC10;SEC10L1	2.99001e+06	1.30392e+07	1.98455e+07	1.04167e+07	1.12232e+07	1.13917e+07	1.31889e+07	766035	7.19093e+06	1.32632e+07	1.28563e+07	1.18385e+07	8.30937e+06	1.20004e+07	1.23463e+07	1.47732e+06	1.30603e+07	1.27377e+07	1.39362e+07	1.32177e+07	1.63298e+07	1.52101e+07	1.58039e+07	1.75702e+07	1.8167e+07	1.34561e+07	1.40143e+07	1.23939e+07	1.69632e+07	1.19029e+07	1.25675e+07	9.12981e+06	1.06539e+07	8.37179e+06	1.34693e+07	1.10573e+07	7.88079e+06	8.57461e+06	1.21057e+07	1.5596e+07	1.18839e+07	1.34583e+07	1.25165e+07	1.6416e+07
sp|O00472|ELL2_HUMAN;sp|O00472-2|ELL2_HUMAN;tr|D6RC27|D6RC27_HUMAN;tr|A0A0U1RR08|A0A0U1RR08_HUMAN	sp|O00472|ELL2_HUMAN;sp|O00472-2|ELL2_HUMAN	sp|O00472|ELL2_HUMAN RNA polymerase II elongation factor ELL2 OS=Homo sapiens OX=9606 GN=ELL2 PE=1 SV=2;sp|O00472-2|ELL2_HUMAN Isoform 2 of RNA polymerase II elongation factor ELL2 OS=Homo sapiens OX=9606 GN=ELL2	O00472;D6RC27;A0A0U1RR08	ELL2	4.32637e+06	4.36435e+06	3.32106e+06	8.48874e+06	5.61259e+06	4.07441e+06	8.24725e+06	3.36745e+06	7.63857e+06	9.79094e+06	2.46944e+06	2.55335e+06	7.30293e+06	6.78771e+06	3.36982e+06	6.70502e+06	4.01381e+06	5.189e+06	6.87872e+06	4.37872e+06	3.96834e+06	4.80208e+06	4.86489e+06	4.50201e+06	2.1523e+06	4.49405e+06	5.28187e+06	4.66e+06	5.06119e+06	5.48241e+06	4.39914e+06	3.63657e+06	9.09409e+06	8.47185e+06	6.42759e+06	3.60024e+06	4.5208e+06	5.3325e+06	1.8288e+06	1.36752e+06	1.40509e+06	6.29722e+06	5.93534e+06	1.46034e+06
sp|O00479|HMGN4_HUMAN	sp|O00479|HMGN4_HUMAN	sp|O00479|HMGN4_HUMAN High mobility group nucleosome-binding domain-containing protein 4 OS=Homo sapiens OX=9606 GN=HMGN4 PE=1 SV=3	O00479	HMGN4;HMG17L3;NHC	4.5271e+07	3.20412e+07	1.13412e+07	5.01505e+07	5.59717e+07	2.87321e+07	6.39576e+07	7.56279e+07	4.60591e+07	1.26546e+07	3.23688e+07	1.0119e+07	3.63537e+07	1.46143e+07	3.69678e+07	6.29718e+07	6.52246e+07	4.0708e+07	1.71992e+07	3.66732e+07	3.66952e+07	5.30739e+07	3.26829e+07	2.5505e+07	3.7094e+07	1.87437e+07	1.49385e+07	4.24669e+07	4.99644e+07	3.50157e+07	3.6569e+07	6.54366e+07	9.90494e+07	6.59009e+07	1.69561e+07	2.67474e+07	4.94365e+07	3.47105e+07	4.39233e+07	3.83942e+07	6.14304e+07	2.5087e+07	6.85041e+07	2.90976e+07
sp|O00483|NDUA4_HUMAN	sp|O00483|NDUA4_HUMAN	sp|O00483|NDUA4_HUMAN Cytochrome c oxidase subunit NDUFA4 OS=Homo sapiens OX=9606 GN=NDUFA4 PE=1 SV=1	O00483	NDUFA4	2.25537e+08	6.59406e+07	4.75722e+07	8.28674e+07	1.07904e+08	7.79671e+07	8.3421e+07	9.97659e+07	1.43445e+08	5.51639e+07	7.78119e+07	1.15715e+08	8.02359e+07	4.98263e+07	7.95554e+07	8.79103e+07	6.92977e+07	6.44005e+07	5.16579e+07	6.75437e+07	3.88504e+07	7.93059e+07	5.76334e+07	4.6166e+07	7.01615e+07	7.948e+07	7.23088e+07	8.33751e+07	5.0613e+07	1.07972e+08	1.03037e+08	8.49041e+07	8.31625e+07	1.24446e+08	8.05603e+07	1.00578e+08	6.74454e+07	1.34927e+08	7.41841e+07	6.23021e+07	7.01983e+07	7.7793e+07	9.98154e+07	4.89512e+07
sp|O00487|PSDE_HUMAN;tr|C9JW37|C9JW37_HUMAN	sp|O00487|PSDE_HUMAN	sp|O00487|PSDE_HUMAN 26S proteasome non-ATPase regulatory subunit 14 OS=Homo sapiens OX=9606 GN=PSMD14 PE=1 SV=1	O00487;C9JW37	PSMD14;POH1	1.04977e+08	7.56246e+07	1.07076e+08	1.23525e+08	1.08654e+08	1.2222e+08	1.26805e+08	6.46635e+07	8.31753e+07	1.44737e+08	1.026e+08	1.53828e+08	4.72401e+07	1.22527e+08	5.05757e+07	5.99036e+07	1.17295e+08	8.18667e+07	1.25931e+08	1.73451e+08	7.54442e+07	1.45883e+08	7.50106e+07	1.17595e+08	1.10411e+08	1.1957e+08	1.29603e+08	5.08092e+07	7.21259e+07	1.14234e+08	9.07992e+07	4.35283e+07	1.10201e+08	9.06647e+07	1.11562e+08	1.14226e+08	4.5024e+07	7.36435e+07	9.06059e+07	1.26233e+08	9.03875e+07	1.19503e+08	1.05529e+08	1.48198e+08
sp|O00488|ZN593_HUMAN;tr|A9J4F5|A9J4F5_HUMAN	sp|O00488|ZN593_HUMAN;tr|A9J4F5|A9J4F5_HUMAN	sp|O00488|ZN593_HUMAN Zinc finger protein 593 OS=Homo sapiens OX=9606 GN=ZNF593 PE=1 SV=2;tr|A9J4F5|A9J4F5_HUMAN Zinc finger protein 593 OS=Homo sapiens OX=9606 GN=ZNF593 PE=1 SV=1	O00488;A9J4F5	ZNF593;ZT86	5.26163e+07	1.39572e+07	9.52499e+06	2.91315e+07	3.44283e+07	1.89441e+07	3.62676e+07	4.55217e+07	4.38723e+07	2.11679e+07	1.46324e+07	1.4992e+07	3.69581e+07	1.94312e+07	2.37615e+07	2.7157e+07	2.34605e+07	2.0429e+07	1.96187e+07	2.39852e+07	1.60643e+07	3.17194e+07	1.47423e+07	1.95859e+07	8.87182e+06	2.13838e+07	2.3067e+07	2.38203e+07	1.58541e+07	2.62582e+07	2.34647e+07	3.31813e+07	3.99573e+07	4.06784e+07	2.5271e+07	2.40738e+07	3.29432e+07	4.27943e+07	1.74392e+07	2.23094e+07	1.88591e+07	2.37573e+07	3.07392e+07	1.10986e+07
sp|O00499-9|BIN1_HUMAN;sp|O00499-10|BIN1_HUMAN;sp|O00499-7|BIN1_HUMAN;sp|O00499-8|BIN1_HUMAN;sp|O00499-4|BIN1_HUMAN;sp|O00499-6|BIN1_HUMAN;sp|O00499-11|BIN1_HUMAN;sp|O00499-2|BIN1_HUMAN;sp|O00499-3|BIN1_HUMAN;sp|O00499-5|BIN1_HUMAN;sp|O00499|BIN1_HUMAN;tr|S4R418|S4R418_HUMAN;sp|Q9UBW5-2|BIN2_HUMAN;sp|Q9UBW5-3|BIN2_HUMAN;sp|Q9UBW5|BIN2_HUMAN	sp|O00499-9|BIN1_HUMAN;sp|O00499-10|BIN1_HUMAN;sp|O00499-7|BIN1_HUMAN;sp|O00499-8|BIN1_HUMAN;sp|O00499-4|BIN1_HUMAN;sp|O00499-6|BIN1_HUMAN;sp|O00499-11|BIN1_HUMAN;sp|O00499-2|BIN1_HUMAN;sp|O00499-3|BIN1_HUMAN;sp|O00499-5|BIN1_HUMAN;sp|O00499|BIN1_HUMAN	sp|O00499-9|BIN1_HUMAN Isoform BIN1-10-13 of Myc box-dependent-interacting protein 1 OS=Homo sapiens OX=9606 GN=BIN1;sp|O00499-10|BIN1_HUMAN Isoform BIN1-13 of Myc box-dependent-interacting protein 1 OS=Homo sapiens OX=9606 GN=BIN1;sp|O00499-7|BIN1_HUMAN I	O00499;S4R418;Q9UBW5	BIN1;AMPHL;BIN2;BRAP1	3.81394e+07	1.4113e+08	1.42882e+08	8.06748e+07	7.82391e+07	5.59402e+07	8.24831e+07	3.63417e+07	4.39164e+07	1.43334e+08	6.37892e+07	9.15639e+07	6.30193e+07	1.26849e+08	6.43541e+07	3.84954e+07	1.21469e+08	1.45249e+08	1.24202e+08	1.18371e+08	1.54757e+08	1.12077e+08	1.6173e+08	1.04123e+08	1.26897e+08	1.14829e+08	1.30056e+08	6.66797e+07	1.65281e+08	8.2007e+07	7.34322e+07	3.97775e+07	8.91369e+07	4.90194e+07	1.51629e+08	8.12593e+07	3.8937e+07	4.74594e+07	6.64748e+07	1.27109e+08	6.29078e+07	1.53274e+08	8.49101e+07	1.21327e+08
sp|O00505|IMA4_HUMAN;tr|H0Y4S9|H0Y4S9_HUMAN	sp|O00505|IMA4_HUMAN	sp|O00505|IMA4_HUMAN Importin subunit alpha-4 OS=Homo sapiens OX=9606 GN=KPNA3 PE=1 SV=2	O00505;H0Y4S9	KPNA3;QIP2	2.38543e+07	3.98841e+07	4.98039e+07	3.68334e+07	3.82881e+07	4.73463e+07	3.93751e+07	3.12216e+07	2.56131e+07	5.52129e+07	4.31418e+07	3.87777e+07	2.81246e+07	4.03359e+07	3.16746e+07	3.17263e+07	5.1539e+07	4.04869e+07	4.19092e+07	5.17859e+07	4.66195e+07	4.33639e+07	4.12952e+07	5.10554e+07	4.99853e+07	4.138e+07	4.40244e+07	3.43687e+07	4.13827e+07	3.37091e+07	3.85294e+07	3.70845e+07	3.30594e+07	2.48539e+07	4.56764e+07	3.21821e+07	3.18331e+07	2.92967e+07	4.00511e+07	5.57526e+07	4.0077e+07	4.74141e+07	4.0143e+07	5.61319e+07
tr|A0A087X0M8|A0A087X0M8_HUMAN;sp|O00533-2|NCHL1_HUMAN;sp|O00533|NCHL1_HUMAN;tr|C9J905|C9J905_HUMAN;tr|C9JH37|C9JH37_HUMAN;tr|C9JW79|C9JW79_HUMAN;tr|C9JEY3|C9JEY3_HUMAN;tr|H7C0J0|H7C0J0_HUMAN	tr|A0A087X0M8|A0A087X0M8_HUMAN;sp|O00533-2|NCHL1_HUMAN;sp|O00533|NCHL1_HUMAN	tr|A0A087X0M8|A0A087X0M8_HUMAN Neural cell adhesion molecule L1-like protein OS=Homo sapiens OX=9606 GN=CHL1 PE=1 SV=1;sp|O00533-2|NCHL1_HUMAN Isoform 2 of Neural cell adhesion molecule L1-like protein OS=Homo sapiens OX=9606 GN=CHL1;sp|O00533|NCHL1_HUMAN	A0A087X0M8;O00533;C9J905;C9JH37;C9JW79;C9JEY3;H7C0J0	CHL1;CALL	771028	1.3735e+06	1.67963e+06	969341	2.37627e+06	5.07267e+07	1.67302e+06	8.62251e+07	380346	1.31477e+06	3.66832e+07	1.00411e+06	1.72931e+06	1.17875e+06	1.28848e+06	9.58658e+07	1.44269e+06	122317	1.22246e+06	38516.4	2.05783e+06	1.37965e+06	1.91551e+06	1.32005e+06	1.5508e+06	1.34437e+06	975584	635475	1.96216e+06	1.40877e+06	1.02373e+06	6.52286e+07	711432	2.67817e+06	2.14244e+06	1.02482e+06	4.48938e+07	2.23733e+06	2.21724e+07	483025	3.36344e+07	1.04623e+06	1.12195e+06	918936
tr|B5MCF9|B5MCF9_HUMAN;sp|O00541|PESC_HUMAN;sp|O00541-2|PESC_HUMAN;tr|B3KXD6|B3KXD6_HUMAN;tr|H7C267|H7C267_HUMAN;tr|H7BYY8|H7BYY8_HUMAN	tr|B5MCF9|B5MCF9_HUMAN;sp|O00541|PESC_HUMAN;sp|O00541-2|PESC_HUMAN;tr|B3KXD6|B3KXD6_HUMAN	tr|B5MCF9|B5MCF9_HUMAN Pescadillo homolog OS=Homo sapiens OX=9606 GN=PES1 PE=1 SV=1;sp|O00541|PESC_HUMAN Pescadillo homolog OS=Homo sapiens OX=9606 GN=PES1 PE=1 SV=1;sp|O00541-2|PESC_HUMAN Isoform 2 of Pescadillo homolog OS=Homo sapiens OX=9606 GN=PES1;tr|	B5MCF9;O00541;B3KXD6;H7C267;H7BYY8	PES1;hCG_2010949	2.06845e+08	1.95261e+08	2.1308e+08	1.37497e+08	1.98307e+08	1.83209e+08	1.18274e+08	2.35277e+08	2.35829e+08	1.61336e+08	2.27806e+08	2.29365e+08	2.25636e+08	1.54201e+08	2.51658e+08	2.26055e+08	1.49692e+08	1.85979e+08	1.4095e+08	1.46107e+08	1.76925e+08	1.50832e+08	1.71237e+08	1.46308e+08	1.65787e+08	1.78861e+08	1.82567e+08	2.08084e+08	1.76258e+08	1.96929e+08	1.87798e+08	2.56409e+08	1.68205e+08	2.5074e+08	1.93442e+08	1.9359e+08	2.48461e+08	2.4061e+08	2.12369e+08	1.46325e+08	2.09188e+08	2.00057e+08	1.6881e+08	1.50549e+08
tr|E9PND3|E9PND3_HUMAN;tr|E9PN10|E9PN10_HUMAN;sp|O00559|RCAS1_HUMAN;sp|O00559-2|RCAS1_HUMAN;tr|E9PJ40|E9PJ40_HUMAN;tr|E9PJ38|E9PJ38_HUMAN	tr|E9PND3|E9PND3_HUMAN;tr|E9PN10|E9PN10_HUMAN;sp|O00559|RCAS1_HUMAN;sp|O00559-2|RCAS1_HUMAN;tr|E9PJ40|E9PJ40_HUMAN;tr|E9PJ38|E9PJ38_HUMAN	tr|E9PND3|E9PND3_HUMAN Receptor-binding cancer antigen expressed on SiSo cells OS=Homo sapiens OX=9606 GN=EBAG9 PE=1 SV=1;tr|E9PN10|E9PN10_HUMAN Receptor-binding cancer antigen-expressed on SiSo cells (Fragment) OS=Homo sapiens OX=9606 GN=EBAG9 PE=1 SV=1;s	E9PND3;E9PN10;O00559;E9PJ40;E9PJ38	EBAG9;RCAS1	3.83439e+06	2.08847e+06	1.0266e+06	1.97382e+06	807920	4.57732e+06	2.21634e+06	2.87817e+06	2.31853e+06	1.57024e+06	2.16801e+06	2.3149e+06	2.50735e+06	701879	1.99163e+06	2.29026e+06	1.70728e+06	2.11146e+06	1.78068e+06	1.85693e+06	1.79494e+06	1.56108e+06	1.73686e+06	1.43797e+06	1.83949e+06	1.88797e+06	1.77147e+06	2.05213e+06	1.4984e+06	2.22811e+06	4.59405e+06	2.77017e+06	2.05363e+06	2.77004e+06	2.02797e+06	2.71966e+06	3.59521e+06	2.97059e+06	2.94887e+06	652463	4.27726e+06	1.79249e+06	1.47016e+06	400698
sp|O00560|SDCB1_HUMAN;sp|O00560-3|SDCB1_HUMAN;tr|B4DHN5|B4DHN5_HUMAN;tr|E9PBU7|E9PBU7_HUMAN	sp|O00560|SDCB1_HUMAN;sp|O00560-3|SDCB1_HUMAN;tr|B4DHN5|B4DHN5_HUMAN;tr|E9PBU7|E9PBU7_HUMAN	sp|O00560|SDCB1_HUMAN Syntenin-1 OS=Homo sapiens OX=9606 GN=SDCBP PE=1 SV=1;sp|O00560-3|SDCB1_HUMAN Isoform 3 of Syntenin-1 OS=Homo sapiens OX=9606 GN=SDCBP;tr|B4DHN5|B4DHN5_HUMAN Syntenin-1 OS=Homo sapiens OX=9606 GN=SDCBP PE=1 SV=1;tr|E9PBU7|E9PBU7_HUMAN	O00560;B4DHN5;E9PBU7	SDCBP;MDA9;SYCL	1.28299e+08	3.98665e+07	1.28161e+08	6.4816e+07	7.20465e+07	8.09878e+07	6.1245e+07	8.87812e+07	1.00488e+08	5.49584e+07	9.07175e+07	1.057e+08	6.55113e+07	1.6722e+08	1.02997e+08	1.00301e+08	3.85254e+07	4.22368e+07	1.61649e+08	3.92092e+07	9.51334e+07	5.29635e+07	4.66363e+07	4.72782e+07	1.09133e+08	1.56412e+08	1.52652e+08	9.85045e+07	4.09238e+07	7.86457e+07	9.20511e+07	9.44608e+07	5.4039e+07	9.8366e+07	4.78965e+07	9.17395e+07	9.11233e+07	1.05055e+08	6.89462e+07	4.79803e+07	7.2864e+07	4.52168e+07	5.41609e+07	1.18536e+08
sp|O00560-2|SDCB1_HUMAN;tr|G5EA09|G5EA09_HUMAN	sp|O00560-2|SDCB1_HUMAN;tr|G5EA09|G5EA09_HUMAN	sp|O00560-2|SDCB1_HUMAN Isoform 2 of Syntenin-1 OS=Homo sapiens OX=9606 GN=SDCBP;tr|G5EA09|G5EA09_HUMAN Syndecan binding protein (Syntenin), isoform CRA_a OS=Homo sapiens OX=9606 GN=SDCBP PE=1 SV=1	O00560;G5EA09	SDCBP;MDA9;SYCL;hCG_1787561	4.95267e+06	1.55512e+06	6.28317e+06	3.32587e+06	1.89955e+06	2.82629e+06	2.24678e+06	3.14762e+06	3.72904e+06	2.68351e+06	3.46909e+06	3.14703e+06	1.81521e+06	7.58349e+06	3.55093e+06	3.95837e+06	1.20738e+06	1.19957e+06	6.99132e+06	1.8056e+06	3.05297e+06	2.52866e+06	2.05334e+06	2.33355e+06	3.55375e+06	7.54711e+06	7.22477e+06	4.38981e+06	1.88075e+06	2.79517e+06	3.38548e+06	3.99272e+06	1.55428e+06	3.95776e+06	1.81019e+06	3.00958e+06	3.85312e+06	4.4018e+06	2.33031e+06	2.11197e+06	3.19042e+06	1.79191e+06	2.54199e+06	4.81355e+06
sp|O00566|MPP10_HUMAN;tr|U3KQ48|U3KQ48_HUMAN	sp|O00566|MPP10_HUMAN;tr|U3KQ48|U3KQ48_HUMAN	sp|O00566|MPP10_HUMAN U3 small nucleolar ribonucleoprotein protein MPP10 OS=Homo sapiens OX=9606 GN=MPHOSPH10 PE=1 SV=2;tr|U3KQ48|U3KQ48_HUMAN U3 small nucleolar ribonucleoprotein protein MPP10 OS=Homo sapiens OX=9606 GN=MPHOSPH10 PE=1 SV=1	O00566;U3KQ48	MPHOSPH10;MPP10	1.2282e+08	1.12966e+08	1.09315e+08	7.83831e+07	1.1856e+08	1.24412e+08	7.05474e+07	1.44058e+08	1.47491e+08	9.11542e+07	1.65473e+08	1.47429e+08	1.42352e+08	9.16298e+07	1.37968e+08	1.82389e+08	8.78629e+07	9.70004e+07	7.57309e+07	8.22637e+07	1.15364e+08	7.56347e+07	9.84842e+07	6.68178e+07	8.58348e+07	1.08119e+08	1.10401e+08	1.2565e+08	1.05574e+08	1.15258e+08	1.28671e+08	1.60673e+08	8.54987e+07	1.547e+08	1.13072e+08	1.18016e+08	1.60673e+08	1.54535e+08	1.49407e+08	7.25675e+07	1.44007e+08	1.17074e+08	8.58639e+07	7.235e+07
sp|O00567|NOP56_HUMAN;tr|A0A494C128|A0A494C128_HUMAN;tr|Q5JXT2|Q5JXT2_HUMAN;tr|H0YDU4|H0YDU4_HUMAN;tr|H0Y653|H0Y653_HUMAN	sp|O00567|NOP56_HUMAN;tr|A0A494C128|A0A494C128_HUMAN;tr|Q5JXT2|Q5JXT2_HUMAN	sp|O00567|NOP56_HUMAN Nucleolar protein 56 OS=Homo sapiens OX=9606 GN=NOP56 PE=1 SV=4;tr|A0A494C128|A0A494C128_HUMAN Nucleolar protein 56 OS=Homo sapiens OX=9606 GN=NOP56 PE=1 SV=1;tr|Q5JXT2|Q5JXT2_HUMAN Nucleolar protein 56 (Fragment) OS=Homo sapiens OX=9	O00567;A0A494C128;Q5JXT2;H0YDU4;H0Y653	NOP56;NOL5A	9.49643e+08	5.656e+08	8.7591e+08	5.30977e+08	5.74869e+08	6.82614e+08	4.70207e+08	7.99508e+08	9.53457e+08	4.52006e+08	1.0344e+09	1.19221e+09	6.53859e+08	5.17222e+08	9.02846e+08	7.46762e+08	4.68606e+08	4.29358e+08	4.42856e+08	4.69041e+08	5.69691e+08	3.9264e+08	5.19722e+08	5.24388e+08	4.95405e+08	5.29666e+08	5.59328e+08	6.81377e+08	5.39341e+08	6.15389e+08	6.12881e+08	6.87931e+08	4.8406e+08	7.98207e+08	5.0226e+08	6.40227e+08	6.72164e+08	8.22281e+08	6.57907e+08	4.76357e+08	6.44372e+08	4.8677e+08	5.85232e+08	4.97108e+08
tr|D6RHI9|D6RHI9_HUMAN;sp|O00584|RNT2_HUMAN;tr|H0YAE9|H0YAE9_HUMAN;tr|D6REQ6|D6REQ6_HUMAN;tr|A0A804HKZ2|A0A804HKZ2_HUMAN;tr|A0A804HJZ7|A0A804HJZ7_HUMAN;tr|A0A087WZM2|A0A087WZM2_HUMAN;tr|J3QQ64|J3QQ64_HUMAN;tr|A0A804HJ89|A0A804HJ89_HUMAN;sp|O00584-2|RNT2_HUMAN	tr|D6RHI9|D6RHI9_HUMAN;sp|O00584|RNT2_HUMAN;tr|H0YAE9|H0YAE9_HUMAN;tr|D6REQ6|D6REQ6_HUMAN;tr|A0A804HKZ2|A0A804HKZ2_HUMAN;tr|A0A804HJZ7|A0A804HJZ7_HUMAN;tr|A0A087WZM2|A0A087WZM2_HUMAN	tr|D6RHI9|D6RHI9_HUMAN Ribonuclease T2 (Fragment) OS=Homo sapiens OX=9606 GN=RNASET2 PE=1 SV=8;sp|O00584|RNT2_HUMAN Ribonuclease T2 OS=Homo sapiens OX=9606 GN=RNASET2 PE=1 SV=2;tr|H0YAE9|H0YAE9_HUMAN Uncharacterized protein (Fragment) OS=Homo sapiens OX=96	D6RHI9;O00584;H0YAE9;D6REQ6;A0A804HKZ2;A0A804HJZ7;A0A087WZM2;J3QQ64;A0A804HJ89	RNASET2;RNASE6PL;hCG_15018	6.16932e+06	4.3926e+06	2.85431e+06	5.36018e+06	8.15905e+06	5.90563e+06	6.34013e+06	5.89353e+06	7.24735e+06	5.63539e+06	3.77712e+06	7.07404e+06	4.27959e+06	5.25562e+06	3.61841e+06	5.48579e+06	3.28155e+06	5.15648e+06	4.63786e+06	3.59613e+06	3.20028e+06	6.84708e+06	3.64167e+06	2.56024e+06	4.49527e+06	5.70864e+06	6.02452e+06	5.16593e+06	4.10013e+06	7.53968e+06	7.58503e+06	4.76901e+06	5.854e+06	8.25923e+06	5.58037e+06	9.51053e+06	4.37575e+06	5.88582e+06	5.2156e+06	3.45319e+06	5.4002e+06	3.35718e+06	5.66241e+06	2.90105e+06
sp|O00592|PODXL_HUMAN;sp|O00592-2|PODXL_HUMAN;tr|G3V0E6|G3V0E6_HUMAN	sp|O00592|PODXL_HUMAN;sp|O00592-2|PODXL_HUMAN	sp|O00592|PODXL_HUMAN Podocalyxin OS=Homo sapiens OX=9606 GN=PODXL PE=1 SV=2;sp|O00592-2|PODXL_HUMAN Isoform 2 of Podocalyxin OS=Homo sapiens OX=9606 GN=PODXL	O00592;G3V0E6	PODXL;PCLP;PCLP1;hCG_18687	2.8764e+08	2.05108e+08	2.1196e+08	3.21517e+08	2.6169e+08	2.02573e+08	2.97533e+08	2.37738e+08	3.14321e+08	2.87651e+08	2.17997e+08	2.7197e+08	3.56747e+08	3.21463e+08	3.61344e+08	2.99391e+08	2.38297e+08	2.0195e+08	3.23408e+08	2.2356e+08	2.31573e+08	2.55826e+08	2.15421e+08	1.57955e+08	1.9928e+08	3.07588e+08	3.35782e+08	3.20656e+08	2.19178e+08	2.61411e+08	2.89434e+08	2.05607e+08	2.86836e+08	2.81794e+08	2.79107e+08	2.72249e+08	2.20841e+08	3.03814e+08	2.2014e+08	2.38942e+08	2.06407e+08	2.75952e+08	3.14311e+08	1.61371e+08
sp|O00622|CCN1_HUMAN	sp|O00622|CCN1_HUMAN	sp|O00622|CCN1_HUMAN CCN family member 1 OS=Homo sapiens OX=9606 GN=CCN1 PE=1 SV=1	O00622	CCN1;CYR61;GIG1;IGFBP10	1.28395e+08	6.38838e+07	6.45803e+07	3.30079e+07	6.07985e+07	9.52955e+07	3.06348e+07	1.83862e+08	1.44145e+08	3.26077e+07	6.74026e+07	3.72224e+07	9.90065e+07	6.12468e+07	7.27074e+07	1.65055e+08	5.41014e+07	7.37183e+07	6.62247e+07	5.49216e+07	1.03056e+08	3.48209e+07	5.33935e+07	4.05876e+07	8.0828e+07	6.45517e+07	6.62533e+07	7.34969e+07	5.11737e+07	4.73251e+07	7.4108e+07	1.86845e+08	3.83409e+07	1.42436e+08	3.56459e+07	4.24144e+07	1.64459e+08	1.40538e+08	8.97516e+07	4.32167e+07	8.6331e+07	3.73879e+07	2.998e+07	7.05596e+07
sp|O00625|PIR_HUMAN	sp|O00625|PIR_HUMAN	sp|O00625|PIR_HUMAN Pirin OS=Homo sapiens OX=9606 GN=PIR PE=1 SV=1	O00625	PIR	5.24182e+07	1.02878e+08	1.03077e+08	1.26857e+08	9.02713e+07	4.08688e+07	1.34642e+08	3.10139e+07	4.19117e+07	9.65446e+07	3.44892e+07	8.65557e+07	7.2497e+07	7.83667e+07	7.6547e+07	2.41513e+07	1.69646e+08	1.11977e+08	7.52042e+07	1.96813e+08	9.98281e+07	1.2232e+08	1.32324e+08	1.7245e+08	9.7172e+07	7.20687e+07	6.96105e+07	8.5617e+07	1.19637e+08	9.19898e+07	7.88033e+07	2.60436e+07	1.08263e+08	4.29445e+07	9.37412e+07	8.84568e+07	2.5244e+07	4.21627e+07	3.71921e+07	2.11137e+08	3.65499e+07	8.83702e+07	1.10035e+08	9.06366e+07
tr|H7C4F6|H7C4F6_HUMAN;sp|O00629|IMA3_HUMAN;tr|A0A7I2YQ95|A0A7I2YQ95_HUMAN;tr|A0A7I2V340|A0A7I2V340_HUMAN;tr|A0A7I2V333|A0A7I2V333_HUMAN	tr|H7C4F6|H7C4F6_HUMAN;sp|O00629|IMA3_HUMAN;tr|A0A7I2YQ95|A0A7I2YQ95_HUMAN;tr|A0A7I2V340|A0A7I2V340_HUMAN;tr|A0A7I2V333|A0A7I2V333_HUMAN	tr|H7C4F6|H7C4F6_HUMAN Importin subunit alpha OS=Homo sapiens OX=9606 GN=KPNA4 PE=1 SV=2;sp|O00629|IMA3_HUMAN Importin subunit alpha-3 OS=Homo sapiens OX=9606 GN=KPNA4 PE=1 SV=1;tr|A0A7I2YQ95|A0A7I2YQ95_HUMAN Importin subunit alpha OS=Homo sapiens OX=9606	H7C4F6;O00629;A0A7I2YQ95;A0A7I2V340;A0A7I2V333	KPNA4;QIP1	9.93931e+07	1.08312e+08	1.40325e+08	1.12839e+08	1.23243e+08	1.56244e+08	1.01287e+08	7.65593e+07	8.51225e+07	1.60203e+08	1.53296e+08	1.32414e+08	8.48124e+07	1.14796e+08	1.06644e+08	8.33921e+07	1.14761e+08	1.09694e+08	1.36719e+08	1.43758e+08	1.09645e+08	1.41792e+08	1.3118e+08	1.64406e+08	1.56256e+08	1.09656e+08	1.13672e+08	1.31855e+08	1.28373e+08	9.60475e+07	1.23706e+08	8.35792e+07	8.89604e+07	9.00304e+07	1.16774e+08	9.8707e+07	9.19689e+07	9.48611e+07	1.13362e+08	1.50139e+08	1.08012e+08	1.14308e+08	1.13928e+08	1.82868e+08
sp|O00743|PPP6_HUMAN;sp|O00743-2|PPP6_HUMAN;tr|Q5T1S7|Q5T1S7_HUMAN	sp|O00743|PPP6_HUMAN;sp|O00743-2|PPP6_HUMAN	sp|O00743|PPP6_HUMAN Serine/threonine-protein phosphatase 6 catalytic subunit OS=Homo sapiens OX=9606 GN=PPP6C PE=1 SV=1;sp|O00743-2|PPP6_HUMAN Isoform 2 of Serine/threonine-protein phosphatase 6 catalytic subunit OS=Homo sapiens OX=9606 GN=PPP6C	O00743;Q5T1S7	PPP6C;PPP6	2.61841e+07	3.85918e+07	4.9576e+07	4.25714e+07	3.35522e+07	3.02471e+07	3.86401e+07	2.03537e+07	2.18739e+07	4.78185e+07	3.41256e+07	3.92179e+07	2.32128e+07	4.04009e+07	2.63807e+07	2.13192e+07	5.83864e+07	4.07612e+07	4.29492e+07	5.76241e+07	4.46331e+07	4.74736e+07	4.89709e+07	5.83126e+07	5.76121e+07	4.53596e+07	4.38168e+07	2.69062e+07	4.6877e+07	3.56714e+07	3.16807e+07	1.9424e+07	3.70614e+07	2.31481e+07	4.2814e+07	3.47026e+07	1.89637e+07	2.47835e+07	3.50567e+07	5.82167e+07	2.88311e+07	4.55363e+07	4.07966e+07	6.0719e+07
sp|O00754-2|MA2B1_HUMAN;sp|O00754|MA2B1_HUMAN;tr|M0QZ24|M0QZ24_HUMAN;tr|M0R174|M0R174_HUMAN;tr|M0R2P5|M0R2P5_HUMAN;tr|M0QZG6|M0QZG6_HUMAN	sp|O00754-2|MA2B1_HUMAN;sp|O00754|MA2B1_HUMAN	sp|O00754-2|MA2B1_HUMAN Isoform 2 of Lysosomal alpha-mannosidase OS=Homo sapiens OX=9606 GN=MAN2B1;sp|O00754|MA2B1_HUMAN Lysosomal alpha-mannosidase OS=Homo sapiens OX=9606 GN=MAN2B1 PE=1 SV=3	O00754;M0QZ24;M0R174;M0R2P5;M0QZG6	MAN2B1;LAMAN;MANB	2.13445e+07	1.20597e+07	7.20453e+06	1.70073e+07	2.01356e+07	1.54136e+07	1.6471e+07	2.57297e+07	1.82958e+07	1.46084e+07	1.29248e+07	1.19138e+07	1.63756e+07	1.53244e+07	1.4972e+07	1.79914e+07	1.02113e+07	1.25904e+07	1.58946e+07	1.1156e+07	8.63888e+06	2.03958e+07	1.03786e+07	7.08944e+06	9.09349e+06	1.59803e+07	1.7428e+07	1.45825e+07	1.42197e+07	1.72693e+07	1.64307e+07	1.88934e+07	1.75744e+07	1.65815e+07	1.63142e+07	1.49874e+07	2.0817e+07	1.7134e+07	1.33211e+07	8.58141e+06	1.33688e+07	1.49541e+07	1.57506e+07	6.68342e+06
sp|O00762|UBE2C_HUMAN;sp|O00762-2|UBE2C_HUMAN;sp|O00762-3|UBE2C_HUMAN;sp|O00762-4|UBE2C_HUMAN;tr|A0A0A0MSE8|A0A0A0MSE8_HUMAN;tr|A0A087WVK1|A0A087WVK1_HUMAN;tr|K4DI81|K4DI81_HUMAN	sp|O00762|UBE2C_HUMAN;sp|O00762-2|UBE2C_HUMAN;sp|O00762-3|UBE2C_HUMAN;sp|O00762-4|UBE2C_HUMAN	sp|O00762|UBE2C_HUMAN Ubiquitin-conjugating enzyme E2 C OS=Homo sapiens OX=9606 GN=UBE2C PE=1 SV=1;sp|O00762-2|UBE2C_HUMAN Isoform 2 of Ubiquitin-conjugating enzyme E2 C OS=Homo sapiens OX=9606 GN=UBE2C;sp|O00762-3|UBE2C_HUMAN Isoform 3 of Ubiquitin-conjug	O00762;A0A0A0MSE8;A0A087WVK1;K4DI81	UBE2C;UBCH10;hCG_38372	1.41171e+07	2.31567e+07	3.63169e+07	3.30524e+07	1.57499e+07	2.04954e+07	3.33149e+07	1.73393e+07	1.03977e+07	3.34896e+07	1.67047e+07	1.69672e+07	1.15317e+07	2.6597e+07	1.24506e+07	1.33837e+07	3.8835e+07	2.22183e+07	3.01697e+07	4.0738e+07	2.60719e+07	3.21486e+07	2.24716e+07	3.62005e+07	2.89447e+07	2.42058e+07	2.66261e+07	1.35298e+07	2.29034e+07	1.52313e+07	1.63794e+07	1.28911e+07	2.92585e+07	9.31583e+06	3.17865e+07	1.53296e+07	1.13509e+07	8.51552e+06	1.2898e+07	4.48561e+07	1.48503e+07	2.90818e+07	3.05755e+07	2.95524e+07
sp|O00764|PDXK_HUMAN;tr|F2Z2Y4|F2Z2Y4_HUMAN;sp|O00764-3|PDXK_HUMAN;sp|O00764-2|PDXK_HUMAN;tr|A8MV33|A8MV33_HUMAN	sp|O00764|PDXK_HUMAN;tr|F2Z2Y4|F2Z2Y4_HUMAN;sp|O00764-3|PDXK_HUMAN;sp|O00764-2|PDXK_HUMAN	sp|O00764|PDXK_HUMAN Pyridoxal kinase OS=Homo sapiens OX=9606 GN=PDXK PE=1 SV=1;tr|F2Z2Y4|F2Z2Y4_HUMAN Pyridoxal kinase OS=Homo sapiens OX=9606 GN=PDXK PE=1 SV=1;sp|O00764-3|PDXK_HUMAN Isoform 3 of Pyridoxal kinase OS=Homo sapiens OX=9606 GN=PDXK;sp|O00764	O00764;F2Z2Y4;A8MV33	PDXK;C21orf124;C21orf97;PKH;PNK;PRED79;hCG_401289	1.26157e+08	3.65749e+08	3.18618e+08	2.3544e+08	3.04249e+08	1.96792e+08	2.70987e+08	1.40616e+08	9.81008e+07	2.73263e+08	1.60968e+08	2.01151e+08	1.90843e+08	2.83418e+08	1.85436e+08	1.27317e+08	4.50488e+08	4.42338e+08	3.00702e+08	4.77593e+08	4.34502e+08	4.19377e+08	3.55386e+08	2.62556e+08	3.5458e+08	2.81694e+08	3.05887e+08	1.9577e+08	3.90051e+08	2.89418e+08	2.4336e+08	1.25576e+08	2.53651e+08	1.16217e+08	2.8659e+08	2.82024e+08	1.26212e+08	1.21567e+08	2.1367e+08	4.3963e+08	1.92885e+08	3.21414e+08	2.39169e+08	3.13633e+08
sp|O00767|SCD_HUMAN	sp|O00767|SCD_HUMAN	sp|O00767|SCD_HUMAN Stearoyl-CoA desaturase OS=Homo sapiens OX=9606 GN=SCD PE=1 SV=2	O00767	SCD;FADS5;SCD1;SCDOS	5.19775e+07	1.22588e+07	1.90142e+07	2.51523e+07	3.06654e+07	3.4497e+07	2.33207e+07	4.41914e+07	5.36807e+07	1.36663e+07	3.54511e+07	3.01992e+07	1.96133e+07	2.77394e+07	1.9854e+07	3.3272e+07	1.32594e+07	1.10424e+07	2.71987e+07	1.60202e+07	2.09041e+07	1.47002e+07	1.38554e+07	2.01622e+07	1.90543e+07	2.78978e+07	2.53449e+07	2.18255e+07	1.34063e+07	2.82785e+07	1.64017e+07	5.39738e+07	1.951e+07	5.09281e+07	1.2006e+07	3.20049e+07	5.5358e+07	5.14247e+07	3.25195e+07	1.62194e+07	3.49319e+07	1.33218e+07	2.45778e+07	2.38952e+07
sp|O14494|PLPP1_HUMAN;sp|O14494-2|PLPP1_HUMAN	sp|O14494|PLPP1_HUMAN;sp|O14494-2|PLPP1_HUMAN	sp|O14494|PLPP1_HUMAN Phospholipid phosphatase 1 OS=Homo sapiens OX=9606 GN=PLPP1 PE=1 SV=1;sp|O14494-2|PLPP1_HUMAN Isoform 2 of Phospholipid phosphatase 1 OS=Homo sapiens OX=9606 GN=PLPP1	O14494	PLPP1;LPP1;PPAP2A	1.44938e+07	6.2924e+06	2.92618e+06	4.65438e+06	1.43852e+07	6.9511e+06	8.46785e+06	5.94255e+06	1.21811e+07	3.53281e+06	4.44911e+06	1.04421e+07	1.09581e+07	5.10322e+06	9.09794e+06	4.55008e+06	5.90657e+06	7.80003e+06	6.4685e+06	4.16109e+06	4.60643e+06	6.49648e+06	2.8196e+06	2.80551e+06	5.07492e+06	2.24633e+06	6.45053e+06	1.27917e+07	5.87143e+06	1.34415e+07	1.19004e+07	4.8546e+06	7.67857e+06	2.06925e+07	4.24052e+06	1.42249e+07	6.46073e+06	1.18392e+07	5.38755e+06	3.23304e+06	6.31037e+06	3.84506e+06	6.47227e+06	9.56976e+06
sp|O14495|PLPP3_HUMAN;tr|A0A286YES4|A0A286YES4_HUMAN;tr|A0A286YF41|A0A286YF41_HUMAN;tr|A0A286YEZ7|A0A286YEZ7_HUMAN	sp|O14495|PLPP3_HUMAN;tr|A0A286YES4|A0A286YES4_HUMAN	sp|O14495|PLPP3_HUMAN Phospholipid phosphatase 3 OS=Homo sapiens OX=9606 GN=PLPP3 PE=1 SV=1;tr|A0A286YES4|A0A286YES4_HUMAN acidPPc domain-containing protein (Fragment) OS=Homo sapiens OX=9606 PE=3 SV=1	O14495;A0A286YES4;A0A286YF41;A0A286YEZ7	PLPP3;LPP3;PPAP2B	3.89126e+06	1.93304e+06	3.6877e+06	2.02262e+06	753750	1.24591e+06	797872	2.27368e+06	3.7881e+06	3.08065e+06	1.71898e+06	2.71836e+06	3.46768e+06	6.47299e+06	3.83317e+06	3.09269e+06	1.54822e+06	577182	4.80659e+06	1.4158e+06	4.22152e+06	2.57124e+06	2.24341e+06	2.06798e+06	3.86004e+06	5.40756e+06	5.29523e+06	3.74002e+06	3.02722e+06	2.03464e+06	3.31394e+06	2.49069e+06	2.31112e+06	2.81525e+06	2.79891e+06	2.92682e+06	1.95848e+06	3.89799e+06	475993	1.52854e+06	1.61981e+06	2.47698e+06	1.82343e+06	3.94147e+06
sp|O14497|ARI1A_HUMAN;sp|O14497-2|ARI1A_HUMAN;tr|H0Y488|H0Y488_HUMAN;sp|O14497-3|ARI1A_HUMAN;tr|A0A1B0GTU5|A0A1B0GTU5_HUMAN;tr|A0A087WUV6|A0A087WUV6_HUMAN;tr|H0YEW5|H0YEW5_HUMAN;tr|H0YCU6|H0YCU6_HUMAN	sp|O14497|ARI1A_HUMAN;sp|O14497-2|ARI1A_HUMAN;tr|H0Y488|H0Y488_HUMAN;sp|O14497-3|ARI1A_HUMAN;tr|A0A1B0GTU5|A0A1B0GTU5_HUMAN	sp|O14497|ARI1A_HUMAN AT-rich interactive domain-containing protein 1A OS=Homo sapiens OX=9606 GN=ARID1A PE=1 SV=3;sp|O14497-2|ARI1A_HUMAN Isoform 2 of AT-rich interactive domain-containing protein 1A OS=Homo sapiens OX=9606 GN=ARID1A;tr|H0Y488|H0Y488_HUMA	O14497;H0Y488;A0A1B0GTU5;A0A087WUV6;H0YEW5;H0YCU6	ARID1A;BAF250;BAF250A;C1orf4;OSA1;SMARCF1	1.71511e+08	1.64448e+08	1.07925e+08	1.63166e+08	1.91372e+08	1.30543e+08	1.66372e+08	1.52924e+08	2.17765e+08	1.66125e+08	1.16115e+08	1.52676e+08	2.11526e+08	1.3954e+08	1.63211e+08	1.32348e+08	1.12524e+08	1.75835e+08	1.47345e+08	1.24763e+08	1.27465e+08	1.23783e+08	1.40947e+08	1.04278e+08	1.11376e+08	1.52251e+08	1.47311e+08	1.67167e+08	1.5175e+08	1.78492e+08	1.80429e+08	1.66764e+08	1.53349e+08	2.20902e+08	1.7067e+08	1.80657e+08	1.58006e+08	2.26233e+08	1.40174e+08	1.12572e+08	1.30393e+08	1.68363e+08	1.41262e+08	1.21167e+08
sp|O14503|BHE40_HUMAN	sp|O14503|BHE40_HUMAN	sp|O14503|BHE40_HUMAN Class E basic helix-loop-helix protein 40 OS=Homo sapiens OX=9606 GN=BHLHE40 PE=1 SV=1	O14503	BHLHE40;BHLHB2;DEC1;SHARP2;STRA13	654634	1.4607e+06	1.38754e+06	1.34937e+06	2.25331e+06	1.98512e+06	3.03309e+06	1.55327e+06	1.23092e+06	2.3614e+06	2.82514e+06	1.67833e+06	770741	2.52211e+06	1.51967e+06	1.23769e+06	1.19679e+06	1.83596e+06	2.53828e+06	1.9235e+06	1.96706e+06	782004	1.12144e+06	1.16082e+06	2.15757e+06	2.46829e+06	835486	871891	1.73821e+06	1.06597e+06	1.56447e+06	1.76618e+06	1.68424e+06	769839	2.12266e+06	1.35683e+06	1.80567e+06	1.63851e+06	2.42474e+06	1.08518e+06	2.57622e+06	714823	1.90943e+06	1.59309e+06
sp|O14519|CDKA1_HUMAN;sp|O14519-2|CDKA1_HUMAN;tr|F5GZF0|F5GZF0_HUMAN;sp|O75956|CDKA2_HUMAN;tr|E9PKR4|E9PKR4_HUMAN	sp|O14519|CDKA1_HUMAN;sp|O14519-2|CDKA1_HUMAN;tr|F5GZF0|F5GZF0_HUMAN	sp|O14519|CDKA1_HUMAN Cyclin-dependent kinase 2-associated protein 1 OS=Homo sapiens OX=9606 GN=CDK2AP1 PE=1 SV=1;sp|O14519-2|CDKA1_HUMAN Isoform 2 of Cyclin-dependent kinase 2-associated protein 1 OS=Homo sapiens OX=9606 GN=CDK2AP1;tr|F5GZF0|F5GZF0_HUMAN	O14519;F5GZF0;O75956;E9PKR4	CDK2AP1;CDKAP1;DOC1;CDK2AP2;DOC1R	4.11099e+07	2.21129e+07	1.5518e+07	2.83112e+07	3.51115e+07	3.25807e+07	2.84968e+07	4.39255e+07	4.01174e+07	2.98002e+07	2.54104e+07	1.95927e+07	3.52374e+07	2.70634e+07	2.09657e+07	4.2779e+07	2.31026e+07	2.94682e+07	2.8928e+07	2.00408e+07	2.26222e+07	2.55778e+07	2.36617e+07	2.19047e+07	2.54813e+07	2.82713e+07	3.0325e+07	2.6845e+07	2.21429e+07	2.95533e+07	2.38114e+07	3.96041e+07	3.44392e+07	3.54341e+07	2.85367e+07	2.70573e+07	4.24811e+07	3.33559e+07	3.85371e+07	2.00361e+07	3.46379e+07	3.21405e+07	2.57345e+07	2.09439e+07
sp|O14524-2|NEMP1_HUMAN;sp|O14524|NEMP1_HUMAN	sp|O14524-2|NEMP1_HUMAN;sp|O14524|NEMP1_HUMAN	sp|O14524-2|NEMP1_HUMAN Isoform 2 of Nuclear envelope integral membrane protein 1 OS=Homo sapiens OX=9606 GN=NEMP1;sp|O14524|NEMP1_HUMAN Nuclear envelope integral membrane protein 1 OS=Homo sapiens OX=9606 GN=NEMP1 PE=1 SV=2	O14524	NEMP1;KIAA0286;TMEM194;TMEM194A	1.01652e+07	3.16274e+06	5.13001e+06	5.18796e+06	675891	9.94121e+06	5.28893e+06	1.40332e+06	9.45454e+06	3.30193e+06	7.81037e+06	6.88653e+06	1.03632e+07	3.86567e+06	6.76695e+06	8.13935e+06	566178	4.48369e+06	3.34911e+06	4.39633e+06	519171	2.56041e+06	3.72598e+06	3.70214e+06	3.23438e+06	5.74657e+06	5.00127e+06	4.61243e+06	3.51372e+06	6.14495e+06	4.18733e+06	9.43005e+06	4.17722e+06	7.34263e+06	3.29801e+06	5.98448e+06	9.02148e+06	7.01668e+06	6.25864e+06	3.4436e+06	8.05775e+06	3.26496e+06	5.48909e+06	3.35745e+06
sp|O14530-2|TXND9_HUMAN;sp|O14530|TXND9_HUMAN;tr|B8ZZX4|B8ZZX4_HUMAN;tr|F8WCJ3|F8WCJ3_HUMAN;tr|F8WBV5|F8WBV5_HUMAN;tr|G3XAJ4|G3XAJ4_HUMAN	sp|O14530-2|TXND9_HUMAN;sp|O14530|TXND9_HUMAN;tr|B8ZZX4|B8ZZX4_HUMAN;tr|F8WCJ3|F8WCJ3_HUMAN	sp|O14530-2|TXND9_HUMAN Isoform 2 of Thioredoxin domain-containing protein 9 OS=Homo sapiens OX=9606 GN=TXNDC9;sp|O14530|TXND9_HUMAN Thioredoxin domain-containing protein 9 OS=Homo sapiens OX=9606 GN=TXNDC9 PE=1 SV=2;tr|B8ZZX4|B8ZZX4_HUMAN Thioredoxin doma	O14530;B8ZZX4;F8WCJ3;F8WBV5;G3XAJ4	TXNDC9;APACD;hCG_1733674	1.22703e+07	2.20706e+07	3.5949e+07	1.71381e+07	1.66876e+07	1.57579e+07	1.83826e+07	8.48574e+06	1.17307e+07	2.6137e+07	1.48314e+07	1.91544e+07	1.51706e+07	2.66543e+07	1.5212e+07	7.20995e+06	1.88014e+07	2.1584e+07	2.35208e+07	2.24946e+07	2.79116e+07	2.8078e+07	2.98547e+07	2.77884e+07	3.32396e+07	2.66898e+07	2.58327e+07	1.67641e+07	2.99803e+07	1.55176e+07	1.63667e+07	1.03587e+07	1.68301e+07	1.28295e+07	2.66337e+07	1.53929e+07	1.03685e+07	1.18405e+07	1.43067e+07	2.30768e+07	1.51176e+07	2.69741e+07	2.03539e+07	3.42874e+07
sp|O14545|TRAD1_HUMAN;tr|F8VNX8|F8VNX8_HUMAN;tr|F8VVF3|F8VVF3_HUMAN;sp|O14545-2|TRAD1_HUMAN;tr|F8VWK2|F8VWK2_HUMAN;tr|S4R2Z9|S4R2Z9_HUMAN	sp|O14545|TRAD1_HUMAN;tr|F8VNX8|F8VNX8_HUMAN	sp|O14545|TRAD1_HUMAN TRAF-type zinc finger domain-containing protein 1 OS=Homo sapiens OX=9606 GN=TRAFD1 PE=1 SV=1;tr|F8VNX8|F8VNX8_HUMAN TRAF-type zinc finger domain-containing protein 1 (Fragment) OS=Homo sapiens OX=9606 GN=TRAFD1 PE=1 SV=1	O14545;F8VNX8;F8VVF3;F8VWK2;S4R2Z9	TRAFD1;FLN29	6.65806e+06	2.55349e+07	1.10826e+07	2.10559e+07	1.06301e+07	3.8185e+06	2.33207e+07	3.3901e+06	6.9514e+06	1.38074e+07	4.11783e+06	7.47602e+06	1.17916e+07	1.08774e+07	7.98182e+06	2.04954e+06	3.29919e+07	2.66398e+07	9.60871e+06	3.10369e+07	1.70354e+07	1.70624e+07	2.6891e+07	2.3408e+07	1.44923e+07	9.45569e+06	9.32538e+06	1.05591e+07	2.23256e+07	8.7025e+06	1.17947e+07	4.58692e+06	2.34888e+07	6.98431e+06	1.65133e+07	9.28852e+06	1.68271e+06	6.23441e+06	4.49909e+06	2.96546e+07	6.35362e+06	1.78889e+07	2.04005e+07	1.14009e+07
sp|O14548|COX7R_HUMAN;tr|E5RJZ1|E5RJZ1_HUMAN;tr|H0YBD2|H0YBD2_HUMAN;tr|E5RFH8|E5RFH8_HUMAN	sp|O14548|COX7R_HUMAN;tr|E5RJZ1|E5RJZ1_HUMAN;tr|H0YBD2|H0YBD2_HUMAN	sp|O14548|COX7R_HUMAN Cytochrome c oxidase subunit 7A-related protein, mitochondrial OS=Homo sapiens OX=9606 GN=COX7A2L PE=1 SV=2;tr|E5RJZ1|E5RJZ1_HUMAN Cytochrome c oxidase subunit 7A-related protein, mitochondrial OS=Homo sapiens OX=9606 GN=COX7A2L PE=1	O14548;E5RJZ1;H0YBD2;E5RFH8	COX7A2L;COX7AR;COX7RP	9.16197e+07	2.6835e+07	3.96782e+07	4.00335e+07	6.45635e+07	4.17206e+07	4.3706e+07	4.83182e+07	8.61115e+07	3.95765e+07	3.36035e+07	7.75698e+07	6.27289e+07	4.42021e+07	5.55682e+07	5.42554e+07	2.01737e+07	3.07555e+07	4.17094e+07	2.22485e+07	2.60406e+07	3.66358e+07	3.28756e+07	2.63384e+07	3.44884e+07	4.41881e+07	4.68183e+07	7.72479e+07	3.62558e+07	6.51795e+07	5.92922e+07	4.89836e+07	3.73561e+07	7.9753e+07	4.17995e+07	7.02908e+07	4.72229e+07	8.13639e+07	3.55248e+07	2.4446e+07	3.8653e+07	4.16305e+07	4.14922e+07	4.09663e+07
sp|O14561|ACPM_HUMAN;tr|I3L505|I3L505_HUMAN;tr|H3BNK3|H3BNK3_HUMAN	sp|O14561|ACPM_HUMAN;tr|I3L505|I3L505_HUMAN;tr|H3BNK3|H3BNK3_HUMAN	sp|O14561|ACPM_HUMAN Acyl carrier protein, mitochondrial OS=Homo sapiens OX=9606 GN=NDUFAB1 PE=1 SV=3;tr|I3L505|I3L505_HUMAN Acyl carrier protein (Fragment) OS=Homo sapiens OX=9606 GN=NDUFAB1 PE=1 SV=1;tr|H3BNK3|H3BNK3_HUMAN Acyl carrier protein (Fragment)	O14561;I3L505;H3BNK3	NDUFAB1	1.39559e+08	3.49726e+07	3.27738e+07	1.52917e+08	6.57311e+07	1.20757e+08	1.23479e+08	1.29799e+08	8.4473e+07	8.69135e+07	1.1296e+08	8.03074e+07	3.26809e+07	1.04478e+08	3.09664e+07	1.47947e+08	6.56467e+07	4.26274e+07	8.91545e+07	9.49344e+07	3.04188e+07	1.0894e+08	4.35034e+07	8.7093e+07	6.25177e+07	1.05156e+08	1.08737e+08	5.0434e+07	3.85626e+07	7.9374e+07	5.97973e+07	8.8975e+07	1.32634e+08	1.2609e+08	1.02202e+08	9.03856e+07	6.56401e+07	7.95305e+07	1.20504e+08	5.46177e+07	1.63408e+08	9.72711e+07	1.99288e+08	8.51366e+07
sp|O14562|UBFD1_HUMAN;tr|H3BRL3|H3BRL3_HUMAN;tr|H3BUM8|H3BUM8_HUMAN	sp|O14562|UBFD1_HUMAN;tr|H3BRL3|H3BRL3_HUMAN;tr|H3BUM8|H3BUM8_HUMAN	sp|O14562|UBFD1_HUMAN Ubiquitin domain-containing protein UBFD1 OS=Homo sapiens OX=9606 GN=UBFD1 PE=1 SV=2;tr|H3BRL3|H3BRL3_HUMAN Ubiquitin domain-containing protein UBFD1 OS=Homo sapiens OX=9606 GN=UBFD1 PE=1 SV=1;tr|H3BUM8|H3BUM8_HUMAN Ubiquitin domain-c	O14562;H3BRL3;H3BUM8	UBFD1;UBPH	8840000	30001000	33867000	31432000	17458000	17106000	34003000	7722700	13805000	24462000	16791000	21993000	21095000	23317000	16168000	8425600	42872000	28373000	24319000	42411000	35308000	22193000	3.10978e+07	4.58152e+07	3.34287e+07	1.82899e+07	2.43537e+07	1.56208e+07	2.96641e+07	2.10515e+07	1.68932e+07	1.30206e+07	2.76096e+07	1.06794e+07	2.84832e+07	1.73649e+07	1.21707e+07	8.28072e+06	2.11563e+07	4.45244e+07	2.02313e+07	2.88008e+07	2.64924e+07	3.53948e+07
sp|O14569|C56D2_HUMAN;tr|U3KQU4|U3KQU4_HUMAN	sp|O14569|C56D2_HUMAN;tr|U3KQU4|U3KQU4_HUMAN	sp|O14569|C56D2_HUMAN Transmembrane reductase CYB561D2 OS=Homo sapiens OX=9606 GN=CYB561D2 PE=1 SV=1;tr|U3KQU4|U3KQU4_HUMAN Uncharacterized protein OS=Homo sapiens OX=9606 PE=4 SV=1	O14569;U3KQU4	CYB561D2;101F6;LUCA12.2	1.41281e+07	3.95927e+06	3.90857e+06	1.18901e+07	8.6485e+06	1.18569e+07	1.11054e+07	1.07714e+07	1.19217e+07	5.21459e+06	6.66566e+06	6.41985e+06	4.77805e+06	6.73984e+06	5.75202e+06	9.16667e+06	5.24591e+06	6.21436e+06	8.55826e+06	4.98779e+06	3.21737e+06	8.66518e+06	4.97628e+06	5.92733e+06	3.81441e+06	6.58176e+06	6.73877e+06	6.14142e+06	4.1507e+06	5.58973e+06	6.79033e+06	1.11611e+07	8.60121e+06	1.03985e+07	5.59862e+06	8.24676e+06	1.00336e+07	1.03218e+07	8.60317e+06	7.96006e+06	9.64807e+06	6.66673e+06	6.14114e+06	2.74948e+06
sp|O14576-4|DC1I1_HUMAN;sp|O14576-3|DC1I1_HUMAN;sp|O14576-5|DC1I1_HUMAN;sp|O14576-2|DC1I1_HUMAN;sp|O14576|DC1I1_HUMAN;tr|A0A0A0MTG2|A0A0A0MTG2_HUMAN	sp|O14576-4|DC1I1_HUMAN;sp|O14576-3|DC1I1_HUMAN;sp|O14576-5|DC1I1_HUMAN;sp|O14576-2|DC1I1_HUMAN;sp|O14576|DC1I1_HUMAN;tr|A0A0A0MTG2|A0A0A0MTG2_HUMAN	sp|O14576-4|DC1I1_HUMAN Isoform 4 of Cytoplasmic dynein 1 intermediate chain 1 OS=Homo sapiens OX=9606 GN=DYNC1I1;sp|O14576-3|DC1I1_HUMAN Isoform 3 of Cytoplasmic dynein 1 intermediate chain 1 OS=Homo sapiens OX=9606 GN=DYNC1I1;sp|O14576-5|DC1I1_HUMAN Isof	O14576;A0A0A0MTG2	DYNC1I1;DNCI1;DNCIC1	1.10599e+07	1.50669e+07	1.25135e+06	3.99811e+06	1.2414e+07	1.65037e+07	1.2135e+07	9.57271e+06	9.30804e+06	1.40913e+07	2.11629e+06	2.27454e+07	1.0852e+07	1.80012e+07	1.34913e+07	1.1017e+07	1.26582e+07	1.58909e+06	1.66326e+07	1.46764e+07	1.45797e+07	2.6939e+06	633512	1.84113e+07	1.58052e+07	1.5697e+07	1.55767e+07	1.01508e+07	1.39975e+07	9.62141e+06	1.19247e+07	9.52987e+06	1.1216e+07	7.13956e+06	1.34034e+07	170137	8.93709e+06	7.93462e+06	1.26243e+07	1.52733e+07	1.29009e+07	1.62501e+07	2.12712e+06	1.45064e+07
sp|O14578|CTRO_HUMAN;sp|O14578-4|CTRO_HUMAN;tr|H7BYJ3|H7BYJ3_HUMAN;tr|A0A7I2V4A6|A0A7I2V4A6_HUMAN;tr|A0A7I2V4I0|A0A7I2V4I0_HUMAN;tr|A0A7I2V692|A0A7I2V692_HUMAN;tr|A0A7I2V4H7|A0A7I2V4H7_HUMAN;tr|A0A7I2V365|A0A7I2V365_HUMAN;tr|A0A7I2YQJ8|A0A7I2YQJ8_HUMAN;sp|O14578-2|CTRO_HUMAN;tr|A0A7I2V2G7|A0A7I2V2G7_HUMAN;tr|F5H4K4|F5H4K4_HUMAN	sp|O14578|CTRO_HUMAN;sp|O14578-4|CTRO_HUMAN;tr|H7BYJ3|H7BYJ3_HUMAN;tr|A0A7I2V4A6|A0A7I2V4A6_HUMAN;tr|A0A7I2V4I0|A0A7I2V4I0_HUMAN;tr|A0A7I2V692|A0A7I2V692_HUMAN;tr|A0A7I2V4H7|A0A7I2V4H7_HUMAN;tr|A0A7I2V365|A0A7I2V365_HUMAN	sp|O14578|CTRO_HUMAN Citron Rho-interacting kinase OS=Homo sapiens OX=9606 GN=CIT PE=1 SV=2;sp|O14578-4|CTRO_HUMAN Isoform 4 of Citron Rho-interacting kinase OS=Homo sapiens OX=9606 GN=CIT;tr|H7BYJ3|H7BYJ3_HUMAN Non-specific serine/threonine protein kinase	O14578;H7BYJ3;A0A7I2V4A6;A0A7I2V4I0;A0A7I2V692;A0A7I2V4H7;A0A7I2V365;A0A7I2YQJ8;A0A7I2V2G7;F5H4K4	CIT;CRIK;KIAA0949;STK21	4.35865e+07	2.82662e+07	4.04138e+07	2.99806e+07	3.63388e+07	2.47459e+07	3.61921e+07	3.44511e+07	4.33346e+07	2.59034e+07	2.90208e+07	4.03798e+07	4.25757e+07	3.37889e+07	3.9706e+07	3.19523e+07	3.3115e+07	3.16036e+07	3.7543e+07	3.37485e+07	3.47338e+07	3.20756e+07	2.5935e+07	2.7469e+07	3.88151e+07	4.0989e+07	4.32561e+07	3.49639e+07	2.65143e+07	3.5465e+07	3.41068e+07	3.46756e+07	3.34545e+07	4.65104e+07	2.88192e+07	3.74701e+07	3.32972e+07	4.44446e+07	2.5572e+07	2.7309e+07	2.7636e+07	2.97748e+07	3.41332e+07	3.51485e+07
sp|O14579|COPE_HUMAN;tr|M0QXB4|M0QXB4_HUMAN;sp|O14579-2|COPE_HUMAN;sp|O14579-3|COPE_HUMAN;tr|M0R061|M0R061_HUMAN	sp|O14579|COPE_HUMAN;tr|M0QXB4|M0QXB4_HUMAN;sp|O14579-2|COPE_HUMAN;sp|O14579-3|COPE_HUMAN	sp|O14579|COPE_HUMAN Coatomer subunit epsilon OS=Homo sapiens OX=9606 GN=COPE PE=1 SV=3;tr|M0QXB4|M0QXB4_HUMAN Coatomer subunit epsilon OS=Homo sapiens OX=9606 GN=COPE PE=1 SV=1;sp|O14579-2|COPE_HUMAN Isoform 2 of Coatomer subunit epsilon OS=Homo sapiens O	O14579;M0QXB4;M0R061	COPE;hCG_2001439	5.28159e+07	3.88122e+07	5.15656e+07	6.50523e+07	4.54325e+07	4.95692e+07	4.87218e+07	3.44485e+07	3.22933e+07	6.77778e+07	5.64943e+07	3.79169e+07	2.58041e+07	7.30443e+07	2.63115e+07	3.09716e+07	5.59453e+07	3.88186e+07	6.02974e+07	8.07369e+07	4.6541e+07	7.67419e+07	3.50879e+07	5.7034e+07	8.26608e+07	9.03407e+07	8.39523e+07	3.42225e+07	3.11879e+07	4.16495e+07	5.07278e+07	2.34373e+07	6.96622e+07	4.75632e+07	8.64822e+07	4.30842e+07	2.33878e+07	3.28577e+07	3.55909e+07	4.61975e+07	5.49239e+07	8.19156e+07	6.98646e+07	9.47339e+07
sp|O14613|BORG1_HUMAN	sp|O14613|BORG1_HUMAN	sp|O14613|BORG1_HUMAN Cdc42 effector protein 2 OS=Homo sapiens OX=9606 GN=CDC42EP2 PE=1 SV=1	O14613	CDC42EP2;BORG1;CEP2	1.98202e+06	1.74162e+06	506126	1.66903e+06	1.57085e+06	658027	2.12935e+06	843739	1.03803e+06	2.54632e+06	401314	939873	1.66874e+06	1.63122e+06	540649	896623	2.87939e+06	2.12467e+06	1.42425e+06	2.52148e+06	1.40754e+06	821409	1.52626e+06	2.32284e+06	2.28289e+06	1.45032e+06	1.46884e+06	1.05572e+06	1.40215e+06	1.06831e+06	1.46124e+06	1.68116e+06	1.59128e+06	702142	1.76096e+06	746413	799416	965984	1.78027e+06	2.05891e+06	1.12567e+06	1.53323e+06	1.58265e+06	1.8136e+06
sp|O14617|AP3D1_HUMAN;sp|O14617-5|AP3D1_HUMAN;sp|O14617-4|AP3D1_HUMAN;sp|O14617-2|AP3D1_HUMAN;sp|O14617-3|AP3D1_HUMAN;tr|A0A2R8Y611|A0A2R8Y611_HUMAN;tr|A0A2R8Y4J3|A0A2R8Y4J3_HUMAN;tr|A0A087WYN6|A0A087WYN6_HUMAN;tr|K7ELX8|K7ELX8_HUMAN;tr|K7ERW8|K7ERW8_HUMAN	sp|O14617|AP3D1_HUMAN;sp|O14617-5|AP3D1_HUMAN;sp|O14617-4|AP3D1_HUMAN;sp|O14617-2|AP3D1_HUMAN;sp|O14617-3|AP3D1_HUMAN;tr|A0A2R8Y611|A0A2R8Y611_HUMAN	sp|O14617|AP3D1_HUMAN AP-3 complex subunit delta-1 OS=Homo sapiens OX=9606 GN=AP3D1 PE=1 SV=1;sp|O14617-5|AP3D1_HUMAN Isoform 5 of AP-3 complex subunit delta-1 OS=Homo sapiens OX=9606 GN=AP3D1;sp|O14617-4|AP3D1_HUMAN Isoform 4 of AP-3 complex subunit delta	O14617;A0A2R8Y611;A0A2R8Y4J3;A0A087WYN6;K7ELX8;K7ERW8	AP3D1;PRO0039	2.15809e+07	5.44704e+07	7.88846e+07	3.57834e+07	5.10701e+07	4.53227e+07	3.71474e+07	1.67091e+07	3.07925e+07	4.12648e+07	4.71399e+07	5.28256e+07	5.55461e+07	4.73942e+07	5.24436e+07	2.25789e+07	4.84996e+07	5.17819e+07	5.20989e+07	5.1018e+07	6.73015e+07	4.97604e+07	7.39993e+07	6.89638e+07	8.51854e+07	5.02157e+07	4.80443e+07	5.85013e+07	6.79859e+07	4.41674e+07	5.5894e+07	3.16364e+07	3.2994e+07	2.63077e+07	5.09044e+07	5.16446e+07	3.48556e+07	2.69544e+07	3.97405e+07	6.40321e+07	4.48695e+07	4.22052e+07	3.30289e+07	8.62077e+07
tr|J3KNF4|J3KNF4_HUMAN;sp|O14618|CCS_HUMAN;tr|E9PP76|E9PP76_HUMAN;tr|E9PK03|E9PK03_HUMAN	tr|J3KNF4|J3KNF4_HUMAN;sp|O14618|CCS_HUMAN;tr|E9PP76|E9PP76_HUMAN	tr|J3KNF4|J3KNF4_HUMAN Copper chaperone for superoxide dismutase OS=Homo sapiens OX=9606 GN=CCS PE=1 SV=1;sp|O14618|CCS_HUMAN Copper chaperone for superoxide dismutase OS=Homo sapiens OX=9606 GN=CCS PE=1 SV=1;tr|E9PP76|E9PP76_HUMAN Copper chaperone for sup	J3KNF4;O14618;E9PP76;E9PK03	CCS	4.45145e+06	4.42515e+06	2.61764e+06	6.03512e+06	6.72523e+06	4.17638e+06	5.03299e+06	3.4772e+06	1.49736e+06	4.90929e+06	2.68515e+06	4.22948e+06	3.63116e+06	5.08025e+06	2.20173e+06	3.21085e+06	1.22856e+07	5.8259e+06	4.51139e+06	1.11474e+07	3.98864e+06	5.27577e+06	3.06715e+06	4.46177e+06	6.33429e+06	5.10937e+06	5.16301e+06	2.79497e+06	3.77232e+06	4.41483e+06	5.02128e+06	2.27354e+06	4.37322e+06	498173	6.55162e+06	4.96845e+06	3.235e+06	2.2236e+06	5.06694e+06	5.01573e+06	3.24621e+06	6.14435e+06	4.80094e+06	4.04953e+06
sp|O14639-3|ABLM1_HUMAN;sp|O14639-5|ABLM1_HUMAN;sp|O14639-2|ABLM1_HUMAN;sp|O14639-6|ABLM1_HUMAN;sp|O14639|ABLM1_HUMAN;sp|O14639-4|ABLM1_HUMAN;tr|F8W8M4|F8W8M4_HUMAN;tr|A0A0A0MRL6|A0A0A0MRL6_HUMAN;tr|J3QSX6|J3QSX6_HUMAN;tr|A0A494C1P1|A0A494C1P1_HUMAN;tr|H0Y7N6|H0Y7N6_HUMAN;tr|F6XFR5|F6XFR5_HUMAN	sp|O14639-3|ABLM1_HUMAN;sp|O14639-5|ABLM1_HUMAN;sp|O14639-2|ABLM1_HUMAN;sp|O14639-6|ABLM1_HUMAN;sp|O14639|ABLM1_HUMAN;sp|O14639-4|ABLM1_HUMAN;tr|F8W8M4|F8W8M4_HUMAN;tr|A0A0A0MRL6|A0A0A0MRL6_HUMAN;tr|J3QSX6|J3QSX6_HUMAN;tr|A0A494C1P1|A0A494C1P1_HUMAN	sp|O14639-3|ABLM1_HUMAN Isoform 3 of Actin-binding LIM protein 1 OS=Homo sapiens OX=9606 GN=ABLIM1;sp|O14639-5|ABLM1_HUMAN Isoform 5 of Actin-binding LIM protein 1 OS=Homo sapiens OX=9606 GN=ABLIM1;sp|O14639-2|ABLM1_HUMAN Isoform 2 of Actin-binding LIM pro	O14639;F8W8M4;A0A0A0MRL6;J3QSX6;A0A494C1P1;H0Y7N6;F6XFR5	ABLIM1;ABLIM;KIAA0059;LIMAB1	2.58061e+08	2.25014e+08	1.36586e+08	2.42134e+08	3.36089e+08	1.70242e+08	2.75497e+08	1.87032e+08	2.89431e+08	1.39773e+08	1.35601e+08	1.86331e+08	2.58054e+08	1.52029e+08	1.72936e+08	1.47902e+08	2.74504e+08	2.82549e+08	1.61205e+08	2.50741e+08	1.87008e+08	1.40035e+08	2.01363e+08	1.97977e+08	1.8655e+08	1.70771e+08	1.71157e+08	1.74087e+08	2.07083e+08	2.80371e+08	1.8749e+08	1.79655e+08	2.98016e+08	2.93636e+08	1.57064e+08	2.48646e+08	1.64e+08	2.80495e+08	1.67924e+08	2.29744e+08	1.67565e+08	1.55571e+08	2.50677e+08	1.61582e+08
sp|O14640-2|DVL1_HUMAN;sp|O14640|DVL1_HUMAN;tr|A0A087WWA7|A0A087WWA7_HUMAN;sp|P54792-2|DVLP1_HUMAN;sp|P54792|DVLP1_HUMAN	sp|O14640-2|DVL1_HUMAN;sp|O14640|DVL1_HUMAN;tr|A0A087WWA7|A0A087WWA7_HUMAN;sp|P54792-2|DVLP1_HUMAN;sp|P54792|DVLP1_HUMAN	sp|O14640-2|DVL1_HUMAN Isoform 2 of Segment polarity protein dishevelled homolog DVL-1 OS=Homo sapiens OX=9606 GN=DVL1;sp|O14640|DVL1_HUMAN Segment polarity protein dishevelled homolog DVL-1 OS=Homo sapiens OX=9606 GN=DVL1 PE=1 SV=2;tr|A0A087WWA7|A0A087WWA	O14640;A0A087WWA7;P54792	DVL1;DVL1P1;DVL;DVL1L1	1.48612e+06	2.63024e+06	1.68288e+06	2.81996e+06	2.97913e+06	589434	2.53578e+06	693065	2.68719e+06	1.70689e+06	982727	2.56494e+06	2.85195e+06	2.69647e+06	1.6413e+06	586620	2.21438e+06	2.96585e+06	2.27902e+06	2.36318e+06	2.21322e+06	2.40802e+06	3.33152e+06	2.3847e+06	2.77151e+06	4.33229e+06	1.33454e+06	1.21599e+06	3.15779e+06	1.49506e+06	2.09994e+06	2.14111e+06	4.75533e+06	3.02695e+06	1.39041e+06	3.26688e+06	1.17082e+06	3.45572e+06	1.2741e+06	2.41924e+06	1.67133e+06	2.2575e+06	2.59674e+06	853938
tr|I3L2W9|I3L2W9_HUMAN;sp|O14641|DVL2_HUMAN;tr|I3L0M7|I3L0M7_HUMAN;tr|I3L2N2|I3L2N2_HUMAN;tr|I3L0Z8|I3L0Z8_HUMAN	tr|I3L2W9|I3L2W9_HUMAN;sp|O14641|DVL2_HUMAN;tr|I3L0M7|I3L0M7_HUMAN;tr|I3L2N2|I3L2N2_HUMAN	tr|I3L2W9|I3L2W9_HUMAN Segment polarity protein dishevelled homolog DVL-2 (Fragment) OS=Homo sapiens OX=9606 GN=DVL2 PE=1 SV=1;sp|O14641|DVL2_HUMAN Segment polarity protein dishevelled homolog DVL-2 OS=Homo sapiens OX=9606 GN=DVL2 PE=1 SV=1;tr|I3L0M7|I3L0M	I3L2W9;O14641;I3L0M7;I3L2N2;I3L0Z8	DVL2	5.606e+06	7.80629e+06	8.67775e+06	5.05273e+06	8.18376e+06	6.36353e+06	5.94246e+06	5.70895e+06	5.92937e+06	7.35629e+06	5.42165e+06	7.86306e+06	1.03314e+07	7.05825e+06	7.07401e+06	5.53488e+06	7.87717e+06	8.96317e+06	8.8432e+06	8.01047e+06	1.13845e+07	6.3974e+06	7.70134e+06	6.92247e+06	9.73376e+06	7.33285e+06	7.90706e+06	7.45549e+06	7.89849e+06	9.1497e+06	7.09745e+06	6.53087e+06	4.59621e+06	7.58164e+06	6.89548e+06	8.78227e+06	5.56976e+06	5.4057e+06	6.11322e+06	5.59781e+06	6.96695e+06	8.3246e+06	4.76566e+06	1.01113e+07
sp|O14646-2|CHD1_HUMAN;sp|O14646|CHD1_HUMAN;tr|H0Y8V4|H0Y8V4_HUMAN;tr|A0A087WVF4|A0A087WVF4_HUMAN	sp|O14646-2|CHD1_HUMAN;sp|O14646|CHD1_HUMAN	sp|O14646-2|CHD1_HUMAN Isoform 2 of Chromodomain-helicase-DNA-binding protein 1 OS=Homo sapiens OX=9606 GN=CHD1;sp|O14646|CHD1_HUMAN Chromodomain-helicase-DNA-binding protein 1 OS=Homo sapiens OX=9606 GN=CHD1 PE=1 SV=2	O14646;H0Y8V4;A0A087WVF4	CHD1	8.22682e+07	8.94731e+07	9.39301e+07	6.01356e+07	9.51176e+07	5.64636e+07	5.41022e+07	4.99491e+07	9.55717e+07	6.92859e+07	6.47846e+07	1.27645e+08	1.04325e+08	6.89931e+07	1.05177e+08	5.36088e+07	7.9102e+07	7.1261e+07	6.00384e+07	8.77195e+07	9.16474e+07	5.03466e+07	7.54414e+07	8.06477e+07	7.00878e+07	8.38331e+07	8.364e+07	9.22884e+07	6.94393e+07	9.71728e+07	9.2178e+07	4.51176e+07	6.88718e+07	9.38245e+07	7.35925e+07	9.72648e+07	4.5366e+07	9.17834e+07	5.791e+07	7.49216e+07	5.3606e+07	8.1333e+07	6.84974e+07	7.18034e+07
sp|O14647|CHD2_HUMAN;sp|O14647-2|CHD2_HUMAN;tr|A0A1B0GTU9|A0A1B0GTU9_HUMAN;tr|A0A0D9SEP7|A0A0D9SEP7_HUMAN;sp|O14647-3|CHD2_HUMAN;tr|B7Z3I4|B7Z3I4_HUMAN;tr|A0A0D9SGK0|A0A0D9SGK0_HUMAN;tr|A0A0D9SFV8|A0A0D9SFV8_HUMAN;tr|A0A0D9SFA3|A0A0D9SFA3_HUMAN;tr|A0A1B0GU59|A0A1B0GU59_HUMAN;tr|A0A0D9SF92|A0A0D9SF92_HUMAN	sp|O14647|CHD2_HUMAN;sp|O14647-2|CHD2_HUMAN;tr|A0A1B0GTU9|A0A1B0GTU9_HUMAN	sp|O14647|CHD2_HUMAN Chromodomain-helicase-DNA-binding protein 2 OS=Homo sapiens OX=9606 GN=CHD2 PE=1 SV=2;sp|O14647-2|CHD2_HUMAN Isoform 2 of Chromodomain-helicase-DNA-binding protein 2 OS=Homo sapiens OX=9606 GN=CHD2;tr|A0A1B0GTU9|A0A1B0GTU9_HUMAN DNA he	O14647;A0A1B0GTU9;A0A0D9SEP7;B7Z3I4;A0A0D9SGK0;A0A0D9SFV8;A0A0D9SFA3;A0A1B0GU59;A0A0D9SF92	CHD2	1.34858e+07	1.58958e+07	1.08293e+07	1.17052e+07	1.74833e+07	1.31284e+07	1.32116e+07	1.87176e+07	1.58814e+07	1.09227e+07	1.70336e+07	1.72143e+07	1.86796e+07	1.08365e+07	1.26232e+07	1.88768e+07	1.13047e+07	1.18089e+07	1.02778e+07	8.31049e+06	1.87556e+07	3.12063e+06	1.21009e+07	1.30907e+07	1.28947e+07	1.35457e+07	1.14667e+07	1.4504e+07	1.27509e+07	1.50053e+07	1.51038e+07	1.90599e+07	1.3007e+07	1.59251e+07	1.24988e+07	1.32493e+07	1.87871e+07	1.47226e+07	2.03068e+07	1.28563e+07	1.9774e+07	1.13268e+07	1.24949e+07	1.02819e+07
tr|I3NI02|I3NI02_HUMAN;tr|A0A1W2PPG1|A0A1W2PPG1_HUMAN;tr|E7EQ34|E7EQ34_HUMAN;tr|A0A1W2PS81|A0A1W2PS81_HUMAN;tr|A0A1W2PQM3|A0A1W2PQM3_HUMAN;sp|O14653-2|GOSR2_HUMAN;sp|O14653|GOSR2_HUMAN;tr|A0A1W2PPP5|A0A1W2PPP5_HUMAN;tr|A0A1W2PPG5|A0A1W2PPG5_HUMAN;sp|O14653-3|GOSR2_HUMAN;tr|A0A1W2PRV0|A0A1W2PRV0_HUMAN;tr|I3L4Z6|I3L4Z6_HUMAN;tr|I3L0K1|I3L0K1_HUMAN;tr|A0A1W2PRP7|A0A1W2PRP7_HUMAN;tr|A0A1W2PRC2|A0A1W2…	tr|I3NI02|I3NI02_HUMAN;tr|A0A1W2PPG1|A0A1W2PPG1_HUMAN;tr|E7EQ34|E7EQ34_HUMAN;tr|A0A1W2PS81|A0A1W2PS81_HUMAN;tr|A0A1W2PQM3|A0A1W2PQM3_HUMAN;sp|O14653-2|GOSR2_HUMAN;sp|O14653|GOSR2_HUMAN;tr|A0A1W2PPP5|A0A1W2PPP5_HUMAN;tr|A0A1W2PPG5|A0A1W2PPG5_HUMAN;sp|O14653-3|GOSR2_HUMAN;tr|A0A1W2PRV0|A0A1W2PRV0_HUMAN;tr|I3L4Z6|I3L4Z6_HUMAN;tr|I3L0K1|I3L0K1_HUMAN;tr|A0A1W2PRP7|A0A1W2PRP7_HUMAN;tr|A0A1W2PRC2|A0A1W2…	tr|I3NI02|I3NI02_HUMAN Golgi SNAP receptor complex member 2 OS=Homo sapiens OX=9606 GN=GOSR2 PE=1 SV=2;tr|A0A1W2PPG1|A0A1W2PPG1_HUMAN Golgi SNAP receptor complex member 2 OS=Homo sapiens OX=9606 GN=GOSR2 PE=1 SV=1;tr|E7EQ34|E7EQ34_HUMAN Uncharacterized pro	I3NI02;A0A1W2PPG1;E7EQ34;A0A1W2PS81;A0A1W2PQM3;O14653;A0A1W2PPP5;A0A1W2PPG5;A0A1W2PRV0;I3L4Z6;I3L0K1;A0A1W2PRP7;A0A1W2PRC2;A0A1W2PRL0;A0A1W2PS12;A0A1W2PR02;A0A1W2PPW8;A0A1W2PPJ0;A0A1W2PR23;A0A1X7SBU8;A0A1W2PRE6;A0A1W2PQP2;I3L1K7;A0A1W2PQE0;A0A1W2PNV3;A0A1W2PQ77;A0A1W2PQ06;A0A1W2PRD0;A0A1W2PQ38;A0A1W2PQQ4;A0A1W2PQS3;A0A1W2PP28;A0A1W2PQ12	GOSR2;GS27;hCG_1993582	2.09963e+07	1.82214e+07	2.15273e+07	2.25318e+07	2.09885e+07	3.8705e+07	2.11437e+07	3.25512e+07	2.30132e+07	2.0781e+07	3.76861e+07	2.98506e+07	2.24457e+07	2.08489e+07	2.62304e+07	3.34083e+07	1.57883e+07	1.568e+07	2.00426e+07	1.40441e+07	1.56252e+07	1.5547e+07	2.21344e+07	2.14449e+07	1.45887e+07	1.74446e+07	1.69838e+07	2.35493e+07	2.12941e+07	1.81894e+07	2.04798e+07	3.5706e+07	1.6167e+07	2.13879e+07	1.58277e+07	1.99043e+07	3.519e+07	2.51503e+07	3.14351e+07	1.86384e+07	3.36946e+07	1.78585e+07	2.08459e+07	2.15697e+07
sp|O14656|TOR1A_HUMAN;tr|A0A494BZT7|A0A494BZT7_HUMAN;sp|O14656-2|TOR1A_HUMAN	sp|O14656|TOR1A_HUMAN;tr|A0A494BZT7|A0A494BZT7_HUMAN	sp|O14656|TOR1A_HUMAN Torsin-1A OS=Homo sapiens OX=9606 GN=TOR1A PE=1 SV=1;tr|A0A494BZT7|A0A494BZT7_HUMAN Dystonia 1 protein OS=Homo sapiens OX=9606 GN=TOR1A PE=1 SV=1	O14656;A0A494BZT7	TOR1A;DQ2;DYT1;TA;TORA	5.41208e+07	2.77685e+07	3.82528e+07	3.90416e+07	2.89163e+07	6.17082e+07	3.95132e+07	5.77684e+07	3.77838e+07	3.58119e+07	6.67315e+07	4.61521e+07	2.49713e+07	3.48371e+07	3.70592e+07	6.25192e+07	2.62343e+07	2.31081e+07	3.849e+07	2.69772e+07	2.46843e+07	3.42108e+07	3.10341e+07	3.76453e+07	3.28899e+07	3.73058e+07	3.53642e+07	3.81309e+07	2.86946e+07	3.34367e+07	3.75372e+07	6.06424e+07	3.50478e+07	3.83002e+07	3.25894e+07	3.7912e+07	6.72003e+07	4.13301e+07	5.64843e+07	3.54049e+07	5.34411e+07	3.08082e+07	4.31584e+07	3.69717e+07
sp|O14657|TOR1B_HUMAN;tr|H0Y7C8|H0Y7C8_HUMAN	sp|O14657|TOR1B_HUMAN	sp|O14657|TOR1B_HUMAN Torsin-1B OS=Homo sapiens OX=9606 GN=TOR1B PE=1 SV=2	O14657;H0Y7C8	TOR1B;DQ1;FKSG18	3.68683e+07	2.43909e+07	4.26623e+07	3.79576e+07	2.38324e+07	3.25124e+07	3.43284e+07	2.87577e+07	3.1441e+07	3.08012e+07	3.53694e+07	3.91282e+07	2.7543e+07	3.96426e+07	3.59127e+07	3.21746e+07	2.28562e+07	2.34877e+07	3.78031e+07	2.68066e+07	2.47232e+07	3.5175e+07	3.18105e+07	3.05894e+07	2.84396e+07	3.58834e+07	3.56752e+07	3.68475e+07	2.97711e+07	2.97264e+07	3.52876e+07	3.65028e+07	3.66772e+07	3.13116e+07	3.71256e+07	2.92764e+07	3.42106e+07	3.27383e+07	3.04604e+07	3.17902e+07	3.19487e+07	3.31369e+07	4.28384e+07	3.1368e+07
sp|O14662-2|STX16_HUMAN;sp|O14662-5|STX16_HUMAN;sp|O14662|STX16_HUMAN;tr|H3BU86|H3BU86_HUMAN;sp|O14662-6|STX16_HUMAN;tr|F8W9Z6|F8W9Z6_HUMAN;tr|B7ZBM8|B7ZBM8_HUMAN;tr|B7ZBM4|B7ZBM4_HUMAN;tr|B7ZBM5|B7ZBM5_HUMAN;tr|E9PND6|E9PND6_HUMAN;tr|H0YEW0|H0YEW0_HUMAN;tr|E9PLV7|E9PLV7_HUMAN	sp|O14662-2|STX16_HUMAN;sp|O14662-5|STX16_HUMAN;sp|O14662|STX16_HUMAN;tr|H3BU86|H3BU86_HUMAN;sp|O14662-6|STX16_HUMAN;tr|F8W9Z6|F8W9Z6_HUMAN;tr|B7ZBM8|B7ZBM8_HUMAN	sp|O14662-2|STX16_HUMAN Isoform A of Syntaxin-16 OS=Homo sapiens OX=9606 GN=STX16;sp|O14662-5|STX16_HUMAN Isoform E of Syntaxin-16 OS=Homo sapiens OX=9606 GN=STX16;sp|O14662|STX16_HUMAN Syntaxin-16 OS=Homo sapiens OX=9606 GN=STX16 PE=1 SV=3;tr|H3BU86|H3BU8	O14662;H3BU86;F8W9Z6;B7ZBM8;B7ZBM4;B7ZBM5;E9PND6;H0YEW0;E9PLV7	STX16;STX16-NPEPL1	1.94579e+07	1.55139e+07	1.76299e+07	1.58091e+07	2.34267e+07	2.36404e+07	15850400	2.43794e+07	2.01681e+07	1.81656e+07	2.31976e+07	2.49368e+07	2.29344e+07	2.18299e+07	2.19135e+07	2.76288e+07	1.44445e+07	2.12478e+07	1.82028e+07	1.76991e+07	1.65987e+07	1.36931e+07	1.53702e+07	1.51998e+07	1.81986e+07	2.08245e+07	2.29127e+07	2.04807e+07	1.64621e+07	2.19601e+07	2.00618e+07	2.23127e+07	1.66685e+07	2.19075e+07	1.68604e+07	2.24617e+07	2.10465e+07	2.11751e+07	2.04846e+07	1.57998e+07	1.95642e+07	1.51443e+07	1.6465e+07	1.63734e+07
sp|O14662-4|STX16_HUMAN;tr|Q96NX8|Q96NX8_HUMAN;sp|O14662-3|STX16_HUMAN	sp|O14662-4|STX16_HUMAN;tr|Q96NX8|Q96NX8_HUMAN	sp|O14662-4|STX16_HUMAN Isoform D of Syntaxin-16 OS=Homo sapiens OX=9606 GN=STX16;tr|Q96NX8|Q96NX8_HUMAN Syntaxin-16 OS=Homo sapiens OX=9606 GN=STX16 PE=1 SV=1	O14662;Q96NX8	STX16	1.35924e+06	1.24161e+06	1.19205e+06	1.03273e+06	2.50494e+06	1.54786e+06	831527	1.48482e+06	1.65987e+06	1.91563e+06	1.97895e+06	1.26657e+06	1.87849e+06	1.49606e+06	1.03726e+06	1.70294e+06	455339	235350	1.36529e+06	991384	1.10594e+06	806489	1.90286e+06	542575	1.3815e+06	585735	552137	1.72789e+06	727273	2.32028e+06	973199	1.05611e+06	1.12599e+06	1.82461e+06	726876	1.9708e+06	1.37864e+06	1.92321e+06	1.73363e+06	1.8953e+06	1.24717e+06	1.01978e+06	2.03524e+06	1.18455e+06
sp|O14672|ADA10_HUMAN;sp|O14672-2|ADA10_HUMAN;tr|H0YNC5|H0YNC5_HUMAN;tr|C9J9B4|C9J9B4_HUMAN;tr|H3BS53|H3BS53_HUMAN;tr|H0YK87|H0YK87_HUMAN;tr|B5MC71|B5MC71_HUMAN	sp|O14672|ADA10_HUMAN;sp|O14672-2|ADA10_HUMAN	sp|O14672|ADA10_HUMAN Disintegrin and metalloproteinase domain-containing protein 10 OS=Homo sapiens OX=9606 GN=ADAM10 PE=1 SV=1;sp|O14672-2|ADA10_HUMAN Isoform 2 of Disintegrin and metalloproteinase domain-containing protein 10 OS=Homo sapiens OX=9606 GN=	O14672;H0YNC5;C9J9B4;H3BS53;H0YK87;B5MC71	ADAM10;KUZ;MADM	1.25879e+08	1.01129e+08	8.65051e+07	1.40949e+08	1.31082e+08	1.8978e+08	1.29148e+08	2.18162e+08	1.5536e+08	1.23719e+08	1.80041e+08	1.22354e+08	1.71216e+08	1.44954e+08	1.35225e+08	2.28422e+08	1.09297e+08	1.09494e+08	1.49931e+08	9.52269e+07	1.09543e+08	1.13214e+08	9.0325e+07	8.68063e+07	9.27978e+07	1.4854e+08	1.48479e+08	1.3612e+08	9.31139e+07	1.22273e+08	1.35073e+08	2.77208e+08	1.32086e+08	1.47021e+08	1.25178e+08	1.28144e+08	2.64418e+08	1.52266e+08	2.13362e+08	9.26715e+07	2.08722e+08	1.2606e+08	1.28083e+08	9.68667e+07
sp|O14684|PTGES_HUMAN	sp|O14684|PTGES_HUMAN	sp|O14684|PTGES_HUMAN Prostaglandin E synthase OS=Homo sapiens OX=9606 GN=PTGES PE=1 SV=2	O14684	PTGES;MGST1L1;MPGES1;PGES;PIG12	8.33685e+07	2.27359e+07	3.7721e+07	5.93728e+07	4.9432e+07	1.36411e+08	6.16959e+07	1.16185e+08	5.4972e+07	4.63491e+07	1.22182e+08	7.1538e+07	3.08755e+07	6.64107e+07	3.76794e+07	1.45101e+08	2.89588e+07	3.42172e+07	6.60708e+07	3.07154e+07	2.93018e+07	4.21624e+07	2.64888e+07	2.35227e+07	4.07494e+07	8.58328e+07	6.93323e+07	3.97777e+07	2.69144e+07	5.64632e+07	4.59974e+07	8.34598e+07	7.77939e+07	6.02424e+07	3.79703e+07	5.39923e+07	7.78722e+07	5.81424e+07	1.18768e+08	3.43231e+07	1.13484e+08	3.44787e+07	5.04117e+07	3.25373e+07
sp|O14686|KMT2D_HUMAN;sp|O14686-3|KMT2D_HUMAN;tr|A0A804HHR9|A0A804HHR9_HUMAN;tr|A0A3B3ISC8|A0A3B3ISC8_HUMAN;tr|A0A804HJB5|A0A804HJB5_HUMAN	sp|O14686|KMT2D_HUMAN;sp|O14686-3|KMT2D_HUMAN;tr|A0A804HHR9|A0A804HHR9_HUMAN	sp|O14686|KMT2D_HUMAN Histone-lysine N-methyltransferase 2D OS=Homo sapiens OX=9606 GN=KMT2D PE=1 SV=2;sp|O14686-3|KMT2D_HUMAN Isoform 3 of Histone-lysine N-methyltransferase 2D OS=Homo sapiens OX=9606 GN=KMT2D;tr|A0A804HHR9|A0A804HHR9_HUMAN Histone-lysine	O14686;A0A804HHR9;A0A3B3ISC8;A0A804HJB5	KMT2D;ALR;MLL2;MLL4	8.48281e+06	8.63198e+06	5.78636e+06	1.0207e+07	1.21381e+07	1.10444e+07	1.0481e+07	1.37111e+07	1.00294e+07	9.2022e+06	9.31814e+06	7.32474e+06	1.47342e+07	8.48484e+06	6.41191e+06	1.32215e+07	9.5785e+06	9.48426e+06	9.64766e+06	9.16084e+06	8.80148e+06	5.39005e+06	7.80629e+06	7.30121e+06	4.11334e+06	1.15597e+07	1.16481e+07	7.09879e+06	6.37846e+06	9.53641e+06	8.70949e+06	1.29678e+07	1.23067e+07	1.06977e+07	1.00296e+07	9.7321e+06	9.26599e+06	1.17574e+07	1.21035e+07	7.84696e+06	8.54566e+06	1.18053e+07	8.92707e+06	6.00417e+06
tr|C9JLV4|C9JLV4_HUMAN;sp|O14727-5|APAF_HUMAN;sp|O14727-3|APAF_HUMAN;sp|O14727-4|APAF_HUMAN;sp|O14727-2|APAF_HUMAN;sp|O14727|APAF_HUMAN	tr|C9JLV4|C9JLV4_HUMAN;sp|O14727-5|APAF_HUMAN;sp|O14727-3|APAF_HUMAN;sp|O14727-4|APAF_HUMAN;sp|O14727-2|APAF_HUMAN;sp|O14727|APAF_HUMAN	tr|C9JLV4|C9JLV4_HUMAN Apoptotic protease-activating factor 1 OS=Homo sapiens OX=9606 GN=APAF1 PE=1 SV=1;sp|O14727-5|APAF_HUMAN Isoform 5 of Apoptotic protease-activating factor 1 OS=Homo sapiens OX=9606 GN=APAF1;sp|O14727-3|APAF_HUMAN Isoform 3 of Apoptot	C9JLV4;O14727	APAF1;KIAA0413	636691	582113	800198	383220	940064	1.18562e+06	274568	1.1209e+06	749797	556178	280040	272086	1.24029e+06	401121	285180	1.55199e+06	415224	357337	387833	494406	371993	398244	1.22213e+06	1.04802e+06	892697	731015	473111	391222	761070	275758	396118	330721	436519	191927	660962	338783	187637	215610	273071	973034	408445	531139	574821	957262
sp|O14732-2|IMPA2_HUMAN;sp|O14732|IMPA2_HUMAN;tr|K7ELF8|K7ELF8_HUMAN;tr|K7EL65|K7EL65_HUMAN;tr|Q6PIP6|Q6PIP6_HUMAN;tr|K7EII9|K7EII9_HUMAN;tr|K7EIH6|K7EIH6_HUMAN	sp|O14732-2|IMPA2_HUMAN;sp|O14732|IMPA2_HUMAN	sp|O14732-2|IMPA2_HUMAN Isoform 2 of Inositol monophosphatase 2 OS=Homo sapiens OX=9606 GN=IMPA2;sp|O14732|IMPA2_HUMAN Inositol monophosphatase 2 OS=Homo sapiens OX=9606 GN=IMPA2 PE=1 SV=1	O14732;K7ELF8;K7EL65;Q6PIP6;K7EII9;K7EIH6	IMPA2;IMP.18P	5.23542e+06	1.24078e+07	2.96786e+07	1.0299e+07	3.15934e+06	1.49131e+06	1.25229e+07	1.98803e+06	5.50218e+06	1.44247e+07	2.62113e+06	1.37551e+07	5.10191e+06	1.04188e+07	1.05822e+07	1.81463e+06	1.48339e+07	1.46152e+07	1.14607e+07	1.72667e+07	1.67554e+07	9.08138e+06	2.0975e+07	2.55547e+07	1.62798e+07	1.0364e+07	9.46456e+06	8.80912e+06	1.79525e+07	1.0637e+07	8.90548e+06	2.16129e+06	8.36782e+06	4.87484e+06	1.41727e+07	1.29812e+07	2.09834e+06	5.59629e+06	2.80656e+06	2.23746e+07	2.98071e+06	1.2351e+07	1.20045e+07	1.93085e+07
sp|O14734|ACOT8_HUMAN;tr|E9PJN0|E9PJN0_HUMAN;tr|H7C5A7|H7C5A7_HUMAN;tr|Q9BR14|Q9BR14_HUMAN;tr|E9PMC4|E9PMC4_HUMAN;tr|E9PIS4|E9PIS4_HUMAN;tr|H0Y698|H0Y698_HUMAN;tr|E9PRD4|E9PRD4_HUMAN;tr|A0A494C0N6|A0A494C0N6_HUMAN;tr|F6VBM3|F6VBM3_HUMAN	sp|O14734|ACOT8_HUMAN;tr|E9PJN0|E9PJN0_HUMAN;tr|H7C5A7|H7C5A7_HUMAN	sp|O14734|ACOT8_HUMAN Acyl-coenzyme A thioesterase 8 OS=Homo sapiens OX=9606 GN=ACOT8 PE=1 SV=1;tr|E9PJN0|E9PJN0_HUMAN Acyl-coenzyme A thioesterase 8 OS=Homo sapiens OX=9606 GN=ACOT8 PE=1 SV=1;tr|H7C5A7|H7C5A7_HUMAN Acyl-coenzyme A thioesterase 8 (Fragment	O14734;E9PJN0;H7C5A7;Q9BR14;E9PMC4;E9PIS4;H0Y698;E9PRD4;A0A494C0N6;F6VBM3	ACOT8;ACTEIII;PTE1	3.56008e+07	3.28348e+07	3.26598e+07	4.01487e+07	2.62582e+07	2.2737e+07	3.94831e+07	2.23111e+07	3.92833e+07	2.89153e+07	2.535e+07	4.66068e+07	2.48855e+07	3.70051e+07	4.42598e+07	2.48042e+07	2.27508e+07	2.52328e+07	4.02039e+07	2.88657e+07	2.70396e+07	2.66937e+07	2.69224e+07	2.85293e+07	2.80581e+07	3.72473e+07	3.58627e+07	3.23076e+07	2.45754e+07	2.87926e+07	2.89884e+07	2.29476e+07	3.19749e+07	3.15327e+07	2.84648e+07	2.98864e+07	2.04024e+07	3.60504e+07	1.81504e+07	2.40486e+07	1.90429e+07	3.14216e+07	4.13655e+07	3.09013e+07
sp|O14735-3|CDIPT_HUMAN;sp|O14735|CDIPT_HUMAN;tr|B3KY94|B3KY94_HUMAN;tr|H3BUR9|H3BUR9_HUMAN;sp|O14735-2|CDIPT_HUMAN	sp|O14735-3|CDIPT_HUMAN;sp|O14735|CDIPT_HUMAN;tr|B3KY94|B3KY94_HUMAN;tr|H3BUR9|H3BUR9_HUMAN	sp|O14735-3|CDIPT_HUMAN Isoform 3 of CDP-diacylglycerol--inositol 3-phosphatidyltransferase OS=Homo sapiens OX=9606 GN=CDIPT;sp|O14735|CDIPT_HUMAN CDP-diacylglycerol--inositol 3-phosphatidyltransferase OS=Homo sapiens OX=9606 GN=CDIPT PE=1 SV=1;tr|B3KY94|B	O14735;B3KY94;H3BUR9	CDIPT;PIS;PIS1	1.96303e+07	7.54547e+06	6.04812e+06	1.72071e+07	1.31448e+07	2.40865e+07	1.55012e+07	1.79767e+07	1.45504e+07	1.06221e+07	2.13763e+07	1.69335e+07	7.56554e+06	1.13354e+07	9.28028e+06	1.77299e+07	8.2305e+06	7.75144e+06	1.09776e+07	1.02878e+07	5.27896e+06	8.6259e+06	6.68556e+06	2.22314e+06	6.48285e+06	1.30717e+07	1.22851e+07	8.40648e+06	5.07071e+06	1.081e+07	7.37471e+06	1.38079e+07	1.56965e+07	1.77804e+07	5.94634e+06	1.64932e+07	1.1503e+07	1.78995e+07	2.06664e+07	6.55024e+06	1.97817e+07	1.0545e+07	1.29186e+07	8.65933e+06
sp|O14737|PDCD5_HUMAN;tr|K7EQA1|K7EQA1_HUMAN;sp|O14737-2|PDCD5_HUMAN;tr|K7ESJ4|K7ESJ4_HUMAN;tr|Q3HM38|Q3HM38_HUMAN;tr|X6R2P6|X6R2P6_HUMAN	sp|O14737|PDCD5_HUMAN;tr|K7EQA1|K7EQA1_HUMAN;sp|O14737-2|PDCD5_HUMAN	sp|O14737|PDCD5_HUMAN Programmed cell death protein 5 OS=Homo sapiens OX=9606 GN=PDCD5 PE=1 SV=3;tr|K7EQA1|K7EQA1_HUMAN Programmed cell death protein 5 OS=Homo sapiens OX=9606 GN=PDCD5 PE=1 SV=1;sp|O14737-2|PDCD5_HUMAN Isoform 2 of Programmed cell death pr	O14737;K7EQA1;K7ESJ4;Q3HM38;X6R2P6	PDCD5;TFAR19	7.82928e+07	2.12006e+08	1.28966e+08	1.74775e+08	1.36461e+08	1.34855e+08	1.74601e+08	1.01965e+08	5.85558e+07	1.64881e+08	9.85659e+07	7.39647e+07	8.99935e+07	1.43569e+08	6.24085e+07	7.33326e+07	3.02141e+08	2.2103e+08	1.5169e+08	2.78185e+08	2.17308e+08	3.12997e+08	1.44349e+08	1.7057e+08	1.70922e+08	1.4163e+08	1.58139e+08	8.9479e+07	1.53842e+08	1.11677e+08	1.1298e+08	6.81635e+07	1.86266e+08	6.74e+07	1.86703e+08	1.10912e+08	6.74922e+07	6.31876e+07	1.31882e+08	2.60231e+08	1.28507e+08	1.88354e+08	1.44834e+08	1.384e+08
sp|O14744|ANM5_HUMAN;sp|O14744-2|ANM5_HUMAN;sp|O14744-5|ANM5_HUMAN;sp|O14744-3|ANM5_HUMAN;sp|O14744-4|ANM5_HUMAN;tr|G3V580|G3V580_HUMAN;tr|H0YJX6|H0YJX6_HUMAN;tr|G3V2X6|G3V2X6_HUMAN;tr|G3V2L6|G3V2L6_HUMAN;tr|H7BZ44|H7BZ44_HUMAN;tr|G3V5L5|G3V5L5_HUMAN;tr|C9JSX3|C9JSX3_HUMAN;tr|H0YJD3|H0YJD3_HUMAN;tr|H0YJ77|H0YJ77_HUMAN;tr|G3V5T6|G3V5T6_HUMAN;tr|G3V2F5|G3V2F5_HUMAN;tr|G3V507|G3V507_HUMAN;tr|H0YJY6|…	sp|O14744|ANM5_HUMAN;sp|O14744-2|ANM5_HUMAN;sp|O14744-5|ANM5_HUMAN;sp|O14744-3|ANM5_HUMAN;sp|O14744-4|ANM5_HUMAN	sp|O14744|ANM5_HUMAN Protein arginine N-methyltransferase 5 OS=Homo sapiens OX=9606 GN=PRMT5 PE=1 SV=4;sp|O14744-2|ANM5_HUMAN Isoform 2 of Protein arginine N-methyltransferase 5 OS=Homo sapiens OX=9606 GN=PRMT5;sp|O14744-5|ANM5_HUMAN Isoform 5 of Protein a	O14744;G3V580;H0YJX6;G3V2X6;G3V2L6;H7BZ44;G3V5L5;C9JSX3;H0YJD3;H0YJ77;G3V5T6;G3V2F5;G3V507;H0YJY6	PRMT5;HRMT1L5;IBP72;JBP1;SKB1	9.3143e+07	1.83809e+08	2.7748e+08	1.34414e+08	1.01248e+08	9.61935e+07	1.31627e+08	6.09663e+07	9.53385e+07	1.98765e+08	1.13276e+08	1.53116e+08	1.1976e+08	1.97744e+08	1.34162e+08	6.60369e+07	1.61615e+08	1.76294e+08	1.85701e+08	1.79736e+08	1.90354e+08	1.88563e+08	2.51581e+08	2.49653e+08	2.44324e+08	2.0464e+08	2.14547e+08	1.3744e+08	2.51395e+08	1.35012e+08	1.34381e+08	6.35754e+07	1.27134e+08	9.87287e+07	2.08634e+08	1.49905e+08	6.72491e+07	9.77648e+07	1.03742e+08	2.47002e+08	1.04975e+08	1.97402e+08	1.37625e+08	2.90727e+08
sp|O14745|NHRF1_HUMAN;sp|O14745-2|NHRF1_HUMAN;tr|J3QRP6|J3QRP6_HUMAN;tr|J3QRA3|J3QRA3_HUMAN	sp|O14745|NHRF1_HUMAN;sp|O14745-2|NHRF1_HUMAN;tr|J3QRP6|J3QRP6_HUMAN	sp|O14745|NHRF1_HUMAN Na(+)/H(+) exchange regulatory cofactor NHE-RF1 OS=Homo sapiens OX=9606 GN=SLC9A3R1 PE=1 SV=4;sp|O14745-2|NHRF1_HUMAN Isoform 2 of Na(+)/H(+) exchange regulatory cofactor NHE-RF1 OS=Homo sapiens OX=9606 GN=SLC9A3R1;tr|J3QRP6|J3QRP6_HU	O14745;J3QRP6;J3QRA3	SLC9A3R1;NHERF;NHERF1	2.08091e+08	2.45882e+08	1.76766e+08	1.9712e+08	2.69757e+08	5.64393e+07	2.19168e+08	7.01735e+07	2.17502e+08	2.31859e+08	5.3446e+07	1.79336e+08	2.66069e+08	2.02749e+08	2.07636e+08	4.24173e+07	2.97709e+08	2.81169e+08	2.19858e+08	2.78037e+08	2.83097e+08	2.60266e+08	2.21071e+08	1.48709e+08	2.15599e+08	2.08761e+08	2.12307e+08	2.27534e+08	2.33205e+08	2.55171e+08	2.31674e+08	5.0498e+07	2.02001e+08	2.37279e+08	2.25696e+08	2.46693e+08	5.18996e+07	2.31851e+08	6.77913e+07	2.54532e+08	6.26449e+07	2.43522e+08	1.74122e+08	1.71347e+08
sp|O14757-3|CHK1_HUMAN;sp|O14757|CHK1_HUMAN;sp|O14757-2|CHK1_HUMAN;tr|E7EPP6|E7EPP6_HUMAN;tr|E9PPA5|E9PPA5_HUMAN;tr|E9PKQ3|E9PKQ3_HUMAN;tr|E9PJI4|E9PJI4_HUMAN;tr|E9PQW7|E9PQW7_HUMAN	sp|O14757-3|CHK1_HUMAN;sp|O14757|CHK1_HUMAN;sp|O14757-2|CHK1_HUMAN;tr|E7EPP6|E7EPP6_HUMAN;tr|E9PPA5|E9PPA5_HUMAN;tr|E9PKQ3|E9PKQ3_HUMAN	sp|O14757-3|CHK1_HUMAN Isoform 3 of Serine/threonine-protein kinase Chk1 OS=Homo sapiens OX=9606 GN=CHEK1;sp|O14757|CHK1_HUMAN Serine/threonine-protein kinase Chk1 OS=Homo sapiens OX=9606 GN=CHEK1 PE=1 SV=2;sp|O14757-2|CHK1_HUMAN Isoform 2 of Serine/threon	O14757;E7EPP6;E9PPA5;E9PKQ3;E9PJI4;E9PQW7	CHEK1;CHK1	1.70322e+06	3.24595e+06	4.99208e+06	4.89226e+06	3.03648e+06	1.58111e+06	3.31026e+06	1.92582e+06	1.71977e+06	5.74856e+06	2.31972e+06	3.75236e+06	4.03022e+06	3.83002e+06	3.26029e+06	1.75981e+06	3.98511e+06	2.70656e+06	4.43228e+06	3.56374e+06	4.05041e+06	3.71596e+06	3.48514e+06	4.7217e+06	3.09088e+06	3.81459e+06	4.11355e+06	3.67369e+06	4.53751e+06	2.78027e+06	3.38886e+06	2.18243e+06	3.56861e+06	1.57829e+06	4.01559e+06	2.83307e+06	1.4581e+06	2.11487e+06	2.46371e+06	4.29482e+06	2.42637e+06	4.74055e+06	3.37188e+06	4.3574e+06
sp|O14763|TR10B_HUMAN;sp|O14763-2|TR10B_HUMAN;sp|O14763-3|TR10B_HUMAN	sp|O14763|TR10B_HUMAN;sp|O14763-2|TR10B_HUMAN	sp|O14763|TR10B_HUMAN Tumor necrosis factor receptor superfamily member 10B OS=Homo sapiens OX=9606 GN=TNFRSF10B PE=1 SV=2;sp|O14763-2|TR10B_HUMAN Isoform Short of Tumor necrosis factor receptor superfamily member 10B OS=Homo sapiens OX=9606 GN=TNFRSF10B	O14763	TNFRSF10B;DR5;KILLER;TRAILR2;TRICK2;ZTNFR9;UNQ160/PRO186	7.09998e+06	6.17485e+06	4.89129e+06	6.02715e+06	8.18411e+06	8.25526e+06	6.09203e+06	7.62043e+06	8.98682e+06	5.42272e+06	5.01966e+06	5.6991e+06	7.26292e+06	9.72225e+06	6.20625e+06	1.12797e+07	6.67473e+06	6.42897e+06	7.5264e+06	4.7227e+06	7.68756e+06	5.81595e+06	4.4926e+06	4.61927e+06	4.80526e+06	8.26959e+06	8.11458e+06	6.44895e+06	3.82941e+06	6.06154e+06	7.22489e+06	8.49371e+06	6.85053e+06	8.16437e+06	5.03076e+06	6.86482e+06	9.08617e+06	7.37651e+06	6.64785e+06	5.293e+06	7.19504e+06	5.10789e+06	6.45585e+06	5.2693e+06
sp|O14770|MEIS2_HUMAN;sp|O14770-7|MEIS2_HUMAN;sp|O14770-4|MEIS2_HUMAN;sp|O14770-2|MEIS2_HUMAN;sp|O14770-3|MEIS2_HUMAN;sp|O14770-8|MEIS2_HUMAN;sp|O14770-6|MEIS2_HUMAN;tr|U3KQI2|U3KQI2_HUMAN;sp|O14770-5|MEIS2_HUMAN;tr|H0YMX5|H0YMX5_HUMAN;tr|H0YNA8|H0YNA8_HUMAN;sp|Q99687-2|MEIS3_HUMAN;tr|H3BLU4|H3BLU4_HUMAN;tr|H0YKE5|H0YKE5_HUMAN;sp|Q99687|MEIS3_HUMAN;tr|H0YKN2|H0YKN2_HUMAN;sp|Q99687-3|MEIS3_HUMAN;s…	sp|O14770|MEIS2_HUMAN;sp|O14770-7|MEIS2_HUMAN;sp|O14770-4|MEIS2_HUMAN;sp|O14770-2|MEIS2_HUMAN;sp|O14770-3|MEIS2_HUMAN;sp|O14770-8|MEIS2_HUMAN;sp|O14770-6|MEIS2_HUMAN;tr|U3KQI2|U3KQI2_HUMAN;sp|O14770-5|MEIS2_HUMAN;tr|H0YMX5|H0YMX5_HUMAN	sp|O14770|MEIS2_HUMAN Homeobox protein Meis2 OS=Homo sapiens OX=9606 GN=MEIS2 PE=1 SV=2;sp|O14770-7|MEIS2_HUMAN Isoform 7 of Homeobox protein Meis2 OS=Homo sapiens OX=9606 GN=MEIS2;sp|O14770-4|MEIS2_HUMAN Isoform 4 of Homeobox protein Meis2 OS=Homo sapiens	O14770;U3KQI2;H0YMX5;H0YNA8;Q99687;H3BLU4;H0YKE5;H0YKN2;A6NDR6;H0YMV2;U3KQV2;U3KQJ9;A8K0S8	MEIS2;MRG1;MEIS3;MRG2;MEIS3P1;MEIS3P2	2.56435e+06	1.09726e+06	1.61477e+06	1.98366e+06	4.35134e+06	1.44425e+06	1.72304e+06	821711	3.17077e+06	1.59362e+06	740704	3.55461e+06	1.88269e+06	2.29753e+06	1.2266e+06	1.20817e+06	1.17284e+06	1.7092e+06	2.32114e+06	1.36926e+06	1.69833e+06	1.35168e+06	1.11062e+06	787878	1.86496e+06	2.42115e+06	2.64143e+06	1.50728e+06	699568	2.71294e+06	3.7243e+06	1.03192e+06	2.75804e+06	3.78387e+06	1.62234e+06	3.42718e+06	706227	3.8211e+06	1.35389e+06	1.16104e+06	1.19315e+06	1.69076e+06	1.84052e+06	1.59256e+06
tr|A0A804HJ17|A0A804HJ17_HUMAN;sp|O14773|TPP1_HUMAN;tr|A0A2R8YD45|A0A2R8YD45_HUMAN;tr|A0A2R8Y7U1|A0A2R8Y7U1_HUMAN;tr|A0A2R8YGD1|A0A2R8YGD1_HUMAN;sp|O14773-2|TPP1_HUMAN;tr|E7EV34|E7EV34_HUMAN;tr|A0A2R8YE64|A0A2R8YE64_HUMAN;tr|A0A2R8Y7I4|A0A2R8Y7I4_HUMAN;tr|A0A2R8YD72|A0A2R8YD72_HUMAN;tr|A0A2R8YDY1|A0A2R8YDY1_HUMAN	tr|A0A804HJ17|A0A804HJ17_HUMAN;sp|O14773|TPP1_HUMAN;tr|A0A2R8YD45|A0A2R8YD45_HUMAN;tr|A0A2R8Y7U1|A0A2R8Y7U1_HUMAN;tr|A0A2R8YGD1|A0A2R8YGD1_HUMAN;sp|O14773-2|TPP1_HUMAN	tr|A0A804HJ17|A0A804HJ17_HUMAN Tripeptidyl-peptidase 1 OS=Homo sapiens OX=9606 GN=TPP1 PE=4 SV=1;sp|O14773|TPP1_HUMAN Tripeptidyl-peptidase 1 OS=Homo sapiens OX=9606 GN=TPP1 PE=1 SV=2;tr|A0A2R8YD45|A0A2R8YD45_HUMAN Tripeptidyl-peptidase 1 OS=Homo sapiens O	A0A804HJ17;O14773;A0A2R8YD45;A0A2R8Y7U1;A0A2R8YGD1;E7EV34;A0A2R8YE64;A0A2R8Y7I4;A0A2R8YD72;A0A2R8YDY1	TPP1;CLN2;GIG1;UNQ267/PRO304	1.38447e+08	1.83071e+07	5.55125e+07	9.27596e+07	1.5668e+08	1.39148e+08	9.61094e+07	1.58301e+08	1.64696e+08	6.95993e+07	1.50044e+08	2.34604e+08	5.7661e+07	9.87616e+07	5.8052e+07	2.13064e+08	4.43441e+07	3.01303e+07	1.08158e+08	5.1013e+07	4.00044e+07	5.24026e+07	2.57353e+07	3.77092e+07	4.48652e+07	8.85018e+07	9.65825e+07	4.72464e+07	2.24941e+07	1.88465e+08	1.1286e+08	1.29488e+08	9.22865e+07	1.65515e+08	7.09709e+07	2.06331e+08	1.18672e+08	1.65614e+08	1.5608e+08	3.09137e+07	1.58869e+08	6.34732e+07	1.01973e+08	6.73979e+07
sp|O14776-2|TCRG1_HUMAN;sp|O14776|TCRG1_HUMAN;tr|A0A7P0T8N8|A0A7P0T8N8_HUMAN;tr|G3V220|G3V220_HUMAN;sp|Q5VWI1|TCRGL_HUMAN	sp|O14776-2|TCRG1_HUMAN;sp|O14776|TCRG1_HUMAN;tr|A0A7P0T8N8|A0A7P0T8N8_HUMAN;tr|G3V220|G3V220_HUMAN	sp|O14776-2|TCRG1_HUMAN Isoform 2 of Transcription elongation regulator 1 OS=Homo sapiens OX=9606 GN=TCERG1;sp|O14776|TCRG1_HUMAN Transcription elongation regulator 1 OS=Homo sapiens OX=9606 GN=TCERG1 PE=1 SV=2;tr|A0A7P0T8N8|A0A7P0T8N8_HUMAN Transcription	O14776;A0A7P0T8N8;G3V220;Q5VWI1	TCERG1;CA150;TAF2S;hCG_38116;TCERG1L	4.52198e+08	4.24209e+08	3.51539e+08	4.43596e+08	4.38165e+08	3.49535e+08	4.23591e+08	3.71904e+08	5.14775e+08	3.7142e+08	3.7931e+08	4.63022e+08	5.08841e+08	3.59808e+08	4.24902e+08	3.90228e+08	4.31443e+08	4.46169e+08	3.79405e+08	4.62575e+08	3.82557e+08	3.04807e+08	3.85697e+08	4.15333e+08	4.40818e+08	4.2198e+08	4.23414e+08	4.24146e+08	4.06651e+08	4.2957e+08	4.2583e+08	4.26442e+08	5.22969e+08	5.05634e+08	4.01397e+08	4.36357e+08	4.20998e+08	5.19229e+08	4.23654e+08	4.17328e+08	4.04275e+08	4.46733e+08	5.05664e+08	3.81005e+08
sp|O14777|NDC80_HUMAN;tr|I3L4G3|I3L4G3_HUMAN;tr|V9GYM9|V9GYM9_HUMAN	sp|O14777|NDC80_HUMAN	sp|O14777|NDC80_HUMAN Kinetochore protein NDC80 homolog OS=Homo sapiens OX=9606 GN=NDC80 PE=1 SV=1	O14777;I3L4G3;V9GYM9	NDC80;HEC;HEC1;KNTC2	1.00753e+07	2.82704e+07	3.59692e+07	1.96799e+07	2.05207e+07	1.46926e+07	2.14159e+07	1.72185e+06	1.31999e+07	2.59482e+07	2.17995e+07	2.79875e+07	1.50694e+07	3.05462e+07	2.00363e+07	1.42365e+07	2.74771e+07	2.25215e+07	2.43492e+07	2.92991e+07	3.62872e+07	2.47294e+07	2.32677e+07	2.7045e+07	2.80427e+07	2.77623e+07	2.68331e+07	1.81815e+07	2.39612e+07	2.06252e+07	1.87845e+07	1.1905e+07	1.97515e+07	1.36526e+07	2.94588e+07	2.10533e+07	1.2879e+07	1.30909e+07	1.73982e+07	2.51146e+07	1.65438e+07	2.6129e+07	2.34039e+07	2.98922e+07
sp|O14786|NRP1_HUMAN;tr|E9PEP6|E9PEP6_HUMAN;sp|O14786-3|NRP1_HUMAN;tr|E7EX60|E7EX60_HUMAN;sp|O14786-2|NRP1_HUMAN;tr|Q5T7F0|Q5T7F0_HUMAN;tr|Q5JWQ4|Q5JWQ4_HUMAN;tr|Q5JWQ6|Q5JWQ6_HUMAN;tr|H0Y4A0|H0Y4A0_HUMAN;tr|Q5JWQ2|Q5JWQ2_HUMAN	sp|O14786|NRP1_HUMAN;tr|E9PEP6|E9PEP6_HUMAN;sp|O14786-3|NRP1_HUMAN;tr|E7EX60|E7EX60_HUMAN;sp|O14786-2|NRP1_HUMAN;tr|Q5T7F0|Q5T7F0_HUMAN;tr|Q5JWQ4|Q5JWQ4_HUMAN;tr|Q5JWQ6|Q5JWQ6_HUMAN	sp|O14786|NRP1_HUMAN Neuropilin-1 OS=Homo sapiens OX=9606 GN=NRP1 PE=1 SV=3;tr|E9PEP6|E9PEP6_HUMAN Neuropilin OS=Homo sapiens OX=9606 GN=NRP1 PE=1 SV=2;sp|O14786-3|NRP1_HUMAN Isoform 3 of Neuropilin-1 OS=Homo sapiens OX=9606 GN=NRP1;tr|E7EX60|E7EX60_HUMAN	O14786;E9PEP6;E7EX60;Q5T7F0;Q5JWQ4;Q5JWQ6;H0Y4A0;Q5JWQ2	NRP1;NRP;VEGF165R	3.3258e+07	1.60367e+07	2.9012e+07	2.06616e+07	2.79721e+07	2.39826e+07	1.9941e+07	2.73387e+07	3.08609e+07	2.46681e+07	2.55793e+07	3.2745e+07	4.4641e+07	3.6958e+07	5.11042e+07	2.76921e+07	7.8823e+06	1.40547e+07	3.41447e+07	1.33383e+07	2.17665e+07	1.99569e+07	1.4139e+07	1.19837e+07	1.78679e+07	3.99561e+07	4.03233e+07	4.69933e+07	1.49111e+07	3.3136e+07	4.90796e+07	3.70913e+07	2.12066e+07	3.73931e+07	2.75058e+07	3.26694e+07	3.00614e+07	3.73628e+07	2.52999e+07	1.45963e+07	2.54122e+07	2.45149e+07	1.73599e+07	2.09222e+07
sp|O14787-2|TNPO2_HUMAN	sp|O14787-2|TNPO2_HUMAN	sp|O14787-2|TNPO2_HUMAN Isoform 2 of Transportin-2 OS=Homo sapiens OX=9606 GN=TNPO2	O14787	TNPO2	1.62319e+06	680879	2.65677e+06	3.00423e+06	3.11985e+06	3.71143e+06	2.52952e+06	1.58963e+06	947259	4.11011e+06	1.40588e+06	3.19578e+06	2.47841e+06	3.33997e+06	2.42502e+06	909569	5.68863e+06	3.50846e+06	3.22352e+06	1.22817e+06	4.36991e+06	3.77895e+06	3.27726e+06	4.88047e+06	847868	2.95239e+06	2.95444e+06	5.04423e+06	3.92455e+06	2.13752e+06	1.63119e+06	1.93699e+06	3.36001e+06	1.33469e+06	3.64585e+06	1.36952e+06	1.52652e+06	577733	2.39499e+06	3.73683e+06	1.46861e+06	3.37664e+06	2.70861e+06	3.63108e+06
sp|O14802|RPC1_HUMAN;tr|R4GMX2|R4GMX2_HUMAN;tr|Q7Z755|Q7Z755_HUMAN	sp|O14802|RPC1_HUMAN	sp|O14802|RPC1_HUMAN DNA-directed RNA polymerase III subunit RPC1 OS=Homo sapiens OX=9606 GN=POLR3A PE=1 SV=2	O14802;R4GMX2;Q7Z755	POLR3A	2.72781e+07	2.61976e+07	3.56167e+07	2.03547e+07	3.39199e+07	2.14137e+07	2.15478e+07	1.90421e+07	2.76443e+07	2.80094e+07	2.20402e+07	4.51383e+07	2.88116e+07	2.65909e+07	3.40427e+07	2.47814e+07	2.85716e+07	2.36942e+07	2.87417e+07	2.61582e+07	2.88499e+07	2.49763e+07	2.47032e+07	3.0615e+07	2.3658e+07	2.45932e+07	2.82971e+07	2.79843e+07	2.68766e+07	3.33451e+07	3.10486e+07	2.03621e+07	2.05362e+07	2.76402e+07	2.71591e+07	3.75384e+07	1.7958e+07	3.04385e+07	2.02562e+07	3.03892e+07	2.32745e+07	2.45874e+07	2.32064e+07	2.69924e+07
sp|O14818|PSA7_HUMAN;sp|O14818-2|PSA7_HUMAN;sp|O14818-4|PSA7_HUMAN;tr|H0Y586|H0Y586_HUMAN;sp|Q8TAA3-2|PSMA8_HUMAN;sp|Q8TAA3-5|PSMA8_HUMAN;sp|Q8TAA3|PSMA8_HUMAN;tr|A0A087WYS6|A0A087WYS6_HUMAN;tr|F5GY34|F5GY34_HUMAN	sp|O14818|PSA7_HUMAN;sp|O14818-2|PSA7_HUMAN;sp|O14818-4|PSA7_HUMAN;tr|H0Y586|H0Y586_HUMAN	sp|O14818|PSA7_HUMAN Proteasome subunit alpha type-7 OS=Homo sapiens OX=9606 GN=PSMA7 PE=1 SV=1;sp|O14818-2|PSA7_HUMAN Isoform 2 of Proteasome subunit alpha type-7 OS=Homo sapiens OX=9606 GN=PSMA7;sp|O14818-4|PSA7_HUMAN Isoform 3 of Proteasome subunit alph	O14818;H0Y586;Q8TAA3;A0A087WYS6;F5GY34	PSMA7;HSPC;PSMA8;PSMA7L;hCG_38481	2.14992e+08	3.43404e+08	5.09209e+08	3.49306e+08	2.26817e+08	1.84944e+08	3.258e+08	1.11972e+08	2.1732e+08	3.68919e+08	1.92319e+08	3.39345e+08	2.1596e+08	3.52798e+08	2.7278e+08	1.19491e+08	4.07898e+08	3.38295e+08	3.4873e+08	4.17344e+08	3.60957e+08	4.20836e+08	3.71238e+08	4.99695e+08	3.73459e+08	3.54602e+08	3.86096e+08	2.41612e+08	3.73641e+08	2.79768e+08	2.53435e+08	1.22782e+08	3.23038e+08	2.08483e+08	4.12706e+08	2.78978e+08	1.17155e+08	2.1275e+08	1.94052e+08	4.94186e+08	1.78404e+08	4.04992e+08	3.55282e+08	4.24055e+08
sp|O14828|SCAM3_HUMAN	sp|O14828|SCAM3_HUMAN	sp|O14828|SCAM3_HUMAN Secretory carrier-associated membrane protein 3 OS=Homo sapiens OX=9606 GN=SCAMP3 PE=1 SV=3	O14828	SCAMP3;C1orf3;PROPIN1	1.80472e+08	1.37139e+08	1.10482e+08	1.57306e+08	2.19993e+08	1.84182e+08	1.73829e+08	1.59604e+08	2.18184e+08	1.39886e+08	1.49048e+08	1.84444e+08	2.66326e+08	1.89051e+08	2.06022e+08	1.41332e+08	1.24774e+08	1.29212e+08	2.00139e+08	1.13643e+08	1.31891e+08	1.18723e+08	1.16607e+08	1.26029e+08	1.15077e+08	1.56548e+08	1.72965e+08	1.75807e+08	1.37058e+08	1.95701e+08	2.07823e+08	1.79086e+08	1.63642e+08	1.72211e+08	1.47016e+08	1.95362e+08	1.66265e+08	1.73435e+08	1.58373e+08	1.29451e+08	1.58537e+08	1.47432e+08	1.2827e+08	1.47366e+08
sp|O14874|BCKD_HUMAN;sp|O14874-2|BCKD_HUMAN;sp|O14874-3|BCKD_HUMAN;tr|H3BTL2|H3BTL2_HUMAN;tr|H3BS02|H3BS02_HUMAN;tr|H3BNP3|H3BNP3_HUMAN;tr|H3BUV3|H3BUV3_HUMAN	sp|O14874|BCKD_HUMAN;sp|O14874-2|BCKD_HUMAN;sp|O14874-3|BCKD_HUMAN;tr|H3BTL2|H3BTL2_HUMAN;tr|H3BS02|H3BS02_HUMAN	sp|O14874|BCKD_HUMAN [3-methyl-2-oxobutanoate dehydrogenase [lipoamide]] kinase, mitochondrial OS=Homo sapiens OX=9606 GN=BCKDK PE=1 SV=2;sp|O14874-2|BCKD_HUMAN Isoform 2 of [3-methyl-2-oxobutanoate dehydrogenase [lipoamide]] kinase, mitochondrial OS=Homo	O14874;H3BTL2;H3BS02;H3BNP3;H3BUV3	BCKDK	1.90864e+07	1.22486e+07	1.5291e+07	1.38135e+07	1.3656e+07	1.84287e+07	1.16358e+07	2.26818e+07	2.02994e+07	1.21819e+07	2.52998e+07	2.40638e+07	1.45091e+07	1.37215e+07	2.00488e+07	1.88162e+07	7.17085e+06	9.72946e+06	1.36479e+07	1.01712e+07	1.24257e+07	1.01917e+07	1.04385e+07	1.03015e+07	9.0568e+06	1.29342e+07	1.44545e+07	1.43794e+07	9.49339e+06	1.57782e+07	1.56474e+07	2.32195e+07	1.08759e+07	1.69772e+07	9.96016e+06	1.63015e+07	2.06789e+07	1.87259e+07	1.89148e+07	7.74055e+06	1.46124e+07	9.9261e+06	1.31556e+07	9.28206e+06
tr|A0A7P0T855|A0A7P0T855_HUMAN;sp|O14879|IFIT3_HUMAN;tr|A0A7P0T7D6|A0A7P0T7D6_HUMAN	tr|A0A7P0T855|A0A7P0T855_HUMAN;sp|O14879|IFIT3_HUMAN;tr|A0A7P0T7D6|A0A7P0T7D6_HUMAN	tr|A0A7P0T855|A0A7P0T855_HUMAN Interferon-induced protein with tetratricopeptide repeats 3 OS=Homo sapiens OX=9606 GN=IFIT3 PE=1 SV=1;sp|O14879|IFIT3_HUMAN Interferon-induced protein with tetratricopeptide repeats 3 OS=Homo sapiens OX=9606 GN=IFIT3 PE=1 SV	A0A7P0T855;O14879;A0A7P0T7D6	IFIT3;CIG-49;IFI60;IFIT4;ISG60	2.3079e+07	3.89957e+06	2.9999e+07	1.69841e+07	4.26063e+07	378752	1.45078e+07	1.03788e+06	3.03094e+07	2.40552e+07	497396	4.85461e+07	2.08341e+07	4.93581e+07	2.078e+07	1.00079e+06	6.71372e+06	4.14639e+06	4.11515e+07	5.93471e+06	3.17583e+07	2.0788e+07	9.67837e+06	6.50844e+06	2.56558e+07	4.6501e+07	5.09935e+07	2.08409e+07	7.32239e+06	3.83346e+07	3.48884e+07	4.49526e+06	1.30238e+07	2.22113e+07	2.19323e+07	3.83503e+07	680206	2.52387e+07	1.08654e+06	8.35209e+06	2.88101e+06	2.07271e+07	1.48304e+07	2.761e+07
tr|Q5VV89|Q5VV89_HUMAN;sp|O14880|MGST3_HUMAN;tr|Q5VV87|Q5VV87_HUMAN	tr|Q5VV89|Q5VV89_HUMAN;sp|O14880|MGST3_HUMAN;tr|Q5VV87|Q5VV87_HUMAN	tr|Q5VV89|Q5VV89_HUMAN Microsomal glutathione S-transferase 3 OS=Homo sapiens OX=9606 GN=MGST3 PE=1 SV=1;sp|O14880|MGST3_HUMAN Microsomal glutathione S-transferase 3 OS=Homo sapiens OX=9606 GN=MGST3 PE=1 SV=1;tr|Q5VV87|Q5VV87_HUMAN Microsomal glutathione S	Q5VV89;O14880;Q5VV87	MGST3	3.64741e+08	9.07126e+07	1.92295e+08	1.32532e+08	1.39578e+08	2.26939e+08	1.23648e+08	1.54775e+08	2.84022e+08	1.29792e+08	2.00049e+08	2.91372e+08	1.48467e+08	1.84184e+08	3.57747e+08	1.40883e+08	7.16709e+07	1.01715e+08	1.80881e+08	7.88945e+07	1.26811e+08	1.40766e+08	1.19637e+08	9.3645e+07	1.33083e+08	1.44476e+08	1.43323e+08	2.61763e+08	1.10209e+08	2.08789e+08	1.98328e+08	1.65657e+08	1.12869e+08	2.77182e+08	8.70695e+07	2.0081e+08	1.66603e+08	2.73798e+08	1.66884e+08	8.7232e+07	1.67105e+08	9.55437e+07	1.22858e+08	1.44874e+08
sp|O14893|GEMI2_HUMAN;sp|O14893-2|GEMI2_HUMAN;sp|O14893-3|GEMI2_HUMAN;tr|S4R421|S4R421_HUMAN;sp|O14893-4|GEMI2_HUMAN	sp|O14893|GEMI2_HUMAN;sp|O14893-2|GEMI2_HUMAN;sp|O14893-3|GEMI2_HUMAN	sp|O14893|GEMI2_HUMAN Gem-associated protein 2 OS=Homo sapiens OX=9606 GN=GEMIN2 PE=1 SV=1;sp|O14893-2|GEMI2_HUMAN Isoform 2 of Gem-associated protein 2 OS=Homo sapiens OX=9606 GN=GEMIN2;sp|O14893-3|GEMI2_HUMAN Isoform 3 of Gem-associated protein 2 OS=Homo	O14893;S4R421	GEMIN2;SIP1	1.22853e+07	9.05539e+06	8.85635e+06	1.69733e+07	1.26203e+07	1.63952e+07	1.67132e+07	1.42245e+07	1.28481e+07	1.69571e+07	1.25786e+07	1.4514e+07	1.13399e+07	1.44494e+07	7.94399e+06	1.35183e+07	1.7072e+07	8.40283e+06	1.50825e+07	1.32829e+07	9.69305e+06	1.25178e+07	8.27144e+06	8.48144e+06	7.41661e+06	1.57672e+07	1.50163e+07	8.86297e+06	7.4348e+06	1.59759e+07	1.26481e+07	1.20697e+07	1.95265e+07	1.30224e+07	1.55119e+07	1.50699e+07	1.0814e+07	1.31086e+07	1.47842e+07	1.06351e+07	1.776e+07	1.53999e+07	1.73472e+07	1.26236e+07
sp|O14907|TX1B3_HUMAN;tr|A0A087X282|A0A087X282_HUMAN	sp|O14907|TX1B3_HUMAN;tr|A0A087X282|A0A087X282_HUMAN	sp|O14907|TX1B3_HUMAN Tax1-binding protein 3 OS=Homo sapiens OX=9606 GN=TAX1BP3 PE=1 SV=2;tr|A0A087X282|A0A087X282_HUMAN Tax1-binding protein 3 OS=Homo sapiens OX=9606 GN=TAX1BP3 PE=1 SV=1	O14907;A0A087X282	TAX1BP3;TIP1	1.87602e+07	3.39446e+07	5.29749e+07	3.96592e+07	2.58275e+07	1.74497e+07	3.25898e+07	1.02995e+07	1.87243e+07	3.70319e+07	1.65592e+07	3.53184e+07	1.96212e+07	3.50556e+07	2.66568e+07	8.68045e+06	3.47961e+07	3.05924e+07	3.75647e+07	4.14845e+07	3.91242e+07	3.36122e+07	4.44555e+07	4.34922e+07	4.16982e+07	4.08145e+07	4.16246e+07	2.54012e+07	4.53649e+07	3.29571e+07	2.7357e+07	1.24e+07	2.92622e+07	1.88291e+07	4.52715e+07	3.32449e+07	1.60042e+07	1.81578e+07	1.8204e+07	4.33123e+07	1.73871e+07	4.20998e+07	3.0545e+07	5.09642e+07
sp|O14908|GIPC1_HUMAN;sp|O14908-2|GIPC1_HUMAN;tr|K7EM11|K7EM11_HUMAN;tr|K7ESN1|K7ESN1_HUMAN;tr|K7EIT0|K7EIT0_HUMAN;tr|K7ELJ2|K7ELJ2_HUMAN;tr|K7EJ33|K7EJ33_HUMAN;sp|Q8TF64|GIPC3_HUMAN	sp|O14908|GIPC1_HUMAN;sp|O14908-2|GIPC1_HUMAN	sp|O14908|GIPC1_HUMAN PDZ domain-containing protein GIPC1 OS=Homo sapiens OX=9606 GN=GIPC1 PE=1 SV=2;sp|O14908-2|GIPC1_HUMAN Isoform 2 of PDZ domain-containing protein GIPC1 OS=Homo sapiens OX=9606 GN=GIPC1	O14908;K7EM11;K7ESN1;K7EIT0;K7ELJ2;K7EJ33;Q8TF64	GIPC1;C19orf3;GIPC;RGS19IP1;GIPC3;C19orf64	5.62933e+07	8.41034e+07	1.10848e+08	6.13107e+07	6.23094e+07	6.95879e+07	6.20557e+07	6.14556e+07	5.46433e+07	7.01041e+07	6.04155e+07	7.55692e+07	5.92698e+07	7.00856e+07	6.72333e+07	5.48916e+07	8.95652e+07	8.11824e+07	6.74271e+07	9.44923e+07	9.39379e+07	8.72857e+07	8.176e+07	9.07197e+07	7.90634e+07	7.61687e+07	8.10831e+07	5.08015e+07	8.62977e+07	6.29094e+07	5.6028e+07	5.36665e+07	5.69328e+07	5.05294e+07	7.71857e+07	6.50064e+07	5.68002e+07	5.49038e+07	5.79618e+07	9.28372e+07	5.85545e+07	7.99691e+07	7.20086e+07	9.35345e+07
tr|A0A499FJS7|A0A499FJS7_HUMAN;sp|O14920-2|IKKB_HUMAN;sp|O14920|IKKB_HUMAN;sp|O14920-4|IKKB_HUMAN;tr|G3V105|G3V105_HUMAN;sp|O14920-3|IKKB_HUMAN;tr|E5RGW5|E5RGW5_HUMAN;tr|A0A7P0SVL5|A0A7P0SVL5_HUMAN;tr|A0A7I2V4L0|A0A7I2V4L0_HUMAN;tr|A0A7P0NCV2|A0A7P0NCV2_HUMAN;tr|J3KNS5|J3KNS5_HUMAN	tr|A0A499FJS7|A0A499FJS7_HUMAN;sp|O14920-2|IKKB_HUMAN;sp|O14920|IKKB_HUMAN;sp|O14920-4|IKKB_HUMAN;tr|G3V105|G3V105_HUMAN	tr|A0A499FJS7|A0A499FJS7_HUMAN I-kappa-B kinase OS=Homo sapiens OX=9606 GN=IKBKB PE=1 SV=1;sp|O14920-2|IKKB_HUMAN Isoform 2 of Inhibitor of nuclear factor kappa-B kinase subunit beta OS=Homo sapiens OX=9606 GN=IKBKB;sp|O14920|IKKB_HUMAN Inhibitor of nuclea	A0A499FJS7;O14920;G3V105;E5RGW5;A0A7P0SVL5;A0A7I2V4L0;A0A7P0NCV2;J3KNS5	IKBKB;IKKB;hCG_17395	498946	3.64721e+06	6.8074e+06	3.04409e+06	2.90524e+06	817005	3.65972e+06	3.09958e+06	643636	5.22951e+06	2.53646e+06	4.14639e+06	2.76319e+06	4.25475e+06	3.36179e+06	2.50395e+06	4.50957e+06	4.07458e+06	1.70435e+06	5.37943e+06	4.85085e+06	4.46789e+06	5.75827e+06	6.48933e+06	6.29859e+06	3.63165e+06	3.37735e+06	2.79136e+06	4.79001e+06	3.91823e+06	3.36303e+06	1.24922e+06	3.21471e+06	2.34609e+06	4.94355e+06	1.87621e+06	1.22524e+06	2.2979e+06	2.47716e+06	6.68435e+06	2.55535e+06	3.74862e+06	4.73699e+06	6.11719e+06
sp|O14925|TIM23_HUMAN;sp|Q5SRD1-2|TI23B_HUMAN;sp|Q5SRD1|TI23B_HUMAN	sp|O14925|TIM23_HUMAN	sp|O14925|TIM23_HUMAN Mitochondrial import inner membrane translocase subunit Tim23 OS=Homo sapiens OX=9606 GN=TIMM23 PE=1 SV=1	O14925;Q5SRD1	TIMM23;TIM23;TIMM23B	3.31476e+07	1.12686e+07	1.40191e+07	2.65829e+07	1.69154e+07	3.17785e+07	1.81996e+07	2.77547e+07	3.53776e+07	1.91494e+07	3.15786e+07	1.8764e+07	1.71819e+07	1.59029e+07	2.14774e+07	3.33566e+07	1.2726e+07	1.3507e+07	1.96092e+07	1.28838e+07	1.09701e+07	1.8973e+07	1.69076e+07	1.82274e+07	1.57629e+07	1.99566e+07	1.83668e+07	2.59008e+07	1.55471e+07	1.87345e+07	1.87567e+07	3.55134e+07	1.89803e+07	2.69797e+07	1.68447e+07	2.11623e+07	3.41567e+07	2.9485e+07	2.9903e+07	1.48823e+07	3.18731e+07	1.82884e+07	2.43091e+07	1.7763e+07
sp|O14929|HAT1_HUMAN;sp|O14929-2|HAT1_HUMAN;tr|F8W9G7|F8W9G7_HUMAN;tr|F8WEW1|F8WEW1_HUMAN	sp|O14929|HAT1_HUMAN;sp|O14929-2|HAT1_HUMAN	sp|O14929|HAT1_HUMAN Histone acetyltransferase type B catalytic subunit OS=Homo sapiens OX=9606 GN=HAT1 PE=1 SV=1;sp|O14929-2|HAT1_HUMAN Isoform B of Histone acetyltransferase type B catalytic subunit OS=Homo sapiens OX=9606 GN=HAT1	O14929;F8W9G7;F8WEW1	HAT1;KAT1	5.86945e+07	1.07218e+08	1.95795e+08	5.30735e+07	8.96255e+07	3.36665e+07	5.07663e+07	2.24709e+07	4.91291e+07	1.05265e+08	5.1629e+07	1.4607e+08	6.57791e+07	9.38329e+07	9.19946e+07	2.1826e+07	7.64488e+07	8.48351e+07	8.83131e+07	8.10369e+07	1.14341e+08	1.04325e+08	1.53524e+08	1.20641e+08	1.40745e+08	7.23657e+07	6.82982e+07	9.44839e+07	1.41356e+08	9.27556e+07	8.6151e+07	2.34938e+07	4.12739e+07	4.53956e+07	8.73497e+07	1.05418e+08	2.43213e+07	5.19979e+07	3.48072e+07	1.00594e+08	3.55765e+07	7.9721e+07	5.06333e+07	1.70137e+08
sp|O14936-3|CSKP_HUMAN;sp|O14936-4|CSKP_HUMAN;sp|O14936|CSKP_HUMAN;tr|A0A2R8YE77|A0A2R8YE77_HUMAN;tr|A0A2U3TZM1|A0A2U3TZM1_HUMAN;tr|A0A2U3TZM4|A0A2U3TZM4_HUMAN;tr|A0A7I2RJN6|A0A7I2RJN6_HUMAN;sp|O14936-2|CSKP_HUMAN;sp|O14936-6|CSKP_HUMAN;tr|A0A2R8YFN5|A0A2R8YFN5_HUMAN;tr|Q5JS79|Q5JS79_HUMAN;tr|A0A2R8YEK3|A0A2R8YEK3_HUMAN;sp|O14936-5|CSKP_HUMAN;tr|Q5JS72|Q5JS72_HUMAN;tr|A0A2R8Y3B3|A0A2R8Y3B3_HUMAN;…	sp|O14936-3|CSKP_HUMAN;sp|O14936-4|CSKP_HUMAN;sp|O14936|CSKP_HUMAN;tr|A0A2R8YE77|A0A2R8YE77_HUMAN;tr|A0A2U3TZM1|A0A2U3TZM1_HUMAN;tr|A0A2U3TZM4|A0A2U3TZM4_HUMAN;tr|A0A7I2RJN6|A0A7I2RJN6_HUMAN;sp|O14936-2|CSKP_HUMAN;sp|O14936-6|CSKP_HUMAN;tr|A0A2R8YFN5|A0A2R8YFN5_HUMAN;tr|Q5JS79|Q5JS79_HUMAN;tr|A0A2R8YEK3|A0A2R8YEK3_HUMAN;sp|O14936-5|CSKP_HUMAN	sp|O14936-3|CSKP_HUMAN Isoform 3 of Peripheral plasma membrane protein CASK OS=Homo sapiens OX=9606 GN=CASK;sp|O14936-4|CSKP_HUMAN Isoform 4 of Peripheral plasma membrane protein CASK OS=Homo sapiens OX=9606 GN=CASK;sp|O14936|CSKP_HUMAN Peripheral plasma m	O14936;A0A2R8YE77;A0A2U3TZM1;A0A2U3TZM4;A0A7I2RJN6;A0A2R8YFN5;Q5JS79;A0A2R8YEK3;Q5JS72;A0A2R8Y3B3;A0A2R8YEJ7;A0A2R8YGH2;A0A2R8Y6D8;A0A2R8Y4K4;A0A2R8Y7X6;A0A2R8Y472	CASK;LIN2;hCG_1987160	8.37671e+07	5.78607e+07	5.21782e+07	5.53608e+07	6.14216e+07	5.12562e+07	6.06625e+07	5.90884e+07	7.45021e+07	6.26594e+07	7.21002e+07	8.01069e+07	5.72533e+07	4.36964e+07	7.70224e+07	5.31295e+07	5.37205e+07	5.53493e+07	4.35296e+07	5.0408e+07	4.11506e+07	6.17145e+07	5.89722e+07	5.7476e+07	4.17042e+07	4.23565e+07	4.15074e+07	6.97652e+07	6.16428e+07	6.48682e+07	6.39669e+07	6.48417e+07	5.27121e+07	7.81064e+07	5.7638e+07	7.0183e+07	6.01141e+07	7.48167e+07	5.72861e+07	5.3391e+07	5.73837e+07	5.56567e+07	5.71786e+07	4.20281e+07
sp|O14949|QCR8_HUMAN	sp|O14949|QCR8_HUMAN	sp|O14949|QCR8_HUMAN Cytochrome b-c1 complex subunit 8 OS=Homo sapiens OX=9606 GN=UQCRQ PE=1 SV=4	O14949	UQCRQ	2.01575e+08	7.62257e+07	9.73119e+07	1.1162e+08	1.23886e+08	1.05629e+08	1.21598e+08	1.05995e+08	1.53688e+08	8.72016e+07	1.15465e+08	1.57472e+08	1.10501e+08	1.20937e+08	1.3301e+08	8.39793e+07	7.45434e+07	7.98884e+07	1.09545e+08	7.1135e+07	7.56857e+07	7.743e+07	7.94369e+07	8.25655e+07	6.40729e+07	1.08941e+08	1.06599e+08	9.78139e+07	8.71976e+07	1.70761e+08	1.23996e+08	1.13884e+08	1.52771e+08	1.88179e+08	1.04701e+08	1.47621e+08	1.31143e+08	1.74794e+08	1.048e+08	8.579e+07	1.01508e+08	1.12302e+08	1.30006e+08	7.64952e+07
sp|O14950|ML12B_HUMAN	sp|O14950|ML12B_HUMAN	sp|O14950|ML12B_HUMAN Myosin regulatory light chain 12B OS=Homo sapiens OX=9606 GN=MYL12B PE=1 SV=2	O14950	MYL12B;MRLC2;MYLC2B	2.87996e+06	2.78662e+06	1.02141e+06	1.36461e+06	573205	439205	1.58677e+06	1.07521e+06	1.32942e+06	955044	1.62704e+06	1.71012e+06	823867	448857	1.05675e+06	1.90223e+06	1.33476e+06	1.44694e+06	719890	525139	584632	733217	517155	2.01214e+06	949649	1.99146e+06	1.04764e+06	1.01118e+06	344391	1.80192e+06	1.08431e+06	523896	847216	1.96221e+06	2.87602e+06	1.31917e+06	4.18561e+06	998034	872153	1.36644e+06	1.4749e+06	1.28263e+06	904638	694995
sp|O14957|QCR10_HUMAN	sp|O14957|QCR10_HUMAN	sp|O14957|QCR10_HUMAN Cytochrome b-c1 complex subunit 10 OS=Homo sapiens OX=9606 GN=UQCR11 PE=1 SV=1	O14957	UQCR11;UQCR	1.15335e+06	4.74445e+06	3.98619e+06	7.28226e+06	3.64385e+06	9.34676e+06	6.44177e+06	7.45456e+06	7.13707e+06	7.16058e+06	1.02504e+06	8.04889e+06	3.64864e+06	5.62745e+06	7.5951e+06	1.04824e+07	2.70254e+06	4.11531e+06	1.17971e+06	4.61347e+06	2.65989e+06	6.64117e+06	6.29451e+06	5.16288e+06	3.71781e+06	4.07167e+06	3.16964e+06	6.53051e+06	664431	4.69191e+06	3.73401e+06	6.63269e+06	4.83767e+06	7.05308e+06	3.5097e+06	6.54987e+06	6.71977e+06	7.27518e+06	6.78195e+06	5.20902e+06	6.49059e+06	3.20598e+06	6.12947e+06	4.25795e+06
tr|A0A7I2V5A3|A0A7I2V5A3_HUMAN;tr|A0A7I2V2W5|A0A7I2V2W5_HUMAN;tr|A0A7I2V2K2|A0A7I2V2K2_HUMAN;tr|A0A7I2V3F9|A0A7I2V3F9_HUMAN;tr|A0A7I2V2D8|A0A7I2V2D8_HUMAN;tr|A0A7I2V5A2|A0A7I2V5A2_HUMAN;tr|A0A7I2V2R9|A0A7I2V2R9_HUMAN;sp|O14964|HGS_HUMAN;tr|A0A7I2V3J3|A0A7I2V3J3_HUMAN;tr|A0A7I2V307|A0A7I2V307_HUMAN;tr|A0A7I2V637|A0A7I2V637_HUMAN;tr|A0A7I2V3I8|A0A7I2V3I8_HUMAN;tr|A0A7I2V6E0|A0A7I2V6E0_HUMAN;tr|A0A7…	tr|A0A7I2V5A3|A0A7I2V5A3_HUMAN;tr|A0A7I2V2W5|A0A7I2V2W5_HUMAN;tr|A0A7I2V2K2|A0A7I2V2K2_HUMAN;tr|A0A7I2V3F9|A0A7I2V3F9_HUMAN;tr|A0A7I2V2D8|A0A7I2V2D8_HUMAN;tr|A0A7I2V5A2|A0A7I2V5A2_HUMAN;tr|A0A7I2V2R9|A0A7I2V2R9_HUMAN;sp|O14964|HGS_HUMAN;tr|A0A7I2V3J3|A0A7I2V3J3_HUMAN;tr|A0A7I2V307|A0A7I2V307_HUMAN;tr|A0A7I2V637|A0A7I2V637_HUMAN;tr|A0A7I2V3I8|A0A7I2V3I8_HUMAN;tr|A0A7I2V6E0|A0A7I2V6E0_HUMAN;tr|A0A7…	tr|A0A7I2V5A3|A0A7I2V5A3_HUMAN Hepatocyte growth factor-regulated tyrosine kinase substrate OS=Homo sapiens OX=9606 GN=HGS PE=1 SV=1;tr|A0A7I2V2W5|A0A7I2V2W5_HUMAN Hepatocyte growth factor-regulated tyrosine kinase substrate OS=Homo sapiens OX=9606 GN=HGS	A0A7I2V5A3;A0A7I2V2W5;A0A7I2V2K2;A0A7I2V3F9;A0A7I2V2D8;A0A7I2V5A2;A0A7I2V2R9;O14964;A0A7I2V3J3;A0A7I2V307;A0A7I2V637;A0A7I2V3I8;A0A7I2V6E0;A0A7I2V3Z1;A0A7I2YQD1;I3L1P5;I3L1E3;A0A7I2V4X6;A0A7I2V5D6;A0A7I2V628;I3L165;A0A7I2V5W6;A0A7I2V4J7;A0A7I2V331;A0A7I2V5B7;A0A7I2V5L9;A0A7I2YQU5;A0A7I2V674;A0A7I2V5N3;A0A7I2YQP0;A0A7I2V3Q7;A0A7I2V611;A0A7I2YQY0;A0A7I2V5X2;A0A7I2V4M9;A0A7I2V3C3;A0A7I2YQS8	HGS;HRS;hCG_1987560	3.1929e+07	6.51478e+07	9.72544e+07	4.95448e+07	5.27144e+07	4.34952e+07	5.03683e+07	3.16184e+07	3.38951e+07	6.22746e+07	4.53037e+07	5.06038e+07	5.43576e+07	6.12535e+07	4.83736e+07	3.44992e+07	7.30581e+07	6.84571e+07	6.66201e+07	7.83374e+07	1.03362e+08	5.95105e+07	5.9523e+07	5.97251e+07	8.57721e+07	6.31564e+07	6.80413e+07	4.36267e+07	6.42763e+07	5.48626e+07	4.39177e+07	2.80796e+07	3.99995e+07	3.18293e+07	5.92688e+07	5.44461e+07	2.81745e+07	3.6165e+07	4.35093e+07	7.00474e+07	4.33164e+07	5.26259e+07	4.21046e+07	8.19948e+07
sp|O14965|AURKA_HUMAN;tr|A3KFJ0|A3KFJ0_HUMAN;tr|Q5QPD4|Q5QPD4_HUMAN;tr|A3KFJ1|A3KFJ1_HUMAN;tr|Q5QPD2|Q5QPD2_HUMAN;tr|Q5QPD1|Q5QPD1_HUMAN;tr|A3KFJ2|A3KFJ2_HUMAN;tr|B4DXA6|B4DXA6_HUMAN	sp|O14965|AURKA_HUMAN;tr|A3KFJ0|A3KFJ0_HUMAN;tr|Q5QPD4|Q5QPD4_HUMAN;tr|A3KFJ1|A3KFJ1_HUMAN	sp|O14965|AURKA_HUMAN Aurora kinase A OS=Homo sapiens OX=9606 GN=AURKA PE=1 SV=2;tr|A3KFJ0|A3KFJ0_HUMAN Aurora kinase OS=Homo sapiens OX=9606 GN=AURKA PE=1 SV=1;tr|Q5QPD4|Q5QPD4_HUMAN Aurora kinase (Fragment) OS=Homo sapiens OX=9606 GN=AURKA PE=1 SV=1;tr|A	O14965;A3KFJ0;Q5QPD4;A3KFJ1;Q5QPD2;Q5QPD1;A3KFJ2;B4DXA6	AURKA;AIK;AIRK1;ARK1;AURA;AYK1;BTAK;IAK1;STK15;STK6;AURKC	3.30464e+07	2.96633e+07	2.83715e+07	3.60242e+07	4.4434e+07	4.21786e+07	3.91014e+07	4.49575e+07	3.54238e+07	3.62878e+07	3.80835e+07	3.35352e+07	3.97853e+07	3.46666e+07	3.48486e+07	3.92393e+07	4.00396e+07	4.18887e+07	3.50447e+07	4.47549e+07	3.39527e+07	3.12404e+07	2.68219e+07	3.55426e+07	2.96968e+07	3.70902e+07	4.3772e+07	3.63932e+07	2.76567e+07	3.43576e+07	3.07914e+07	4.64017e+07	3.99583e+07	3.59188e+07	3.44356e+07	3.19752e+07	4.27316e+07	3.81091e+07	4.24943e+07	4.08044e+07	4.51851e+07	3.83802e+07	3.39239e+07	2.93229e+07
sp|O14966|RAB7L_HUMAN;sp|O14966-2|RAB7L_HUMAN;sp|O14966-3|RAB7L_HUMAN;tr|E9PL56|E9PL56_HUMAN	sp|O14966|RAB7L_HUMAN;sp|O14966-2|RAB7L_HUMAN;sp|O14966-3|RAB7L_HUMAN	sp|O14966|RAB7L_HUMAN Ras-related protein Rab-7L1 OS=Homo sapiens OX=9606 GN=RAB29 PE=1 SV=1;sp|O14966-2|RAB7L_HUMAN Isoform 2 of Ras-related protein Rab-7L1 OS=Homo sapiens OX=9606 GN=RAB29;sp|O14966-3|RAB7L_HUMAN Isoform 3 of Ras-related protein Rab-7L1	O14966;E9PL56	RAB29;RAB7L1	3.00305e+07	4.81262e+06	7.95963e+06	6.05071e+06	1.31485e+07	1.77523e+06	2.93858e+06	1.50264e+06	2.66277e+07	2.78502e+06	1.65075e+06	1.93984e+07	1.24042e+07	1.65575e+07	1.4185e+07	5.96966e+06	1.40813e+06	5.48634e+06	1.0911e+07	1.36178e+06	1.19046e+06	3.13253e+06	5.07686e+06	2.17576e+06	7.96571e+06	9.90739e+06	1.46303e+07	1.73736e+07	5.47629e+06	1.46506e+07	1.80378e+07	5.76766e+06	2.83312e+06	1.59329e+07	2.92514e+06	1.75063e+07	3.07198e+06	1.8936e+07	3.98506e+06	1.72032e+06	3.70834e+06	5.68834e+06	2.46731e+06	8.46739e+06
sp|O14967|CLGN_HUMAN;sp|O14967-2|CLGN_HUMAN;tr|D6RAZ4|D6RAZ4_HUMAN	sp|O14967|CLGN_HUMAN	sp|O14967|CLGN_HUMAN Calmegin OS=Homo sapiens OX=9606 GN=CLGN PE=1 SV=1	O14967;D6RAZ4	CLGN	7.48453e+07	2.7317e+07	3.1916e+07	2.23156e+07	7.52577e+07	8.26859e+06	2.66373e+07	2.65386e+06	9.05492e+07	2.86111e+07	5.53716e+06	9.40925e+07	9.5189e+07	3.82106e+07	7.86107e+07	9.15007e+06	1.12045e+07	3.15499e+07	3.41363e+07	1.29979e+07	3.30597e+07	2.09001e+07	3.05972e+07	1.54123e+07	2.89924e+07	3.30854e+07	4.16022e+07	9.49649e+07	2.95638e+07	1.01906e+08	8.48557e+07	7.84842e+06	2.1727e+07	1.17553e+08	3.12854e+07	1.11136e+08	8.67953e+06	1.18038e+08	4.24341e+06	1.61666e+07	4.82931e+06	3.10177e+07	2.20959e+07	2.70383e+07
tr|A8MTY9|A8MTY9_HUMAN;sp|O14972|VP26C_HUMAN;sp|O14972-2|VP26C_HUMAN;tr|A8MY26|A8MY26_HUMAN	tr|A8MTY9|A8MTY9_HUMAN;sp|O14972|VP26C_HUMAN;sp|O14972-2|VP26C_HUMAN;tr|A8MY26|A8MY26_HUMAN	tr|A8MTY9|A8MTY9_HUMAN Vacuolar protein sorting-associated protein 26C OS=Homo sapiens OX=9606 GN=VPS26C PE=1 SV=1;sp|O14972|VP26C_HUMAN Vacuolar protein sorting-associated protein 26C OS=Homo sapiens OX=9606 GN=VPS26C PE=1 SV=1;sp|O14972-2|VP26C_HUMAN Iso	A8MTY9;O14972;A8MY26	VPS26C;DCRA;DSCR3;DSCRA	1.66584e+06	1.29341e+07	1.98688e+07	614539	5.84918e+06	1.4138e+06	7.37124e+06	461435	5.9171e+06	1.04885e+07	6.3259e+06	7.41406e+06	6.37043e+06	1.24442e+07	9.12996e+06	800493	1.1936e+06	8.87444e+06	9.31799e+06	1.07165e+07	1.43344e+07	1.10576e+07	1.02515e+07	1.05577e+07	1.27722e+07	7.92311e+06	7.7494e+06	6.37136e+06	9.40994e+06	7.80666e+06	6.87377e+06	2.77286e+06	4.75354e+06	4.61966e+06	8.773e+06	7.1279e+06	2.96555e+06	4.46165e+06	2.60803e+06	8.55812e+06	3.57875e+06	7.6574e+06	7.06035e+06	9.82813e+06
sp|O14974|MYPT1_HUMAN;sp|O14974-3|MYPT1_HUMAN;sp|O14974-4|MYPT1_HUMAN;sp|O14974-5|MYPT1_HUMAN;sp|O14974-2|MYPT1_HUMAN;tr|F8VZN8|F8VZN8_HUMAN;tr|H0YIS4|H0YIS4_HUMAN;tr|A0A3B3ISH4|A0A3B3ISH4_HUMAN;tr|H0YHI8|H0YHI8_HUMAN;tr|H0YIM2|H0YIM2_HUMAN;tr|A0A0U1RQZ1|A0A0U1RQZ1_HUMAN;tr|H0YIS3|H0YIS3_HUMAN;tr|H0YHL8|H0YHL8_HUMAN;tr|F8VW28|F8VW28_HUMAN;sp|O60237|MYPT2_HUMAN;sp|O60237-4|MYPT2_HUMAN;tr|E1CKY7|E1…	sp|O14974|MYPT1_HUMAN;sp|O14974-3|MYPT1_HUMAN;sp|O14974-4|MYPT1_HUMAN;sp|O14974-5|MYPT1_HUMAN;sp|O14974-2|MYPT1_HUMAN;tr|F8VZN8|F8VZN8_HUMAN	sp|O14974|MYPT1_HUMAN Protein phosphatase 1 regulatory subunit 12A OS=Homo sapiens OX=9606 GN=PPP1R12A PE=1 SV=1;sp|O14974-3|MYPT1_HUMAN Isoform 3 of Protein phosphatase 1 regulatory subunit 12A OS=Homo sapiens OX=9606 GN=PPP1R12A;sp|O14974-4|MYPT1_HUMAN I	O14974;F8VZN8;H0YIS4;A0A3B3ISH4;H0YHI8;H0YIM2;A0A0U1RQZ1;H0YIS3;H0YHL8;F8VW28;O60237;E1CKY7	PPP1R12A;MBS;MYPT1;PPP1R12B;MYPT2;sm-M20	1.87104e+08	2.89929e+08	1.89884e+08	2.68349e+08	2.58376e+08	2.60053e+08	2.84703e+08	2.25059e+08	2.18425e+08	2.82583e+08	1.94392e+08	1.78234e+08	2.72465e+08	2.94625e+08	2.19064e+08	1.92882e+08	2.76617e+08	2.8074e+08	2.71195e+08	2.60437e+08	2.60909e+08	2.33791e+08	2.42162e+08	2.15621e+08	2.72701e+08	2.89981e+08	3.13595e+08	2.50705e+08	2.33641e+08	2.67849e+08	2.6033e+08	2.67632e+08	2.85038e+08	2.33265e+08	2.94902e+08	2.44542e+08	2.45647e+08	2.33732e+08	2.87304e+08	2.24699e+08	2.61902e+08	2.99208e+08	2.6016e+08	2.14664e+08
sp|O14975|S27A2_HUMAN;sp|O14975-2|S27A2_HUMAN;tr|G3V1R7|G3V1R7_HUMAN	sp|O14975|S27A2_HUMAN;sp|O14975-2|S27A2_HUMAN;tr|G3V1R7|G3V1R7_HUMAN	sp|O14975|S27A2_HUMAN Very long-chain acyl-CoA synthetase OS=Homo sapiens OX=9606 GN=SLC27A2 PE=1 SV=2;sp|O14975-2|S27A2_HUMAN Isoform 2 of Very long-chain acyl-CoA synthetase OS=Homo sapiens OX=9606 GN=SLC27A2;tr|G3V1R7|G3V1R7_HUMAN Solute carrier family	O14975;G3V1R7	SLC27A2;ACSVL1;FACVL1;FATP2;VLACS;hCG_39815	5.57174e+07	2.92146e+07	2.46297e+07	3.12326e+07	2.04595e+07	1.06628e+07	3.24475e+07	2.25993e+07	5.14069e+07	3.08811e+07	2.60696e+07	4.70702e+07	3.16689e+07	2.1386e+07	4.89002e+07	3.15333e+07	2.11871e+07	2.75234e+07	1.97673e+07	2.47792e+07	1.35193e+07	2.22016e+07	3.14795e+07	3.04426e+07	1.38528e+07	1.51458e+07	1.4289e+07	3.75484e+07	3.15543e+07	2.73804e+07	3.67683e+07	2.66694e+07	2.26994e+07	4.01828e+07	2.51241e+07	2.8074e+07	2.69236e+07	4.11719e+07	1.66911e+07	2.53015e+07	1.7888e+07	2.27187e+07	3.00594e+07	1.909e+07
sp|O14976|GAK_HUMAN;sp|O14976-2|GAK_HUMAN;tr|A0A087X1U9|A0A087X1U9_HUMAN;tr|H0Y8H5|H0Y8H5_HUMAN;tr|D6RAW3|D6RAW3_HUMAN;tr|D6RF16|D6RF16_HUMAN;tr|H0Y9M4|H0Y9M4_HUMAN;tr|D6RAQ7|D6RAQ7_HUMAN;tr|D6RE78|D6RE78_HUMAN	sp|O14976|GAK_HUMAN;sp|O14976-2|GAK_HUMAN	sp|O14976|GAK_HUMAN Cyclin-G-associated kinase OS=Homo sapiens OX=9606 GN=GAK PE=1 SV=2;sp|O14976-2|GAK_HUMAN Isoform 2 of Cyclin-G-associated kinase OS=Homo sapiens OX=9606 GN=GAK	O14976;A0A087X1U9;H0Y8H5;D6RAW3;D6RF16;H0Y9M4;D6RAQ7;D6RE78	GAK;hCG_1982003	1.22615e+06	2.1872e+07	2.5431e+07	1.98226e+07	1.29595e+07	1.44256e+07	1.87371e+07	9.22204e+06	7.17082e+06	2.12626e+07	1.27513e+07	1.73794e+07	1.11898e+07	1.71626e+07	1.33173e+07	9.44445e+06	2.35377e+07	2.09167e+07	1.70975e+07	2.30594e+07	2.45472e+07	2.01869e+07	2.19063e+07	2.86657e+07	2.45607e+07	1.7927e+07	1.6615e+07	1.44273e+07	2.33587e+07	1.45565e+07	1.41394e+07	1.10678e+07	1.85496e+07	1.00748e+07	1.87357e+07	1.58283e+07	1.12722e+07	9.93084e+06	1.41293e+07	2.87097e+07	1.26778e+07	1.87348e+07	1.82883e+07	2.79404e+07
tr|A0A087WUK2|A0A087WUK2_HUMAN;sp|O14979|HNRDL_HUMAN	tr|A0A087WUK2|A0A087WUK2_HUMAN;sp|O14979|HNRDL_HUMAN	tr|A0A087WUK2|A0A087WUK2_HUMAN Heterogeneous nuclear ribonucleoprotein D-like OS=Homo sapiens OX=9606 GN=HNRNPDL PE=1 SV=1;sp|O14979|HNRDL_HUMAN Heterogeneous nuclear ribonucleoprotein D-like OS=Homo sapiens OX=9606 GN=HNRNPDL PE=1 SV=3	A0A087WUK2;O14979	HNRNPDL;HNRPDL;hCG_22986;JKTBP	1.45774e+09	1.05625e+09	6.99802e+08	1.13736e+09	1.38144e+09	1.40299e+09	1.23151e+09	1.48606e+09	1.67325e+09	1.08801e+09	1.06303e+09	1.05222e+09	1.22378e+09	1.14259e+09	9.6502e+08	1.62836e+09	9.76348e+08	1.19392e+09	1.13804e+09	9.7652e+08	8.76276e+08	9.63475e+08	1.03674e+09	9.59323e+08	9.19832e+08	1.07875e+09	1.09439e+09	1.13934e+09	1.0657e+09	1.36947e+09	1.15087e+09	1.53256e+09	1.17192e+09	1.58374e+09	1.02799e+09	1.39886e+09	1.50909e+09	1.58838e+09	1.48499e+09	9.63371e+08	1.42723e+09	1.13606e+09	1.05718e+09	9.04129e+08
sp|O14979-2|HNRDL_HUMAN;sp|O14979-3|HNRDL_HUMAN;tr|A0A087WU03|A0A087WU03_HUMAN	sp|O14979-2|HNRDL_HUMAN;sp|O14979-3|HNRDL_HUMAN	sp|O14979-2|HNRDL_HUMAN Isoform 2 of Heterogeneous nuclear ribonucleoprotein D-like OS=Homo sapiens OX=9606 GN=HNRNPDL;sp|O14979-3|HNRDL_HUMAN Isoform 3 of Heterogeneous nuclear ribonucleoprotein D-like OS=Homo sapiens OX=9606 GN=HNRNPDL	O14979;A0A087WU03	HNRNPDL;HNRPDL;JKTBP	7.84953e+07	2.94499e+07	1.8757e+07	3.19328e+07	6.25132e+07	4.94399e+07	3.15564e+07	7.09958e+07	4.74118e+07	2.6938e+07	3.26869e+07	4.03009e+07	5.72602e+07	3.35591e+07	4.23676e+07	7.69667e+07	4.1552e+07	4.5356e+07	3.33782e+07	3.23732e+07	2.46168e+07	3.06805e+07	3.68625e+07	2.83536e+07	2.45144e+07	3.47751e+07	3.63627e+07	3.58834e+07	3.69975e+07	5.33952e+07	3.97617e+07	5.08686e+07	2.32594e+07	4.71428e+07	3.8454e+07	6.11822e+07	6.36031e+07	5.43166e+07	5.46814e+07	2.79173e+07	5.98568e+07	3.67862e+07	3.48074e+07	2.9184e+07
sp|O14980|XPO1_HUMAN;tr|A0A7I2V461|A0A7I2V461_HUMAN;tr|A0A7I2V2Y6|A0A7I2V2Y6_HUMAN;tr|A0A7I2V2H0|A0A7I2V2H0_HUMAN;tr|A0A7I2YQV4|A0A7I2YQV4_HUMAN;tr|A0A7I2V2S3|A0A7I2V2S3_HUMAN;tr|A0A7I2V3P3|A0A7I2V3P3_HUMAN;tr|A0A7I2V3W6|A0A7I2V3W6_HUMAN;tr|A0A7I2V6B9|A0A7I2V6B9_HUMAN;tr|A0A7I2V488|A0A7I2V488_HUMAN;tr|A0A7I2V3N0|A0A7I2V3N0_HUMAN;tr|A0A7I2V4A3|A0A7I2V4A3_HUMAN;tr|A0A7I2YQX3|A0A7I2YQX3_HUMAN;tr|C9J…	sp|O14980|XPO1_HUMAN;tr|A0A7I2V461|A0A7I2V461_HUMAN;tr|A0A7I2V2Y6|A0A7I2V2Y6_HUMAN;tr|A0A7I2V2H0|A0A7I2V2H0_HUMAN;tr|A0A7I2YQV4|A0A7I2YQV4_HUMAN;tr|A0A7I2V2S3|A0A7I2V2S3_HUMAN;tr|A0A7I2V3P3|A0A7I2V3P3_HUMAN;tr|A0A7I2V3W6|A0A7I2V3W6_HUMAN;tr|A0A7I2V6B9|A0A7I2V6B9_HUMAN;tr|A0A7I2V488|A0A7I2V488_HUMAN;tr|A0A7I2V3N0|A0A7I2V3N0_HUMAN;tr|A0A7I2V4A3|A0A7I2V4A3_HUMAN;tr|A0A7I2YQX3|A0A7I2YQX3_HUMAN	sp|O14980|XPO1_HUMAN Exportin-1 OS=Homo sapiens OX=9606 GN=XPO1 PE=1 SV=1;tr|A0A7I2V461|A0A7I2V461_HUMAN Exportin-1 OS=Homo sapiens OX=9606 GN=XPO1 PE=1 SV=1;tr|A0A7I2V2Y6|A0A7I2V2Y6_HUMAN Exportin-1 OS=Homo sapiens OX=9606 GN=XPO1 PE=1 SV=1;tr|A0A7I2V2H0|	O14980;A0A7I2V461;A0A7I2V2Y6;A0A7I2V2H0;A0A7I2YQV4;A0A7I2V2S3;A0A7I2V3P3;A0A7I2V3W6;A0A7I2V6B9;A0A7I2V488;A0A7I2V3N0;A0A7I2V4A3;A0A7I2YQX3;C9JKM9;C9J673;A0A7I2YQP1;A0A7I2V2C5;A0A7I2V3J1;A0A7P0Z4B7;F8WF71;C9IYM2;A0A7I2V396	XPO1;CRM1	1.36451e+08	2.4128e+08	4.16551e+08	1.87146e+08	2.01509e+08	2.21079e+08	1.87478e+08	1.00437e+08	1.43649e+08	2.61746e+08	2.08132e+08	2.35121e+08	1.24786e+08	2.49528e+08	2.0173e+08	1.09709e+08	2.26773e+08	2.31849e+08	2.41833e+08	2.23711e+08	2.87298e+08	2.50103e+08	3.69086e+08	3.72562e+08	3.91775e+08	2.26618e+08	2.10704e+08	2.43644e+08	3.30925e+08	2.24453e+08	2.39874e+08	1.30449e+08	1.56909e+08	1.47409e+08	2.3262e+08	2.20337e+08	1.3531e+08	1.61357e+08	1.72145e+08	3.42251e+08	1.71056e+08	2.07457e+08	2.06728e+08	4.14818e+08
sp|O14981|BTAF1_HUMAN;tr|A0A0A0MTH9|A0A0A0MTH9_HUMAN;sp|O14981-2|BTAF1_HUMAN	sp|O14981|BTAF1_HUMAN;tr|A0A0A0MTH9|A0A0A0MTH9_HUMAN	sp|O14981|BTAF1_HUMAN TATA-binding protein-associated factor 172 OS=Homo sapiens OX=9606 GN=BTAF1 PE=1 SV=2;tr|A0A0A0MTH9|A0A0A0MTH9_HUMAN TATA-binding protein-associated factor 172 OS=Homo sapiens OX=9606 GN=BTAF1 PE=1 SV=1	O14981;A0A0A0MTH9	BTAF1;TAF172	1.26327e+07	2.54225e+07	3.39238e+07	1.57933e+07	1.71939e+07	2.68804e+07	1.9955e+07	2.12924e+07	1.52939e+07	2.12302e+07	3.03284e+07	2.63518e+07	2.61143e+07	2.23569e+07	2.24311e+07	2.2967e+07	2.07638e+07	2.06809e+07	2.3576e+07	2.27868e+07	2.57684e+07	2.1296e+07	2.53454e+07	2.35548e+07	2.31005e+07	2.23455e+07	2.07457e+07	2.09963e+07	2.37529e+07	2.21094e+07	2.35136e+07	2.10982e+07	1.80327e+07	1.65801e+07	2.3124e+07	2.1082e+07	1.99656e+07	1.81734e+07	2.40229e+07	2.49865e+07	2.5537e+07	1.91984e+07	2.24425e+07	2.43333e+07
tr|H0YAN8|H0YAN8_HUMAN;sp|O15013-7|ARHGA_HUMAN;sp|O15013-4|ARHGA_HUMAN;sp|O15013-5|ARHGA_HUMAN;sp|O15013-6|ARHGA_HUMAN;sp|O15013|ARHGA_HUMAN;tr|A0A384DVK7|A0A384DVK7_HUMAN;tr|Q5VXI4|Q5VXI4_HUMAN;sp|Q9HCE6-5|ARGAL_HUMAN;sp|Q9HCE6-3|ARGAL_HUMAN;sp|Q9HCE6-2|ARGAL_HUMAN;sp|Q9HCE6|ARGAL_HUMAN	tr|H0YAN8|H0YAN8_HUMAN;sp|O15013-7|ARHGA_HUMAN;sp|O15013-4|ARHGA_HUMAN;sp|O15013-5|ARHGA_HUMAN;sp|O15013-6|ARHGA_HUMAN;sp|O15013|ARHGA_HUMAN	tr|H0YAN8|H0YAN8_HUMAN Rho guanine nucleotide exchange factor 10 (Fragment) OS=Homo sapiens OX=9606 GN=ARHGEF10 PE=1 SV=1;sp|O15013-7|ARHGA_HUMAN Isoform 3 of Rho guanine nucleotide exchange factor 10 OS=Homo sapiens OX=9606 GN=ARHGEF10;sp|O15013-4|ARHGA_H	H0YAN8;O15013;A0A384DVK7;Q5VXI4;Q9HCE6	ARHGEF10;KIAA0294;ARHGEF10L;GRINCHGEF;KIAA1626	4.11558e+06	2.24184e+07	2.53018e+07	1.85e+07	1.25992e+07	6.5296e+06	1.79532e+07	1.64372e+06	1.01176e+07	1.91112e+07	1.45499e+07	1.20668e+07	1.14113e+07	1.36439e+07	1.39873e+07	2.84677e+06	1.89627e+07	1.97468e+07	1.52451e+07	1.95289e+07	1.897e+07	1.75916e+07	2.22156e+07	2.99642e+07	2.04173e+07	1.57962e+07	1.43306e+07	1.31828e+07	2.21352e+07	1.4869e+07	1.51924e+07	1.0017e+07	1.4068e+07	9.11235e+06	1.73796e+07	1.25491e+07	7.33738e+06	9.903e+06	1.19659e+07	2.84902e+07	1.11966e+07	1.52345e+07	1.4926e+07	2.43776e+07
sp|O15014|ZN609_HUMAN;sp|O15014-2|ZN609_HUMAN;tr|E7ERY8|E7ERY8_HUMAN	sp|O15014|ZN609_HUMAN	sp|O15014|ZN609_HUMAN Zinc finger protein 609 OS=Homo sapiens OX=9606 GN=ZNF609 PE=1 SV=2	O15014;E7ERY8	ZNF609;KIAA0295	3.35881e+07	2.93609e+07	1.82745e+07	3.57764e+07	3.53791e+07	3.89704e+07	3.69235e+07	4.29448e+07	3.68434e+07	2.99968e+07	3.14455e+07	2.09409e+07	4.04857e+07	2.88733e+07	2.78196e+07	4.12787e+07	2.87751e+07	2.96742e+07	2.75315e+07	2.66984e+07	2.40273e+07	2.35876e+07	2.58136e+07	2.42014e+07	1.97326e+07	2.79028e+07	2.79303e+07	2.64946e+07	2.41751e+07	3.05853e+07	3.02461e+07	4.35447e+07	3.70881e+07	3.57125e+07	2.94249e+07	2.9092e+07	4.05718e+07	3.55109e+07	3.70331e+07	2.80493e+07	3.56311e+07	3.26845e+07	3.15454e+07	1.14421e+07
sp|O15020|SPTN2_HUMAN;sp|O15020-2|SPTN2_HUMAN;tr|A4QPE4|A4QPE4_HUMAN	sp|O15020|SPTN2_HUMAN;sp|O15020-2|SPTN2_HUMAN	sp|O15020|SPTN2_HUMAN Spectrin beta chain, non-erythrocytic 2 OS=Homo sapiens OX=9606 GN=SPTBN2 PE=1 SV=3;sp|O15020-2|SPTN2_HUMAN Isoform 2 of Spectrin beta chain, non-erythrocytic 2 OS=Homo sapiens OX=9606 GN=SPTBN2	O15020;A4QPE4	SPTBN2;KIAA0302;SCA5	1.88548e+08	1.74789e+08	2.01511e+08	1.90829e+08	1.52857e+08	1.22371e+08	1.72901e+08	1.45514e+08	1.97965e+08	1.71886e+08	1.50598e+08	1.95204e+08	1.86682e+08	1.65689e+08	1.6654e+08	1.26833e+08	1.93164e+08	1.7492e+08	1.51155e+08	1.80605e+08	1.93131e+08	1.6127e+08	1.74281e+08	1.88437e+08	1.46405e+08	1.95363e+08	1.89083e+08	1.39819e+08	1.73409e+08	1.67731e+08	1.39444e+08	1.4937e+08	2.35774e+08	2.09031e+08	1.83902e+08	1.60884e+08	1.52955e+08	2.04391e+08	1.35946e+08	1.77526e+08	1.3742e+08	1.88123e+08	2.33532e+08	1.6528e+08
sp|O15027-5|SC16A_HUMAN;tr|F1T0I1|F1T0I1_HUMAN;sp|O15027|SC16A_HUMAN;sp|O15027-4|SC16A_HUMAN;sp|O15027-2|SC16A_HUMAN;sp|O15027-3|SC16A_HUMAN;tr|A0A3F2YNZ0|A0A3F2YNZ0_HUMAN;tr|A0A3F2YNX0|A0A3F2YNX0_HUMAN;tr|X6RGP5|X6RGP5_HUMAN;tr|A0A0C4DH09|A0A0C4DH09_HUMAN;tr|Q8N9G1|Q8N9G1_HUMAN	sp|O15027-5|SC16A_HUMAN;tr|F1T0I1|F1T0I1_HUMAN;sp|O15027|SC16A_HUMAN;sp|O15027-4|SC16A_HUMAN;sp|O15027-2|SC16A_HUMAN;sp|O15027-3|SC16A_HUMAN;tr|A0A3F2YNZ0|A0A3F2YNZ0_HUMAN;tr|A0A3F2YNX0|A0A3F2YNX0_HUMAN;tr|X6RGP5|X6RGP5_HUMAN	sp|O15027-5|SC16A_HUMAN Isoform 5 of Protein transport protein Sec16A OS=Homo sapiens OX=9606 GN=SEC16A;tr|F1T0I1|F1T0I1_HUMAN Protein transport protein sec16 OS=Homo sapiens OX=9606 GN=SEC16A PE=1 SV=1;sp|O15027|SC16A_HUMAN Protein transport protein Sec16	O15027;F1T0I1;A0A3F2YNZ0;A0A3F2YNX0;X6RGP5;A0A0C4DH09;Q8N9G1	SEC16A;KIAA0310;SEC16;SEC16L	9.51335e+07	2.10967e+08	1.79535e+08	1.82399e+08	1.55141e+08	1.06304e+08	1.98378e+08	7.82288e+07	8.38952e+07	1.93461e+08	8.05048e+07	1.0752e+08	1.3257e+08	1.79292e+08	1.03596e+08	6.90437e+07	3.14057e+08	2.64909e+08	1.75098e+08	3.04108e+08	2.40988e+08	2.18295e+08	2.14967e+08	2.50143e+08	1.9949e+08	1.77938e+08	1.7824e+08	1.24969e+08	2.14945e+08	1.49924e+08	1.40059e+08	7.22792e+07	1.94966e+08	8.16721e+07	1.96689e+08	1.35287e+08	6.86474e+07	7.92725e+07	1.01952e+08	2.97878e+08	1.00682e+08	2.19243e+08	1.76452e+08	1.86727e+08
sp|O15031|PLXB2_HUMAN;tr|E2PU09|E2PU09_HUMAN;tr|A6QRG9|A6QRG9_HUMAN;tr|A6QRH1|A6QRH1_HUMAN;tr|H0Y6J7|H0Y6J7_HUMAN;tr|H0Y7X5|H0Y7X5_HUMAN	sp|O15031|PLXB2_HUMAN	sp|O15031|PLXB2_HUMAN Plexin-B2 OS=Homo sapiens OX=9606 GN=PLXNB2 PE=1 SV=3	O15031;E2PU09;A6QRG9;A6QRH1;H0Y6J7;H0Y7X5	PLXNB2;KIAA0315	1.8514e+08	1.56234e+08	1.66535e+08	1.78607e+08	1.44387e+08	2.00654e+08	1.93286e+08	2.0572e+08	1.83042e+08	1.62687e+08	2.14848e+08	1.89698e+08	1.84903e+08	1.67923e+08	1.89924e+08	2.28466e+08	1.43258e+08	1.58829e+08	1.63567e+08	1.46226e+08	1.61254e+08	1.49475e+08	1.68317e+08	1.73902e+08	1.38574e+08	1.70345e+08	1.72628e+08	1.90042e+08	1.71185e+08	1.64346e+08	1.80382e+08	2.51811e+08	1.79448e+08	1.79552e+08	1.68006e+08	1.69213e+08	2.58584e+08	1.8692e+08	2.07522e+08	1.62544e+08	2.06833e+08	1.61922e+08	1.92108e+08	1.428e+08
sp|O15042-2|SR140_HUMAN;sp|O15042|SR140_HUMAN;tr|E7ET15|E7ET15_HUMAN;sp|O15042-3|SR140_HUMAN;tr|H0Y8D9|H0Y8D9_HUMAN;tr|E7EW00|E7EW00_HUMAN;tr|H7C4V2|H7C4V2_HUMAN;tr|C9J5L1|C9J5L1_HUMAN;tr|U3KPT1|U3KPT1_HUMAN;tr|C9JDJ7|C9JDJ7_HUMAN	sp|O15042-2|SR140_HUMAN;sp|O15042|SR140_HUMAN;tr|E7ET15|E7ET15_HUMAN;sp|O15042-3|SR140_HUMAN	sp|O15042-2|SR140_HUMAN Isoform 2 of U2 snRNP-associated SURP motif-containing protein OS=Homo sapiens OX=9606 GN=U2SURP;sp|O15042|SR140_HUMAN U2 snRNP-associated SURP motif-containing protein OS=Homo sapiens OX=9606 GN=U2SURP PE=1 SV=2;tr|E7ET15|E7ET15_HU	O15042;E7ET15;H0Y8D9;E7EW00;H7C4V2;C9J5L1;U3KPT1;C9JDJ7	U2SURP;KIAA0332;SR140	3.83447e+08	2.97664e+08	2.71469e+08	2.88925e+08	3.11169e+08	3.5588e+08	3.00666e+08	3.2781e+08	3.84898e+08	2.85632e+08	4.04519e+08	4.02008e+08	3.81528e+08	2.58723e+08	3.85758e+08	3.65991e+08	2.96425e+08	2.8744e+08	2.69717e+08	2.82206e+08	2.80353e+08	2.25698e+08	2.53814e+08	2.66549e+08	2.56004e+08	2.60331e+08	2.65898e+08	3.11843e+08	2.47094e+08	3.21192e+08	3.21324e+08	3.20057e+08	2.90075e+08	3.62317e+08	2.59961e+08	3.27656e+08	3.19354e+08	3.7558e+08	3.51429e+08	2.43497e+08	3.44358e+08	2.60181e+08	3.08255e+08	2.36189e+08
sp|O15047|SET1A_HUMAN;tr|A0A804HLA6|A0A804HLA6_HUMAN;tr|C9J2Z9|C9J2Z9_HUMAN	sp|O15047|SET1A_HUMAN	sp|O15047|SET1A_HUMAN Histone-lysine N-methyltransferase SETD1A OS=Homo sapiens OX=9606 GN=SETD1A PE=1 SV=3	O15047;A0A804HLA6;C9J2Z9	SETD1A;KIAA0339;KMT2F;SET1;SET1A	1.80223e+07	1.63326e+07	1.33657e+07	2.17315e+07	2.4462e+07	1.80447e+07	2.17684e+07	1.87665e+07	2.50687e+07	1.78353e+07	1.52666e+07	2.04004e+07	2.61077e+07	1.57529e+07	2.09145e+07	2.23346e+07	1.88482e+07	1.62076e+07	1.48918e+07	1.78704e+07	1.62085e+07	1.11062e+07	1.49655e+07	1.25655e+07	1.36144e+07	1.71217e+07	1.71824e+07	1.81186e+07	1.76071e+07	1.89735e+07	1.9058e+07	2.12337e+07	2.1848e+07	2.58494e+07	1.44335e+07	1.85725e+07	2.38309e+07	2.2938e+07	1.86939e+07	1.43479e+07	1.79484e+07	1.61931e+07	1.97124e+07	1.29469e+07
sp|O15056|SYNJ2_HUMAN;sp|O15056-2|SYNJ2_HUMAN;tr|A0A1W2PR85|A0A1W2PR85_HUMAN;sp|O15056-3|SYNJ2_HUMAN;tr|E7ER60|E7ER60_HUMAN;tr|H7BY56|H7BY56_HUMAN;tr|H0YEV8|H0YEV8_HUMAN;tr|Q5TA15|Q5TA15_HUMAN	sp|O15056|SYNJ2_HUMAN;sp|O15056-2|SYNJ2_HUMAN;tr|A0A1W2PR85|A0A1W2PR85_HUMAN;sp|O15056-3|SYNJ2_HUMAN;tr|E7ER60|E7ER60_HUMAN	sp|O15056|SYNJ2_HUMAN Synaptojanin-2 OS=Homo sapiens OX=9606 GN=SYNJ2 PE=1 SV=3;sp|O15056-2|SYNJ2_HUMAN Isoform 2B1 of Synaptojanin-2 OS=Homo sapiens OX=9606 GN=SYNJ2;tr|A0A1W2PR85|A0A1W2PR85_HUMAN Phosphoinositide 5-phosphatase OS=Homo sapiens OX=9606 GN=	O15056;A0A1W2PR85;E7ER60;H7BY56;H0YEV8;Q5TA15	SYNJ2;KIAA0348	6.9231e+06	2.46256e+07	2.20325e+07	2.12205e+07	1.42381e+07	1.12516e+07	1.96374e+07	7.97793e+06	1.33936e+07	1.95593e+07	1.06284e+07	1.15557e+07	1.34113e+07	2.04727e+07	1.21417e+07	1.01661e+07	2.12688e+07	1.95416e+07	2.01509e+07	1.80014e+07	2.24994e+07	2.05899e+07	2.11298e+07	2.11338e+07	2.34941e+07	2.12003e+07	2.05896e+07	1.25815e+07	2.12497e+07	1.44943e+07	1.29101e+07	1.20081e+07	1.86445e+07	1.26591e+07	2.10824e+07	1.6003e+07	9.85428e+06	1.2261e+07	1.11091e+07	1.88985e+07	1.03664e+07	2.3609e+07	1.89378e+07	2.22817e+07
sp|O15061|SYNEM_HUMAN;tr|A0A075B7B1|A0A075B7B1_HUMAN;sp|O15061-2|SYNEM_HUMAN;tr|H0YL34|H0YL34_HUMAN;tr|C9JIE4|C9JIE4_HUMAN;sp|O15061-3|SYNEM_HUMAN	sp|O15061|SYNEM_HUMAN;tr|A0A075B7B1|A0A075B7B1_HUMAN;sp|O15061-2|SYNEM_HUMAN;tr|H0YL34|H0YL34_HUMAN	sp|O15061|SYNEM_HUMAN Synemin OS=Homo sapiens OX=9606 GN=SYNM PE=1 SV=2;tr|A0A075B7B1|A0A075B7B1_HUMAN Desmuslin, isoform CRA_a OS=Homo sapiens OX=9606 GN=SYNM PE=1 SV=1;sp|O15061-2|SYNEM_HUMAN Isoform 2 of Synemin OS=Homo sapiens OX=9606 GN=SYNM;tr|H0YL34	O15061;A0A075B7B1;H0YL34;C9JIE4	SYNM;DMN;KIAA0353;SYN;hCG_28262	4.91486e+07	4.20533e+07	6.7895e+07	4.51874e+07	9.09541e+07	9.56875e+07	4.89382e+07	8.1737e+07	5.40549e+07	4.19054e+07	8.72407e+07	7.54984e+07	4.96231e+07	6.41624e+07	4.6001e+07	8.71264e+07	4.12781e+07	4.40098e+07	6.03741e+07	3.69212e+07	8.15266e+07	3.65908e+07	3.27796e+07	3.03235e+07	5.70138e+07	5.54961e+07	5.44001e+07	3.64066e+07	3.55305e+07	6.92609e+07	3.72366e+07	8.0632e+07	4.02229e+07	5.32324e+07	3.52634e+07	6.75488e+07	7.66867e+07	5.04456e+07	9.03011e+07	2.8552e+07	8.55566e+07	3.77002e+07	4.06077e+07	5.83893e+07
sp|O15066|KIF3B_HUMAN;sp|O15066-2|KIF3B_HUMAN	sp|O15066|KIF3B_HUMAN	sp|O15066|KIF3B_HUMAN Kinesin-like protein KIF3B OS=Homo sapiens OX=9606 GN=KIF3B PE=1 SV=1	O15066	KIF3B;KIAA0359	1.85262e+06	2.97473e+06	4.71659e+06	2.8634e+06	2.19956e+06	2.9067e+06	2.21999e+06	458325	1.2911e+06	2.7158e+06	2.44736e+06	3.34e+06	3.14623e+06	3.73918e+06	2.82448e+06	2.44144e+06	2.91682e+06	1.54053e+06	3.21692e+06	3.83294e+06	3.7118e+06	3.05563e+06	3.28189e+06	2.72011e+06	4.13664e+06	3.56203e+06	4.08366e+06	1.94447e+06	3.4663e+06	3.32558e+06	2.82449e+06	1.56561e+06	3.21794e+06	2.65626e+06	3.02601e+06	2.94561e+06	1.46792e+06	2.21113e+06	1.90998e+06	3.78557e+06	2.03444e+06	3.97714e+06	2.6359e+06	1.53745e+06
sp|O15067|PUR4_HUMAN;tr|H0YGH1|H0YGH1_HUMAN;tr|J3QSG0|J3QSG0_HUMAN;tr|J3QSH6|J3QSH6_HUMAN;tr|J3KT98|J3KT98_HUMAN;tr|J3KTQ5|J3KTQ5_HUMAN;tr|J3KTL4|J3KTL4_HUMAN;tr|J3QL39|J3QL39_HUMAN	sp|O15067|PUR4_HUMAN	sp|O15067|PUR4_HUMAN Phosphoribosylformylglycinamidine synthase OS=Homo sapiens OX=9606 GN=PFAS PE=1 SV=4	O15067;H0YGH1;J3QSG0;J3QSH6;J3KT98;J3KTQ5;J3KTL4;J3QL39	PFAS;KIAA0361	183060000	537710000	725850000	370930000	303130000	272540000	369300000	151380000	164740000	554920000	239990000	325310000	301630000	483630000	299800000	143950000	572630000	579690000	467980000	568170000	617450000	513630000	6.41757e+08	6.87921e+08	6.4438e+08	5.01599e+08	4.91923e+08	3.17104e+08	6.232e+08	3.32109e+08	3.23532e+08	1.7839e+08	3.6456e+08	1.74455e+08	5.72495e+08	3.4338e+08	1.75847e+08	1.79208e+08	2.7977e+08	7.04298e+08	2.60739e+08	5.56189e+08	3.7567e+08	8.58228e+08
sp|O15069|NACAD_HUMAN	sp|O15069|NACAD_HUMAN	sp|O15069|NACAD_HUMAN NAC-alpha domain-containing protein 1 OS=Homo sapiens OX=9606 GN=NACAD PE=1 SV=3	O15069	NACAD;KIAA0363	241917	5.49181e+06	2.69972e+06	4.97515e+06	3.66236e+06	2.89464e+06	3.91128e+06	2.463e+06	2.1705e+06	5.29583e+06	1.25464e+06	2.11253e+06	3.90936e+06	5.75265e+06	1.93524e+06	1.57916e+06	5.13366e+06	5.47308e+06	6.98513e+06	7.44011e+06	3.85244e+06	5.93126e+06	3.5799e+06	7.64461e+06	4.66276e+06	1.87943e+07	1.52989e+06	3.55897e+06	3.5135e+06	6.72692e+06	2.01155e+06	2.74988e+06	8.57116e+06	4.98776e+06	9.51191e+06	3.63255e+06	1.73171e+06	7.32963e+06	1.66391e+06	4.09873e+06	3.66307e+06	9.85322e+06	4.82864e+06	3.17545e+06
tr|Q5VZY9|Q5VZY9_HUMAN;sp|O15075-2|DCLK1_HUMAN;sp|O15075|DCLK1_HUMAN	tr|Q5VZY9|Q5VZY9_HUMAN;sp|O15075-2|DCLK1_HUMAN;sp|O15075|DCLK1_HUMAN	tr|Q5VZY9|Q5VZY9_HUMAN Serine/threonine-protein kinase DCLK1 OS=Homo sapiens OX=9606 GN=DCLK1 PE=1 SV=1;sp|O15075-2|DCLK1_HUMAN Isoform 1 of Serine/threonine-protein kinase DCLK1 OS=Homo sapiens OX=9606 GN=DCLK1;sp|O15075|DCLK1_HUMAN Serine/threonine-prote	Q5VZY9;O15075	DCLK1;DCAMKL1;DCDC3A;KIAA0369	1.18001e+06	2.48974e+06	6.88635e+06	2.27608e+06	2.84976e+06	1.52194e+06	1.21182e+06	1.40201e+06	1.32078e+06	2.21851e+06	3.13728e+06	2.73901e+06	678822	2.37057e+06	2.48614e+06	1.63206e+06	1.14312e+06	3.14242e+06	3.15939e+06	2.02283e+06	5.6688e+06	3.79119e+06	2.14527e+06	2.89594e+06	5.1501e+06	1.91865e+06	3.0665e+06	2.69499e+06	2.59384e+06	1.59752e+06	1.92031e+06	1.28026e+06	2.36762e+06	1.21243e+06	2.68512e+06	2.11598e+06	3.24471e+06	1.2148e+06	2.27903e+06	2.66072e+06	1.13829e+06	1.58481e+06	3.63178e+06	5.41446e+06
sp|O15084|ANR28_HUMAN;sp|O15084-4|ANR28_HUMAN;sp|O15084-1|ANR28_HUMAN;sp|O15084-2|ANR28_HUMAN;tr|B4DIW9|B4DIW9_HUMAN	sp|O15084|ANR28_HUMAN;sp|O15084-4|ANR28_HUMAN;sp|O15084-1|ANR28_HUMAN;sp|O15084-2|ANR28_HUMAN;tr|B4DIW9|B4DIW9_HUMAN	sp|O15084|ANR28_HUMAN Serine/threonine-protein phosphatase 6 regulatory ankyrin repeat subunit A OS=Homo sapiens OX=9606 GN=ANKRD28 PE=1 SV=5;sp|O15084-4|ANR28_HUMAN Isoform 4 of Serine/threonine-protein phosphatase 6 regulatory ankyrin repeat subunit A OS	O15084;B4DIW9	ANKRD28;KIAA0379	3.33357e+06	1.36591e+07	3.78798e+07	1.87946e+07	3.48399e+06	1.44585e+07	1.43018e+07	3.03115e+06	6.72454e+06	1.33509e+07	1.3215e+07	1.42776e+07	5.41901e+06	1.97433e+07	1.1741e+07	1.84527e+06	2.32475e+07	1.28589e+07	2.66506e+07	1.81721e+07	2.77375e+07	1.05922e+07	2.0355e+07	2.58315e+07	2.56842e+07	1.78265e+07	1.72065e+07	1.19829e+07	1.91619e+07	9.7904e+06	1.23161e+07	4.69129e+06	1.21004e+07	6.64267e+06	1.54342e+07	1.02846e+07	5.45571e+06	7.4133e+06	8.56072e+06	2.92848e+07	9.54986e+06	1.46939e+07	1.59001e+07	2.96954e+07
sp|O15091|MRPP3_HUMAN;sp|O15091-2|MRPP3_HUMAN;sp|O15091-4|MRPP3_HUMAN;sp|O15091-3|MRPP3_HUMAN;tr|A0A0A0MTQ0|A0A0A0MTQ0_HUMAN	sp|O15091|MRPP3_HUMAN;sp|O15091-2|MRPP3_HUMAN;sp|O15091-4|MRPP3_HUMAN	sp|O15091|MRPP3_HUMAN Mitochondrial ribonuclease P catalytic subunit OS=Homo sapiens OX=9606 GN=PRORP PE=1 SV=2;sp|O15091-2|MRPP3_HUMAN Isoform 2 of Mitochondrial ribonuclease P catalytic subunit OS=Homo sapiens OX=9606 GN=PRORP;sp|O15091-4|MRPP3_HUMAN Iso	O15091;A0A0A0MTQ0	PRORP;KIAA0391;MRPP3	4.76037e+07	2.82549e+07	4.26531e+07	3.15412e+07	2.38924e+07	5.16779e+07	3.06765e+07	5.59564e+07	4.35135e+07	3.46697e+07	6.83458e+07	4.78586e+07	3.41063e+07	4.01359e+07	4.30297e+07	6.4147e+07	3.49101e+07	2.72801e+07	4.10643e+07	2.94802e+07	3.35414e+07	3.48493e+07	3.60264e+07	3.72608e+07	3.31246e+07	3.86699e+07	3.55133e+07	3.94606e+07	3.34391e+07	3.20861e+07	3.77852e+07	6.25549e+07	3.28065e+07	4.21261e+07	3.52981e+07	3.50749e+07	6.71611e+07	4.38103e+07	5.50583e+07	3.51171e+07	6.22869e+07	3.20405e+07	4.23045e+07	3.7968e+07
sp|O15111|IKKA_HUMAN	sp|O15111|IKKA_HUMAN	sp|O15111|IKKA_HUMAN Inhibitor of nuclear factor kappa-B kinase subunit alpha OS=Homo sapiens OX=9606 GN=CHUK PE=1 SV=2	O15111	CHUK;IKKA;TCF16	5.93415e+06	7.69513e+06	1.20243e+07	6.11033e+06	1.29247e+07	414202	3.35173e+06	1.21423e+07	2.58998e+06	5.87859e+06	5.26369e+06	7.39787e+06	3.45563e+06	1.14756e+07	6.57357e+06	2.19318e+07	1.32523e+07	8.63329e+06	7.01413e+06	8.46846e+06	8.10579e+06	6.67174e+06	9.70585e+06	1.17064e+07	1.37597e+07	7.25497e+06	7.15703e+06	5.17118e+06	1.09332e+07	4.35025e+06	6.56472e+06	3.23112e+06	7.10588e+06	4.86523e+06	8.77217e+06	6.76487e+06	1.04985e+07	496999	9.14971e+06	7.43015e+06	9.2767e+06	5.99268e+06	5.98287e+06	1.3509e+07
sp|O15116|LSM1_HUMAN;tr|E5RJ47|E5RJ47_HUMAN;tr|E5RH18|E5RH18_HUMAN	sp|O15116|LSM1_HUMAN	sp|O15116|LSM1_HUMAN U6 snRNA-associated Sm-like protein LSm1 OS=Homo sapiens OX=9606 GN=LSM1 PE=1 SV=1	O15116;E5RJ47;E5RH18	LSM1;CASM	5.45102e+06	1.67375e+06	6.95348e+06	8.79227e+06	2.39987e+06	6.73222e+06	7.36152e+06	4.76088e+06	1.70108e+06	8.359e+06	5.80146e+06	3.73367e+06	903900	1.0448e+07	1.33215e+06	3.22306e+06	7.08741e+06	2.23296e+06	1.01282e+07	3.93356e+06	4.26714e+06	1.02189e+07	5.6779e+06	4.31705e+06	7.11214e+06	7.02138e+06	8.9598e+06	5.96978e+06	4.8894e+06	5.3225e+06	9.02735e+06	2.55142e+06	4.15361e+06	3.31717e+06	6.92001e+06	5.88649e+06	2.66197e+06	1.48777e+06	3.87809e+06	4.82589e+06	4.35968e+06	7.99797e+06	2.80625e+06	5.54297e+06
sp|O15118|NPC1_HUMAN;sp|O15118-2|NPC1_HUMAN;tr|K7EQ23|K7EQ23_HUMAN	sp|O15118|NPC1_HUMAN;sp|O15118-2|NPC1_HUMAN;tr|K7EQ23|K7EQ23_HUMAN	sp|O15118|NPC1_HUMAN NPC intracellular cholesterol transporter 1 OS=Homo sapiens OX=9606 GN=NPC1 PE=1 SV=2;sp|O15118-2|NPC1_HUMAN Isoform 2 of NPC intracellular cholesterol transporter 1 OS=Homo sapiens OX=9606 GN=NPC1;tr|K7EQ23|K7EQ23_HUMAN NPC intracellu	O15118;K7EQ23	NPC1	445550	1.71e+07	4.60611e+07	2.91777e+07	2.55426e+06	5.39144e+07	2.63677e+07	6.56241e+07	1.2277e+06	2.73345e+07	5.42492e+07	727370	1.02998e+06	5.81885e+07	585674	6.88331e+07	1.51629e+07	2.04526e+07	5.76183e+07	1.65574e+07	3.39823e+07	2.36913e+07	2.49889e+07	2.26683e+07	4.83041e+07	5.45968e+07	6.10702e+07	828686	2.74796e+07	725594	1.17611e+06	7.20023e+07	2.67429e+07	721099	2.23732e+07	739530	7.58824e+07	187461	5.06111e+07	1.82312e+07	5.5272e+07	2.47427e+07	2.50701e+07	6.00257e+07
sp|O15121|DEGS1_HUMAN;tr|E7EMA0|E7EMA0_HUMAN	sp|O15121|DEGS1_HUMAN	sp|O15121|DEGS1_HUMAN Sphingolipid delta(4)-desaturase DES1 OS=Homo sapiens OX=9606 GN=DEGS1 PE=1 SV=1	O15121;E7EMA0	DEGS1;DES1;MLD;MIG15	3.61526e+07	1.2097e+07	1.3055e+07	2.39869e+07	2.82669e+07	7.6969e+07	2.10071e+07	4.84871e+07	3.10575e+07	1.99129e+07	6.55913e+07	3.37897e+07	1.38261e+07	1.90495e+07	1.51511e+07	5.27435e+07	1.50318e+07	1.23796e+07	2.226e+07	1.6923e+07	1.41244e+07	1.9036e+07	1.31915e+07	8.62755e+06	1.55648e+07	1.93051e+07	1.91388e+07	2.24325e+07	1.18834e+07	3.0441e+07	2.53533e+07	4.65636e+07	1.90958e+07	3.48746e+07	1.8637e+07	3.04288e+07	4.80474e+07	3.3716e+07	5.76621e+07	1.00156e+07	5.36228e+07	1.56788e+07	1.8623e+07	2.16149e+07
sp|O15126|SCAM1_HUMAN;sp|O15126-2|SCAM1_HUMAN;tr|A0A087WXB0|A0A087WXB0_HUMAN;tr|A0A087WTX8|A0A087WTX8_HUMAN;tr|A0A087WU14|A0A087WU14_HUMAN	sp|O15126|SCAM1_HUMAN;sp|O15126-2|SCAM1_HUMAN;tr|A0A087WXB0|A0A087WXB0_HUMAN	sp|O15126|SCAM1_HUMAN Secretory carrier-associated membrane protein 1 OS=Homo sapiens OX=9606 GN=SCAMP1 PE=1 SV=2;sp|O15126-2|SCAM1_HUMAN Isoform 2 of Secretory carrier-associated membrane protein 1 OS=Homo sapiens OX=9606 GN=SCAMP1;tr|A0A087WXB0|A0A087WXB	O15126;A0A087WXB0;A0A087WTX8;A0A087WU14	SCAMP1;SCAMP	1.05926e+08	8.01066e+07	5.00218e+07	1.06446e+08	1.33482e+08	1.12663e+08	1.23392e+08	9.74928e+07	1.10455e+08	9.57006e+07	7.51043e+07	8.3611e+07	1.08958e+08	9.57326e+07	6.31883e+07	8.60353e+07	7.02925e+07	9.39964e+07	9.80209e+07	6.94676e+07	7.41386e+07	6.94091e+07	5.84735e+07	4.40882e+07	7.82909e+07	8.45555e+07	1.09681e+08	8.16882e+07	4.51432e+07	1.29879e+08	1.26029e+08	1.05806e+08	1.12424e+08	1.19778e+08	7.58461e+07	1.25804e+08	9.17812e+07	1.22534e+08	1.28591e+08	7.43774e+07	1.34678e+08	9.79158e+07	6.76291e+07	8.63741e+07
sp|O15127|SCAM2_HUMAN;tr|H3BV04|H3BV04_HUMAN;tr|H3BN93|H3BN93_HUMAN;tr|H3BUB6|H3BUB6_HUMAN;tr|H3BPL9|H3BPL9_HUMAN	sp|O15127|SCAM2_HUMAN	sp|O15127|SCAM2_HUMAN Secretory carrier-associated membrane protein 2 OS=Homo sapiens OX=9606 GN=SCAMP2 PE=1 SV=2	O15127;H3BV04;H3BN93;H3BUB6;H3BPL9	SCAMP2	1.59703e+07	7.1671e+06	6.1555e+06	1.52161e+07	1.73159e+07	1.61921e+07	1.57014e+07	1.56691e+07	1.5386e+07	9.99177e+06	1.36189e+07	8.76099e+06	1.06233e+07	1.1615e+07	7.06832e+06	1.97138e+07	1.68684e+07	7.27319e+06	9.72438e+06	1.23889e+07	7.33202e+06	1.23141e+07	3.87164e+06	5.89956e+06	1.06193e+07	1.46401e+07	1.12622e+07	9.94419e+06	7.67933e+06	1.31838e+07	1.42168e+07	2.17746e+07	1.44083e+07	1.60717e+07	8.26356e+06	1.10209e+07	2.0356e+07	1.62632e+07	1.68168e+07	9.34291e+06	2.44736e+07	9.65749e+06	1.15192e+07	1.65055e+07
sp|O15143|ARC1B_HUMAN;tr|C9JEY1|C9JEY1_HUMAN;tr|C9K057|C9K057_HUMAN;tr|F8VXW2|F8VXW2_HUMAN;tr|C9JBJ7|C9JBJ7_HUMAN;tr|C9JTT6|C9JTT6_HUMAN;tr|C9JM51|C9JM51_HUMAN;tr|F8WEB3|F8WEB3_HUMAN	sp|O15143|ARC1B_HUMAN;tr|C9JEY1|C9JEY1_HUMAN;tr|C9K057|C9K057_HUMAN	sp|O15143|ARC1B_HUMAN Actin-related protein 2/3 complex subunit 1B OS=Homo sapiens OX=9606 GN=ARPC1B PE=1 SV=3;tr|C9JEY1|C9JEY1_HUMAN Actin-related protein 2/3 complex subunit 1B (Fragment) OS=Homo sapiens OX=9606 GN=ARPC1B PE=1 SV=2;tr|C9K057|C9K057_HUMAN	O15143;C9JEY1;C9K057;F8VXW2;C9JBJ7;C9JTT6;C9JM51;F8WEB3	ARPC1B;ARC41	6.13711e+07	9.19739e+07	1.00625e+08	9.81002e+07	7.64522e+07	5.42966e+07	9.82236e+07	3.83515e+07	6.24437e+07	1.14621e+08	5.13437e+07	6.88108e+07	7.92646e+07	1.12504e+08	6.71583e+07	4.62669e+07	8.05328e+07	1.03946e+08	1.10618e+08	9.70528e+07	1.04186e+08	8.81622e+07	106410000	104760000	113380000	118930000	119680000	77279000	102670000	85019000	75193000	52281000	75592000	62877000	98846000	79920000	48808000	64365000	56144000	95285000	59629000	101330000	83676000	113010000
sp|O15144|ARPC2_HUMAN;tr|H7C3F9|H7C3F9_HUMAN;tr|C9JTV5|C9JTV5_HUMAN;tr|G5E9J0|G5E9J0_HUMAN;tr|G5E9S7|G5E9S7_HUMAN	sp|O15144|ARPC2_HUMAN	sp|O15144|ARPC2_HUMAN Actin-related protein 2/3 complex subunit 2 OS=Homo sapiens OX=9606 GN=ARPC2 PE=1 SV=1	O15144;H7C3F9;C9JTV5;G5E9J0;G5E9S7	ARPC2;ARC34;PRO2446;hCG_16304	2.23097e+08	2.91947e+08	4.86371e+08	2.13747e+08	1.37665e+08	2.03106e+08	2.22281e+08	1.41643e+08	1.78944e+08	3.357e+08	3.10098e+08	2.80578e+08	1.75144e+08	3.29926e+08	3.1369e+08	1.79627e+08	1.95329e+08	2.27743e+08	2.92689e+08	2.28247e+08	2.71065e+08	3.28813e+08	3.69782e+08	3.0005e+08	3.41608e+08	2.47543e+08	2.18585e+08	2.53538e+08	3.26587e+08	1.81407e+08	2.22363e+08	1.54611e+08	1.78783e+08	1.81456e+08	2.59996e+08	2.00584e+08	1.60775e+08	1.77258e+08	1.95483e+08	2.60353e+08	2.33627e+08	2.39987e+08	2.16381e+08	3.64038e+08
sp|O15145|ARPC3_HUMAN;tr|C9JZD1|C9JZD1_HUMAN;tr|F8VR50|F8VR50_HUMAN	sp|O15145|ARPC3_HUMAN	sp|O15145|ARPC3_HUMAN Actin-related protein 2/3 complex subunit 3 OS=Homo sapiens OX=9606 GN=ARPC3 PE=1 SV=3	O15145;C9JZD1;F8VR50	ARPC3;ARC21	1.65546e+08	2.18712e+08	2.21342e+08	1.88328e+08	1.50656e+08	1.96857e+08	2.11423e+08	1.21653e+08	1.82474e+08	2.25946e+08	1.55982e+08	1.97859e+08	1.87282e+08	1.95983e+08	1.85126e+08	1.30343e+08	2.01223e+08	2.23887e+08	2.20437e+08	1.78905e+08	2.28868e+08	2.52427e+08	2.55168e+08	1.88509e+08	3.0027e+08	1.94948e+08	2.12344e+08	1.96348e+08	2.88686e+08	1.96492e+08	1.89938e+08	1.47461e+08	1.96888e+08	1.6811e+08	2.25193e+08	1.76915e+08	1.4192e+08	1.55493e+08	1.92998e+08	2.17827e+08	2.06088e+08	2.15954e+08	1.66894e+08	2.78694e+08
sp|O15155-2|BET1_HUMAN;tr|A0A3B3IU16|A0A3B3IU16_HUMAN;tr|C9JTT8|C9JTT8_HUMAN;sp|O15155|BET1_HUMAN;tr|Q68DU7|Q68DU7_HUMAN;tr|H7C1N3|H7C1N3_HUMAN	sp|O15155-2|BET1_HUMAN;tr|A0A3B3IU16|A0A3B3IU16_HUMAN;tr|C9JTT8|C9JTT8_HUMAN;sp|O15155|BET1_HUMAN;tr|Q68DU7|Q68DU7_HUMAN;tr|H7C1N3|H7C1N3_HUMAN	sp|O15155-2|BET1_HUMAN Isoform 2 of BET1 homolog OS=Homo sapiens OX=9606 GN=BET1;tr|A0A3B3IU16|A0A3B3IU16_HUMAN BET1 homolog OS=Homo sapiens OX=9606 GN=BET1 PE=1 SV=1;tr|C9JTT8|C9JTT8_HUMAN BET1 homolog OS=Homo sapiens OX=9606 GN=BET1 PE=1 SV=1;sp|O15155|B	O15155;A0A3B3IU16;C9JTT8;Q68DU7;H7C1N3	BET1;DKFZp781C0425	5.6148e+06	261453	559514	1.95035e+06	565330	1.16605e+07	829531	6.86154e+06	1.60855e+06	2.01567e+06	1.34326e+07	1.18839e+06	3.57199e+06	1.01483e+06	1.38452e+06	1.89542e+06	1.03344e+06	288018	2.34004e+06	1.05745e+06	1.15894e+06	6.60139e+06	1.92694e+06	407062	9343700	779895	1.17049e+06	11896000	1.41949e+06	1.00102e+06	678929	862758	1.66753e+06	970685	7069400	1.57358e+06	1.6404e+06	13590000	21180000	3.92047e+06	1.03617e+06	674215	699630	9773500
sp|O15156|ZBT7B_HUMAN;sp|O15156-2|ZBT7B_HUMAN	sp|O15156|ZBT7B_HUMAN;sp|O15156-2|ZBT7B_HUMAN	sp|O15156|ZBT7B_HUMAN Zinc finger and BTB domain-containing protein 7B OS=Homo sapiens OX=9606 GN=ZBTB7B PE=1 SV=2;sp|O15156-2|ZBT7B_HUMAN Isoform 2 of Zinc finger and BTB domain-containing protein 7B OS=Homo sapiens OX=9606 GN=ZBTB7B	O15156	ZBTB7B;ZBTB15;ZFP67;ZNF857B	3.17157e+07	2.74267e+07	1.57093e+07	1.86648e+07	3.38891e+07	1.72269e+07	1.80403e+07	1.55669e+07	3.4878e+07	1.83895e+07	1.11385e+07	2.51072e+07	2.67823e+07	1.71234e+07	2.70765e+07	1.57435e+07	1.53031e+07	1.76957e+07	1.59001e+07	1.66176e+07	1.81095e+07	1.6498e+07	1.45742e+07	1.26958e+07	1.82345e+07	2.1942e+07	2.26469e+07	2.64576e+07	1.90146e+07	2.74119e+07	2.38107e+07	1.65838e+07	1.75015e+07	3.02725e+07	1.69975e+07	2.61975e+07	1.47032e+07	3.18834e+07	1.13718e+07	1.34265e+07	1.17458e+07	1.61378e+07	1.89362e+07	1.74285e+07
sp|O15160|RPAC1_HUMAN;tr|A0A2R8YEZ4|A0A2R8YEZ4_HUMAN;sp|O15160-2|RPAC1_HUMAN;tr|A0A2R8Y5D3|A0A2R8Y5D3_HUMAN;tr|A0A2R8YEY5|A0A2R8YEY5_HUMAN;tr|E7EQB9|E7EQB9_HUMAN;tr|A0A2R8Y8D6|A0A2R8Y8D6_HUMAN;tr|D6RDJ3|D6RDJ3_HUMAN;tr|H0Y723|H0Y723_HUMAN	sp|O15160|RPAC1_HUMAN;tr|A0A2R8YEZ4|A0A2R8YEZ4_HUMAN;sp|O15160-2|RPAC1_HUMAN;tr|A0A2R8Y5D3|A0A2R8Y5D3_HUMAN;tr|A0A2R8YEY5|A0A2R8YEY5_HUMAN;tr|E7EQB9|E7EQB9_HUMAN	sp|O15160|RPAC1_HUMAN DNA-directed RNA polymerases I and III subunit RPAC1 OS=Homo sapiens OX=9606 GN=POLR1C PE=1 SV=1;tr|A0A2R8YEZ4|A0A2R8YEZ4_HUMAN DNA-directed RNA polymerases I and III subunit RPAC1 OS=Homo sapiens OX=9606 GN=POLR1C PE=1 SV=1;sp|O15160	O15160;A0A2R8YEZ4;A0A2R8Y5D3;A0A2R8YEY5;E7EQB9;A0A2R8Y8D6;D6RDJ3;H0Y723	POLR1C;POLR1E	8.23051e+07	7.66344e+07	7.69852e+07	6.15007e+07	7.54892e+07	8.4806e+07	6.8353e+07	8.28642e+07	8.64737e+07	7.12377e+07	1.13873e+08	7.71362e+07	6.53149e+07	6.50164e+07	6.32817e+07	8.79867e+07	7.28299e+07	7.51189e+07	7.03314e+07	7.34914e+07	6.65306e+07	7.42601e+07	7.25357e+07	7.41693e+07	6.83136e+07	6.92911e+07	7.9071e+07	6.47342e+07	6.83161e+07	7.58499e+07	6.79368e+07	9.34951e+07	5.68824e+07	8.66484e+07	8.03665e+07	7.42498e+07	9.618e+07	8.41397e+07	9.38894e+07	7.34083e+07	1.05359e+08	7.78334e+07	6.49935e+07	7.51292e+07
sp|O15164|TIF1A_HUMAN;sp|O15164-2|TIF1A_HUMAN	sp|O15164|TIF1A_HUMAN;sp|O15164-2|TIF1A_HUMAN	sp|O15164|TIF1A_HUMAN Transcription intermediary factor 1-alpha OS=Homo sapiens OX=9606 GN=TRIM24 PE=1 SV=3;sp|O15164-2|TIF1A_HUMAN Isoform Short of Transcription intermediary factor 1-alpha OS=Homo sapiens OX=9606 GN=TRIM24	O15164	TRIM24;RNF82;TIF1;TIF1A	3.32568e+07	3.0611e+07	2.43439e+07	2.85492e+07	3.72768e+07	4.3442e+07	3.0968e+07	4.50811e+07	4.49792e+07	2.51004e+07	4.31006e+07	4.10407e+07	4.64165e+07	2.67889e+07	3.69829e+07	4.96539e+07	2.87829e+07	2.91107e+07	2.3378e+07	2.85278e+07	2.9069e+07	1.91524e+07	2.68648e+07	2.67026e+07	2.28137e+07	2.73231e+07	2.79705e+07	3.58637e+07	2.78209e+07	4.36415e+07	3.88848e+07	4.71385e+07	3.0605e+07	4.23891e+07	2.81171e+07	4.27373e+07	4.99695e+07	4.24473e+07	4.35375e+07	2.78531e+07	4.43263e+07	2.69385e+07	3.0974e+07	2.31681e+07
sp|O15173|PGRC2_HUMAN;sp|O15173-2|PGRC2_HUMAN;tr|U3KQM0|U3KQM0_HUMAN;tr|U3KPU8|U3KPU8_HUMAN	sp|O15173|PGRC2_HUMAN;sp|O15173-2|PGRC2_HUMAN;tr|U3KQM0|U3KQM0_HUMAN	sp|O15173|PGRC2_HUMAN Membrane-associated progesterone receptor component 2 OS=Homo sapiens OX=9606 GN=PGRMC2 PE=1 SV=1;sp|O15173-2|PGRC2_HUMAN Isoform 2 of Membrane-associated progesterone receptor component 2 OS=Homo sapiens OX=9606 GN=PGRMC2;tr|U3KQM0|U	O15173;U3KQM0;U3KPU8	PGRMC2;DG6;PMBP;hCG_16401	6.06997e+08	2.31363e+08	2.60143e+08	4.25899e+08	4.39965e+08	5.91749e+08	4.11475e+08	4.90764e+08	5.2017e+08	3.17668e+08	4.16971e+08	4.09179e+08	2.33184e+08	3.53324e+08	1.90142e+08	4.88004e+08	3.0046e+08	250391280	3.53996e+08	3.02745e+08	2.55366e+08	3.45404e+08	2.0306e+08	2.16822e+08	2.81798e+08	3.7695e+08	3.71282e+08	2.42099e+08	1.98595e+08	3.57007e+08	3.45364e+08	4.4098e+08	3.50313e+08	4.72891e+08	3.18017e+08	4.07057e+08	3.79888e+08	4.66296e+08	4.35094e+08	2.23832e+08	4.16314e+08	3.49416e+08	4.45899e+08	2.87644e+08
tr|E5RK82|E5RK82_HUMAN;sp|O15182|CETN3_HUMAN;tr|E5RJF8|E5RJF8_HUMAN;tr|H0YBL5|H0YBL5_HUMAN;tr|E5RH67|E5RH67_HUMAN;tr|E5RFM2|E5RFM2_HUMAN	tr|E5RK82|E5RK82_HUMAN;sp|O15182|CETN3_HUMAN;tr|E5RJF8|E5RJF8_HUMAN;tr|H0YBL5|H0YBL5_HUMAN;tr|E5RH67|E5RH67_HUMAN;tr|E5RFM2|E5RFM2_HUMAN	tr|E5RK82|E5RK82_HUMAN Centrin-3 OS=Homo sapiens OX=9606 GN=CETN3 PE=1 SV=1;sp|O15182|CETN3_HUMAN Centrin-3 OS=Homo sapiens OX=9606 GN=CETN3 PE=1 SV=2;tr|E5RJF8|E5RJF8_HUMAN Centrin-3 OS=Homo sapiens OX=9606 GN=CETN3 PE=1 SV=1;tr|H0YBL5|H0YBL5_HUMAN Centri	E5RK82;O15182;E5RJF8;H0YBL5;E5RH67;E5RFM2	CETN3;CEN3	3.07102e+06	2.145e+06	2.74491e+06	2.37556e+06	1.68291e+06	1.2607e+06	2.2644e+06	2.14858e+06	1.90643e+06	1.15034e+06	2.01911e+06	2.27339e+06	1.46774e+06	3.35684e+06	2.46278e+06	2.0904e+06	1.84992e+06	373924	2.83331e+06	1.3756e+06	567544	3.43549e+06	1.55692e+06	968463	1.82892e+06	2.20244e+06	2.5267e+06	2.3137e+06	2.15017e+06	1.54324e+06	2.22138e+06	1.55344e+06	2.11159e+06	2.33782e+06	2.15729e+06	2.53181e+06	1.65233e+06	1.86928e+06	1.31477e+06	699839	982352	2.12381e+06	2.14175e+06	2.42233e+06
sp|O15212|PFD6_HUMAN;tr|A2AB88|A2AB88_HUMAN	sp|O15212|PFD6_HUMAN;tr|A2AB88|A2AB88_HUMAN	sp|O15212|PFD6_HUMAN Prefoldin subunit 6 OS=Homo sapiens OX=9606 GN=PFDN6 PE=1 SV=1;tr|A2AB88|A2AB88_HUMAN Prefoldin subunit 6 OS=Homo sapiens OX=9606 GN=PFDN6 PE=1 SV=1	O15212;A2AB88	PFDN6;HKE2;PFD6	6.20335e+07	1.2912e+08	9.28557e+07	1.09298e+08	9.98231e+07	6.44548e+07	1.28662e+08	5.97499e+07	5.48301e+07	1.09453e+08	5.41025e+07	5.67851e+07	7.03598e+07	9.82109e+07	5.46992e+07	3.99249e+07	1.69046e+08	1.42078e+08	1.02973e+08	1.63463e+08	1.18477e+08	1.61381e+08	1.23521e+08	1.23104e+08	1.19834e+08	9.42683e+07	1.13117e+08	7.53309e+07	1.39984e+08	8.19542e+07	7.62988e+07	4.53038e+07	1.3347e+08	5.28434e+07	1.14943e+08	7.80494e+07	4.84688e+07	4.93999e+07	7.26664e+07	1.65807e+08	6.43025e+07	1.32035e+08	1.03766e+08	1.1316e+08
sp|O15213|WDR46_HUMAN;tr|H0Y6G3|H0Y6G3_HUMAN	sp|O15213|WDR46_HUMAN;tr|H0Y6G3|H0Y6G3_HUMAN	sp|O15213|WDR46_HUMAN WD repeat-containing protein 46 OS=Homo sapiens OX=9606 GN=WDR46 PE=1 SV=3;tr|H0Y6G3|H0Y6G3_HUMAN WD repeat-containing protein 46 (Fragment) OS=Homo sapiens OX=9606 GN=WDR46 PE=1 SV=1	O15213;H0Y6G3	WDR46;BING4;C6orf11;FP221	6.18727e+07	5.96472e+07	5.36549e+07	4.18761e+07	5.37676e+07	9.13788e+07	4.00031e+07	9.3983e+07	7.8941e+07	5.69772e+07	1.07994e+08	5.31228e+07	6.37183e+07	5.44036e+07	6.13713e+07	8.71905e+07	4.77436e+07	5.56877e+07	4.98454e+07	4.94819e+07	5.47583e+07	4.04158e+07	5.37781e+07	4.88181e+07	5.2251e+07	5.44383e+07	5.81306e+07	6.07995e+07	5.64498e+07	4.75073e+07	5.57098e+07	1.08194e+08	4.99118e+07	7.50008e+07	6.08158e+07	4.98013e+07	1.11491e+08	7.84106e+07	9.71903e+07	4.38985e+07	9.32174e+07	5.47362e+07	4.8205e+07	4.61522e+07
sp|O15226|NKRF_HUMAN;sp|O15226-2|NKRF_HUMAN	sp|O15226|NKRF_HUMAN;sp|O15226-2|NKRF_HUMAN	sp|O15226|NKRF_HUMAN NF-kappa-B-repressing factor OS=Homo sapiens OX=9606 GN=NKRF PE=1 SV=2;sp|O15226-2|NKRF_HUMAN Isoform 2 of NF-kappa-B-repressing factor OS=Homo sapiens OX=9606 GN=NKRF	O15226	NKRF;ITBA4;NRF	1.84825e+08	1.86098e+08	1.51217e+08	1.75171e+08	1.64641e+08	1.63477e+08	1.65602e+08	1.76888e+08	2.38173e+08	1.5889e+08	1.93434e+08	2.24593e+08	2.07158e+08	1.22088e+08	1.96616e+08	1.69708e+08	1.85882e+08	1.62564e+08	1.19018e+08	1.65602e+08	1.55552e+08	1.35368e+08	1.61702e+08	1.68473e+08	1.12674e+08	1.38958e+08	1.28817e+08	1.66254e+08	1.58284e+08	1.66837e+08	1.66821e+08	1.9095e+08	1.85515e+08	2.07935e+08	1.69429e+08	1.63419e+08	2.14204e+08	2.10664e+08	1.74232e+08	1.51026e+08	1.80704e+08	1.69769e+08	1.90618e+08	1.12683e+08
sp|O15228|GNPAT_HUMAN;sp|O15228-2|GNPAT_HUMAN;tr|Q5TBH8|Q5TBH8_HUMAN;tr|Q5TBH6|Q5TBH6_HUMAN;tr|A0A2R8YH69|A0A2R8YH69_HUMAN	sp|O15228|GNPAT_HUMAN;sp|O15228-2|GNPAT_HUMAN;tr|Q5TBH8|Q5TBH8_HUMAN	sp|O15228|GNPAT_HUMAN Dihydroxyacetone phosphate acyltransferase OS=Homo sapiens OX=9606 GN=GNPAT PE=1 SV=1;sp|O15228-2|GNPAT_HUMAN Isoform 2 of Dihydroxyacetone phosphate acyltransferase OS=Homo sapiens OX=9606 GN=GNPAT;tr|Q5TBH8|Q5TBH8_HUMAN Dihydroxyace	O15228;Q5TBH8;Q5TBH6;A0A2R8YH69	GNPAT;DAPAT;DHAPAT	1.19922e+07	2.79894e+06	1.5086e+07	7.01702e+06	601284	1.32213e+07	9.55773e+06	7.34652e+06	1.70946e+07	8.16988e+06	1.35715e+07	1.41665e+07	5.34056e+06	1.60681e+07	2.61758e+07	1.20214e+06	7.95588e+06	2.58359e+06	1.71384e+06	2.41334e+06	2.79507e+06	6.93471e+06	8.61632e+06	7.21382e+06	7.19888e+06	7.66171e+06	6.72337e+06	1.5532e+07	5.94595e+06	7.64069e+06	1.01638e+07	1.00828e+07	5.53828e+06	1.36018e+07	6.4529e+06	8.68237e+06	9.69552e+06	1.30172e+07	6.29079e+06	6.56165e+06	9.60471e+06	6.41493e+06	6.8809e+06	7.91537e+06
sp|O15230|LAMA5_HUMAN;sp|O15230-2|LAMA5_HUMAN;tr|A0A087WYH7|A0A087WYH7_HUMAN	sp|O15230|LAMA5_HUMAN	sp|O15230|LAMA5_HUMAN Laminin subunit alpha-5 OS=Homo sapiens OX=9606 GN=LAMA5 PE=1 SV=8	O15230;A0A087WYH7	LAMA5;KIAA0533;KIAA1907	1.45762e+08	1.13455e+08	7.3533e+07	1.22901e+08	1.31066e+08	1.05608e+08	1.29646e+08	1.51545e+08	1.56048e+08	1.35607e+08	8.65023e+07	1.01021e+08	1.4266e+08	8.50598e+07	1.17445e+08	1.43669e+08	1.0103e+08	1.23611e+08	8.1974e+07	9.83206e+07	7.89302e+07	1.19425e+08	1.1521e+08	8.98766e+07	7.84796e+07	9.00865e+07	9.0689e+07	1.25543e+08	1.2166e+08	1.10251e+08	1.3321e+08	1.5829e+08	1.32666e+08	1.59313e+08	1.3221e+08	1.11088e+08	1.45391e+08	1.57975e+08	1.02109e+08	8.52195e+07	9.9205e+07	1.34026e+08	1.35516e+08	7.11317e+07
sp|O15231|ZN185_HUMAN;sp|O15231-4|ZN185_HUMAN;sp|O15231-7|ZN185_HUMAN;sp|O15231-6|ZN185_HUMAN;sp|O15231-8|ZN185_HUMAN;tr|H7BZT5|H7BZT5_HUMAN;sp|O15231-5|ZN185_HUMAN;sp|O15231-9|ZN185_HUMAN;tr|H7C1R1|H7C1R1_HUMAN	sp|O15231|ZN185_HUMAN;sp|O15231-4|ZN185_HUMAN;sp|O15231-7|ZN185_HUMAN;sp|O15231-6|ZN185_HUMAN;sp|O15231-8|ZN185_HUMAN;tr|H7BZT5|H7BZT5_HUMAN;sp|O15231-5|ZN185_HUMAN	sp|O15231|ZN185_HUMAN Zinc finger protein 185 OS=Homo sapiens OX=9606 GN=ZNF185 PE=1 SV=3;sp|O15231-4|ZN185_HUMAN Isoform 4 of Zinc finger protein 185 OS=Homo sapiens OX=9606 GN=ZNF185;sp|O15231-7|ZN185_HUMAN Isoform 7 of Zinc finger protein 185 OS=Homo sa	O15231;H7BZT5;H7C1R1	ZNF185	1.25717e+06	2.83444e+06	661704	4.58877e+06	1.31309e+06	3.12018e+06	4.71031e+06	647942	1.16563e+06	2.05285e+06	1.57645e+06	588122	1.89451e+06	1.23933e+06	1.38578e+06	1.80235e+06	3.3453e+06	3.31644e+06	1.07978e+06	3.31316e+06	1.36714e+06	3.60073e+06	2.15802e+06	3.56799e+06	1.31871e+06	1.75438e+06	1.62442e+06	1.10239e+06	1.9214e+06	1.0772e+06	1.42432e+06	818948	5.17574e+06	1.47687e+06	2.59645e+06	864793	1.48253e+06	1.25822e+06	1.88668e+06	2.81656e+06	1.86717e+06	2.6518e+06	3.72806e+06	848657
sp|O15231-3|ZN185_HUMAN;tr|H0Y704|H0Y704_HUMAN;sp|O15231-2|ZN185_HUMAN	sp|O15231-3|ZN185_HUMAN;tr|H0Y704|H0Y704_HUMAN;sp|O15231-2|ZN185_HUMAN	sp|O15231-3|ZN185_HUMAN Isoform 3 of Zinc finger protein 185 OS=Homo sapiens OX=9606 GN=ZNF185;tr|H0Y704|H0Y704_HUMAN Zinc finger protein 185 (Fragment) OS=Homo sapiens OX=9606 GN=ZNF185 PE=1 SV=2;sp|O15231-2|ZN185_HUMAN Isoform 2 of Zinc finger protein 18	O15231;H0Y704	ZNF185	6.70779e+07	9.71317e+07	4.45844e+07	1.9478e+08	5.78511e+07	1.59829e+06	2.14494e+08	1.67383e+06	6.42835e+07	1.32265e+08	6.24216e+06	3.81983e+07	7.42171e+07	7.64149e+07	5.72584e+07	144926	1.7797e+08	1.03728e+08	7.50318e+07	1.72065e+08	6.13865e+07	1.2332e+08	8.64609e+07	1.38115e+08	5.22506e+07	7.90905e+07	7.56785e+07	6.60242e+07	9.6371e+07	5.52535e+07	6.92301e+07	1.05717e+07	2.10622e+08	7.20649e+07	1.34303e+08	5.70464e+07	1.1377e+07	6.04087e+07	754433	1.55621e+08	1.13272e+06	1.31036e+08	1.80535e+08	4.31779e+07
sp|O15234|CASC3_HUMAN;tr|J3KSY7|J3KSY7_HUMAN;tr|J3QSC4|J3QSC4_HUMAN	sp|O15234|CASC3_HUMAN;tr|J3KSY7|J3KSY7_HUMAN	sp|O15234|CASC3_HUMAN Protein CASC3 OS=Homo sapiens OX=9606 GN=CASC3 PE=1 SV=2;tr|J3KSY7|J3KSY7_HUMAN Protein CASC3 (Fragment) OS=Homo sapiens OX=9606 GN=CASC3 PE=1 SV=1	O15234;J3KSY7;J3QSC4	CASC3;MLN51	9.64269e+06	1.77887e+07	8.65805e+06	9.58616e+06	1.06056e+07	1.03092e+07	1.2082e+07	1.18059e+07	1.04269e+07	1.4326e+07	7.86862e+06	8.19464e+06	1.52081e+07	1.17901e+07	1.08482e+07	9.42249e+06	1.28043e+07	1.79543e+07	1.26085e+07	1.24586e+07	1.69033e+07	1.58036e+07	1.29305e+07	8.33899e+06	1.16447e+07	1.10777e+07	8.65597e+06	1.45154e+07	1.45514e+07	1.60844e+07	1.2353e+07	1.12328e+07	1.31112e+07	1.17081e+07	1.13161e+07	1.22561e+07	1.26742e+07	1.22442e+07	1.0171e+07	1.09995e+07	1.18879e+07	8.13919e+06	9.67237e+06	1.25837e+07
sp|O15235|RT12_HUMAN	sp|O15235|RT12_HUMAN	sp|O15235|RT12_HUMAN 28S ribosomal protein S12, mitochondrial OS=Homo sapiens OX=9606 GN=MRPS12 PE=1 SV=1	O15235	MRPS12;RPMS12;RPSM12	7.63927e+07	5.1927e+07	2.81026e+07	7.00256e+07	8.32968e+07	6.80821e+07	7.2499e+07	1.03717e+08	8.64974e+07	6.08077e+07	5.25311e+07	4.62665e+07	7.61345e+07	5.74583e+07	6.06032e+07	7.32601e+07	4.86448e+07	5.71043e+07	6.48638e+07	5.45948e+07	4.53219e+07	6.23333e+07	4.28666e+07	4.41435e+07	3.94951e+07	5.67888e+07	6.60589e+07	5.82821e+07	4.51823e+07	7.01343e+07	5.99868e+07	6.72626e+07	6.71954e+07	7.67441e+07	5.22613e+07	6.05e+07	7.05217e+07	7.37343e+07	6.49738e+07	3.87619e+07	6.79518e+07	6.2641e+07	6.81131e+07	3.42405e+07
sp|O15247|CLIC2_HUMAN;tr|A6PVS0|A6PVS0_HUMAN	sp|O15247|CLIC2_HUMAN	sp|O15247|CLIC2_HUMAN Chloride intracellular channel protein 2 OS=Homo sapiens OX=9606 GN=CLIC2 PE=1 SV=3	O15247;A6PVS0	CLIC2;RP13-228J13.7-004	3.56922e+07	191776	156378	2.16345e+06	4.30145e+07	425795	1.71766e+06	411097	3.21385e+07	2.10463e+06	186538	4.28786e+07	2.05378e+07	1.3856e+06	2.64695e+07	202316	35838	172712	1.29001e+06	145109	216839	194472	309178	241842	39860.2	543868	288048	1.46622e+08	48008.4	2.05918e+08	1.67463e+08	1.91347e+06	1.73955e+06	1.72551e+08	232939	2.0821e+08	928528	1.79762e+08	975837	787281	464102	103118	1.00591e+06	401986
sp|O15254|ACOX3_HUMAN;sp|O15254-2|ACOX3_HUMAN;tr|D6RJ89|D6RJ89_HUMAN	sp|O15254|ACOX3_HUMAN;sp|O15254-2|ACOX3_HUMAN	sp|O15254|ACOX3_HUMAN Peroxisomal acyl-coenzyme A oxidase 3 OS=Homo sapiens OX=9606 GN=ACOX3 PE=1 SV=2;sp|O15254-2|ACOX3_HUMAN Isoform 2 of Peroxisomal acyl-coenzyme A oxidase 3 OS=Homo sapiens OX=9606 GN=ACOX3	O15254;D6RJ89	ACOX3;BRCOX;PRCOX	6.90357e+06	3.40167e+06	1.31721e+07	2.3736e+07	2.95803e+06	2.94747e+07	2.40645e+07	2.33438e+07	1.82704e+07	1.42491e+07	2.9168e+07	1.7419e+07	959310	1.74575e+07	1.48339e+07	3.17692e+07	5.82656e+06	3.81515e+06	1.98727e+07	2.96322e+06	7.32828e+06	4.1827e+06	1.43413e+07	1.47417e+07	1.18138e+07	1.61708e+07	1.47542e+07	1.56997e+07	1.5595e+07	1.13311e+07	1.0143e+07	2.59507e+07	1.23996e+07	1.40887e+07	1.23339e+07	1.22342e+07	2.94137e+07	1.42175e+07	2.03716e+07	1.29313e+07	2.49803e+07	1.30186e+07	1.71553e+07	1.5261e+07
tr|Q5T8U5|Q5T8U5_HUMAN;sp|O15260|SURF4_HUMAN;sp|O15260-2|SURF4_HUMAN;tr|B7Z1G8|B7Z1G8_HUMAN;sp|O15260-3|SURF4_HUMAN	tr|Q5T8U5|Q5T8U5_HUMAN;sp|O15260|SURF4_HUMAN;sp|O15260-2|SURF4_HUMAN;tr|B7Z1G8|B7Z1G8_HUMAN;sp|O15260-3|SURF4_HUMAN	tr|Q5T8U5|Q5T8U5_HUMAN Surfeit locus protein 4 OS=Homo sapiens OX=9606 GN=SURF4 PE=1 SV=1;sp|O15260|SURF4_HUMAN Surfeit locus protein 4 OS=Homo sapiens OX=9606 GN=SURF4 PE=1 SV=3;sp|O15260-2|SURF4_HUMAN Isoform 2 of Surfeit locus protein 4 OS=Homo sapiens	Q5T8U5;O15260;B7Z1G8	SURF4;RP11-244N20.4-004;SURF-4;hCG_28148	2.12608e+08	7.16746e+07	6.26518e+07	1.99077e+08	1.36343e+08	3.21856e+08	1.82979e+08	1.90071e+08	1.52906e+08	1.23885e+08	2.13837e+08	1.7665e+08	5.49644e+07	1.16948e+08	5.82693e+07	2.02783e+08	1.0539e+08	8.19509e+07	1.17036e+08	1.49023e+08	5.53339e+07	1.42097e+08	6.5242e+07	7.83283e+07	8.52452e+07	1.48369e+08	1.45141e+08	8.06567e+07	5.9391e+07	1.82749e+08	8.88238e+07	1.45221e+08	2.36618e+08	2.06585e+08	1.33299e+08	1.8306e+08	1.24684e+08	1.92342e+08	2.88584e+08	9.26681e+07	2.42922e+08	1.26613e+08	2.08061e+08	1.11063e+08
sp|O15269|SPTC1_HUMAN;tr|A0A2R8Y4S0|A0A2R8Y4S0_HUMAN;sp|O15269-2|SPTC1_HUMAN;tr|A0A2R8Y6A2|A0A2R8Y6A2_HUMAN;tr|A0A2R8Y763|A0A2R8Y763_HUMAN	sp|O15269|SPTC1_HUMAN	sp|O15269|SPTC1_HUMAN Serine palmitoyltransferase 1 OS=Homo sapiens OX=9606 GN=SPTLC1 PE=1 SV=1	O15269;A0A2R8Y4S0;A0A2R8Y6A2;A0A2R8Y763	SPTLC1;LCB1	1.21983e+08	8.42877e+07	1.20413e+08	1.01474e+08	7.53376e+07	9.51512e+07	9.23198e+07	1.07545e+08	1.15992e+08	8.42396e+07	1.29473e+08	1.27095e+08	1.03728e+08	1.05379e+08	1.35807e+08	1.09148e+08	7.11262e+07	6.93484e+07	9.7643e+07	6.78752e+07	8.27372e+07	6.99765e+07	9.62853e+07	9.21562e+07	8.52453e+07	1.02039e+08	1.0043e+08	1.40374e+08	9.25921e+07	9.22989e+07	1.22613e+08	1.05534e+08	9.28616e+07	1.14244e+08	8.88038e+07	9.86867e+07	1.15449e+08	1.24127e+08	1.015e+08	8.80746e+07	1.02356e+08	8.39455e+07	1.07682e+08	9.40424e+07
sp|O15270|SPTC2_HUMAN;tr|H0YJV2|H0YJV2_HUMAN	sp|O15270|SPTC2_HUMAN;tr|H0YJV2|H0YJV2_HUMAN	sp|O15270|SPTC2_HUMAN Serine palmitoyltransferase 2 OS=Homo sapiens OX=9606 GN=SPTLC2 PE=1 SV=1;tr|H0YJV2|H0YJV2_HUMAN Serine palmitoyltransferase 2 (Fragment) OS=Homo sapiens OX=9606 GN=SPTLC2 PE=1 SV=1	O15270;H0YJV2	SPTLC2;KIAA0526;LCB2	4.48181e+07	3.23516e+07	3.35723e+07	4.07201e+07	2.7066e+07	5.13985e+07	3.29657e+07	5.5613e+07	4.02345e+07	4.05809e+07	6.15869e+07	4.34748e+07	2.98449e+07	3.56857e+07	4.06974e+07	5.26148e+07	2.17381e+07	2.22903e+07	3.1928e+07	2.47878e+07	2.12919e+07	2.15248e+07	3.21129e+07	3.76234e+07	2.85556e+07	3.55438e+07	3.44391e+07	4.1862e+07	3.16276e+07	3.00376e+07	3.35007e+07	5.96343e+07	3.48189e+07	4.29598e+07	3.34554e+07	3.22636e+07	6.07103e+07	4.37282e+07	5.43163e+07	2.95445e+07	5.21182e+07	3.29397e+07	3.77323e+07	3.19831e+07
sp|O15294|OGT1_HUMAN;sp|O15294-3|OGT1_HUMAN;sp|O15294-2|OGT1_HUMAN;sp|O15294-4|OGT1_HUMAN;tr|C9JZL3|C9JZL3_HUMAN	sp|O15294|OGT1_HUMAN;sp|O15294-3|OGT1_HUMAN;sp|O15294-2|OGT1_HUMAN;sp|O15294-4|OGT1_HUMAN	sp|O15294|OGT1_HUMAN UDP-N-acetylglucosamine--peptide N-acetylglucosaminyltransferase 110 kDa subunit OS=Homo sapiens OX=9606 GN=OGT PE=1 SV=3;sp|O15294-3|OGT1_HUMAN Isoform 1 of UDP-N-acetylglucosamine--peptide N-acetylglucosaminyltransferase 110 kDa subu	O15294;C9JZL3	OGT	1.76131e+08	1.94043e+08	2.53679e+08	1.96148e+08	2.0489e+08	1.79779e+08	2.00189e+08	1.64402e+08	1.72054e+08	2.28397e+08	2.05172e+08	2.08061e+08	1.89084e+08	1.94092e+08	2.06286e+08	1.50836e+08	2.10546e+08	1.90394e+08	1.88851e+08	1.84872e+08	1.98977e+08	2.044e+08	1.99049e+08	2.28841e+08	1.81787e+08	1.84743e+08	1.95477e+08	1.89485e+08	1.97951e+08	1.92771e+08	1.96879e+08	1.7951e+08	1.94763e+08	1.74428e+08	2.11989e+08	1.79983e+08	2.02273e+08	1.77375e+08	1.8076e+08	2.104e+08	1.74071e+08	2.02363e+08	2.05819e+08	2.28234e+08
sp|O15305|PMM2_HUMAN;tr|H3BV55|H3BV55_HUMAN;tr|A0A804HKA7|A0A804HKA7_HUMAN;tr|H3BPH4|H3BPH4_HUMAN;sp|O15305-2|PMM2_HUMAN;tr|H3BRM0|H3BRM0_HUMAN;tr|H3BR08|H3BR08_HUMAN;tr|H3BM92|H3BM92_HUMAN;tr|H3BV34|H3BV34_HUMAN;tr|H3BT06|H3BT06_HUMAN;tr|H3BNY9|H3BNY9_HUMAN	sp|O15305|PMM2_HUMAN;tr|H3BV55|H3BV55_HUMAN;tr|A0A804HKA7|A0A804HKA7_HUMAN;tr|H3BPH4|H3BPH4_HUMAN	sp|O15305|PMM2_HUMAN Phosphomannomutase 2 OS=Homo sapiens OX=9606 GN=PMM2 PE=1 SV=1;tr|H3BV55|H3BV55_HUMAN Phosphomannomutase OS=Homo sapiens OX=9606 GN=PMM2 PE=1 SV=1;tr|A0A804HKA7|A0A804HKA7_HUMAN Phosphomannomutase 2 OS=Homo sapiens OX=9606 GN=PMM2 PE=4	O15305;H3BV55;A0A804HKA7;H3BPH4;H3BRM0;H3BR08;H3BM92;H3BV34;H3BT06;H3BNY9	PMM2	2.20914e+07	5.91536e+07	7.73717e+07	4.91016e+07	3.21022e+07	2.42276e+07	5.04455e+07	1.87081e+07	2.00119e+07	5.21817e+07	2.82495e+07	3.55334e+07	3.25385e+07	5.03634e+07	2.88168e+07	1.50999e+07	7.2267e+07	5.52764e+07	5.61126e+07	7.06766e+07	6.2037e+07	5.55199e+07	7.34888e+07	1.02113e+08	6.90103e+07	4.80242e+07	5.75378e+07	3.41898e+07	7.18933e+07	4.31771e+07	3.47912e+07	2.37761e+07	5.7661e+07	2.23466e+07	6.32035e+07	4.20807e+07	2.46773e+07	2.14152e+07	3.78873e+07	1.01623e+08	3.91685e+07	6.3001e+07	5.14408e+07	7.91493e+07
tr|D6RJC3|D6RJC3_HUMAN;sp|O15327|INP4B_HUMAN;tr|E7EQN9|E7EQN9_HUMAN;tr|E9PCZ3|E9PCZ3_HUMAN;tr|E9PHC0|E9PHC0_HUMAN;tr|E9PG59|E9PG59_HUMAN;tr|D6RE59|D6RE59_HUMAN;sp|O15327-2|INP4B_HUMAN;tr|D6R9J5|D6R9J5_HUMAN;tr|D6RDJ7|D6RDJ7_HUMAN;tr|Q9BS68|Q9BS68_HUMAN	tr|D6RJC3|D6RJC3_HUMAN;sp|O15327|INP4B_HUMAN;tr|E7EQN9|E7EQN9_HUMAN;tr|E9PCZ3|E9PCZ3_HUMAN;tr|E9PHC0|E9PHC0_HUMAN	tr|D6RJC3|D6RJC3_HUMAN Phosphatidylinositol-3,4-bisphosphate 4-phosphatase (Fragment) OS=Homo sapiens OX=9606 GN=INPP4B PE=1 SV=1;sp|O15327|INP4B_HUMAN Inositol polyphosphate 4-phosphatase type II OS=Homo sapiens OX=9606 GN=INPP4B PE=1 SV=4;tr|E7EQN9|E7EQN	D6RJC3;O15327;E7EQN9;E9PCZ3;E9PHC0;E9PG59;D6RE59;D6R9J5;D6RDJ7;Q9BS68	INPP4B	6.80133e+06	1.91111e+07	2.69478e+07	9.81742e+06	5.06498e+06	704935	9.97396e+06	918945	2.81188e+06	1.16123e+07	1.27294e+06	1.50955e+07	5.05457e+06	1.33267e+07	1.13817e+07	1.24813e+06	1.91645e+07	1.62514e+07	1.72211e+07	1.85701e+07	2.18475e+07	1.60583e+07	1.62219e+07	2.13484e+07	1.38745e+07	1.27761e+07	1.29627e+07	8.20462e+06	1.53093e+07	8.79713e+06	1.15934e+07	782834	9.32485e+06	2.16911e+06	1.33054e+07	1.18986e+07	651387	7.33622e+06	806644	1.64654e+07	294422	1.11188e+07	1.14006e+07	2.22173e+07
sp|O15344|TRI18_HUMAN;tr|A0A6Q8PF94|A0A6Q8PF94_HUMAN;sp|O15344-2|TRI18_HUMAN;tr|C9J453|C9J453_HUMAN;tr|A0A087X255|A0A087X255_HUMAN;tr|A0A6Q8PGA5|A0A6Q8PGA5_HUMAN;tr|A0A6Q8PGE7|A0A6Q8PGE7_HUMAN;sp|Q9UJV3-2|TRIM1_HUMAN;sp|Q9UJV3|TRIM1_HUMAN;tr|A6PVI4|A6PVI4_HUMAN	sp|O15344|TRI18_HUMAN;tr|A0A6Q8PF94|A0A6Q8PF94_HUMAN;sp|O15344-2|TRI18_HUMAN;tr|C9J453|C9J453_HUMAN;tr|A0A087X255|A0A087X255_HUMAN	sp|O15344|TRI18_HUMAN E3 ubiquitin-protein ligase Midline-1 OS=Homo sapiens OX=9606 GN=MID1 PE=1 SV=1;tr|A0A6Q8PF94|A0A6Q8PF94_HUMAN E3 ubiquitin-protein ligase Midline-1 OS=Homo sapiens OX=9606 GN=MID1 PE=1 SV=1;sp|O15344-2|TRI18_HUMAN Isoform 2 of E3 ubi	O15344;A0A6Q8PF94;C9J453;A0A087X255;A0A6Q8PGA5;A0A6Q8PGE7;Q9UJV3;A6PVI4	MID1;FXY;RNF59;TRIM18;XPRF;MID2;FXY2;RNF60;TRIM1	1.72154e+07	4.74185e+07	4.20171e+07	4.52482e+07	2.51594e+07	2.09214e+07	5.34784e+07	2.00711e+07	2.03553e+07	4.38722e+07	2.4531e+07	3.36012e+07	3.66623e+07	3.55652e+07	3.61137e+07	1.75514e+07	6.14722e+07	4.39333e+07	3.36686e+07	6.13198e+07	4.52119e+07	3.97379e+07	5.3228e+07	7.44186e+07	3.54276e+07	3.58523e+07	3.71811e+07	3.65712e+07	4.99438e+07	3.11899e+07	3.62048e+07	2.30303e+07	5.6735e+07	2.17896e+07	5.3528e+07	3.10809e+07	2.37164e+07	2.38877e+07	2.78809e+07	7.13987e+07	2.35045e+07	5.75548e+07	6.22926e+07	3.76682e+07
sp|O15347|HMGB3_HUMAN;tr|E9PES6|E9PES6_HUMAN;tr|E7ES08|E7ES08_HUMAN;tr|E7EQU1|E7EQU1_HUMAN	sp|O15347|HMGB3_HUMAN;tr|E9PES6|E9PES6_HUMAN;tr|E7ES08|E7ES08_HUMAN;tr|E7EQU1|E7EQU1_HUMAN	sp|O15347|HMGB3_HUMAN High mobility group protein B3 OS=Homo sapiens OX=9606 GN=HMGB3 PE=1 SV=4;tr|E9PES6|E9PES6_HUMAN High mobility group protein B3 (Fragment) OS=Homo sapiens OX=9606 GN=HMGB3 PE=1 SV=1;tr|E7ES08|E7ES08_HUMAN High mobility group protein B	O15347;E9PES6;E7ES08;E7EQU1	HMGB3;HMG2A;HMG4	2.9411e+08	5.78236e+08	2.01049e+08	5.91674e+08	5.71095e+08	4.07448e+08	5.95733e+08	3.03589e+08	2.74822e+08	5.04996e+08	2.53119e+08	2.78951e+08	4.02864e+08	2.56286e+08	2.48605e+08	2.3466e+08	6.83408e+08	6.33866e+08	2.93253e+08	6.33346e+08	3.49536e+08	5.96365e+08	4.42889e+08	5.34552e+08	2.76517e+08	3.16996e+08	3.17343e+08	2.97888e+08	4.85242e+08	5.22263e+08	3.47101e+08	2.57785e+08	6.73734e+08	3.16163e+08	5.33358e+08	4.68453e+08	2.5348e+08	3.16079e+08	3.97439e+08	5.22541e+08	3.54961e+08	6.40366e+08	5.05585e+08	2.57701e+08
sp|O15355|PPM1G_HUMAN	sp|O15355|PPM1G_HUMAN	sp|O15355|PPM1G_HUMAN Protein phosphatase 1G OS=Homo sapiens OX=9606 GN=PPM1G PE=1 SV=1	O15355	PPM1G;PPM1C	6.73186e+07	2.22558e+08	2.53496e+08	1.23301e+08	2.09295e+08	9.85708e+07	1.27976e+08	5.24037e+07	1.00697e+08	2.04874e+08	9.69435e+07	2.04921e+08	1.92815e+08	1.95025e+08	1.77491e+08	5.76544e+07	1.91187e+08	2.4028e+08	1.89043e+08	2.0556e+08	2.91837e+08	1.8353e+08	2.26432e+08	1.98179e+08	2.11964e+08	1.77207e+08	1.95836e+08	1.64232e+08	2.36959e+08	2.22345e+08	1.84394e+08	6.23315e+07	1.33163e+08	9.97335e+07	2.31717e+08	2.18436e+08	7.79362e+07	9.81848e+07	1.10973e+08	2.01247e+08	1.14955e+08	2.34974e+08	1.20135e+08	2.15998e+08
sp|O15357|SHIP2_HUMAN;sp|O15357-2|SHIP2_HUMAN;tr|A0A0A0MTP6|A0A0A0MTP6_HUMAN;tr|F5GY16|F5GY16_HUMAN;tr|H0YFZ4|H0YFZ4_HUMAN;tr|H7BXR2|H7BXR2_HUMAN;tr|F5H588|F5H588_HUMAN;tr|D6RJB9|D6RJB9_HUMAN;sp|Q7Z7G1-3|CLNK_HUMAN;tr|A0A0A0MSJ4|A0A0A0MSJ4_HUMAN;sp|Q7Z7G1|CLNK_HUMAN	sp|O15357|SHIP2_HUMAN;sp|O15357-2|SHIP2_HUMAN;tr|A0A0A0MTP6|A0A0A0MTP6_HUMAN	sp|O15357|SHIP2_HUMAN Phosphatidylinositol 3,4,5-trisphosphate 5-phosphatase 2 OS=Homo sapiens OX=9606 GN=INPPL1 PE=1 SV=2;sp|O15357-2|SHIP2_HUMAN Isoform 2 of Phosphatidylinositol 3,4,5-trisphosphate 5-phosphatase 2 OS=Homo sapiens OX=9606 GN=INPPL1;tr|A0	O15357;A0A0A0MTP6;F5GY16;H0YFZ4;H7BXR2;F5H588;D6RJB9;Q7Z7G1;A0A0A0MSJ4	INPPL1;SHIP2;CLNK;MIST	8.44196e+07	1.63628e+08	2.68391e+08	1.15875e+08	1.50133e+08	5.94989e+07	1.15081e+08	4.72631e+07	9.87022e+07	1.28448e+08	6.28854e+07	1.53575e+08	1.59881e+08	1.68796e+08	1.46376e+08	4.70071e+07	1.47014e+08	1.74582e+08	1.74004e+08	1.75975e+08	2.68499e+08	1.09588e+08	1.72154e+08	1.85998e+08	2.63878e+08	1.71294e+08	1.68691e+08	1.45686e+08	1.59489e+08	1.62399e+08	1.47704e+08	5.48558e+07	1.07453e+08	9.97081e+07	1.37846e+08	1.67963e+08	5.96915e+07	1.01052e+08	7.14266e+07	1.77421e+08	7.20046e+07	1.31145e+08	9.8292e+07	2.79157e+08
sp|O15371-2|EIF3D_HUMAN;sp|O15371-3|EIF3D_HUMAN;sp|O15371|EIF3D_HUMAN;tr|B0QYA5|B0QYA5_HUMAN;tr|B0QYA4|B0QYA4_HUMAN;tr|B0QYA6|B0QYA6_HUMAN;tr|B0QYA8|B0QYA8_HUMAN;tr|A0A0D9SGB5|A0A0D9SGB5_HUMAN	sp|O15371-2|EIF3D_HUMAN;sp|O15371-3|EIF3D_HUMAN;sp|O15371|EIF3D_HUMAN	sp|O15371-2|EIF3D_HUMAN Isoform 2 of Eukaryotic translation initiation factor 3 subunit D OS=Homo sapiens OX=9606 GN=EIF3D;sp|O15371-3|EIF3D_HUMAN Isoform 3 of Eukaryotic translation initiation factor 3 subunit D OS=Homo sapiens OX=9606 GN=EIF3D;sp|O15371|	O15371;B0QYA5;B0QYA4;B0QYA6;B0QYA8;A0A0D9SGB5	EIF3D;EIF3S7	2.02187e+08	2.84591e+08	3.83705e+08	2.73882e+08	2.26327e+08	2.87779e+08	2.79316e+08	2.45567e+08	2.13577e+08	3.12169e+08	3.29004e+08	3.33802e+08	2.34064e+08	3.05033e+08	2.58068e+08	3.60472e+08	3.04557e+08	2.95822e+08	2.82288e+08	3.02799e+08	3.1024e+08	2.60281e+08	2.86238e+08	2.9452e+08	2.65233e+08	2.86132e+08	2.91255e+08	2.53634e+08	3.01704e+08	2.63366e+08	2.30275e+08	3.1771e+08	2.67622e+08	2.17623e+08	3.21134e+08	2.52793e+08	3.10101e+08	2.10332e+08	3.09251e+08	3.04491e+08	3.01465e+08	3.1103e+08	2.66914e+08	2.7401e+08
sp|O15372|EIF3H_HUMAN;tr|B3KS98|B3KS98_HUMAN;tr|A0A087WZK9|A0A087WZK9_HUMAN;tr|E5RJT0|E5RJT0_HUMAN;tr|E5RGU4|E5RGU4_HUMAN;tr|E5RFW7|E5RFW7_HUMAN	sp|O15372|EIF3H_HUMAN;tr|B3KS98|B3KS98_HUMAN;tr|A0A087WZK9|A0A087WZK9_HUMAN;tr|E5RJT0|E5RJT0_HUMAN	sp|O15372|EIF3H_HUMAN Eukaryotic translation initiation factor 3 subunit H OS=Homo sapiens OX=9606 GN=EIF3H PE=1 SV=1;tr|B3KS98|B3KS98_HUMAN Eukaryotic translation initiation factor 3 subunit H OS=Homo sapiens OX=9606 GN=EIF3H PE=1 SV=1;tr|A0A087WZK9|A0A08	O15372;B3KS98;A0A087WZK9;E5RJT0;E5RGU4;E5RFW7	EIF3H;EIF3S3;hCG_20900	1.00512e+08	1.22069e+08	2.02961e+08	1.18883e+08	7.34764e+07	1.2703e+08	1.25016e+08	1.13909e+08	8.32928e+07	1.30586e+08	1.4746e+08	1.44224e+08	8.39427e+07	1.29755e+08	1.23455e+08	1.23261e+08	8.74087e+07	1.11042e+08	1.31405e+08	1.20202e+08	1.20739e+08	1.29661e+08	1.20935e+08	1.34244e+08	1.24395e+08	1.01524e+08	1.10591e+08	1.00145e+08	1.24557e+08	1.00277e+08	9.32908e+07	1.39364e+08	1.00875e+08	9.00225e+07	1.31035e+08	1.08356e+08	1.39121e+08	9.09742e+07	1.31817e+08	1.28003e+08	1.33359e+08	1.30024e+08	1.11196e+08	1.29227e+08
sp|O15379-2|HDAC3_HUMAN;sp|O15379|HDAC3_HUMAN;tr|E7ESJ6|E7ESJ6_HUMAN	sp|O15379-2|HDAC3_HUMAN;sp|O15379|HDAC3_HUMAN	sp|O15379-2|HDAC3_HUMAN Isoform 2 of Histone deacetylase 3 OS=Homo sapiens OX=9606 GN=HDAC3;sp|O15379|HDAC3_HUMAN Histone deacetylase 3 OS=Homo sapiens OX=9606 GN=HDAC3 PE=1 SV=2	O15379;E7ESJ6	HDAC3	1.64374e+07	1.50084e+07	1.64386e+07	1.15848e+07	1.03336e+07	1.41016e+07	9.62973e+06	9.14868e+06	1.52803e+07	1.2186e+07	1.44089e+07	1.69812e+07	1.66637e+07	1.05672e+07	1.92107e+07	1.17378e+07	1.37728e+07	9.06458e+06	1.11207e+07	1.3028e+07	1.08646e+07	1.21282e+07	1.44933e+07	1.24297e+07	1.27207e+07	1.19008e+07	1.09424e+07	1.42233e+07	1.36638e+07	1.2952e+07	1.44071e+07	1.02676e+07	9.77669e+06	1.42249e+07	1.24933e+07	1.3846e+07	9.25594e+06	1.43442e+07	9.11648e+06	1.28843e+07	9.80652e+06	1.0058e+07	1.18855e+07	1.47384e+07
sp|O15381|NVL_HUMAN;sp|O15381-2|NVL_HUMAN;sp|O15381-5|NVL_HUMAN;sp|O15381-3|NVL_HUMAN;sp|O15381-4|NVL_HUMAN;tr|E9PH71|E9PH71_HUMAN;tr|C9J6P7|C9J6P7_HUMAN;tr|E7EWK7|E7EWK7_HUMAN;tr|C9JP83|C9JP83_HUMAN;tr|E9PGD8|E9PGD8_HUMAN;tr|F8WF01|F8WF01_HUMAN;tr|A0A087WV72|A0A087WV72_HUMAN	sp|O15381|NVL_HUMAN;sp|O15381-2|NVL_HUMAN;sp|O15381-5|NVL_HUMAN;sp|O15381-3|NVL_HUMAN;sp|O15381-4|NVL_HUMAN	sp|O15381|NVL_HUMAN Nuclear valosin-containing protein-like OS=Homo sapiens OX=9606 GN=NVL PE=1 SV=1;sp|O15381-2|NVL_HUMAN Isoform 2 of Nuclear valosin-containing protein-like OS=Homo sapiens OX=9606 GN=NVL;sp|O15381-5|NVL_HUMAN Isoform 5 of Nuclear valosi	O15381;E9PH71;C9J6P7;E7EWK7;C9JP83;E9PGD8;F8WF01;A0A087WV72	NVL;NVL2	1.03397e+08	8.30622e+07	8.36858e+07	7.2066e+07	9.03142e+07	5.74576e+07	5.14347e+07	6.39134e+07	1.09993e+08	6.33538e+07	7.39715e+07	1.43146e+08	9.46348e+07	5.83624e+07	1.1014e+08	7.62696e+07	7.30473e+07	6.15388e+07	5.31774e+07	7.48735e+07	7.64046e+07	3.61958e+07	7.53565e+07	7.34885e+07	6.48036e+07	6.86952e+07	6.80415e+07	1.05779e+08	7.6456e+07	9.4811e+07	9.92674e+07	6.43951e+07	7.95288e+07	1.28839e+08	7.8451e+07	1.02394e+08	6.81537e+07	1.21083e+08	6.23267e+07	7.2174e+07	5.98567e+07	6.96427e+07	7.67142e+07	6.13447e+07
sp|O15382|BCAT2_HUMAN;tr|B3KSI3|B3KSI3_HUMAN;tr|M0QXF9|M0QXF9_HUMAN;tr|M0QZ10|M0QZ10_HUMAN;sp|O15382-2|BCAT2_HUMAN;tr|M0QZP4|M0QZP4_HUMAN;tr|M0R2K7|M0R2K7_HUMAN	sp|O15382|BCAT2_HUMAN;tr|B3KSI3|B3KSI3_HUMAN;tr|M0QXF9|M0QXF9_HUMAN;tr|M0QZ10|M0QZ10_HUMAN;sp|O15382-2|BCAT2_HUMAN;tr|M0QZP4|M0QZP4_HUMAN	sp|O15382|BCAT2_HUMAN Branched-chain-amino-acid aminotransferase, mitochondrial OS=Homo sapiens OX=9606 GN=BCAT2 PE=1 SV=2;tr|B3KSI3|B3KSI3_HUMAN Branched-chain-amino-acid aminotransferase OS=Homo sapiens OX=9606 GN=BCAT2 PE=1 SV=1;tr|M0QXF9|M0QXF9_HUMAN B	O15382;B3KSI3;M0QXF9;M0QZ10;M0QZP4;M0R2K7	BCAT2;BCATM;BCT2;ECA40	1.39333e+08	8.4241e+07	7.2346e+07	1.21119e+08	1.05856e+08	1.31848e+08	1.28233e+08	2.75628e+08	1.01107e+08	9.11662e+07	1.44727e+08	1.02074e+08	1.19976e+08	8.30264e+07	1.15794e+08	1.76661e+08	7.06419e+07	9.15893e+07	8.46026e+07	8.38922e+07	7.74869e+07	1.06657e+08	1.01762e+08	8.37663e+07	6.44571e+07	8.17297e+07	8.77426e+07	1.16589e+08	9.51412e+07	9.67382e+07	1.25878e+08	1.79083e+08	1.04288e+08	1.07048e+08	8.91394e+07	1.15265e+08	1.85552e+08	1.21198e+08	1.62052e+08	1.03642e+08	1.80367e+08	8.50813e+07	1.19379e+08	6.70416e+07
sp|O15391|TYY2_HUMAN	sp|O15391|TYY2_HUMAN	sp|O15391|TYY2_HUMAN Transcription factor YY2 OS=Homo sapiens OX=9606 GN=YY2 PE=2 SV=1	O15391	YY2;ZNF631	3.24335e+06	2.73065e+06	2.49637e+06	3.20454e+06	3.95693e+06	3.37922e+06	3.18856e+06	4.45444e+06	4.13428e+06	2.82606e+06	3.31172e+06	3.23417e+06	4.12638e+06	2.70677e+06	3.36024e+06	3.94568e+06	1.79524e+06	2.73907e+06	3.03054e+06	2.65954e+06	2.68728e+06	2.30571e+06	2.35282e+06	2.33861e+06	2.23366e+06	3.22518e+06	2.84778e+06	3.63962e+06	2.46617e+06	2.92119e+06	2.97157e+06	4.301e+06	3.16792e+06	4.2968e+06	3.01904e+06	3.29515e+06	3.82273e+06	4.30584e+06	3.44866e+06	2.90472e+06	3.59785e+06	3.37008e+06	3.52799e+06	2.03494e+06
sp|O15392-5|BIRC5_HUMAN;sp|O15392-4|BIRC5_HUMAN;tr|A0A0B4J1S3|A0A0B4J1S3_HUMAN;sp|O15392|BIRC5_HUMAN;tr|H3BLT4|H3BLT4_HUMAN;sp|O15392-2|BIRC5_HUMAN;tr|K7EMW2|K7EMW2_HUMAN;sp|O15392-7|BIRC5_HUMAN;sp|O15392-6|BIRC5_HUMAN;sp|O15392-3|BIRC5_HUMAN;tr|K7EP76|K7EP76_HUMAN;tr|K7ELG2|K7ELG2_HUMAN	sp|O15392-5|BIRC5_HUMAN;sp|O15392-4|BIRC5_HUMAN;tr|A0A0B4J1S3|A0A0B4J1S3_HUMAN;sp|O15392|BIRC5_HUMAN;tr|H3BLT4|H3BLT4_HUMAN;sp|O15392-2|BIRC5_HUMAN;tr|K7EMW2|K7EMW2_HUMAN	sp|O15392-5|BIRC5_HUMAN Isoform 5 of Baculoviral IAP repeat-containing protein 5 OS=Homo sapiens OX=9606 GN=BIRC5;sp|O15392-4|BIRC5_HUMAN Isoform 4 of Baculoviral IAP repeat-containing protein 5 OS=Homo sapiens OX=9606 GN=BIRC5;tr|A0A0B4J1S3|A0A0B4J1S3_HUM	O15392;A0A0B4J1S3;H3BLT4;K7EMW2;K7EP76;K7ELG2	BIRC5;API4;IAP4	3.24656e+07	2.09554e+07	1.75673e+07	2.17805e+07	3.3334e+07	2.27913e+07	2.56744e+07	1.88435e+07	3.21985e+07	2.09112e+07	1.53917e+07	2.60476e+07	2.51765e+07	2.38155e+07	1.73153e+07	2.52013e+07	2.44336e+07	2.25826e+07	2.56514e+07	2.37765e+07	2.50934e+07	2.2603e+07	1.78933e+07	1.7454e+07	2.24822e+07	3.21382e+07	2.96001e+07	2.09384e+07	2.00472e+07	2.74335e+07	2.46086e+07	2.1349e+07	2.64311e+07	3.30214e+07	2.65056e+07	2.66823e+07	2.29834e+07	3.04763e+07	1.88407e+07	2.18651e+07	1.79862e+07	2.74083e+07	2.55881e+07	2.22895e+07
sp|O15394-2|NCAM2_HUMAN	sp|O15394-2|NCAM2_HUMAN	sp|O15394-2|NCAM2_HUMAN Isoform 2 of Neural cell adhesion molecule 2 OS=Homo sapiens OX=9606 GN=NCAM2	O15394	NCAM2;NCAM21	2.12465e+06	3.93518e+06	2.94984e+06	1.509e+06	935121	2.06234e+06	4.37475e+06	3.11945e+06	1.70323e+06	1.87742e+06	3.32206e+06	3.34009e+06	1.949e+06	2.6632e+06	1.04875e+06	4.05629e+06	4.04366e+06	736155	2.15965e+06	1.73444e+06	2.27329e+06	2.06302e+06	2.58715e+06	1.47865e+06	2.21538e+06	2.11945e+06	2.35429e+06	987796	2.24522e+06	1.6521e+06	2.36659e+06	3.30967e+06	1.22447e+06	2.43665e+06	2.35614e+06	2.28238e+06	2.90151e+06	2.08235e+06	1.92787e+06	1.56569e+06	2.1424e+06	2.1419e+06	1.36915e+06	1.74405e+06
sp|O15397|IPO8_HUMAN;sp|O15397-2|IPO8_HUMAN;tr|F5H2I3|F5H2I3_HUMAN;tr|F5H292|F5H292_HUMAN;tr|F5GXT5|F5GXT5_HUMAN;tr|H0YH64|H0YH64_HUMAN;tr|F5H244|F5H244_HUMAN;tr|F5H009|F5H009_HUMAN;tr|A0A087WXH2|A0A087WXH2_HUMAN	sp|O15397|IPO8_HUMAN;sp|O15397-2|IPO8_HUMAN	sp|O15397|IPO8_HUMAN Importin-8 OS=Homo sapiens OX=9606 GN=IPO8 PE=1 SV=2;sp|O15397-2|IPO8_HUMAN Isoform 2 of Importin-8 OS=Homo sapiens OX=9606 GN=IPO8	O15397;F5H2I3;F5H292;F5GXT5;H0YH64;F5H244;F5H009;A0A087WXH2	IPO8;RANBP8	8.16215e+06	2.40453e+07	4.17139e+07	2.2047e+07	1.21569e+07	8.44287e+06	1.84679e+07	3.42957e+06	7.02151e+06	2.11093e+07	1.52336e+07	1.52575e+07	1.03526e+07	2.21889e+07	1.61165e+07	3.69621e+06	2.57119e+07	1.77891e+07	1.87578e+07	2.71829e+07	2.84928e+07	2.09279e+07	3.11458e+07	4.15737e+07	3.25111e+07	1.9083e+07	1.68617e+07	1.82298e+07	2.81586e+07	1.32954e+07	1.80272e+07	7.91736e+06	1.79998e+07	9.66699e+06	2.12271e+07	1.28533e+07	9.36914e+06	1.00024e+07	1.11671e+07	4.22444e+07	1.08642e+07	1.83185e+07	2.26869e+07	3.24974e+07
sp|O15400-2|STX7_HUMAN;sp|O15400|STX7_HUMAN	sp|O15400-2|STX7_HUMAN;sp|O15400|STX7_HUMAN	sp|O15400-2|STX7_HUMAN Isoform 2 of Syntaxin-7 OS=Homo sapiens OX=9606 GN=STX7;sp|O15400|STX7_HUMAN Syntaxin-7 OS=Homo sapiens OX=9606 GN=STX7 PE=1 SV=4	O15400	STX7	9.87879e+07	8.56524e+07	6.52237e+07	1.10917e+08	1.0808e+08	1.38458e+08	1.0808e+08	1.66407e+08	1.02367e+08	8.90961e+07	1.15183e+08	6.54794e+07	1.1623e+08	1.01656e+08	8.89043e+07	1.30772e+08	1.03063e+08	1.01704e+08	1.07593e+08	9.25558e+07	9.62152e+07	1.05364e+08	7.94732e+07	6.93635e+07	8.1122e+07	1.18627e+08	1.18997e+08	9.91724e+07	9.42028e+07	1.02389e+08	1.00719e+08	1.57571e+08	1.3303e+08	1.03041e+08	9.65221e+07	1.0343e+08	1.49449e+08	1.00937e+08	1.43822e+08	1.08405e+08	1.47412e+08	1.00473e+08	1.31819e+08	7.81177e+07
tr|A0A087WX92|A0A087WX92_HUMAN;sp|O15403|MOT7_HUMAN	tr|A0A087WX92|A0A087WX92_HUMAN;sp|O15403|MOT7_HUMAN	tr|A0A087WX92|A0A087WX92_HUMAN Monocarboxylate transporter 7 OS=Homo sapiens OX=9606 GN=SLC16A6 PE=1 SV=1;sp|O15403|MOT7_HUMAN Monocarboxylate transporter 7 OS=Homo sapiens OX=9606 GN=SLC16A6 PE=1 SV=2	A0A087WX92;O15403	SLC16A6;MCT6;MCT7	1.1695e+06	1.51982e+06	1.43964e+06	3.20167e+06	1.06648e+06	2.12548e+06	3.64296e+06	7.96717e+06	1.82545e+06	916841	5.50713e+06	395983	2.18612e+06	1.36749e+06	1.31837e+06	1.18998e+07	583919	778938	263143	975996	2.9953e+06	361490	1.56996e+06	1.32231e+06	473358	1.11e+06	1.51146e+06	929510	626512	1.6268e+06	1.06914e+06	6.42256e+06	1.69783e+06	2.70293e+06	512545	1.19218e+06	9.57543e+06	1.46199e+06	1.34514e+06	2.59486e+06	1.7323e+06	997085	751893	1.52192e+06
sp|O15409-8|FOXP2_HUMAN;sp|O15409-5|FOXP2_HUMAN;tr|C9JQP8|C9JQP8_HUMAN;sp|O15409-7|FOXP2_HUMAN;sp|O15409-6|FOXP2_HUMAN;tr|Q8N6B5|Q8N6B5_HUMAN;tr|A0A0U1RQE0|A0A0U1RQE0_HUMAN;tr|A8MUV4|A8MUV4_HUMAN;tr|A0A0U1RQR8|A0A0U1RQR8_HUMAN;tr|A0A0U1RQY3|A0A0U1RQY3_HUMAN;sp|O15409|FOXP2_HUMAN;tr|A0A0U1RQM2|A0A0U1RQM2_HUMAN;sp|O15409-9|FOXP2_HUMAN;sp|O15409-4|FOXP2_HUMAN	sp|O15409-8|FOXP2_HUMAN;sp|O15409-5|FOXP2_HUMAN;tr|C9JQP8|C9JQP8_HUMAN;sp|O15409-7|FOXP2_HUMAN;sp|O15409-6|FOXP2_HUMAN;tr|Q8N6B5|Q8N6B5_HUMAN;tr|A0A0U1RQE0|A0A0U1RQE0_HUMAN;tr|A8MUV4|A8MUV4_HUMAN;tr|A0A0U1RQR8|A0A0U1RQR8_HUMAN;tr|A0A0U1RQY3|A0A0U1RQY3_HUMAN;sp|O15409|FOXP2_HUMAN;tr|A0A0U1RQM2|A0A0U1RQM2_HUMAN;sp|O15409-9|FOXP2_HUMAN;sp|O15409-4|FOXP2_HUMAN	sp|O15409-8|FOXP2_HUMAN Isoform 8 of Forkhead box protein P2 OS=Homo sapiens OX=9606 GN=FOXP2;sp|O15409-5|FOXP2_HUMAN Isoform 5 of Forkhead box protein P2 OS=Homo sapiens OX=9606 GN=FOXP2;tr|C9JQP8|C9JQP8_HUMAN Forkhead box protein P2 (Fragment) OS=Homo sa	O15409;C9JQP8;Q8N6B5;A0A0U1RQE0;A8MUV4;A0A0U1RQR8;A0A0U1RQY3;A0A0U1RQM2	FOXP2;CAGH44;TNRC10;hCG_1813384	894739	1.42374e+06	1.06333e+06	1.16042e+06	1.73998e+06	1.06708e+06	2.36966e+06	1.27858e+06	1.74006e+06	1.0545e+06	1.24822e+06	1.39736e+06	1.45267e+06	876888	1.02141e+06	978645	1.25774e+06	283732	1.28692e+06	830307	1.34364e+06	2.30237e+06	762619	1.28315e+06	832166	1.18697e+06	1.85858e+06	1.21158e+06	1.36565e+06	5.5033e+06	1.12018e+06	1.18985e+06	3.06645e+06	1.29958e+06	593011	1.16494e+06	1.41853e+06	790437	1.12122e+06	1.48955e+06	1.27186e+06	1.2341e+06	1.71631e+06	1.41183e+06
tr|J3QQV2|J3QQV2_HUMAN;tr|J3KTM6|J3KTM6_HUMAN;sp|O15427|MOT4_HUMAN;tr|J3QSC3|J3QSC3_HUMAN;tr|J3QQS9|J3QQS9_HUMAN;tr|J3KTI8|J3KTI8_HUMAN;tr|J3QRA0|J3QRA0_HUMAN;tr|J3QRP8|J3QRP8_HUMAN	tr|J3QQV2|J3QQV2_HUMAN;tr|J3KTM6|J3KTM6_HUMAN;sp|O15427|MOT4_HUMAN;tr|J3QSC3|J3QSC3_HUMAN;tr|J3QQS9|J3QQS9_HUMAN	tr|J3QQV2|J3QQV2_HUMAN Monocarboxylate transporter 4 OS=Homo sapiens OX=9606 GN=SLC16A3 PE=1 SV=9;tr|J3KTM6|J3KTM6_HUMAN Monocarboxylate transporter 4 OS=Homo sapiens OX=9606 GN=SLC16A3 PE=1 SV=2;sp|O15427|MOT4_HUMAN Monocarboxylate transporter 4 OS=Homo s	J3QQV2;J3KTM6;O15427;J3QSC3;J3QQS9;J3KTI8;J3QRA0;J3QRP8	SLC16A3;MCT3;MCT4	3.32088e+08	1.88566e+08	1.6412e+08	2.29537e+08	2.36489e+08	1.86311e+08	2.39417e+08	1.52068e+08	3.41803e+08	2.60522e+08	1.49897e+08	1.86559e+08	1.92851e+08	2.33444e+08	1.92319e+08	1.22712e+08	1.08159e+08	1.92921e+08	2.60404e+08	1.41174e+08	1.80256e+08	2.67415e+08	1.89758e+08	1.90521e+08	2.07678e+08	2.24688e+08	2.13544e+08	2.25469e+08	1.55453e+08	1.94649e+08	1.47132e+08	1.69272e+08	1.70192e+08	3.12294e+08	1.7535e+08	1.96175e+08	1.61034e+08	3.15641e+08	1.46745e+08	1.46221e+08	1.7238e+08	1.97417e+08	2.45596e+08	2.28927e+08
sp|O15438|MRP3_HUMAN;sp|O15438-4|MRP3_HUMAN;sp|O15438-2|MRP3_HUMAN;sp|O15438-5|MRP3_HUMAN	sp|O15438|MRP3_HUMAN;sp|O15438-4|MRP3_HUMAN;sp|O15438-2|MRP3_HUMAN	sp|O15438|MRP3_HUMAN ATP-binding cassette sub-family C member 3 OS=Homo sapiens OX=9606 GN=ABCC3 PE=1 SV=3;sp|O15438-4|MRP3_HUMAN Isoform 4 of ATP-binding cassette sub-family C member 3 OS=Homo sapiens OX=9606 GN=ABCC3;sp|O15438-2|MRP3_HUMAN Isoform 2 of A	O15438	ABCC3;CMOAT2;MLP2;MRP3	4.44746e+06	1.06897e+06	2.49166e+06	618944	4.63964e+06	1.41364e+06	2.15207e+06	1.71238e+06	3.58505e+06	1.6382e+06	1.50455e+06	570985	1.92542e+06	1.66859e+06	2.0109e+06	2.19322e+06	1.60813e+06	1.89579e+06	1.15683e+06	2.04948e+06	1.39928e+06	1.21253e+06	2.18087e+06	1.18779e+06	1.69624e+06	1.00398e+06	1.8722e+06	2.72596e+06	1.68472e+06	1.66756e+06	2.46064e+06	1.79712e+06	596857	2.16044e+06	695702	2.24906e+06	2.50693e+06	2.75735e+06	1.03407e+06	761694	945046	831975	901636	2.08649e+06
sp|O15439-2|MRP4_HUMAN;sp|O15439|MRP4_HUMAN;tr|A0A2R8YDC1|A0A2R8YDC1_HUMAN;sp|O15439-4|MRP4_HUMAN;tr|A0A2R8Y6V8|A0A2R8Y6V8_HUMAN;sp|O15439-3|MRP4_HUMAN	sp|O15439-2|MRP4_HUMAN;sp|O15439|MRP4_HUMAN;tr|A0A2R8YDC1|A0A2R8YDC1_HUMAN;sp|O15439-4|MRP4_HUMAN;tr|A0A2R8Y6V8|A0A2R8Y6V8_HUMAN;sp|O15439-3|MRP4_HUMAN	sp|O15439-2|MRP4_HUMAN Isoform 2 of ATP-binding cassette sub-family C member 4 OS=Homo sapiens OX=9606 GN=ABCC4;sp|O15439|MRP4_HUMAN ATP-binding cassette sub-family C member 4 OS=Homo sapiens OX=9606 GN=ABCC4 PE=1 SV=3;tr|A0A2R8YDC1|A0A2R8YDC1_HUMAN ATP-bi	O15439;A0A2R8YDC1;A0A2R8Y6V8	ABCC4;MOATB;MRP4	7.94285e+06	7.10443e+06	9.53226e+06	1.24515e+07	4.93185e+06	1.34492e+07	1.22533e+07	1.66781e+07	7.70737e+06	1.00593e+07	1.66494e+07	1.01014e+07	7.24344e+06	8.0971e+06	8.67559e+06	1.50076e+07	7.82545e+06	2.10056e+06	8.10062e+06	8.37998e+06	6.58775e+06	8.03647e+06	7.90479e+06	8.68217e+06	7.28509e+06	8.71408e+06	8.17322e+06	9.84009e+06	7.74766e+06	7.76179e+06	8.12072e+06	1.69768e+07	7.88027e+06	9.65597e+06	6.45858e+06	7.70218e+06	1.62248e+07	1.12428e+07	1.34941e+07	8.30738e+06	1.58767e+07	6.84996e+06	8.79884e+06	8.03303e+06
sp|O15446|RPA34_HUMAN;sp|O15446-2|RPA34_HUMAN	sp|O15446|RPA34_HUMAN;sp|O15446-2|RPA34_HUMAN	sp|O15446|RPA34_HUMAN DNA-directed RNA polymerase I subunit RPA34 OS=Homo sapiens OX=9606 GN=POLR1G PE=1 SV=1;sp|O15446-2|RPA34_HUMAN Isoform 2 of DNA-directed RNA polymerase I subunit RPA34 OS=Homo sapiens OX=9606 GN=POLR1G	O15446	POLR1G;ASE1;CAST;CD3EAP;PAF49	1.83695e+08	1.73272e+08	8.3762e+07	2.14456e+08	1.95338e+08	2.6679e+08	2.38096e+08	2.81021e+08	1.86536e+08	1.62403e+08	1.84622e+08	1.20738e+08	1.80134e+08	1.51873e+08	1.30201e+08	2.14416e+08	1.89283e+08	1.83895e+08	1.53194e+08	1.83115e+08	1.25566e+08	1.92497e+08	1.52023e+08	1.58855e+08	1.06956e+08	1.67811e+08	1.70259e+08	1.48762e+08	1.64172e+08	1.83991e+08	1.59707e+08	2.36618e+08	2.52352e+08	1.94638e+08	1.87549e+08	1.64402e+08	2.38201e+08	1.83599e+08	2.52555e+08	1.86683e+08	2.37213e+08	2.03283e+08	2.07477e+08	9.19496e+07
tr|D6RA51|D6RA51_HUMAN;sp|O15455|TLR3_HUMAN	tr|D6RA51|D6RA51_HUMAN;sp|O15455|TLR3_HUMAN	tr|D6RA51|D6RA51_HUMAN Toll-like receptor 3 (Fragment) OS=Homo sapiens OX=9606 GN=TLR3 PE=1 SV=1;sp|O15455|TLR3_HUMAN Toll-like receptor 3 OS=Homo sapiens OX=9606 GN=TLR3 PE=1 SV=1	D6RA51;O15455	TLR3;hCG_1787812	1.34672e+06	650971	817264	1.18916e+06	1.82903e+06	1.6215e+06	1.29458e+06	2.02095e+06	2.59153e+06	1.79228e+06	1.32833e+06	1.88542e+06	2.35299e+06	801772	1.99099e+06	2.39423e+06	778902	1.40893e+06	1.61454e+06	1.34905e+06	593896	1.56757e+06	943288	1.514e+06	1.50049e+06	1.24197e+06	2.35589e+06	6.02888e+06	1.20156e+06	4.71434e+06	4.22775e+06	935303	489567	3.86797e+06	5.58907e+06	4.99265e+06	845672	3.1588e+06	1.32576e+06	932210	1.16871e+06	1.55893e+06	1.34493e+06	1.47601e+06
sp|O15460-2|P4HA2_HUMAN;tr|E7ENX0|E7ENX0_HUMAN;tr|E7EPI9|E7EPI9_HUMAN;tr|E7ERI1|E7ERI1_HUMAN;tr|C9JX45|C9JX45_HUMAN;tr|A8MXE0|A8MXE0_HUMAN;tr|C9JCP0|C9JCP0_HUMAN;tr|C9JN43|C9JN43_HUMAN;tr|C9JIG4|C9JIG4_HUMAN;tr|C9JFJ1|C9JFJ1_HUMAN	sp|O15460-2|P4HA2_HUMAN	sp|O15460-2|P4HA2_HUMAN Isoform IIa of Prolyl 4-hydroxylase subunit alpha-2 OS=Homo sapiens OX=9606 GN=P4HA2	O15460;E7ENX0;E7EPI9;E7ERI1;C9JX45;A8MXE0;C9JCP0;C9JN43;C9JIG4;C9JFJ1	P4HA2;UNQ290/PRO330	2.38402e+08	2.84195e+08	2.22896e+08	3.21039e+08	2.47222e+08	1.91078e+08	3.1207e+08	1.75722e+08	2.55023e+08	3.21826e+08	2.05617e+08	3.12984e+08	2.65809e+08	2.35926e+08	2.51888e+08	2.14086e+08	1.93725e+08	2.85342e+08	2.56893e+08	2.10941e+08	1.76753e+08	3.10476e+08	2.86373e+08	2.19626e+08	1.77199e+08	2.46618e+08	2.51963e+08	2.63351e+08	2.79325e+08	2.47147e+08	2.35839e+08	1.92503e+08	2.91753e+08	2.6216e+08	3.03688e+08	2.52457e+08	1.96481e+08	2.5849e+08	1.85455e+08	2.17809e+08	1.79651e+08	2.91877e+08	3.42666e+08	1.96357e+08
tr|A0A7I2V4L6|A0A7I2V4L6_HUMAN;sp|O15498|YKT6_HUMAN;sp|O15498-2|YKT6_HUMAN;tr|A0A7I2V3A1|A0A7I2V3A1_HUMAN;tr|A0A7I2V3V7|A0A7I2V3V7_HUMAN;tr|A0A7I2V3S2|A0A7I2V3S2_HUMAN;tr|A0A7I2V530|A0A7I2V530_HUMAN;tr|H7C3K7|H7C3K7_HUMAN	tr|A0A7I2V4L6|A0A7I2V4L6_HUMAN;sp|O15498|YKT6_HUMAN;sp|O15498-2|YKT6_HUMAN;tr|A0A7I2V3A1|A0A7I2V3A1_HUMAN;tr|A0A7I2V3V7|A0A7I2V3V7_HUMAN	tr|A0A7I2V4L6|A0A7I2V4L6_HUMAN Synaptobrevin homolog YKT6 OS=Homo sapiens OX=9606 GN=YKT6 PE=1 SV=1;sp|O15498|YKT6_HUMAN Synaptobrevin homolog YKT6 OS=Homo sapiens OX=9606 GN=YKT6 PE=1 SV=1;sp|O15498-2|YKT6_HUMAN Isoform 2 of Synaptobrevin homolog YKT6 OS=	A0A7I2V4L6;O15498;A0A7I2V3A1;A0A7I2V3V7;A0A7I2V3S2;A0A7I2V530;H7C3K7	YKT6	2.67276e+06	1.42924e+07	2.10846e+07	1.62808e+07	784283	1.26459e+07	1.57969e+07	7.33256e+06	1.33613e+07	1.45803e+07	1.25821e+07	4.3251e+06	6.9181e+06	1.50398e+07	9.25186e+06	6.71326e+06	1.07085e+07	1.09624e+07	1.51108e+07	1.66288e+07	1.13563e+07	1.61657e+07	1.85262e+07	2.99854e+07	1.64171e+07	1.27466e+07	1.25961e+07	1.13736e+07	1.76709e+07	6.37546e+06	9.9507e+06	8.81162e+06	1.16269e+07	6.89732e+06	1.33314e+07	8.49724e+06	1.05891e+07	7.18123e+06	1.06167e+07	2.48063e+07	1.34432e+07	1.26319e+07	1.63046e+07	2.28739e+07
sp|O15504|NUP42_HUMAN;tr|C9JYA1|C9JYA1_HUMAN;sp|O15504-2|NUP42_HUMAN;tr|B4DT96|B4DT96_HUMAN;tr|F8WC66|F8WC66_HUMAN;sp|O15504-3|NUP42_HUMAN	sp|O15504|NUP42_HUMAN;tr|C9JYA1|C9JYA1_HUMAN;sp|O15504-2|NUP42_HUMAN;tr|B4DT96|B4DT96_HUMAN	sp|O15504|NUP42_HUMAN Nucleoporin NUP42 OS=Homo sapiens OX=9606 GN=NUP42 PE=1 SV=1;tr|C9JYA1|C9JYA1_HUMAN Nucleoporin NUP42 (Fragment) OS=Homo sapiens OX=9606 GN=NUP42 PE=1 SV=1;sp|O15504-2|NUP42_HUMAN Isoform 2 of Nucleoporin NUP42 OS=Homo sapiens OX=9606	O15504;C9JYA1;B4DT96;F8WC66	NUP42;CG1;NUPL2	3.66148e+07	2.80536e+07	2.5647e+07	3.62338e+07	3.54832e+07	3.81968e+07	3.80505e+07	4.74085e+07	4.02348e+07	2.90698e+07	4.051e+07	3.98644e+07	3.95613e+07	3.17727e+07	3.61568e+07	4.71256e+07	3.3245e+07	2.5087e+07	3.17179e+07	3.22183e+07	3.25041e+07	2.95259e+07	2.92947e+07	2.79128e+07	2.37287e+07	3.06554e+07	3.27626e+07	3.27767e+07	3.60691e+07	3.68489e+07	3.55709e+07	4.72617e+07	3.78192e+07	4.15383e+07	2.95368e+07	3.61942e+07	4.93739e+07	4.11782e+07	4.47823e+07	3.1876e+07	4.09674e+07	3.46721e+07	3.7216e+07	2.72228e+07
sp|O15511|ARPC5_HUMAN;tr|B1ALC0|B1ALC0_HUMAN;sp|O15511-2|ARPC5_HUMAN	sp|O15511|ARPC5_HUMAN;tr|B1ALC0|B1ALC0_HUMAN;sp|O15511-2|ARPC5_HUMAN	sp|O15511|ARPC5_HUMAN Actin-related protein 2/3 complex subunit 5 OS=Homo sapiens OX=9606 GN=ARPC5 PE=1 SV=3;tr|B1ALC0|B1ALC0_HUMAN Actin-related protein 2/3 complex subunit 5 OS=Homo sapiens OX=9606 GN=ARPC5 PE=1 SV=1;sp|O15511-2|ARPC5_HUMAN Isoform 2 of	O15511;B1ALC0	ARPC5;ARC16	7.63845e+07	1.33571e+08	1.36277e+08	8.99124e+07	9.43223e+07	1.00926e+08	9.63624e+07	6.08649e+07	8.20208e+07	1.29256e+08	9.43687e+07	1.10978e+08	7.99679e+07	1.24042e+08	7.28978e+07	6.87743e+07	1.12914e+08	1.23874e+08	1.27814e+08	1.05064e+08	1.37244e+08	1.24121e+08	103470000	145000000	162440000	101510000	120290000	74232000	117750000	102410000	120610000	87397000	89104000	64421000	135290000	102520000	73518000	85261000	100370000	162920000	101390000	132500000	108020000	171310000
sp|O15514|RPB4_HUMAN;tr|E9PHV4|E9PHV4_HUMAN	sp|O15514|RPB4_HUMAN;tr|E9PHV4|E9PHV4_HUMAN	sp|O15514|RPB4_HUMAN DNA-directed RNA polymerase II subunit RPB4 OS=Homo sapiens OX=9606 GN=POLR2D PE=1 SV=1;tr|E9PHV4|E9PHV4_HUMAN DNA-directed RNA polymerase II subunit RPB4 OS=Homo sapiens OX=9606 GN=POLR2D PE=1 SV=1	O15514;E9PHV4	POLR2D	2.18388e+07	1.15672e+07	1.4257e+07	1.88083e+07	1.5157e+07	1.76337e+07	1.55547e+07	2.03785e+07	1.99741e+07	1.90841e+07	1.68513e+07	3.04051e+07	9.57392e+06	1.7871e+07	8.55928e+06	1.92237e+07	1.27769e+07	1.16639e+07	2.05301e+07	1.38582e+07	1.53712e+07	1.87709e+07	9.1182e+06	1.24524e+07	1.22836e+07	1.80176e+07	1.70831e+07	7.15326e+06	7.53015e+06	2.10004e+07	1.77147e+07	1.17209e+07	1.82887e+07	2.23703e+07	1.81789e+07	2.20114e+07	1.34316e+07	2.2836e+07	1.64508e+07	1.00224e+07	1.79471e+07	1.74019e+07	1.95692e+07	1.42441e+07
sp|O15525|MAFG_HUMAN;tr|B0QY71|B0QY71_HUMAN;tr|I3L2F8|I3L2F8_HUMAN	sp|O15525|MAFG_HUMAN	sp|O15525|MAFG_HUMAN Transcription factor MafG OS=Homo sapiens OX=9606 GN=MAFG PE=1 SV=1	O15525;B0QY71;I3L2F8	MAFG;MAFF	1.17278e+07	4.14445e+06	3.93344e+06	6.85081e+06	1.00101e+07	1.02369e+07	6.6313e+06	1.30681e+07	1.59285e+07	4.12877e+06	7.57092e+06	8.14965e+06	6.90086e+06	6.0578e+06	5.83634e+06	1.26747e+07	4.3365e+06	4.69076e+06	6.04673e+06	4.33349e+06	3.84698e+06	4.43953e+06	4.60049e+06	3.77543e+06	3.94597e+06	6.26099e+06	6.71462e+06	6.10963e+06	3.74039e+06	8.97462e+06	6.42811e+06	1.115e+07	6.9638e+06	1.31475e+07	4.58987e+06	9.20783e+06	1.14878e+07	1.19535e+07	9.56831e+06	3.71379e+06	8.98524e+06	4.0689e+06	5.2178e+06	4.5796e+06
sp|O15533-2|TPSN_HUMAN;tr|A0A0G2JKZ1|A0A0G2JKZ1_HUMAN;sp|O15533|TPSN_HUMAN;tr|A2AB90|A2AB90_HUMAN;tr|A0A0G2JH37|A0A0G2JH37_HUMAN;tr|A0A0A0MSV9|A0A0A0MSV9_HUMAN;sp|O15533-3|TPSN_HUMAN;tr|Q6P1N7|Q6P1N7_HUMAN;tr|A0A0A0MT98|A0A0A0MT98_HUMAN;sp|O15533-4|TPSN_HUMAN;tr|C9JA35|C9JA35_HUMAN;tr|A0A140T9B2|A0A140T9B2_HUMAN;tr|A0A0G2JJI5|A0A0G2JJI5_HUMAN	sp|O15533-2|TPSN_HUMAN;tr|A0A0G2JKZ1|A0A0G2JKZ1_HUMAN;sp|O15533|TPSN_HUMAN;tr|A2AB90|A2AB90_HUMAN;tr|A0A0G2JH37|A0A0G2JH37_HUMAN;tr|A0A0A0MSV9|A0A0A0MSV9_HUMAN;sp|O15533-3|TPSN_HUMAN;tr|Q6P1N7|Q6P1N7_HUMAN;tr|A0A0A0MT98|A0A0A0MT98_HUMAN;sp|O15533-4|TPSN_HUMAN	sp|O15533-2|TPSN_HUMAN Isoform 2 of Tapasin OS=Homo sapiens OX=9606 GN=TAPBP;tr|A0A0G2JKZ1|A0A0G2JKZ1_HUMAN Tapasin OS=Homo sapiens OX=9606 GN=TAPBP PE=1 SV=1;sp|O15533|TPSN_HUMAN Tapasin OS=Homo sapiens OX=9606 GN=TAPBP PE=1 SV=1;tr|A2AB90|A2AB90_HUMAN Ta	O15533;A0A0G2JKZ1;A2AB90;A0A0G2JH37;A0A0A0MSV9;Q6P1N7;A0A0A0MT98;C9JA35;A0A140T9B2;A0A0G2JJI5	TAPBP;NGS17;TAPA	4.10456e+07	3.36156e+07	3.25696e+07	5.3281e+07	5.52302e+07	2.2191e+07	5.86266e+07	1.81039e+07	5.6966e+07	4.20869e+07	1.99074e+07	4.4682e+07	5.34887e+07	4.88301e+07	4.43238e+07	2.11411e+07	2.89046e+07	3.28725e+07	5.00876e+07	2.73622e+07	3.44206e+07	3.51914e+07	3.06534e+07	2.65518e+07	2.92925e+07	4.70838e+07	4.25748e+07	4.14884e+07	2.97834e+07	4.54781e+07	5.19434e+07	2.64463e+07	5.69138e+07	5.66256e+07	3.47486e+07	4.4302e+07	2.27015e+07	5.6539e+07	1.77501e+07	2.74735e+07	1.87425e+07	4.30879e+07	5.08021e+07	3.42914e+07
sp|O15541|R113A_HUMAN;sp|Q8IZP6|R113B_HUMAN	sp|O15541|R113A_HUMAN	sp|O15541|R113A_HUMAN E3 ubiquitin-protein ligase RNF113A OS=Homo sapiens OX=9606 GN=RNF113A PE=1 SV=1	O15541;Q8IZP6	RNF113A;RNF113;ZNF183;RNF113B;RNF161;ZNF183L1	1.1684e+07	3.53802e+07	1.8819e+07	2.77082e+07	2.91703e+07	1.26546e+07	2.56151e+07	1.45674e+07	1.55743e+07	2.78815e+07	1.10423e+07	2.25206e+07	2.34974e+07	1.51421e+07	1.77852e+07	1.09853e+07	4.26908e+07	3.63485e+07	1.58693e+07	4.31061e+07	2.38872e+07	2.61836e+07	2.97053e+07	2.41418e+07	1.50002e+07	2.07273e+07	2.44176e+07	1.98462e+07	2.83024e+07	2.74453e+07	2.18762e+07	1.55552e+07	2.68515e+07	1.76469e+07	3.00154e+07	2.62393e+07	1.14885e+07	1.58699e+07	1.23707e+07	3.54552e+07	1.51387e+07	3.5461e+07	2.7197e+07	1.47542e+07
sp|O15554|KCNN4_HUMAN;tr|D1MQ08|D1MQ08_HUMAN;tr|M0QZ70|M0QZ70_HUMAN;tr|M0R1J0|M0R1J0_HUMAN;tr|M0R2F1|M0R2F1_HUMAN;tr|M0R2E8|M0R2E8_HUMAN	sp|O15554|KCNN4_HUMAN;tr|D1MQ08|D1MQ08_HUMAN	sp|O15554|KCNN4_HUMAN Intermediate conductance calcium-activated potassium channel protein 4 OS=Homo sapiens OX=9606 GN=KCNN4 PE=1 SV=1;tr|D1MQ08|D1MQ08_HUMAN Intermediate conductance calcium-activated potassium channel protein 4 OS=Homo sapiens OX=9606 GN	O15554;D1MQ08;M0QZ70;M0R1J0;M0R2F1;M0R2E8	KCNN4;IK1;IKCA1;KCA4;SK4	1.33826e+07	1.02419e+07	1.12604e+07	1.00282e+07	8.97886e+06	9.5282e+06	1.09298e+07	8.34104e+06	1.14404e+07	1.04483e+07	8.81105e+06	1.18625e+07	1.18293e+07	1.30793e+07	1.04481e+07	1.00142e+07	8.78782e+06	1.25287e+07	1.2286e+07	6.32856e+06	9.80911e+06	9.06483e+06	1.05135e+07	9.79654e+06	1.05044e+07	1.17429e+07	1.25028e+07	1.0487e+07	9.98103e+06	1.12579e+07	8.74939e+06	9.13619e+06	1.09601e+07	1.33266e+07	1.03555e+07	9.52801e+06	1.00121e+07	1.32106e+07	8.93754e+06	8.03616e+06	9.16907e+06	9.4586e+06	1.17155e+07	1.03345e+07
sp|O43143|DHX15_HUMAN	sp|O43143|DHX15_HUMAN	sp|O43143|DHX15_HUMAN Pre-mRNA-splicing factor ATP-dependent RNA helicase DHX15 OS=Homo sapiens OX=9606 GN=DHX15 PE=1 SV=2	O43143	DHX15;DBP1;DDX15	1.11993e+09	8.4397e+08	1.14211e+09	6.81714e+08	7.17279e+08	7.7596e+08	6.05732e+08	8.14825e+08	1.06014e+09	7.60015e+08	1.26323e+09	1.46695e+09	8.61336e+08	7.71108e+08	1.26714e+09	9.08402e+08	6.47178e+08	6.79998e+08	7.38598e+08	7.25006e+08	7.7877e+08	7.00713e+08	8.18287e+08	7.79122e+08	8.15212e+08	6.50793e+08	6.35962e+08	8.85635e+08	7.91713e+08	7.75608e+08	8.19238e+08	7.95007e+08	5.70334e+08	8.62503e+08	6.78055e+08	8.00351e+08	7.69166e+08	9.07597e+08	7.01019e+08	7.09723e+08	7.40104e+08	5.59177e+08	7.34467e+08	8.65284e+08
sp|O43148|MCES_HUMAN;sp|O43148-2|MCES_HUMAN;tr|K7EP06|K7EP06_HUMAN;tr|K7EPP5|K7EPP5_HUMAN;tr|K7ERH6|K7ERH6_HUMAN	sp|O43148|MCES_HUMAN;sp|O43148-2|MCES_HUMAN;tr|K7EP06|K7EP06_HUMAN	sp|O43148|MCES_HUMAN mRNA cap guanine-N7 methyltransferase OS=Homo sapiens OX=9606 GN=RNMT PE=1 SV=1;sp|O43148-2|MCES_HUMAN Isoform 2 of mRNA cap guanine-N7 methyltransferase OS=Homo sapiens OX=9606 GN=RNMT;tr|K7EP06|K7EP06_HUMAN RG7MT1 OS=Homo sapiens OX=	O43148;K7EP06;K7EPP5;K7ERH6	RNMT;KIAA0398	9.06897e+07	7.14498e+07	1.02786e+08	5.34266e+07	8.97588e+07	1.03609e+08	5.07369e+07	9.4645e+07	1.02959e+08	6.4866e+07	1.202e+08	1.34102e+08	9.61759e+07	7.64018e+07	1.04551e+08	8.7814e+07	6.32377e+07	6.85866e+07	6.37774e+07	6.37139e+07	8.0644e+07	6.31197e+07	7.28733e+07	6.89789e+07	7.72616e+07	8.17928e+07	8.66652e+07	9.61785e+07	7.50612e+07	1.06296e+08	9.52677e+07	1.07047e+08	6.05219e+07	1.10681e+08	6.69053e+07	1.07895e+08	1.03796e+08	1.11467e+08	1.09985e+08	7.53756e+07	1.06966e+08	7.12641e+07	6.73464e+07	7.63418e+07
sp|O43149|ZZEF1_HUMAN;sp|O43149-3|ZZEF1_HUMAN;tr|I3L3Q3|I3L3Q3_HUMAN;sp|O43149-2|ZZEF1_HUMAN;tr|I3L141|I3L141_HUMAN	sp|O43149|ZZEF1_HUMAN	sp|O43149|ZZEF1_HUMAN Zinc finger ZZ-type and EF-hand domain-containing protein 1 OS=Homo sapiens OX=9606 GN=ZZEF1 PE=1 SV=6	O43149;I3L3Q3;I3L141	ZZEF1;KIAA0399	1.17667e+07	1.20901e+07	1.67104e+07	1.14591e+07	1.06462e+07	1.15603e+07	1.14168e+07	4.90472e+06	1.07092e+07	1.51674e+07	1.13696e+07	8.02213e+06	1.37737e+07	1.34395e+07	1.40361e+07	1.61718e+07	1.27889e+07	1.14679e+07	1.37717e+07	9.47685e+06	1.41737e+07	1.30727e+06	1.92922e+07	1.43565e+07	1.82395e+07	1.18018e+07	9.67676e+06	1.02992e+07	1.57556e+07	1.15678e+07	9.46134e+06	1.44304e+06	3.35883e+06	1.30074e+07	1.17592e+07	9.22054e+06	1.07908e+07	7.42197e+06	1.45729e+07	1.39446e+07	2.48269e+06	1.2815e+07	1.0434e+07	1.69507e+07
sp|O43156|TTI1_HUMAN	sp|O43156|TTI1_HUMAN	sp|O43156|TTI1_HUMAN TELO2-interacting protein 1 homolog OS=Homo sapiens OX=9606 GN=TTI1 PE=1 SV=3	O43156	TTI1;KIAA0406;SMG10	1.07807e+06	6.01993e+06	1.3879e+07	8.34738e+06	1.79964e+06	2.34743e+06	7.81795e+06	689722	3.33918e+06	9.02995e+06	9.7653e+06	9.11645e+06	2.56121e+06	9.04034e+06	6.97622e+06	4.16139e+06	8.5697e+06	3.93756e+06	1.01204e+07	8.71973e+06	1.09388e+07	7.90295e+06	1.16417e+07	1.59626e+07	1.10958e+07	8.29357e+06	7.8312e+06	8.39363e+06	1.0564e+07	6.33957e+06	7.71829e+06	5.63253e+06	6.88672e+06	5.37891e+06	8.39695e+06	6.84632e+06	5.42786e+06	5.07899e+06	7.8897e+06	1.45115e+07	7.31922e+06	7.7129e+06	8.80431e+06	1.54009e+07
sp|O43159|RRP8_HUMAN;tr|E9PPY3|E9PPY3_HUMAN;tr|E9PPP6|E9PPP6_HUMAN	sp|O43159|RRP8_HUMAN;tr|E9PPY3|E9PPY3_HUMAN	sp|O43159|RRP8_HUMAN Ribosomal RNA-processing protein 8 OS=Homo sapiens OX=9606 GN=RRP8 PE=1 SV=2;tr|E9PPY3|E9PPY3_HUMAN Ribosomal RNA-processing protein 8 OS=Homo sapiens OX=9606 GN=RRP8 PE=1 SV=1	O43159;E9PPY3;E9PPP6	RRP8;KIAA0409;NML;hucep-1	1.263e+08	8.24917e+07	5.6193e+07	8.29159e+07	1.25353e+08	1.26223e+08	6.85524e+07	1.33624e+08	1.41683e+08	6.6416e+07	1.24126e+08	9.77954e+07	1.27653e+08	5.96464e+07	1.09149e+08	1.4436e+08	9.94767e+07	8.57568e+07	5.99575e+07	9.25206e+07	7.86344e+07	5.76559e+07	8.33939e+07	7.53371e+07	6.70209e+07	7.42016e+07	7.30608e+07	1.07732e+08	7.5454e+07	1.14409e+08	1.03983e+08	1.30527e+08	8.97762e+07	1.42637e+08	7.32352e+07	1.03962e+08	1.38118e+08	1.3024e+08	1.27337e+08	6.88357e+07	1.38097e+08	7.94729e+07	1.0054e+08	6.01942e+07
sp|O43166-3|SI1L1_HUMAN;sp|O43166-2|SI1L1_HUMAN;sp|O43166|SI1L1_HUMAN;tr|F5GYF8|F5GYF8_HUMAN;tr|H0YJY2|H0YJY2_HUMAN;tr|G3V4Z3|G3V4Z3_HUMAN	sp|O43166-3|SI1L1_HUMAN;sp|O43166-2|SI1L1_HUMAN;sp|O43166|SI1L1_HUMAN;tr|F5GYF8|F5GYF8_HUMAN	sp|O43166-3|SI1L1_HUMAN Isoform 3 of Signal-induced proliferation-associated 1-like protein 1 OS=Homo sapiens OX=9606 GN=SIPA1L1;sp|O43166-2|SI1L1_HUMAN Isoform 2 of Signal-induced proliferation-associated 1-like protein 1 OS=Homo sapiens OX=9606 GN=SIPA1L	O43166;F5GYF8;H0YJY2;G3V4Z3	SIPA1L1;E6TP1;KIAA0440	2.16417e+07	1.21363e+07	1.15867e+07	2.1156e+07	2.21528e+07	4.47705e+07	2.61007e+07	4.31022e+07	2.43024e+07	1.90843e+07	3.64781e+07	1.4208e+07	1.79895e+07	2.15972e+07	1.15287e+07	4.60228e+07	1.41493e+07	1.24713e+07	2.02327e+07	1.45162e+07	1.29319e+07	1.46878e+07	7.47898e+06	1.54253e+07	1.51291e+07	2.47553e+07	2.73988e+07	1.43155e+07	1.00766e+07	2.20078e+07	1.59927e+07	8.09286e+07	2.61705e+07	3.10942e+07	1.70538e+07	1.98474e+07	8.39092e+07	3.16432e+07	5.94159e+07	1.61626e+07	6.01768e+07	1.60862e+07	1.94696e+07	1.34664e+07
tr|H3BUX2|H3BUX2_HUMAN;sp|O43169|CYB5B_HUMAN;tr|D6RFH4|D6RFH4_HUMAN;tr|J3QR91|J3QR91_HUMAN	tr|H3BUX2|H3BUX2_HUMAN;sp|O43169|CYB5B_HUMAN;tr|D6RFH4|D6RFH4_HUMAN	tr|H3BUX2|H3BUX2_HUMAN Cytochrome b5 type B OS=Homo sapiens OX=9606 GN=CYB5B PE=1 SV=2;sp|O43169|CYB5B_HUMAN Cytochrome b5 type B OS=Homo sapiens OX=9606 GN=CYB5B PE=1 SV=3;tr|D6RFH4|D6RFH4_HUMAN Cytochrome b5 type B OS=Homo sapiens OX=9606 GN=CYB5B PE=1 S	H3BUX2;O43169;D6RFH4;J3QR91	CYB5B;CYB5M;OMB5	1.40321e+08	5.19408e+07	4.63228e+07	1.23798e+08	7.43775e+07	1.00633e+08	1.01549e+08	1.41648e+08	1.23419e+08	1.09672e+08	1.40558e+08	1.07031e+08	5.83174e+07	1.41056e+08	5.3151e+07	1.24201e+08	5.01831e+07	4.87478e+07	1.24486e+08	7.2282e+07	4.7738e+07	1.10326e+08	3.11725e+07	9.37331e+07	1.05502e+08	1.77081e+08	1.88993e+08	5.74847e+07	2.8963e+07	8.30772e+07	7.8029e+07	9.453e+07	1.39819e+08	1.81628e+08	1.36623e+08	9.94289e+07	7.20463e+07	1.25022e+08	1.03078e+08	3.95971e+07	1.34853e+08	1.36397e+08	1.80059e+08	1.23193e+08
sp|O43172-2|PRP4_HUMAN;sp|O43172|PRP4_HUMAN	sp|O43172-2|PRP4_HUMAN;sp|O43172|PRP4_HUMAN	sp|O43172-2|PRP4_HUMAN Isoform 2 of U4/U6 small nuclear ribonucleoprotein Prp4 OS=Homo sapiens OX=9606 GN=PRPF4;sp|O43172|PRP4_HUMAN U4/U6 small nuclear ribonucleoprotein Prp4 OS=Homo sapiens OX=9606 GN=PRPF4 PE=1 SV=2	O43172	PRPF4;PRP4	3.27117e+08	2.43957e+08	2.69988e+08	2.14922e+08	2.55947e+08	1.77531e+08	2.06993e+08	1.94394e+08	3.43104e+08	2.54878e+08	2.20554e+08	3.24456e+08	3.61132e+08	2.53713e+08	3.42794e+08	1.91989e+08	2.42322e+08	2.61472e+08	2.41381e+08	2.22894e+08	2.78847e+08	2.07826e+08	2.41558e+08	2.02462e+08	2.27202e+08	2.64835e+08	2.53274e+08	2.96264e+08	2.44396e+08	2.89116e+08	2.84115e+08	1.90607e+08	2.13746e+08	3.05661e+08	2.57904e+08	2.84642e+08	1.88443e+08	2.98557e+08	1.85077e+08	2.1571e+08	1.83338e+08	2.66479e+08	2.1494e+08	2.55498e+08
tr|A0A286YF22|A0A286YF22_HUMAN;sp|O43175|SERA_HUMAN;tr|A0A2C9F2M7|A0A2C9F2M7_HUMAN;tr|A0A286YFA2|A0A286YFA2_HUMAN;tr|A0A286YFL2|A0A286YFL2_HUMAN;tr|A0A286YFM8|A0A286YFM8_HUMAN;tr|A0A286YFC8|A0A286YFC8_HUMAN;tr|A0A286YFB2|A0A286YFB2_HUMAN;tr|A0A286YER3|A0A286YER3_HUMAN;tr|A0A286YF34|A0A286YF34_HUMAN;tr|A0A286YFF3|A0A286YFF3_HUMAN;tr|A0A286YFK5|A0A286YFK5_HUMAN;tr|A0A286YFE1|A0A286YFE1_HUMAN	tr|A0A286YF22|A0A286YF22_HUMAN;sp|O43175|SERA_HUMAN;tr|A0A2C9F2M7|A0A2C9F2M7_HUMAN;tr|A0A286YFA2|A0A286YFA2_HUMAN;tr|A0A286YFL2|A0A286YFL2_HUMAN;tr|A0A286YFM8|A0A286YFM8_HUMAN	tr|A0A286YF22|A0A286YF22_HUMAN D-3-phosphoglycerate dehydrogenase OS=Homo sapiens OX=9606 GN=PHGDH PE=1 SV=1;sp|O43175|SERA_HUMAN D-3-phosphoglycerate dehydrogenase OS=Homo sapiens OX=9606 GN=PHGDH PE=1 SV=4;tr|A0A2C9F2M7|A0A2C9F2M7_HUMAN D-3-phosphoglycer	A0A286YF22;O43175;A0A2C9F2M7;A0A286YFA2;A0A286YFL2;A0A286YFM8;A0A286YFC8;A0A286YFB2;A0A286YER3;A0A286YF34;A0A286YFF3;A0A286YFK5;A0A286YFE1	PHGDH;PGDH3	4.36912e+08	6.71376e+08	8.09576e+08	6.03305e+08	8.10448e+08	3.05178e+08	6.39955e+08	1.4944e+08	4.30525e+08	5.5405e+08	2.1861e+08	6.73069e+08	5.59853e+08	5.35958e+08	6.08356e+08	1.41666e+08	8.35402e+08	7.32138e+08	5.50713e+08	8.34214e+08	7.51032e+08	5.91185e+08	6.89085e+08	1.02857e+09	8.83249e+08	5.31295e+08	5.63381e+08	6.2915e+08	6.72324e+08	7.44179e+08	7.09341e+08	1.93702e+08	5.84893e+08	4.4063e+08	5.85344e+08	6.78209e+08	1.88681e+08	4.60776e+08	2.45833e+08	9.90615e+08	2.36524e+08	6.00037e+08	5.94453e+08	9.85854e+08
sp|O43181|NDUS4_HUMAN;tr|D6REP1|D6REP1_HUMAN;tr|D6R916|D6R916_HUMAN;tr|D6RI09|D6RI09_HUMAN;tr|H0Y9M8|H0Y9M8_HUMAN	sp|O43181|NDUS4_HUMAN	sp|O43181|NDUS4_HUMAN NADH dehydrogenase [ubiquinone] iron-sulfur protein 4, mitochondrial OS=Homo sapiens OX=9606 GN=NDUFS4 PE=1 SV=1	O43181;D6REP1;D6R916;D6RI09;H0Y9M8	NDUFS4	7.69083e+07	4.04926e+07	2.83671e+07	8.1073e+07	5.43481e+07	5.54587e+07	8.57331e+07	7.3984e+07	6.01822e+07	5.09332e+07	4.48153e+07	3.95916e+07	4.71683e+07	4.14775e+07	4.53877e+07	7.90253e+07	3.93176e+07	5.09595e+07	4.24273e+07	3.96735e+07	3.27054e+07	4.53019e+07	4.1842e+07	4.53855e+07	2.22029e+07	4.00954e+07	4.71224e+07	4.51395e+07	4.08399e+07	4.21158e+07	4.22474e+07	5.88426e+07	6.93756e+07	4.93043e+07	5.08509e+07	4.32955e+07	5.69773e+07	5.32863e+07	5.43708e+07	4.54336e+07	5.20766e+07	4.99642e+07	7.51233e+07	2.94106e+07
tr|Q5JRP2|Q5JRP2_HUMAN;sp|O43184|ADA12_HUMAN;sp|O43184-3|ADA12_HUMAN;sp|O43184-4|ADA12_HUMAN;sp|O43184-2|ADA12_HUMAN	tr|Q5JRP2|Q5JRP2_HUMAN;sp|O43184|ADA12_HUMAN;sp|O43184-3|ADA12_HUMAN;sp|O43184-4|ADA12_HUMAN;sp|O43184-2|ADA12_HUMAN	tr|Q5JRP2|Q5JRP2_HUMAN Disintegrin and metalloproteinase domain-containing protein 12 OS=Homo sapiens OX=9606 GN=ADAM12 PE=1 SV=2;sp|O43184|ADA12_HUMAN Disintegrin and metalloproteinase domain-containing protein 12 OS=Homo sapiens OX=9606 GN=ADAM12 PE=1 SV	Q5JRP2;O43184	ADAM12;MLTN;UNQ346/PRO545	2.54552e+07	5.18376e+06	1.33472e+07	1.80723e+07	2.58415e+07	1.83507e+07	1.94318e+07	4.56341e+07	2.62367e+07	1.39774e+07	1.28771e+07	1.26111e+07	1.84496e+07	3.40587e+07	1.21534e+07	3.65618e+07	9.50524e+06	8.90867e+06	3.27343e+07	6.18913e+06	2.08304e+07	1.51452e+07	1.63131e+07	1.68399e+07	1.51664e+07	2.93355e+07	3.35081e+07	2.58095e+07	1.64122e+07	1.79156e+07	1.65203e+07	6.78137e+07	2.33044e+07	3.25108e+07	1.04314e+07	1.734e+07	3.33882e+07	2.67431e+07	2.30174e+07	4.01236e+06	1.99767e+07	1.35818e+07	1.85074e+07	1.64774e+07
sp|O43189|PHF1_HUMAN;tr|A0A140T9U3|A0A140T9U3_HUMAN;tr|E9PQZ5|E9PQZ5_HUMAN;tr|A0A140TA01|A0A140TA01_HUMAN;tr|E9PQT8|E9PQT8_HUMAN;sp|O43189-2|PHF1_HUMAN	sp|O43189|PHF1_HUMAN;tr|A0A140T9U3|A0A140T9U3_HUMAN	sp|O43189|PHF1_HUMAN PHD finger protein 1 OS=Homo sapiens OX=9606 GN=PHF1 PE=1 SV=3;tr|A0A140T9U3|A0A140T9U3_HUMAN PHD finger protein 1 (Fragment) OS=Homo sapiens OX=9606 GN=PHF1 PE=1 SV=1	O43189;A0A140T9U3;E9PQZ5;A0A140TA01;E9PQT8	PHF1;PCL1	1.14359e+07	8.98113e+06	1.55262e+06	1.30218e+06	877443	7.27947e+06	7.12227e+06	8.88561e+06	1.4324e+06	1.44527e+06	6.61389e+06	6.96992e+06	921341	8.58117e+06	313168	9.60993e+06	2.29725e+06	2.24282e+06	3.85605e+06	623650	705501	7.86519e+06	2.97882e+06	3.56237e+06	4.69404e+06	3.63098e+06	656724	4.3824e+06	4.87402e+06	3.17448e+06	435662	5.89598e+06	2.60045e+06	3.73846e+06	1.75011e+06	1.10237e+06	623700	3.80719e+06	6.49676e+06	2.46516e+06	466933	868151	956617	4.74128e+06
sp|O43237|DC1L2_HUMAN;sp|O43237-2|DC1L2_HUMAN;tr|B4E2E0|B4E2E0_HUMAN;tr|J3KRI4|J3KRI4_HUMAN;tr|J3KRZ2|J3KRZ2_HUMAN;tr|H3BUM4|H3BUM4_HUMAN;tr|J3KSD2|J3KSD2_HUMAN	sp|O43237|DC1L2_HUMAN;sp|O43237-2|DC1L2_HUMAN	sp|O43237|DC1L2_HUMAN Cytoplasmic dynein 1 light intermediate chain 2 OS=Homo sapiens OX=9606 GN=DYNC1LI2 PE=1 SV=1;sp|O43237-2|DC1L2_HUMAN Isoform 2 of Cytoplasmic dynein 1 light intermediate chain 2 OS=Homo sapiens OX=9606 GN=DYNC1LI2	O43237;B4E2E0;J3KRI4;J3KRZ2;H3BUM4;J3KSD2	DYNC1LI2;DNCLI2;LIC2	4.97096e+07	7.319e+07	8.32379e+07	6.69e+07	6.52956e+07	5.56049e+07	6.5375e+07	4.20297e+07	4.63388e+07	8.57828e+07	6.68432e+07	6.09511e+07	5.60682e+07	7.12714e+07	6.11473e+07	5.79396e+07	8.83749e+07	6.83618e+07	6.58168e+07	8.15541e+07	7.09711e+07	6.89248e+07	9.02003e+07	8.64333e+07	9.36695e+07	6.93777e+07	6.67605e+07	6.37544e+07	8.37965e+07	5.91953e+07	5.11007e+07	4.80892e+07	6.58995e+07	4.36552e+07	8.54989e+07	6.27566e+07	5.30847e+07	4.81616e+07	6.46083e+07	9.4957e+07	6.45314e+07	8.14565e+07	7.72934e+07	9.67274e+07
sp|O43242|PSMD3_HUMAN;sp|O43242-2|PSMD3_HUMAN;tr|H0YGV8|H0YGV8_HUMAN;tr|F5H8K4|F5H8K4_HUMAN	sp|O43242|PSMD3_HUMAN;sp|O43242-2|PSMD3_HUMAN	sp|O43242|PSMD3_HUMAN 26S proteasome non-ATPase regulatory subunit 3 OS=Homo sapiens OX=9606 GN=PSMD3 PE=1 SV=2;sp|O43242-2|PSMD3_HUMAN Isoform 2 of 26S proteasome non-ATPase regulatory subunit 3 OS=Homo sapiens OX=9606 GN=PSMD3	O43242;H0YGV8;F5H8K4	PSMD3	1.35138e+08	2.05202e+08	3.61835e+08	1.83347e+08	1.4737e+08	1.41349e+08	1.77842e+08	8.90896e+07	1.30099e+08	2.0987e+08	1.92037e+08	2.3358e+08	1.5643e+08	2.13939e+08	1.97793e+08	8.58701e+07	2.1528e+08	1.60763e+08	2.16453e+08	2.32455e+08	2.32275e+08	2.43298e+08	2.62214e+08	3.29255e+08	2.55542e+08	2.10296e+08	2.04405e+08	1.95921e+08	2.51145e+08	1.72108e+08	1.8026e+08	1.0502e+08	1.64434e+08	1.34599e+08	2.35443e+08	1.86794e+08	1.09639e+08	1.47121e+08	1.61364e+08	3.33707e+08	1.64586e+08	2.06935e+08	1.93909e+08	3.24297e+08
sp|O43251-8|RFOX2_HUMAN;sp|O43251-6|RFOX2_HUMAN;sp|O43251|RFOX2_HUMAN;sp|O43251-10|RFOX2_HUMAN;tr|B0QYV1|B0QYV1_HUMAN;sp|O43251-2|RFOX2_HUMAN;tr|A0A0G2JRA5|A0A0G2JRA5_HUMAN;sp|O43251-5|RFOX2_HUMAN;sp|O43251-7|RFOX2_HUMAN;tr|S4R469|S4R469_HUMAN;sp|O43251-9|RFOX2_HUMAN;tr|B0QYY4|B0QYY4_HUMAN;sp|O43251-4|RFOX2_HUMAN;sp|Q9NWB1|RFOX1_HUMAN;sp|Q9NWB1-5|RFOX1_HUMAN;tr|A0A087X2B1|A0A087X2B1_HUMAN;sp|Q9NW…	sp|O43251-8|RFOX2_HUMAN;sp|O43251-6|RFOX2_HUMAN;sp|O43251|RFOX2_HUMAN;sp|O43251-10|RFOX2_HUMAN;tr|B0QYV1|B0QYV1_HUMAN;sp|O43251-2|RFOX2_HUMAN;tr|A0A0G2JRA5|A0A0G2JRA5_HUMAN;sp|O43251-5|RFOX2_HUMAN;sp|O43251-7|RFOX2_HUMAN;tr|S4R469|S4R469_HUMAN;sp|O43251-9|RFOX2_HUMAN;tr|B0QYY4|B0QYY4_HUMAN;sp|O43251-4|RFOX2_HUMAN;sp|Q9NWB1|RFOX1_HUMAN;sp|Q9NWB1-5|RFOX1_HUMAN;tr|A0A087X2B1|A0A087X2B1_HUMAN;sp|Q9NW…	sp|O43251-8|RFOX2_HUMAN Isoform 8 of RNA binding protein fox-1 homolog 2 OS=Homo sapiens OX=9606 GN=RBFOX2;sp|O43251-6|RFOX2_HUMAN Isoform 6 of RNA binding protein fox-1 homolog 2 OS=Homo sapiens OX=9606 GN=RBFOX2;sp|O43251|RFOX2_HUMAN RNA binding protein	O43251;B0QYV1;A0A0G2JRA5;S4R469;B0QYY4;Q9NWB1;A0A087X2B1;J3KNW3;A0A6Q8PFM4;B7Z1U7;A0A804HJM2;F8VZG9;I3L1D4;A0A804HKG7;F8VR27;A0A6Q8PGE0;A0A6Q8PHA3;A0A6Q8PH77;F8VZY7;A0A0G2JSB3;B0QYY7;A6NFN3;S4R3K7;J3QQZ2;A0A3B3ITL7;J3QRF4;A0A0G2JRD1;F8VRS4;B0QYY6;F5H0M1	RBFOX2;FOX2;HRNBP2;RBM9;RTA;RBFOX1;A2BP;A2BP1;FOX1;HRNBP1;hCG_1811870;RBFOX3	4.73269e+07	4.05204e+07	3.43374e+07	4.50218e+07	4.09777e+07	6.68814e+07	4.25603e+07	5.92534e+07	4.78693e+07	4.20654e+07	5.6012e+07	4.42389e+07	4.47377e+07	3.88131e+07	4.23316e+07	6.90391e+07	4.51673e+07	4.27107e+07	3.60903e+07	3.98701e+07	3.25984e+07	3.5541e+07	4.00287e+07	4.14959e+07	3.24802e+07	3.28718e+07	3.87016e+07	4.28375e+07	4.12826e+07	4.24335e+07	4.51589e+07	5.60096e+07	4.7063e+07	5.31597e+07	3.88726e+07	4.05119e+07	5.96437e+07	4.93586e+07	5.82414e+07	3.77557e+07	4.95379e+07	4.3468e+07	4.51218e+07	3.34786e+07
sp|O43252|PAPS1_HUMAN	sp|O43252|PAPS1_HUMAN	sp|O43252|PAPS1_HUMAN Bifunctional 3-phosphoadenosine 5-phosphosulfate synthase 1 OS=Homo sapiens OX=9606 GN=PAPSS1 PE=1 SV=2	O43252	PAPSS1;ATPSK1;PAPSS	8.48282e+07	1.71418e+08	2.95784e+08	1.05323e+08	1.37971e+08	5.1416e+07	1.07085e+08	3.70961e+07	7.75335e+07	1.71975e+08	6.42929e+07	2.03831e+08	1.44604e+08	1.49867e+08	1.71929e+08	4.79017e+07	1.7984e+08	1.58499e+08	1.49948e+08	1.88681e+08	2.09605e+08	1.45673e+08	2.08065e+08	2.14661e+08	2.2223e+08	1.42476e+08	1.47677e+08	1.54231e+08	2.01156e+08	1.70357e+08	1.46459e+08	4.16511e+07	1.02308e+08	7.60939e+07	1.51668e+08	1.81199e+08	4.59834e+07	8.47601e+07	5.91968e+07	2.2037e+08	5.71283e+07	1.47863e+08	1.2635e+08	2.82314e+08
sp|O43257|ZNHI1_HUMAN	sp|O43257|ZNHI1_HUMAN	sp|O43257|ZNHI1_HUMAN Zinc finger HIT domain-containing protein 1 OS=Homo sapiens OX=9606 GN=ZNHIT1 PE=1 SV=1	O43257	ZNHIT1;CGBP1;ZNFN4A1	1.35894e+06	907647	455579	1.78091e+06	2.01208e+06	1.28995e+06	1.67657e+06	1.84496e+06	1.5155e+06	1.59642e+06	1.15707e+06	1.50447e+06	2.46175e+06	642833	1.77479e+06	504040	695004	1.21752e+06	898140	1.99108e+06	142922	434548	1.41379e+06	2.39434e+06	587313	3.56336e+06	2.39988e+06	2.14687e+06	1.16226e+06	3.49527e+06	1.74676e+06	505278	472042	1.04913e+06	1.73047e+06	1.18912e+06	957402	1.14778e+06	1.07269e+06	1.74683e+06	4.24969e+06	818514	1.27781e+06	1.37108e+06
sp|O43264|ZW10_HUMAN;sp|O43264-2|ZW10_HUMAN;tr|F5H3C1|F5H3C1_HUMAN	sp|O43264|ZW10_HUMAN;sp|O43264-2|ZW10_HUMAN	sp|O43264|ZW10_HUMAN Centromere/kinetochore protein zw10 homolog OS=Homo sapiens OX=9606 GN=ZW10 PE=1 SV=3;sp|O43264-2|ZW10_HUMAN Isoform 2 of Centromere/kinetochore protein zw10 homolog OS=Homo sapiens OX=9606 GN=ZW10	O43264;F5H3C1	ZW10	2.26704e+07	3.21376e+07	4.72871e+07	2.46354e+07	1.70412e+07	3.32364e+07	3.05834e+07	2.55475e+07	2.43151e+07	2.37161e+07	3.87407e+07	4.16292e+07	2.45406e+07	3.31431e+07	3.68604e+07	3.05088e+07	3.06064e+07	2.17914e+07	3.02042e+07	2.89e+07	3.09368e+07	2.53967e+07	3.34127e+07	4.13137e+07	3.32012e+07	2.95628e+07	2.87302e+07	3.11502e+07	3.21999e+07	2.6581e+07	2.94677e+07	3.32558e+07	2.45127e+07	2.44359e+07	2.7191e+07	2.6482e+07	3.68095e+07	2.62903e+07	3.16992e+07	3.58018e+07	3.35196e+07	2.36588e+07	2.83547e+07	3.81585e+07
sp|O43290|SNUT1_HUMAN;tr|E9PQI8|E9PQI8_HUMAN	sp|O43290|SNUT1_HUMAN	sp|O43290|SNUT1_HUMAN U4/U6.U5 tri-snRNP-associated protein 1 OS=Homo sapiens OX=9606 GN=SART1 PE=1 SV=1	O43290;E9PQI8	SART1	3.45526e+08	2.59388e+08	2.09563e+08	2.99447e+08	3.92009e+08	3.54206e+08	3.12453e+08	3.33615e+08	4.15886e+08	2.83164e+08	3.19863e+08	3.2476e+08	3.88327e+08	2.77945e+08	3.30264e+08	3.57418e+08	2.56166e+08	2.80071e+08	2.76702e+08	2.6087e+08	2.6782e+08	2.16853e+08	2.39693e+08	2.13752e+08	2.33855e+08	2.70569e+08	2.73631e+08	3.45341e+08	2.47833e+08	3.49064e+08	3.44008e+08	3.52479e+08	3.26097e+08	4.30698e+08	2.72375e+08	3.34127e+08	3.78089e+08	4.08624e+08	3.54153e+08	2.37732e+08	3.5738e+08	2.79469e+08	2.85803e+08	2.05193e+08
sp|O43293|DAPK3_HUMAN;sp|O43293-2|DAPK3_HUMAN;tr|M0R0D0|M0R0D0_HUMAN;tr|M0QYW5|M0QYW5_HUMAN;tr|M0QYY8|M0QYY8_HUMAN	sp|O43293|DAPK3_HUMAN	sp|O43293|DAPK3_HUMAN Death-associated protein kinase 3 OS=Homo sapiens OX=9606 GN=DAPK3 PE=1 SV=1	O43293;M0R0D0;M0QYW5;M0QYY8	DAPK3;ZIPK	2.91036e+07	2.27242e+07	2.5823e+07	2.41602e+07	2.28633e+07	1.80832e+07	2.17855e+07	1.14191e+07	2.95757e+07	2.23847e+07	1.92859e+07	2.62425e+07	2.57211e+07	2.05554e+07	2.88823e+07	8.7187e+06	2.12685e+07	2.59982e+07	2.34581e+07	1.93724e+07	2.28568e+07	1.94535e+07	2.09394e+07	2.43304e+07	2.50717e+07	2.70794e+07	2.45441e+07	3.20435e+07	2.03834e+07	1.83846e+07	2.47374e+07	1.64115e+07	2.00366e+07	2.64427e+07	2.29479e+07	2.1866e+07	1.7363e+07	3.13918e+07	1.62412e+07	1.97759e+07	1.71138e+07	2.26331e+07	2.56419e+07	2.32184e+07
sp|O43294|TGFI1_HUMAN;sp|O43294-2|TGFI1_HUMAN;tr|H3BQC4|H3BQC4_HUMAN;tr|H3BSN4|H3BSN4_HUMAN;tr|I3L209|I3L209_HUMAN;tr|H3BS04|H3BS04_HUMAN;tr|H3BN49|H3BN49_HUMAN	sp|O43294|TGFI1_HUMAN;sp|O43294-2|TGFI1_HUMAN	sp|O43294|TGFI1_HUMAN Transforming growth factor beta-1-induced transcript 1 protein OS=Homo sapiens OX=9606 GN=TGFB1I1 PE=1 SV=2;sp|O43294-2|TGFI1_HUMAN Isoform 2 of Transforming growth factor beta-1-induced transcript 1 protein OS=Homo sapiens OX=9606 GN	O43294;H3BQC4;H3BSN4;I3L209;H3BS04;H3BN49	TGFB1I1;ARA55	1.76644e+07	4.33675e+07	4.03602e+07	5.28077e+07	2.62914e+07	6.7035e+07	4.86019e+07	4.67215e+07	1.69112e+07	3.52464e+07	4.30808e+07	2.03006e+07	1.8997e+07	3.36438e+07	1.35011e+07	4.38128e+07	8.4298e+07	5.15286e+07	3.8159e+07	7.49609e+07	5.57165e+07	3.50499e+07	4.01832e+07	5.49337e+07	4.60454e+07	3.97849e+07	3.84617e+07	2.09386e+07	3.92719e+07	3.14747e+07	2.63502e+07	5.32297e+07	5.96537e+07	1.78077e+07	4.32578e+07	2.7093e+07	5.04421e+07	2.01896e+07	7.3956e+07	8.67654e+07	6.80676e+07	3.88699e+07	4.66234e+07	4.85846e+07
sp|O43298|ZBT43_HUMAN;tr|Q5JU97|Q5JU97_HUMAN	sp|O43298|ZBT43_HUMAN;tr|Q5JU97|Q5JU97_HUMAN	sp|O43298|ZBT43_HUMAN Zinc finger and BTB domain-containing protein 43 OS=Homo sapiens OX=9606 GN=ZBTB43 PE=1 SV=1;tr|Q5JU97|Q5JU97_HUMAN Zinc finger and BTB domain-containing protein 43 (Fragment) OS=Homo sapiens OX=9606 GN=ZBTB43 PE=1 SV=8	O43298;Q5JU97	ZBTB43;KIAA0414;ZBTB22B;ZNF297B	3.35732e+06	2.83398e+06	2.41415e+06	2.67322e+06	2.04859e+06	2.13689e+06	3.57213e+06	2.30521e+06	4.55615e+06	2.66545e+06	3.1123e+06	2.13785e+06	4.06047e+06	2.75588e+06	3.72427e+06	2.26935e+06	2.85823e+06	2.5697e+06	2.81844e+06	4.53125e+06	1.29756e+06	1.95911e+06	2.31371e+06	2.4422e+06	2.6999e+06	1.85164e+06	2.04888e+06	2.81112e+06	1.71308e+06	2.84113e+06	2.94309e+06	2.7292e+06	2.79447e+06	3.78788e+06	2.01575e+06	3.95653e+06	2.76963e+06	4.25947e+06	2.60124e+06	3.21815e+06	2.6048e+06	1.43214e+06	2.99028e+06	1.7406e+06
tr|A0A3B3ISJ0|A0A3B3ISJ0_HUMAN;sp|O43299-2|AP5Z1_HUMAN;sp|O43299|AP5Z1_HUMAN;tr|A0A3B3IRY2|A0A3B3IRY2_HUMAN;tr|A0A3B3ITJ1|A0A3B3ITJ1_HUMAN;sp|O43299-3|AP5Z1_HUMAN	tr|A0A3B3ISJ0|A0A3B3ISJ0_HUMAN;sp|O43299-2|AP5Z1_HUMAN;sp|O43299|AP5Z1_HUMAN;tr|A0A3B3IRY2|A0A3B3IRY2_HUMAN;tr|A0A3B3ITJ1|A0A3B3ITJ1_HUMAN	tr|A0A3B3ISJ0|A0A3B3ISJ0_HUMAN AP-5 complex subunit zeta-1 OS=Homo sapiens OX=9606 GN=AP5Z1 PE=1 SV=1;sp|O43299-2|AP5Z1_HUMAN Isoform 2 of AP-5 complex subunit zeta-1 OS=Homo sapiens OX=9606 GN=AP5Z1;sp|O43299|AP5Z1_HUMAN AP-5 complex subunit zeta-1 OS=Hom	A0A3B3ISJ0;O43299;A0A3B3IRY2;A0A3B3ITJ1	AP5Z1;KIAA0415;SPG48	1.38466e+06	657247	2.83268e+06	1.96366e+06	772075	3.01666e+06	1.86838e+06	2.03046e+06	1.48338e+06	1.8764e+06	976644	2.34075e+06	1.08698e+06	1.65132e+06	1.51679e+06	1.06498e+06	2.51517e+06	2.44252e+06	2.08522e+06	2.32591e+06	2.02202e+06	1.47624e+06	1.72346e+06	1.82999e+06	2.74138e+06	2.71724e+06	2.46997e+06	1.44066e+06	2.55753e+06	2.2114e+06	1.91479e+06	1.81628e+06	1.99424e+06	1.82055e+06	1.96796e+06	2.9303e+06	1.16716e+06	1.08829e+06	719971	2.60403e+06	1.13157e+06	1.20034e+06	1.20773e+06	2.99408e+06
sp|O43310-2|CTIF_HUMAN;sp|O43310|CTIF_HUMAN;tr|K7EK08|K7EK08_HUMAN	sp|O43310-2|CTIF_HUMAN;sp|O43310|CTIF_HUMAN	sp|O43310-2|CTIF_HUMAN Isoform 2 of CBP80/20-dependent translation initiation factor OS=Homo sapiens OX=9606 GN=CTIF;sp|O43310|CTIF_HUMAN CBP80/20-dependent translation initiation factor OS=Homo sapiens OX=9606 GN=CTIF PE=1 SV=1	O43310;K7EK08	CTIF;KIAA0427	656310	5.56469e+06	3.67225e+06	4.04908e+06	1.7207e+06	959292	5.19456e+06	168834	626117	3.7996e+06	1.80034e+06	708451	2.96029e+06	3.54631e+06	872738	1.08138e+06	6.26035e+06	5.25132e+06	3.12761e+06	6.02236e+06	4.60837e+06	2.47895e+06	5.00554e+06	5.12894e+06	3.79967e+06	4.01054e+06	2.98592e+06	1.72784e+06	4.37882e+06	683983	1.81757e+06	987135	4.70212e+06	2.23005e+06	3.49422e+06	1.13965e+06	955083	1.27899e+06	1.84785e+06	5.8611e+06	2.31863e+06	4.1779e+06	3.89301e+06	3.10198e+06
sp|O43314-2|VIP2_HUMAN;sp|O43314|VIP2_HUMAN;tr|A0A087WZV0|A0A087WZV0_HUMAN;tr|A0A087WWN8|A0A087WWN8_HUMAN;tr|D6RBU4|D6RBU4_HUMAN;tr|H0Y9M0|H0Y9M0_HUMAN;tr|D6RFG4|D6RFG4_HUMAN	sp|O43314-2|VIP2_HUMAN;sp|O43314|VIP2_HUMAN;tr|A0A087WZV0|A0A087WZV0_HUMAN	sp|O43314-2|VIP2_HUMAN Isoform 2 of Inositol hexakisphosphate and diphosphoinositol-pentakisphosphate kinase 2 OS=Homo sapiens OX=9606 GN=PPIP5K2;sp|O43314|VIP2_HUMAN Inositol hexakisphosphate and diphosphoinositol-pentakisphosphate kinase 2 OS=Homo sapien	O43314;A0A087WZV0;A0A087WWN8;D6RBU4;H0Y9M0;D6RFG4	PPIP5K2;HISPPD1;KIAA0433;VIP2	1.02679e+07	2.37996e+07	2.87512e+07	2.21591e+07	1.98815e+07	1.053e+07	2.63254e+07	1.70198e+06	1.00214e+07	2.72317e+07	1.55473e+07	2.19599e+07	1.846e+07	2.03914e+07	1.54576e+07	1.19441e+07	3.16066e+07	2.43148e+07	2.54004e+07	2.87387e+07	2.72745e+07	2.16711e+07	2.40291e+07	3.38279e+07	2.20038e+07	2.16272e+07	2.22444e+07	1.55711e+07	2.35496e+07	1.76336e+07	1.64037e+07	1.04003e+07	2.33263e+07	1.19401e+07	2.32891e+07	1.93734e+07	1.0171e+07	1.07578e+07	1.44926e+07	3.34471e+07	1.28489e+07	2.50271e+07	2.62735e+07	2.45225e+07
sp|O43318-2|M3K7_HUMAN;sp|O43318|M3K7_HUMAN;tr|Q9UG54|Q9UG54_HUMAN;sp|O43318-4|M3K7_HUMAN;sp|O43318-3|M3K7_HUMAN	sp|O43318-2|M3K7_HUMAN;sp|O43318|M3K7_HUMAN;tr|Q9UG54|Q9UG54_HUMAN;sp|O43318-4|M3K7_HUMAN;sp|O43318-3|M3K7_HUMAN	sp|O43318-2|M3K7_HUMAN Isoform 1A of Mitogen-activated protein kinase kinase kinase 7 OS=Homo sapiens OX=9606 GN=MAP3K7;sp|O43318|M3K7_HUMAN Mitogen-activated protein kinase kinase kinase 7 OS=Homo sapiens OX=9606 GN=MAP3K7 PE=1 SV=1;tr|Q9UG54|Q9UG54_HUMAN	O43318;Q9UG54	MAP3K7;TAK1;DKFZp586F0420	2.42201e+06	6.84345e+06	5.68803e+06	7.5635e+06	4.33512e+06	4.08464e+06	7.90051e+06	5.32189e+06	984943	6.40956e+06	4.22001e+06	3.35235e+06	4.02153e+06	6.29747e+06	3.86118e+06	3.71505e+06	9.09942e+06	7.67959e+06	6.21297e+06	8.38247e+06	6.12897e+06	7.7408e+06	6.9197e+06	7.77859e+06	6.57793e+06	6.24557e+06	6.3473e+06	5.19192e+06	6.91912e+06	5.16742e+06	4.75423e+06	5.16022e+06	6.81588e+06	2.48401e+06	8.18981e+06	3.83506e+06	3.84482e+06	2.61849e+06	5.00275e+06	1.02205e+07	5.56296e+06	8.31453e+06	6.90716e+06	5.57143e+06
sp|O43324|MCA3_HUMAN;sp|O43324-2|MCA3_HUMAN;tr|D6RBD7|D6RBD7_HUMAN;tr|C9J1V9|C9J1V9_HUMAN;tr|H0YAL7|H0YAL7_HUMAN;tr|D6RCQ0|D6RCQ0_HUMAN;tr|H0YAH9|H0YAH9_HUMAN	sp|O43324|MCA3_HUMAN;sp|O43324-2|MCA3_HUMAN;tr|D6RBD7|D6RBD7_HUMAN;tr|C9J1V9|C9J1V9_HUMAN;tr|H0YAL7|H0YAL7_HUMAN	sp|O43324|MCA3_HUMAN Eukaryotic translation elongation factor 1 epsilon-1 OS=Homo sapiens OX=9606 GN=EEF1E1 PE=1 SV=1;sp|O43324-2|MCA3_HUMAN Isoform 2 of Eukaryotic translation elongation factor 1 epsilon-1 OS=Homo sapiens OX=9606 GN=EEF1E1;tr|D6RBD7|D6RBD	O43324;D6RBD7;C9J1V9;H0YAL7;D6RCQ0;H0YAH9	EEF1E1;AIMP3;P18;hCG_15559;EEF1E1-BLOC1S5;hCG_2043275	5.82843e+07	7.2962e+07	8.82763e+07	1.0373e+08	3.35819e+07	1.33746e+08	9.68225e+07	6.21497e+07	5.25045e+07	8.08394e+07	1.29849e+08	5.33037e+07	4.35685e+07	7.97519e+07	4.79736e+07	8.984e+07	8.55882e+07	5.8674e+07	7.11307e+07	7.845e+07	5.25506e+07	1.19159e+08	1.05445e+08	1.27765e+08	9.4045e+07	6.5842e+07	6.00499e+07	5.26146e+07	1.02958e+08	4.99039e+07	5.54054e+07	5.6072e+07	8.64426e+07	3.87153e+07	7.44743e+07	5.07248e+07	7.21284e+07	3.79506e+07	9.59699e+07	1.14867e+08	9.64343e+07	7.69377e+07	1.01138e+08	1.03078e+08
sp|O43390|HNRPR_HUMAN;sp|O43390-3|HNRPR_HUMAN;tr|B4DT28|B4DT28_HUMAN;tr|A0A6Q8PH31|A0A6Q8PH31_HUMAN;tr|A0A6Q8PH35|A0A6Q8PH35_HUMAN;tr|A0A6Q8PEX7|A0A6Q8PEX7_HUMAN;tr|A0A6Q8PHG0|A0A6Q8PHG0_HUMAN;tr|A0A286YEZ8|A0A286YEZ8_HUMAN	sp|O43390|HNRPR_HUMAN;sp|O43390-3|HNRPR_HUMAN;tr|B4DT28|B4DT28_HUMAN;tr|A0A6Q8PH31|A0A6Q8PH31_HUMAN;tr|A0A6Q8PH35|A0A6Q8PH35_HUMAN;tr|A0A6Q8PEX7|A0A6Q8PEX7_HUMAN	sp|O43390|HNRPR_HUMAN Heterogeneous nuclear ribonucleoprotein R OS=Homo sapiens OX=9606 GN=HNRNPR PE=1 SV=1;sp|O43390-3|HNRPR_HUMAN Isoform 3 of Heterogeneous nuclear ribonucleoprotein R OS=Homo sapiens OX=9606 GN=HNRNPR;tr|B4DT28|B4DT28_HUMAN Heterogeneou	O43390;B4DT28;A0A6Q8PH31;A0A6Q8PH35;A0A6Q8PEX7;A0A6Q8PHG0;A0A286YEZ8	HNRNPR;HNRPR;hCG_38907	2.55086e+09	2.11624e+09	2.44769e+09	1.53819e+09	2.12605e+09	1.9985e+09	1.34286e+09	1.97224e+09	2.75288e+09	1.59938e+09	2.5829e+09	3.48936e+09	2.35375e+09	1.54411e+09	2.97812e+09	2.2096e+09	1.70991e+09	1.84468e+09	1.48899e+09	1.85665e+09	2.0148e+09	1.37774e+09	2.10382e+09	1.98547e+09	1.79941e+09	1.71624e+09	1.74724e+09	2.32438e+09	2.01459e+09	2.2968e+09	2.28878e+09	2.08026e+09	1.59781e+09	2.47808e+09	1.80052e+09	2.34522e+09	2.15557e+09	2.52735e+09	2.06019e+09	1.78404e+09	1.99871e+09	1.75996e+09	1.71069e+09	1.7182e+09
sp|O43390-2|HNRPR_HUMAN;sp|O43390-4|HNRPR_HUMAN	sp|O43390-2|HNRPR_HUMAN;sp|O43390-4|HNRPR_HUMAN	sp|O43390-2|HNRPR_HUMAN Isoform 2 of Heterogeneous nuclear ribonucleoprotein R OS=Homo sapiens OX=9606 GN=HNRNPR;sp|O43390-4|HNRPR_HUMAN Isoform 4 of Heterogeneous nuclear ribonucleoprotein R OS=Homo sapiens OX=9606 GN=HNRNPR	O43390	HNRNPR;HNRPR	1.3843e+07	1.68928e+07	2.13861e+07	9.79843e+06	1.12329e+07	1.2891e+07	1.13826e+07	1.27172e+07	1.34059e+07	1.06555e+07	1.87069e+07	2.88543e+07	1.3046e+07	1.10659e+07	1.71289e+07	1.63738e+07	1.28543e+07	1.23445e+07	1.11315e+07	1.44203e+07	1.59305e+07	8.72775e+06	1.40304e+07	1.32283e+07	1.1687e+07	1.05775e+07	1.09147e+07	1.37752e+07	1.61127e+07	1.40619e+07	1.49626e+07	1.26922e+07	1.16704e+07	1.60771e+07	1.24444e+07	1.48242e+07	1.23648e+07	1.60705e+07	1.1194e+07	1.45673e+07	9.88972e+06	1.27087e+07	1.33269e+07	1.13158e+07
sp|O43395|PRPF3_HUMAN;sp|O43395-3|PRPF3_HUMAN	sp|O43395|PRPF3_HUMAN	sp|O43395|PRPF3_HUMAN U4/U6 small nuclear ribonucleoprotein Prp3 OS=Homo sapiens OX=9606 GN=PRPF3 PE=1 SV=2	O43395	PRPF3;HPRP3;PRP3	3.16253e+08	3.1521e+08	2.349e+08	2.37132e+08	3.54724e+08	2.37023e+08	2.27938e+08	2.31048e+08	3.78457e+08	2.76317e+08	2.0136e+08	2.93893e+08	4.03077e+08	2.79675e+08	3.34304e+08	2.36693e+08	2.50115e+08	3.27936e+08	2.6704e+08	2.44168e+08	2.6662e+08	2.40188e+08	2.66467e+08	2.06071e+08	2.67193e+08	2.80803e+08	2.92255e+08	2.86318e+08	2.65804e+08	3.34062e+08	2.97486e+08	2.05187e+08	2.31122e+08	3.49072e+08	2.72624e+08	3.36452e+08	2.03313e+08	3.45672e+08	2.21554e+08	2.01997e+08	1.93587e+08	2.87908e+08	2.32964e+08	2.17407e+08
sp|O43396|TXNL1_HUMAN;tr|K7ER96|K7ER96_HUMAN;tr|K7EML9|K7EML9_HUMAN;tr|K7EPB7|K7EPB7_HUMAN;tr|K7EME7|K7EME7_HUMAN;tr|K7EKG2|K7EKG2_HUMAN	sp|O43396|TXNL1_HUMAN;tr|K7ER96|K7ER96_HUMAN	sp|O43396|TXNL1_HUMAN Thioredoxin-like protein 1 OS=Homo sapiens OX=9606 GN=TXNL1 PE=1 SV=3;tr|K7ER96|K7ER96_HUMAN Thioredoxin-like protein 1 (Fragment) OS=Homo sapiens OX=9606 GN=TXNL1 PE=1 SV=1	O43396;K7ER96;K7EML9;K7EPB7;K7EME7;K7EKG2	TXNL1;TRP32;TXL;TXNL	7.81717e+07	1.46552e+08	2.48622e+08	1.21404e+08	9.77717e+07	7.58786e+07	1.40215e+08	5.54745e+07	7.07745e+07	1.53947e+08	8.55332e+07	1.45405e+08	1.06198e+08	1.41696e+08	1.13887e+08	4.20778e+07	1.76844e+08	1.29445e+08	1.44235e+08	2.01167e+08	1.86032e+08	1.53768e+08	1.61247e+08	2.21124e+08	1.38838e+08	1.45715e+08	1.48475e+08	1.20645e+08	1.67699e+08	1.30822e+08	1.20809e+08	5.16509e+07	1.30347e+08	7.09836e+07	1.69722e+08	1.30249e+08	5.01509e+07	7.55498e+07	7.92163e+07	2.24292e+08	8.38578e+07	1.60126e+08	1.41933e+08	1.728e+08
sp|O43399|TPD54_HUMAN;sp|O43399-5|TPD54_HUMAN;sp|O43399-7|TPD54_HUMAN;tr|A0A087WYR3|A0A087WYR3_HUMAN;tr|A0A087WZ51|A0A087WZ51_HUMAN	sp|O43399|TPD54_HUMAN;sp|O43399-5|TPD54_HUMAN;sp|O43399-7|TPD54_HUMAN;tr|A0A087WYR3|A0A087WYR3_HUMAN;tr|A0A087WZ51|A0A087WZ51_HUMAN	sp|O43399|TPD54_HUMAN Tumor protein D54 OS=Homo sapiens OX=9606 GN=TPD52L2 PE=1 SV=2;sp|O43399-5|TPD54_HUMAN Isoform 5 of Tumor protein D54 OS=Homo sapiens OX=9606 GN=TPD52L2;sp|O43399-7|TPD54_HUMAN Isoform 7 of Tumor protein D54 OS=Homo sapiens OX=9606 GN	O43399;A0A087WYR3;A0A087WZ51	TPD52L2	2.48695e+08	3.50956e+08	2.67081e+08	4.23656e+08	3.34215e+08	3.9574e+08	4.34852e+08	3.16834e+08	1.95878e+08	3.8576e+08	3.20973e+08	2.37928e+08	2.18579e+08	3.55538e+08	1.88976e+08	2.49805e+08	5.46117e+08	3.6807e+08	3.68007e+08	5.09942e+08	3.51694e+08	4.83642e+08	3.78158e+08	4.07018e+08	3.63857e+08	3.5103e+08	3.69257e+08	2.91164e+08	3.62124e+08	3.5162e+08	2.6637e+08	2.59096e+08	4.74678e+08	2.1972e+08	4.3681e+08	3.25141e+08	2.65793e+08	2.12681e+08	4.11215e+08	4.95356e+08	3.48283e+08	4.6672e+08	3.46739e+08	3.17902e+08
sp|O43399-2|TPD54_HUMAN;sp|O43399-4|TPD54_HUMAN;sp|O43399-3|TPD54_HUMAN;sp|O43399-6|TPD54_HUMAN	sp|O43399-2|TPD54_HUMAN;sp|O43399-4|TPD54_HUMAN;sp|O43399-3|TPD54_HUMAN;sp|O43399-6|TPD54_HUMAN	sp|O43399-2|TPD54_HUMAN Isoform 2 of Tumor protein D54 OS=Homo sapiens OX=9606 GN=TPD52L2;sp|O43399-4|TPD54_HUMAN Isoform 4 of Tumor protein D54 OS=Homo sapiens OX=9606 GN=TPD52L2;sp|O43399-3|TPD54_HUMAN Isoform 3 of Tumor protein D54 OS=Homo sapiens OX=96	O43399	TPD52L2	6.66757e+06	9.99122e+06	8.74567e+06	1.54137e+07	8.9022e+06	1.59185e+07	9.34333e+06	1.01293e+07	5.9081e+06	1.10317e+07	9.07212e+06	6.56117e+06	6.66589e+06	1.18294e+07	4.39661e+06	9.11314e+06	1.81618e+07	1.29067e+07	9.17257e+06	1.80622e+07	7.62542e+06	1.42326e+07	1.08555e+07	1.24096e+07	4.82274e+06	8.49603e+06	8.10508e+06	7.94246e+06	9.37293e+06	8.19366e+06	6.62533e+06	6.86629e+06	1.39977e+07	5.13219e+06	1.13117e+07	9.63057e+06	9.14297e+06	5.21545e+06	1.19088e+07	1.71313e+07	1.17166e+07	1.16793e+07	1.74017e+07	8.81052e+06
sp|O43402|EMC8_HUMAN;tr|M0R1B0|M0R1B0_HUMAN;sp|O43402-2|EMC8_HUMAN	sp|O43402|EMC8_HUMAN;tr|M0R1B0|M0R1B0_HUMAN	sp|O43402|EMC8_HUMAN ER membrane protein complex subunit 8 OS=Homo sapiens OX=9606 GN=EMC8 PE=1 SV=1;tr|M0R1B0|M0R1B0_HUMAN ER membrane protein complex subunit 8 (Fragment) OS=Homo sapiens OX=9606 GN=EMC8 PE=1 SV=1	O43402;M0R1B0	EMC8;C16orf2;C16orf4;COX4AL;COX4NB;FAM158B;NOC4	5.84816e+07	2.84001e+07	3.86612e+07	5.71709e+07	4.32078e+07	8.97026e+07	4.89699e+07	4.90425e+07	6.64218e+07	4.32362e+07	5.98263e+07	4.77919e+07	2.82073e+07	4.25502e+07	3.44524e+07	5.28011e+07	4.26477e+07	3.27063e+07	4.06182e+07	3.86385e+07	3.15872e+07	4.32804e+07	3.53367e+07	4.66989e+07	3.99355e+07	4.19608e+07	4.26051e+07	4.60767e+07	3.75871e+07	3.8719e+07	4.38389e+07	6.24569e+07	4.56459e+07	5.23142e+07	3.71582e+07	4.24955e+07	6.32773e+07	4.91714e+07	5.66802e+07	3.87584e+07	5.26729e+07	3.73139e+07	4.18271e+07	4.44602e+07
sp|O43427-2|FIBP_HUMAN;sp|O43427|FIBP_HUMAN;tr|H0YCE7|H0YCE7_HUMAN;tr|E9PJW6|E9PJW6_HUMAN	sp|O43427-2|FIBP_HUMAN;sp|O43427|FIBP_HUMAN	sp|O43427-2|FIBP_HUMAN Isoform Short of Acidic fibroblast growth factor intracellular-binding protein OS=Homo sapiens OX=9606 GN=FIBP;sp|O43427|FIBP_HUMAN Acidic fibroblast growth factor intracellular-binding protein OS=Homo sapiens OX=9606 GN=FIBP PE=1 SV	O43427;H0YCE7;E9PJW6	FIBP	2.20701e+06	714681	6.40028e+06	1.08382e+06	6.12739e+06	7.19524e+06	868558	1.2507e+06	5.02124e+06	5.95222e+06	8.06807e+06	7.66159e+06	4.25199e+06	5.15069e+06	6.41457e+06	798935	3.88709e+06	3.98739e+06	4.53446e+06	5.47244e+06	3.76507e+06	6.48586e+06	6.8322e+06	6.80892e+06	7.23423e+06	4.32417e+06	3.71874e+06	6.63555e+06	5.24639e+06	5.07731e+06	6.80455e+06	3.90982e+06	2.76172e+06	4.63897e+06	3.87359e+06	6.01454e+06	4.21826e+06	4.80026e+06	4.75544e+06	4.91372e+06	4.58184e+06	3.67893e+06	3.92579e+06	6.56134e+06
sp|O43447|PPIH_HUMAN;tr|C9JQD4|C9JQD4_HUMAN;tr|A0A7I2YQS4|A0A7I2YQS4_HUMAN;sp|O43447-2|PPIH_HUMAN;tr|H0YEL5|H0YEL5_HUMAN;tr|A0A7I2V343|A0A7I2V343_HUMAN;tr|A0A7I2V2H6|A0A7I2V2H6_HUMAN;tr|A0A7I2V5V0|A0A7I2V5V0_HUMAN	sp|O43447|PPIH_HUMAN;tr|C9JQD4|C9JQD4_HUMAN;tr|A0A7I2YQS4|A0A7I2YQS4_HUMAN;sp|O43447-2|PPIH_HUMAN;tr|H0YEL5|H0YEL5_HUMAN	sp|O43447|PPIH_HUMAN Peptidyl-prolyl cis-trans isomerase H OS=Homo sapiens OX=9606 GN=PPIH PE=1 SV=1;tr|C9JQD4|C9JQD4_HUMAN Peptidyl-prolyl cis-trans isomerase OS=Homo sapiens OX=9606 GN=PPIH PE=1 SV=2;tr|A0A7I2YQS4|A0A7I2YQS4_HUMAN Peptidyl-prolyl cis-tra	O43447;C9JQD4;A0A7I2YQS4;H0YEL5;A0A7I2V343;A0A7I2V2H6;A0A7I2V5V0	PPIH;CYP20;CYPH;hCG_21746	1.22443e+08	1.24195e+08	1.25276e+08	1.10027e+08	1.26958e+08	7.16923e+07	1.08886e+08	7.12157e+07	1.12831e+08	1.37321e+08	6.86305e+07	1.32775e+08	1.15444e+08	1.11389e+08	1.13461e+08	7.53008e+07	1.18878e+08	1.30983e+08	1.27108e+08	1.09697e+08	1.17376e+08	1.32305e+08	1.31399e+08	1.22105e+08	1.37104e+08	1.32121e+08	1.36095e+08	1.06078e+08	1.3216e+08	1.18536e+08	1.13879e+08	6.58902e+07	1.05772e+08	1.13849e+08	1.39783e+08	1.14284e+08	6.43449e+07	1.00779e+08	6.7744e+07	1.30548e+08	6.30862e+07	1.31626e+08	1.10804e+08	1.22955e+08
sp|O43463|SUV91_HUMAN;sp|O43463-2|SUV91_HUMAN	sp|O43463|SUV91_HUMAN;sp|O43463-2|SUV91_HUMAN	sp|O43463|SUV91_HUMAN Histone-lysine N-methyltransferase SUV39H1 OS=Homo sapiens OX=9606 GN=SUV39H1 PE=1 SV=1;sp|O43463-2|SUV91_HUMAN Isoform 2 of Histone-lysine N-methyltransferase SUV39H1 OS=Homo sapiens OX=9606 GN=SUV39H1	O43463	SUV39H1;KMT1A;SUV39H	880117	1.99908e+06	1.8918e+06	2.17437e+06	542865	1.25513e+06	3.19216e+06	2.19321e+06	2.07528e+06	1.89329e+06	1.73747e+06	1.95991e+06	3.00985e+06	1.63998e+06	2.43917e+06	1.41212e+06	2.20587e+06	2.39255e+06	1.05776e+06	1.99919e+06	735028	1.45213e+06	1.75366e+06	1.94669e+06	998589	1.40786e+06	1.61195e+06	2.26392e+06	1.49235e+06	1.81815e+06	2.21665e+06	2.87461e+06	2.65329e+06	2.77252e+06	1.90651e+06	2.06812e+06	2.63265e+06	3.14134e+06	1.6383e+06	1.86008e+06	1.32383e+06	1.95783e+06	2.92427e+06	1.36631e+06
sp|O43464|HTRA2_HUMAN	sp|O43464|HTRA2_HUMAN	sp|O43464|HTRA2_HUMAN Serine protease HTRA2, mitochondrial OS=Homo sapiens OX=9606 GN=HTRA2 PE=1 SV=2	O43464	HTRA2;OMI;PRSS25	5.39488e+07	3.04016e+07	4.48885e+07	2.80111e+07	4.29533e+07	6.19985e+07	2.71288e+07	5.71569e+07	5.44591e+07	3.25511e+07	6.96296e+07	7.00764e+07	4.235e+07	3.38521e+07	5.25111e+07	7.14084e+07	2.5894e+07	2.98223e+07	3.5762e+07	2.52795e+07	2.61773e+07	3.1845e+07	3.71223e+07	3.10069e+07	3.42116e+07	3.85832e+07	3.92867e+07	4.26034e+07	3.88253e+07	5.20465e+07	4.37857e+07	6.62215e+07	2.93085e+07	5.4118e+07	3.6153e+07	5.40661e+07	6.79417e+07	6.15077e+07	6.55789e+07	2.71778e+07	6.39242e+07	3.54795e+07	3.5616e+07	3.69749e+07
sp|O43474-4|KLF4_HUMAN;sp|O43474-1|KLF4_HUMAN;sp|O43474|KLF4_HUMAN	sp|O43474-4|KLF4_HUMAN;sp|O43474-1|KLF4_HUMAN;sp|O43474|KLF4_HUMAN	sp|O43474-4|KLF4_HUMAN Isoform 3 of Krueppel-like factor 4 OS=Homo sapiens OX=9606 GN=KLF4;sp|O43474-1|KLF4_HUMAN Isoform 2 of Krueppel-like factor 4 OS=Homo sapiens OX=9606 GN=KLF4;sp|O43474|KLF4_HUMAN Krueppel-like factor 4 OS=Homo sapiens OX=9606 GN=KLF	O43474	KLF4;EZF;GKLF	9.26659e+06	3.29088e+06	1.46188e+06	4.5883e+06	1.08136e+07	4.04602e+06	4.35105e+06	4.81842e+06	1.20541e+07	2.26754e+06	2.73703e+06	5.42178e+06	8.59029e+06	2.12442e+06	6.87842e+06	4.44358e+06	3.33987e+06	3.52588e+06	2.08118e+06	2.6509e+06	2.12668e+06	2.87687e+06	2.07851e+06	2.26137e+06	1.67058e+06	2.30281e+06	2.75483e+06	6.03721e+06	2.615e+06	9.3545e+06	6.31372e+06	4.61468e+06	4.3063e+06	1.19249e+07	2.14522e+06	7.88631e+06	5.00045e+06	1.1845e+07	4.01143e+06	2.12954e+06	3.62999e+06	2.61342e+06	3.94191e+06	1.91836e+06
sp|O43488|ARK72_HUMAN;tr|H3BLU7|H3BLU7_HUMAN;tr|H7C5H7|H7C5H7_HUMAN;tr|A0A499FJT0|A0A499FJT0_HUMAN;sp|Q8NHP1|ARK74_HUMAN;sp|Q8NHP1-3|ARK74_HUMAN;sp|O95154|ARK73_HUMAN	sp|O43488|ARK72_HUMAN;tr|H3BLU7|H3BLU7_HUMAN	sp|O43488|ARK72_HUMAN Aflatoxin B1 aldehyde reductase member 2 OS=Homo sapiens OX=9606 GN=AKR7A2 PE=1 SV=3;tr|H3BLU7|H3BLU7_HUMAN Aflatoxin B1 aldehyde reductase member 2 (Fragment) OS=Homo sapiens OX=9606 GN=AKR7A2 PE=1 SV=1	O43488;H3BLU7;H7C5H7;A0A499FJT0;Q8NHP1;O95154	AKR7A2;AFAR;AFAR1;AKR7;AKR7L;AFAR3;AKR7A4;AKR7A3;AFAR2	3.51297e+07	4.94291e+07	5.72458e+07	3.86971e+07	4.31197e+07	3.69416e+07	4.16985e+07	2.98662e+07	3.31281e+07	4.68624e+07	3.08814e+07	4.12145e+07	2.68925e+07	3.96435e+07	3.2441e+07	3.22882e+07	5.5519e+07	5.37399e+07	3.48548e+07	5.11005e+07	4.89184e+07	5.46915e+07	5.82105e+07	6.05272e+07	6.50803e+07	3.84446e+07	4.77462e+07	3.57903e+07	5.21648e+07	3.57777e+07	3.69095e+07	2.65738e+07	4.07371e+07	3.11791e+07	4.9439e+07	4.19752e+07	2.80905e+07	3.16135e+07	3.25682e+07	6.25614e+07	3.06703e+07	4.97272e+07	4.01209e+07	6.84591e+07
sp|O43491|E41L2_HUMAN;sp|O43491-3|E41L2_HUMAN;sp|O43491-2|E41L2_HUMAN;tr|E9PII3|E9PII3_HUMAN;tr|A0A2R8Y5B3|A0A2R8Y5B3_HUMAN;tr|Q6R5J7|Q6R5J7_HUMAN;tr|E9PMV8|E9PMV8_HUMAN;tr|E9PQD2|E9PQD2_HUMAN;tr|E9PRG1|E9PRG1_HUMAN;tr|E9PIG0|E9PIG0_HUMAN;tr|Q6ZSX4|Q6ZSX4_HUMAN;tr|E9PQN0|E9PQN0_HUMAN;tr|E9PJP4|E9PJP4_HUMAN;tr|E9PPC9|E9PPC9_HUMAN;tr|E9PN54|E9PN54_HUMAN;tr|J3QS55|J3QS55_HUMAN	sp|O43491|E41L2_HUMAN;sp|O43491-3|E41L2_HUMAN;sp|O43491-2|E41L2_HUMAN;tr|E9PII3|E9PII3_HUMAN;tr|A0A2R8Y5B3|A0A2R8Y5B3_HUMAN	sp|O43491|E41L2_HUMAN Band 4.1-like protein 2 OS=Homo sapiens OX=9606 GN=EPB41L2 PE=1 SV=1;sp|O43491-3|E41L2_HUMAN Isoform 3 of Band 4.1-like protein 2 OS=Homo sapiens OX=9606 GN=EPB41L2;sp|O43491-2|E41L2_HUMAN Isoform 2 of Band 4.1-like protein 2 OS=Homo	O43491;E9PII3;A0A2R8Y5B3;Q6R5J7;E9PMV8;E9PQD2;E9PRG1;E9PIG0;Q6ZSX4;E9PQN0;E9PJP4;E9PPC9;E9PN54;J3QS55	EPB41L2;EPB41L3	2.05257e+08	2.69499e+08	2.29093e+08	2.5768e+08	1.93765e+08	2.96482e+08	2.54205e+08	2.92335e+08	2.18422e+08	2.56215e+08	3.06648e+08	1.90488e+08	1.70018e+08	2.18917e+08	1.6108e+08	3.13904e+08	3.22515e+08	2.69439e+08	2.13205e+08	3.13597e+08	2.72656e+08	2.25876e+08	2.728e+08	3.15082e+08	2.64567e+08	2.23486e+08	2.32071e+08	1.54691e+08	2.59271e+08	1.93008e+08	1.54792e+08	3.72779e+08	2.48092e+08	2.39224e+08	2.61985e+08	2.07233e+08	3.55043e+08	2.26281e+08	3.0236e+08	3.16464e+08	3.38417e+08	2.55861e+08	2.54559e+08	2.36975e+08
sp|O43493|TGON2_HUMAN;sp|O43493-5|TGON2_HUMAN;tr|A0A5F9UY30|A0A5F9UY30_HUMAN;sp|O43493-3|TGON2_HUMAN;sp|O43493-7|TGON2_HUMAN;tr|A0A5H1ZRP2|A0A5H1ZRP2_HUMAN;sp|O43493-6|TGON2_HUMAN;sp|O43493-4|TGON2_HUMAN	sp|O43493|TGON2_HUMAN;sp|O43493-5|TGON2_HUMAN;tr|A0A5F9UY30|A0A5F9UY30_HUMAN;sp|O43493-3|TGON2_HUMAN;sp|O43493-7|TGON2_HUMAN;tr|A0A5H1ZRP2|A0A5H1ZRP2_HUMAN;sp|O43493-6|TGON2_HUMAN;sp|O43493-4|TGON2_HUMAN	sp|O43493|TGON2_HUMAN Trans-Golgi network integral membrane protein 2 OS=Homo sapiens OX=9606 GN=TGOLN2 PE=1 SV=4;sp|O43493-5|TGON2_HUMAN Isoform 5 of Trans-Golgi network integral membrane protein 2 OS=Homo sapiens OX=9606 GN=TGOLN2;tr|A0A5F9UY30|A0A5F9UY3	O43493;A0A5F9UY30;A0A5H1ZRP2	TGOLN2;TGN46;TGN51	1.28285e+07	1.84491e+07	8.7123e+06	1.58019e+07	1.50304e+07	1.51076e+07	2.01277e+07	2.37813e+07	1.92025e+07	1.91686e+07	1.90906e+07	9.35459e+06	2.50927e+07	1.99134e+07	2.09418e+07	2.14833e+07	1.66602e+07	1.50399e+07	1.82135e+07	1.52392e+07	1.43605e+07	1.77745e+07	1.50054e+07	1.09253e+07	1.16013e+07	1.76981e+07	1.69508e+07	1.83093e+07	1.7138e+07	1.83178e+07	1.96994e+07	2.92611e+07	1.62606e+07	2.09097e+07	1.91927e+07	1.66811e+07	2.69658e+07	2.00931e+07	2.15877e+07	1.49155e+07	2.59086e+07	1.70067e+07	1.82899e+07	9.8378e+06
sp|O43504|LTOR5_HUMAN;tr|R4GMU8|R4GMU8_HUMAN;tr|E9PLX3|E9PLX3_HUMAN;tr|A0A0C4DGV4|A0A0C4DGV4_HUMAN	sp|O43504|LTOR5_HUMAN;tr|R4GMU8|R4GMU8_HUMAN;tr|E9PLX3|E9PLX3_HUMAN;tr|A0A0C4DGV4|A0A0C4DGV4_HUMAN	sp|O43504|LTOR5_HUMAN Ragulator complex protein LAMTOR5 OS=Homo sapiens OX=9606 GN=LAMTOR5 PE=1 SV=1;tr|R4GMU8|R4GMU8_HUMAN Late endosomal/lysosomal adaptor and MAPK and MTOR activator 5 OS=Homo sapiens OX=9606 GN=LAMTOR5 PE=1 SV=1;tr|E9PLX3|E9PLX3_HUMAN L	O43504;R4GMU8;E9PLX3;A0A0C4DGV4	LAMTOR5;HBXIP;XIP;hCG_40252	1.52915e+07	6.12917e+06	7.29942e+06	5.19144e+06	4.67502e+06	8.00768e+06	8.83057e+06	9.52015e+06	9.19537e+06	6.2764e+06	6.31719e+06	7.36528e+06	1.19408e+07	1.32473e+07	8.18617e+06	5.19039e+06	458465	7.36699e+06	1.01416e+07	1.14367e+06	7.67061e+06	9.20881e+06	5.62588e+06	2.30924e+07	3.42606e+07	1.42522e+07	1.03405e+07	9.8538e+06	6.75832e+06	6.87841e+06	1.07759e+07	7.35672e+06	1.02701e+07	8.94081e+06	6.47754e+06	5.66259e+06	7.23966e+06	8.19627e+06	4.53972e+06	5.27457e+06	5.63521e+06	7.68088e+06	5.47513e+06	2.6225e+07
sp|O43505|B4GA1_HUMAN	sp|O43505|B4GA1_HUMAN	sp|O43505|B4GA1_HUMAN Beta-1,4-glucuronyltransferase 1 OS=Homo sapiens OX=9606 GN=B4GAT1 PE=1 SV=1	O43505	B4GAT1;B3GNT1;B3GNT6	3.18278e+06	879273	2.91761e+06	3.10141e+06	4.16468e+06	3.50323e+06	3.10302e+06	7.73469e+06	4.81909e+06	2.85266e+06	4.80055e+06	4.21635e+06	4.36973e+06	2.73453e+06	3.71522e+06	7.33427e+06	2.57088e+06	2.07056e+06	4.43609e+06	3.45127e+06	1.94477e+06	4.05813e+06	2.19793e+06	2.10621e+06	2.70233e+06	2.86203e+06	3.77961e+06	4.20108e+06	2.46634e+06	3.38626e+06	2.63269e+06	6.22427e+06	4.66407e+06	3.39515e+06	3.55935e+06	3.31955e+06	7.50491e+06	4.23097e+06	4.96355e+06	3.34846e+06	5.23959e+06	4.07088e+06	5.71684e+06	2.88606e+06
sp|O43513|MED7_HUMAN;tr|E5RIE8|E5RIE8_HUMAN	sp|O43513|MED7_HUMAN;tr|E5RIE8|E5RIE8_HUMAN	sp|O43513|MED7_HUMAN Mediator of RNA polymerase II transcription subunit 7 OS=Homo sapiens OX=9606 GN=MED7 PE=1 SV=1;tr|E5RIE8|E5RIE8_HUMAN Mediator of RNA polymerase II transcription subunit 7 (Fragment) OS=Homo sapiens OX=9606 GN=MED7 PE=1 SV=1	O43513;E5RIE8	MED7;ARC34;CRSP9	8.97146e+06	7.26529e+06	3.07703e+06	4.58932e+06	7.20848e+06	7.31291e+06	8.03575e+06	9.41423e+06	1.13845e+07	3.56296e+06	9.67109e+06	1.034e+07	8.62309e+06	6.86494e+06	4.61882e+06	6.94158e+06	4.84703e+06	8.99902e+06	6.73186e+06	7.50668e+06	6.60808e+06	9.75426e+06	5.78708e+06	3.2395e+06	4.73892e+06	6.89285e+06	7.76808e+06	7.23069e+06	5.87095e+06	9.81293e+06	6.87566e+06	8.91541e+06	7.60507e+06	1.00235e+07	7.34751e+06	1.14912e+07	7.19527e+06	1.13779e+07	9.14123e+06	6.22229e+06	9.57776e+06	6.91571e+06	9.4275e+06	5.69679e+06
sp|O43516|WIPF1_HUMAN;sp|O43516-3|WIPF1_HUMAN;sp|O43516-2|WIPF1_HUMAN;sp|O43516-4|WIPF1_HUMAN;tr|E9PB87|E9PB87_HUMAN;tr|C9JTB9|C9JTB9_HUMAN;tr|B8ZZ90|B8ZZ90_HUMAN;tr|C9JB04|C9JB04_HUMAN	sp|O43516|WIPF1_HUMAN;sp|O43516-3|WIPF1_HUMAN;sp|O43516-2|WIPF1_HUMAN;sp|O43516-4|WIPF1_HUMAN	sp|O43516|WIPF1_HUMAN WAS/WASL-interacting protein family member 1 OS=Homo sapiens OX=9606 GN=WIPF1 PE=1 SV=3;sp|O43516-3|WIPF1_HUMAN Isoform 3 of WAS/WASL-interacting protein family member 1 OS=Homo sapiens OX=9606 GN=WIPF1;sp|O43516-2|WIPF1_HUMAN Isoform	O43516;E9PB87;C9JTB9;B8ZZ90;C9JB04	WIPF1;WASPIP;WIP	2.66733e+07	2.7954e+07	1.6829e+07	2.04335e+07	2.84433e+07	3.26214e+07	2.24437e+07	4.22629e+07	1.98604e+07	2.20779e+07	2.71594e+07	1.78592e+07	1.16948e+07	2.00207e+07	8.16438e+06	2.26658e+07	2.27392e+07	3.2418e+07	2.30135e+07	2.09898e+07	2.70995e+07	3.54294e+07	2.34099e+07	1.60152e+07	4.03408e+07	2.04978e+07	1.97924e+07	9.08659e+06	2.48766e+07	2.59267e+07	9.09324e+06	2.87669e+07	2.3732e+07	2.05524e+07	2.22427e+07	2.23997e+07	2.30053e+07	1.86558e+07	3.16644e+07	1.85506e+07	2.80948e+07	2.54662e+07	1.75231e+07	2.48872e+07
sp|O43567|RNF13_HUMAN;tr|C9J8T4|C9J8T4_HUMAN;tr|C9JYN7|C9JYN7_HUMAN;tr|C9JU37|C9JU37_HUMAN;tr|C9JYY4|C9JYY4_HUMAN;tr|C9JRV0|C9JRV0_HUMAN;tr|F8WDJ5|F8WDJ5_HUMAN;tr|C9J7B4|C9J7B4_HUMAN;tr|C9J383|C9J383_HUMAN;tr|C9IY58|C9IY58_HUMAN;tr|C9JCY0|C9JCY0_HUMAN;sp|O43567-2|RNF13_HUMAN	sp|O43567|RNF13_HUMAN;tr|C9J8T4|C9J8T4_HUMAN;tr|C9JYN7|C9JYN7_HUMAN	sp|O43567|RNF13_HUMAN E3 ubiquitin-protein ligase RNF13 OS=Homo sapiens OX=9606 GN=RNF13 PE=1 SV=1;tr|C9J8T4|C9J8T4_HUMAN RING-type E3 ubiquitin transferase (Fragment) OS=Homo sapiens OX=9606 GN=RNF13 PE=1 SV=1;tr|C9JYN7|C9JYN7_HUMAN RING-type E3 ubiquitin	O43567;C9J8T4;C9JYN7;C9JU37;C9JYY4;C9JRV0;F8WDJ5;C9J7B4;C9J383;C9IY58;C9JCY0	RNF13;RZF	3.26378e+06	2.60536e+06	647666	2.68396e+06	4.79396e+06	4.95418e+06	3.39877e+06	5.10538e+06	3.41197e+06	2.19988e+06	3.53292e+06	2.91485e+06	3.15735e+06	2.96648e+06	2.29277e+06	5.67776e+06	1.40781e+06	3.10322e+06	3.47879e+06	613927	2.57144e+06	2.49885e+06	2.16209e+06	3.28957e+06	2.40913e+06	2.44116e+06	863670	2.66996e+06	1.23196e+06	5.9943e+06	2.78013e+06	5.79451e+06	4.27073e+06	4.63059e+06	3.82835e+06	4.09665e+06	6.18232e+06	2.13493e+06	6.45091e+06	2.31419e+06	5.62905e+06	1.12188e+06	3.38237e+06	2.53423e+06
sp|O43570|CAH12_HUMAN;sp|O43570-2|CAH12_HUMAN;tr|B3KUB4|B3KUB4_HUMAN	sp|O43570|CAH12_HUMAN;sp|O43570-2|CAH12_HUMAN;tr|B3KUB4|B3KUB4_HUMAN	sp|O43570|CAH12_HUMAN Carbonic anhydrase 12 OS=Homo sapiens OX=9606 GN=CA12 PE=1 SV=1;sp|O43570-2|CAH12_HUMAN Isoform 2 of Carbonic anhydrase 12 OS=Homo sapiens OX=9606 GN=CA12;tr|B3KUB4|B3KUB4_HUMAN Carbonic anhydrase OS=Homo sapiens OX=9606 GN=CA12 PE=1	O43570;B3KUB4	CA12;hCG_2003428	8.26678e+06	1.25721e+06	4.44434e+06	929306	7.10955e+06	7.08626e+06	1.77219e+06	8.52626e+06	1.01806e+07	2.10198e+06	6.43918e+06	1.14652e+07	7.68391e+06	7.92661e+06	6.69772e+06	1.12386e+07	2.26422e+06	651771	7.49778e+06	457441	2.90696e+06	743298	927207	1.48822e+06	2.59586e+06	6.94023e+06	6.19667e+06	9.22734e+06	436074	1.00072e+07	8.6911e+06	9.56628e+06	500253	1.12686e+07	1.22736e+06	9.98785e+06	7.84661e+06	9.17422e+06	7.89509e+06	793708	7.794e+06	1.36311e+06	854945	4.92681e+06
sp|O43572|AKA10_HUMAN;tr|E7EMD6|E7EMD6_HUMAN	sp|O43572|AKA10_HUMAN;tr|E7EMD6|E7EMD6_HUMAN	sp|O43572|AKA10_HUMAN A-kinase anchor protein 10, mitochondrial OS=Homo sapiens OX=9606 GN=AKAP10 PE=1 SV=2;tr|E7EMD6|E7EMD6_HUMAN A-kinase anchor protein 10, mitochondrial OS=Homo sapiens OX=9606 GN=AKAP10 PE=1 SV=3	O43572;E7EMD6	AKAP10	6.89162e+06	4.68471e+06	6.70919e+06	4.84279e+06	1.7951e+06	1.29168e+06	2.28441e+06	3.11834e+06	2.01972e+06	4.65674e+06	3.7335e+06	5.43133e+06	619279	2.23307e+06	1.97391e+06	2.35099e+06	1.16918e+06	2.0532e+06	1.96551e+06	1.63053e+06	6.20032e+06	3.70693e+06	3.83762e+06	2.8503e+06	3.65782e+06	2.439e+06	2.57587e+06	2.23933e+06	3.01731e+06	1.5396e+06	1.75435e+06	1.24424e+06	1.09321e+06	783084	2.1964e+06	2.1135e+06	1.56168e+06	996079	2.39607e+06	2.85121e+06	2.87915e+06	2.20203e+06	2.40003e+06	4.43984e+06
sp|O43583|DENR_HUMAN;tr|F8VVL1|F8VVL1_HUMAN	sp|O43583|DENR_HUMAN;tr|F8VVL1|F8VVL1_HUMAN	sp|O43583|DENR_HUMAN Density-regulated protein OS=Homo sapiens OX=9606 GN=DENR PE=1 SV=2;tr|F8VVL1|F8VVL1_HUMAN Density-regulated protein OS=Homo sapiens OX=9606 GN=DENR PE=1 SV=1	O43583;F8VVL1	DENR;DRP1;H14	3.98489e+07	7.33104e+07	6.14183e+07	7.63818e+07	5.78684e+07	6.65902e+07	7.87285e+07	5.31202e+07	4.6853e+07	7.97878e+07	4.55206e+07	5.1575e+07	5.36232e+07	6.25748e+07	4.5128e+07	4.85674e+07	8.40444e+07	7.86157e+07	6.81467e+07	8.4437e+07	7.95015e+07	9.53485e+07	6.86893e+07	9.51343e+07	6.60256e+07	7.07997e+07	6.69933e+07	4.7496e+07	7.41714e+07	6.18273e+07	5.17846e+07	5.57231e+07	8.84146e+07	3.9532e+07	8.0349e+07	6.04644e+07	4.95353e+07	3.81781e+07	6.31394e+07	9.69014e+07	5.8109e+07	8.63471e+07	7.25171e+07	6.14423e+07
sp|O43592|XPOT_HUMAN;tr|F8WDU6|F8WDU6_HUMAN;tr|F5GYW6|F5GYW6_HUMAN;tr|F5GZM3|F5GZM3_HUMAN	sp|O43592|XPOT_HUMAN	sp|O43592|XPOT_HUMAN Exportin-T OS=Homo sapiens OX=9606 GN=XPOT PE=1 SV=2	O43592;F8WDU6;F5GYW6;F5GZM3	XPOT	7.99961e+06	2.29241e+07	4.29325e+07	2.77795e+07	7.69994e+06	2.18812e+07	2.40009e+07	1.71775e+06	1.04179e+07	2.9436e+07	2.40021e+07	2.09419e+07	1.01277e+07	2.41796e+07	1.94382e+07	1.82885e+06	3.12594e+07	2.13663e+07	2.54764e+07	2.7388e+07	2.85919e+07	3.4101e+07	4.83657e+07	6.58356e+07	4.38131e+07	2.2395e+07	2.03535e+07	2.62352e+07	4.01801e+07	1.7675e+07	2.46394e+07	1.09554e+07	2.21348e+07	1.01271e+07	2.62396e+07	1.77808e+07	1.17983e+07	1.14975e+07	1.54776e+07	6.038e+07	1.6777e+07	2.453e+07	2.67201e+07	4.4882e+07
tr|H0Y8X4|H0Y8X4_HUMAN;sp|O43598|DNPH1_HUMAN;sp|O43598-2|DNPH1_HUMAN	tr|H0Y8X4|H0Y8X4_HUMAN;sp|O43598|DNPH1_HUMAN;sp|O43598-2|DNPH1_HUMAN	tr|H0Y8X4|H0Y8X4_HUMAN 2-deoxynucleoside 5-phosphate N-hydrolase 1 (Fragment) OS=Homo sapiens OX=9606 GN=DNPH1 PE=1 SV=1;sp|O43598|DNPH1_HUMAN 2-deoxynucleoside 5-phosphate N-hydrolase 1 OS=Homo sapiens OX=9606 GN=DNPH1 PE=1 SV=1;sp|O43598-2|DNPH1_HUMA	H0Y8X4;O43598	DNPH1;C6orf108;RCL	1.59984e+06	3.80518e+07	6.91721e+07	3.58105e+07	1.81041e+07	16642000	3.41724e+07	2.21879e+06	1.07557e+07	3.51559e+07	1.42226e+07	1.91106e+07	1.21834e+07	3.48653e+07	1.71053e+07	3.65099e+06	5.65439e+07	4.13138e+07	2.90036e+07	5.77897e+07	5.70225e+07	3.70858e+07	3.83777e+07	5.65762e+07	5.84533e+07	3.60925e+07	3.6838e+07	1.57026e+07	3.89382e+07	1.76204e+07	1.52661e+07	9.84034e+06	3.03781e+07	7.61595e+06	3.3639e+07	1.73167e+07	9.6491e+06	8.75077e+06	1.36547e+07	5.3789e+07	1.34218e+07	3.70868e+07	3.27979e+07	5.60981e+07
sp|O43615|TIM44_HUMAN;tr|M0QXU7|M0QXU7_HUMAN;tr|M0R301|M0R301_HUMAN;tr|M0QXM9|M0QXM9_HUMAN;tr|M0R124|M0R124_HUMAN	sp|O43615|TIM44_HUMAN;tr|M0QXU7|M0QXU7_HUMAN	sp|O43615|TIM44_HUMAN Mitochondrial import inner membrane translocase subunit TIM44 OS=Homo sapiens OX=9606 GN=TIMM44 PE=1 SV=2;tr|M0QXU7|M0QXU7_HUMAN Mitochondrial import inner membrane translocase subunit TIM44 (Fragment) OS=Homo sapiens OX=9606 GN=TIMM4	O43615;M0QXU7;M0R301;M0QXM9;M0R124	TIMM44;MIMT44;TIM44	2.60296e+08	1.62808e+08	1.6562e+08	1.86588e+08	2.15008e+08	2.54404e+08	2.07229e+08	2.97185e+08	2.3477e+08	1.81317e+08	2.81078e+08	2.14832e+08	2.41611e+08	1.67716e+08	2.29756e+08	3.14651e+08	1.94461e+08	1.73995e+08	1.5749e+08	1.58345e+08	1.70914e+08	1.72988e+08	1.86107e+08	2.09388e+08	1.87151e+08	1.95538e+08	1.74947e+08	2.14243e+08	1.82362e+08	2.0912e+08	1.99366e+08	2.81851e+08	2.02324e+08	2.27788e+08	1.71119e+08	1.89981e+08	2.77191e+08	2.32569e+08	2.62018e+08	1.83832e+08	2.99862e+08	1.72496e+08	2.24802e+08	1.73291e+08
sp|O43617-2|TPPC3_HUMAN;sp|O43617|TPPC3_HUMAN;tr|A6NKE1|A6NKE1_HUMAN;tr|A0A087WWM0|A0A087WWM0_HUMAN;tr|A0A087WYS5|A0A087WYS5_HUMAN	sp|O43617-2|TPPC3_HUMAN;sp|O43617|TPPC3_HUMAN;tr|A6NKE1|A6NKE1_HUMAN;tr|A0A087WWM0|A0A087WWM0_HUMAN	sp|O43617-2|TPPC3_HUMAN Isoform 2 of Trafficking protein particle complex subunit 3 OS=Homo sapiens OX=9606 GN=TRAPPC3;sp|O43617|TPPC3_HUMAN Trafficking protein particle complex subunit 3 OS=Homo sapiens OX=9606 GN=TRAPPC3 PE=1 SV=1;tr|A6NKE1|A6NKE1_HUMAN	O43617;A6NKE1;A0A087WWM0;A0A087WYS5	TRAPPC3;BET3;CDABP0066	842681	1.48633e+06	1.60024e+06	427618	2.12073e+06	507644	1.17162e+06	1.62986e+06	1.49065e+06	2.7878e+06	1.26495e+06	2.03189e+06	1.27325e+06	3.30422e+06	1.54443e+06	1.21681e+06	2.16586e+06	2.31893e+06	3.12229e+06	2.89968e+06	2.07089e+06	2.63384e+06	1.46543e+06	2.2297e+06	3.41151e+06	3.28041e+06	3.69314e+06	2.04629e+06	1.16585e+06	1.32944e+06	2.11014e+06	1.0547e+06	722901	2.60059e+06	1.83291e+06	1.20523e+06	352418	1.75254e+06	1.26179e+06	735077	1.00579e+06	2.4518e+06	1.47756e+06	7.34021e+06
sp|O43633|CHM2A_HUMAN;tr|M0R1L7|M0R1L7_HUMAN;tr|M0R1T5|M0R1T5_HUMAN;tr|M0QXX8|M0QXX8_HUMAN	sp|O43633|CHM2A_HUMAN;tr|M0R1L7|M0R1L7_HUMAN;tr|M0R1T5|M0R1T5_HUMAN	sp|O43633|CHM2A_HUMAN Charged multivesicular body protein 2a OS=Homo sapiens OX=9606 GN=CHMP2A PE=1 SV=1;tr|M0R1L7|M0R1L7_HUMAN Charged multivesicular body protein 2a (Fragment) OS=Homo sapiens OX=9606 GN=CHMP2A PE=1 SV=1;tr|M0R1T5|M0R1T5_HUMAN Charged mul	O43633;M0R1L7;M0R1T5;M0QXX8	CHMP2A;BC2;CHMP2	1.82139e+07	2.92812e+07	3.78786e+07	2.65632e+07	3.61836e+07	1.85197e+07	3.55231e+07	1.8166e+07	1.90463e+07	2.87077e+07	2.26807e+07	3.02503e+07	3.47376e+07	3.18008e+07	2.60327e+07	2.81762e+07	3.61445e+07	2.86461e+07	3.44944e+07	3.94174e+07	3.89211e+07	2.94238e+07	2.7192e+07	4.26713e+07	4.23122e+07	3.13772e+07	3.56652e+07	2.20964e+07	3.31529e+07	2.97373e+07	2.06962e+07	2.03423e+07	2.90068e+07	1.97734e+07	3.04471e+07	2.96982e+07	1.9937e+07	1.765e+07	2.54379e+07	3.93812e+07	2.10429e+07	3.30201e+07	2.6728e+07	3.18422e+07
sp|O43653|PSCA_HUMAN	sp|O43653|PSCA_HUMAN	sp|O43653|PSCA_HUMAN Prostate stem cell antigen OS=Homo sapiens OX=9606 GN=PSCA PE=1 SV=2	O43653	PSCA;UNQ206/PRO232	1.53026e+07	1.51466e+06	3.72445e+06	7.83032e+06	1.79112e+07	857308	8.45753e+06	765328	1.50012e+07	3.41441e+06	889039	1.66284e+07	5.14044e+06	8.069e+06	5.75573e+06	1.48984e+06	4.43412e+06	1.79991e+06	8.71045e+06	4.44365e+06	4.69771e+06	4.84379e+06	922708	2.94728e+06	5.09229e+06	5.27843e+06	5.90095e+06	4.87793e+06	859538	1.31613e+07	8.47241e+06	714415	5.51578e+06	1.26139e+07	2.57895e+06	1.43127e+07	703419	1.08417e+07	953522	1.08569e+06	1.35217e+06	2.62645e+06	4.66357e+06	5.29612e+06
tr|A0A087WYV6|A0A087WYV6_HUMAN;tr|A0A087WZU5|A0A087WZU5_HUMAN;sp|O43657|TSN6_HUMAN	tr|A0A087WYV6|A0A087WYV6_HUMAN;tr|A0A087WZU5|A0A087WZU5_HUMAN;sp|O43657|TSN6_HUMAN	tr|A0A087WYV6|A0A087WYV6_HUMAN Tetraspanin-6 OS=Homo sapiens OX=9606 GN=TSPAN6 PE=1 SV=1;tr|A0A087WZU5|A0A087WZU5_HUMAN Tetraspanin-6 OS=Homo sapiens OX=9606 GN=TSPAN6 PE=1 SV=1;sp|O43657|TSN6_HUMAN Tetraspanin-6 OS=Homo sapiens OX=9606 GN=TSPAN6 PE=1 SV=1	A0A087WYV6;A0A087WZU5;O43657	TSPAN6;TM4SF6;UNQ767/PRO1560	4.21452e+07	3.4466e+07	4.57191e+07	4.3844e+07	4.65152e+07	4.17191e+07	6.98656e+07	3.52655e+07	3.7765e+07	5.71806e+07	3.67214e+07	5.15621e+07	4.23858e+07	5.23032e+07	4.36744e+07	4.89275e+07	2.49254e+07	4.08394e+07	5.07511e+07	2.38704e+07	3.50628e+07	3.7679e+07	4.18783e+07	2.59322e+07	4.22059e+07	4.0425e+07	3.5265e+07	6.48509e+07	3.50611e+07	4.88404e+07	6.32448e+07	4.4197e+07	3.84092e+07	3.69223e+07	4.73844e+07	4.9077e+07	4.81667e+07	4.23251e+07	3.9022e+07	2.49151e+07	4.67531e+07	3.25111e+07	4.26818e+07	5.53839e+07
sp|O43660|PLRG1_HUMAN;sp|O43660-2|PLRG1_HUMAN;tr|D6RA26|D6RA26_HUMAN;tr|B7Z982|B7Z982_HUMAN;tr|H0YA24|H0YA24_HUMAN;tr|H0YAA2|H0YAA2_HUMAN	sp|O43660|PLRG1_HUMAN;sp|O43660-2|PLRG1_HUMAN	sp|O43660|PLRG1_HUMAN Pleiotropic regulator 1 OS=Homo sapiens OX=9606 GN=PLRG1 PE=1 SV=1;sp|O43660-2|PLRG1_HUMAN Isoform 2 of Pleiotropic regulator 1 OS=Homo sapiens OX=9606 GN=PLRG1	O43660;D6RA26;B7Z982;H0YA24;H0YAA2	PLRG1	4.82825e+08	2.95551e+08	3.58598e+08	4.08653e+08	3.28607e+08	4.06059e+08	3.88738e+08	4.86833e+08	4.11429e+08	3.23848e+08	4.04183e+08	4.13808e+08	2.80428e+08	3.41962e+08	3.51695e+08	3.83604e+08	2.68316e+08	3.1314e+08	3.61824e+08	3.07245e+08	2.79785e+08	3.54942e+08	3.18522e+08	3.38048e+08	2.96112e+08	3.84331e+08	3.85361e+08	3.26833e+08	3.34912e+08	3.56909e+08	3.37923e+08	4.41638e+08	4.03741e+08	4.34049e+08	3.44223e+08	3.4152e+08	4.47226e+08	4.28172e+08	4.43869e+08	3.42088e+08	4.08676e+08	3.56631e+08	4.27614e+08	2.63371e+08
sp|O43663|PRC1_HUMAN;sp|O43663-4|PRC1_HUMAN;sp|O43663-2|PRC1_HUMAN;tr|H0YL53|H0YL53_HUMAN;tr|G3V3N7|G3V3N7_HUMAN;tr|H0YM42|H0YM42_HUMAN;tr|H0YLA0|H0YLA0_HUMAN;tr|H0YNE4|H0YNE4_HUMAN	sp|O43663|PRC1_HUMAN;sp|O43663-4|PRC1_HUMAN;sp|O43663-2|PRC1_HUMAN	sp|O43663|PRC1_HUMAN Protein regulator of cytokinesis 1 OS=Homo sapiens OX=9606 GN=PRC1 PE=1 SV=2;sp|O43663-4|PRC1_HUMAN Isoform 4 of Protein regulator of cytokinesis 1 OS=Homo sapiens OX=9606 GN=PRC1;sp|O43663-2|PRC1_HUMAN Isoform 2 of Protein regulator o	O43663;H0YL53;G3V3N7;H0YM42;H0YLA0;H0YNE4	PRC1	1.44239e+08	1.13576e+08	1.40454e+08	1.02071e+08	1.09966e+08	1.62295e+08	1.05287e+08	1.63842e+08	1.44571e+08	9.12309e+07	1.79785e+08	1.55471e+08	1.10084e+08	7.91196e+07	1.34884e+08	1.77519e+08	1.07547e+08	9.43516e+07	9.99024e+07	1.13659e+08	1.02491e+08	8.0443e+07	9.69848e+07	1.1485e+08	1.08301e+08	1.03971e+08	1.01078e+08	1.0881e+08	9.65846e+07	1.27412e+08	1.15605e+08	2.10616e+08	1.03443e+08	1.6598e+08	1.00951e+08	1.29686e+08	1.99991e+08	1.67809e+08	1.75659e+08	1.05908e+08	1.72384e+08	9.05456e+07	1.23837e+08	1.06163e+08
sp|O43670-2|ZN207_HUMAN;sp|O43670|ZN207_HUMAN;tr|J3QRS9|J3QRS9_HUMAN;sp|O43670-4|ZN207_HUMAN;tr|X6R4W8|X6R4W8_HUMAN;sp|O43670-3|ZN207_HUMAN;tr|J3QS27|J3QS27_HUMAN;tr|J3KTL1|J3KTL1_HUMAN;tr|J3KRB6|J3KRB6_HUMAN;tr|J3KRW6|J3KRW6_HUMAN;tr|H0Y3M2|H0Y3M2_HUMAN;tr|J3KS31|J3KS31_HUMAN	sp|O43670-2|ZN207_HUMAN;sp|O43670|ZN207_HUMAN;tr|J3QRS9|J3QRS9_HUMAN;sp|O43670-4|ZN207_HUMAN;tr|X6R4W8|X6R4W8_HUMAN;sp|O43670-3|ZN207_HUMAN	sp|O43670-2|ZN207_HUMAN Isoform 2 of BUB3-interacting and GLEBS motif-containing protein ZNF207 OS=Homo sapiens OX=9606 GN=ZNF207;sp|O43670|ZN207_HUMAN BUB3-interacting and GLEBS motif-containing protein ZNF207 OS=Homo sapiens OX=9606 GN=ZNF207 PE=1 SV=1;t	O43670;J3QRS9;X6R4W8;J3QS27;J3KTL1;J3KRB6;J3KRW6;H0Y3M2;J3KS31	ZNF207;BUGZ	3.126e+08	2.35621e+08	1.71486e+08	2.44793e+08	3.2071e+08	2.27489e+08	2.52145e+08	2.43359e+08	2.74831e+08	2.24716e+08	1.68297e+08	2.15729e+08	2.89616e+08	2.44273e+08	2.41671e+08	2.13953e+08	2.2627e+08	2.57809e+08	2.28321e+08	2.5019e+08	2.1512e+08	3.0139e+08	2.32996e+08	2.05329e+08	2.31379e+08	2.44138e+08	2.58762e+08	2.56484e+08	2.24497e+08	3.03308e+08	2.84092e+08	1.8976e+08	2.73351e+08	2.66729e+08	2.5554e+08	2.884e+08	1.77733e+08	2.79335e+08	2.00655e+08	2.11927e+08	2.05258e+08	2.64971e+08	2.40892e+08	2.13827e+08
sp|O43674|NDUB5_HUMAN;tr|H0Y886|H0Y886_HUMAN;sp|O43674-2|NDUB5_HUMAN;tr|E7EWP0|E7EWP0_HUMAN;tr|H7C568|H7C568_HUMAN;tr|A0A7P0TAR2|A0A7P0TAR2_HUMAN;tr|A0A087WYD0|A0A087WYD0_HUMAN	sp|O43674|NDUB5_HUMAN;tr|H0Y886|H0Y886_HUMAN;sp|O43674-2|NDUB5_HUMAN;tr|E7EWP0|E7EWP0_HUMAN	sp|O43674|NDUB5_HUMAN NADH dehydrogenase [ubiquinone] 1 beta subcomplex subunit 5, mitochondrial OS=Homo sapiens OX=9606 GN=NDUFB5 PE=1 SV=1;tr|H0Y886|H0Y886_HUMAN Complex I-SGDH (Fragment) OS=Homo sapiens OX=9606 GN=NDUFB5 PE=1 SV=1;sp|O43674-2|NDUB5_HUMA	O43674;H0Y886;E7EWP0;H7C568;A0A7P0TAR2;A0A087WYD0	NDUFB5;hCG_1787208	6.71069e+07	1.98851e+07	2.29028e+07	3.47781e+07	3.1122e+07	5.20758e+07	2.52898e+07	4.49818e+07	4.54628e+07	2.09924e+07	5.06255e+07	4.4394e+07	2.25481e+07	2.20315e+07	3.21982e+07	3.84475e+07	2.1748e+07	1.24452e+07	2.48608e+07	2.14273e+07	1.79345e+07	2.91462e+07	2.26548e+07	2.39489e+07	2.13889e+07	2.08287e+07	1.99709e+07	3.52489e+07	2.49115e+07	2.84174e+07	2.87258e+07	3.581e+07	2.96534e+07	4.89834e+07	2.25916e+07	3.61724e+07	3.70975e+07	4.63236e+07	3.27254e+07	2.26589e+07	3.71141e+07	1.78722e+07	2.60186e+07	1.74732e+07
sp|O43676|NDUB3_HUMAN;tr|C9JKQ2|C9JKQ2_HUMAN	sp|O43676|NDUB3_HUMAN;tr|C9JKQ2|C9JKQ2_HUMAN	sp|O43676|NDUB3_HUMAN NADH dehydrogenase [ubiquinone] 1 beta subcomplex subunit 3 OS=Homo sapiens OX=9606 GN=NDUFB3 PE=1 SV=3;tr|C9JKQ2|C9JKQ2_HUMAN Complex I-B12 (Fragment) OS=Homo sapiens OX=9606 GN=NDUFB3 PE=1 SV=1	O43676;C9JKQ2	NDUFB3	4.62561e+07	2.94356e+07	2.25752e+07	4.05834e+07	3.94959e+07	4.97134e+07	4.92111e+07	5.53292e+07	5.87122e+07	4.34487e+07	4.27632e+07	3.38136e+07	3.84904e+07	3.84383e+07	3.93552e+07	5.49378e+07	2.51811e+07	4.02981e+07	3.63646e+07	2.50828e+07	2.51965e+07	4.04552e+07	2.61933e+07	2.06308e+07	1.99285e+07	3.85082e+07	4.12858e+07	2.90636e+07	2.66745e+07	4.19323e+07	3.34932e+07	6.05994e+07	4.42603e+07	4.83182e+07	3.47019e+07	3.13042e+07	5.71827e+07	5.08947e+07	4.75633e+07	2.3341e+07	4.34622e+07	4.18765e+07	4.39634e+07	2.44265e+07
sp|O43678|NDUA2_HUMAN;sp|O43678-2|NDUA2_HUMAN	sp|O43678|NDUA2_HUMAN	sp|O43678|NDUA2_HUMAN NADH dehydrogenase [ubiquinone] 1 alpha subcomplex subunit 2 OS=Homo sapiens OX=9606 GN=NDUFA2 PE=1 SV=3	O43678	NDUFA2	7.79072e+07	5.04413e+07	2.69403e+07	7.39401e+07	5.97585e+07	5.72475e+07	8.71534e+07	8.75605e+07	6.56756e+07	5.78552e+07	4.64001e+07	4.54614e+07	5.76776e+07	5.36985e+07	4.64245e+07	7.15312e+07	4.04808e+07	5.11416e+07	5.14422e+07	4.71308e+07	3.52826e+07	7.35773e+07	4.35014e+07	4.42263e+07	3.55179e+07	5.42143e+07	5.62595e+07	5.44375e+07	4.50707e+07	5.46865e+07	5.05591e+07	6.46252e+07	9.23408e+07	7.01839e+07	6.23187e+07	5.97298e+07	6.08097e+07	6.56053e+07	5.69289e+07	5.17833e+07	5.31332e+07	6.60022e+07	6.93604e+07	3.33555e+07
sp|O43681|GET3_HUMAN	sp|O43681|GET3_HUMAN	sp|O43681|GET3_HUMAN ATPase GET3 OS=Homo sapiens OX=9606 GN=GET3 PE=1 SV=2	O43681	GET3;ARSA;ASNA1;TRC40	7.22797e+07	1.19213e+08	1.93135e+08	8.67211e+07	8.08689e+07	5.85583e+07	8.25611e+07	5.00747e+07	6.47705e+07	1.06556e+08	7.6308e+07	1.02762e+08	8.58534e+07	1.13966e+08	1.04648e+08	5.51978e+07	1.16862e+08	1.02158e+08	1.15863e+08	1.18021e+08	1.32796e+08	1.1337e+08	1.33977e+08	1.58102e+08	1.64898e+08	1.18182e+08	1.13516e+08	1.12665e+08	1.3027e+08	9.32869e+07	1.02467e+08	5.8623e+07	8.05375e+07	7.06121e+07	1.11342e+08	9.49441e+07	6.03021e+07	7.48388e+07	6.70031e+07	1.48798e+08	6.90878e+07	1.02118e+08	1.02453e+08	1.80977e+08
tr|J3QT28|J3QT28_HUMAN;sp|O43684-2|BUB3_HUMAN;sp|O43684|BUB3_HUMAN;tr|J3QSX4|J3QSX4_HUMAN	tr|J3QT28|J3QT28_HUMAN;sp|O43684-2|BUB3_HUMAN;sp|O43684|BUB3_HUMAN	tr|J3QT28|J3QT28_HUMAN Mitotic checkpoint protein BUB3 (Fragment) OS=Homo sapiens OX=9606 GN=BUB3 PE=1 SV=1;sp|O43684-2|BUB3_HUMAN Isoform 2 of Mitotic checkpoint protein BUB3 OS=Homo sapiens OX=9606 GN=BUB3;sp|O43684|BUB3_HUMAN Mitotic checkpoint protein	J3QT28;O43684;J3QSX4	BUB3	6.81984e+08	3.56376e+08	4.7289e+08	5.81341e+08	4.6663e+08	3.94587e+08	5.15857e+08	3.76107e+08	5.52066e+08	5.23223e+08	3.86846e+08	6.15493e+08	4.23829e+08	4.96535e+08	4.7487e+08	3.27621e+08	3.33538e+08	3.69073e+08	4.97608e+08	3.38957e+08	3.45106e+08	6.02996e+08	4.56732e+08	4.69387e+08	4.26221e+08	4.70915e+08	4.85052e+08	4.70133e+08	4.79235e+08	5.23129e+08	4.79005e+08	3.14873e+08	4.61638e+08	5.10363e+08	4.8103e+08	4.98922e+08	3.15508e+08	4.83037e+08	3.96345e+08	4.24215e+08	3.90207e+08	4.57477e+08	4.92995e+08	4.51578e+08
sp|O43688-3|PLPP2_HUMAN;sp|O43688|PLPP2_HUMAN;sp|O43688-2|PLPP2_HUMAN;tr|A0A0J9YXA3|A0A0J9YXA3_HUMAN;tr|K7EMK9|K7EMK9_HUMAN;tr|K7ENH4|K7ENH4_HUMAN	sp|O43688-3|PLPP2_HUMAN;sp|O43688|PLPP2_HUMAN;sp|O43688-2|PLPP2_HUMAN;tr|A0A0J9YXA3|A0A0J9YXA3_HUMAN;tr|K7EMK9|K7EMK9_HUMAN	sp|O43688-3|PLPP2_HUMAN Isoform 3 of Phospholipid phosphatase 2 OS=Homo sapiens OX=9606 GN=PLPP2;sp|O43688|PLPP2_HUMAN Phospholipid phosphatase 2 OS=Homo sapiens OX=9606 GN=PLPP2 PE=1 SV=1;sp|O43688-2|PLPP2_HUMAN Isoform 2 of Phospholipid phosphatase 2 OS=	O43688;A0A0J9YXA3;K7EMK9;K7ENH4	PLPP2;LPP2;PPAP2C	1.21947e+07	3.98968e+06	7.05706e+06	8.74152e+06	6.77302e+06	9.57536e+06	6.74588e+06	9.12204e+06	1.18327e+07	4.80724e+06	8.67477e+06	1.22337e+07	6.85458e+06	9.72059e+06	9.46049e+06	5.69216e+06	5.73387e+06	3.19668e+06	5.93782e+06	5.52695e+06	4.01115e+06	5.87156e+06	3.13655e+06	2.08042e+06	6.83658e+06	7.16409e+06	6.50728e+06	8.5118e+06	2.71712e+06	7.71894e+06	6.79102e+06	7.50629e+06	5.61015e+06	8.82357e+06	1.85148e+06	9.0977e+06	8.48173e+06	9.22138e+06	7.32416e+06	3.19047e+06	7.13607e+06	1.27359e+06	5.86969e+06	1.97587e+06
sp|O43707|ACTN4_HUMAN;tr|F5GXS2|F5GXS2_HUMAN;sp|O43707-2|ACTN4_HUMAN;sp|O43707-3|ACTN4_HUMAN;tr|K7EP19|K7EP19_HUMAN	sp|O43707|ACTN4_HUMAN;tr|F5GXS2|F5GXS2_HUMAN;sp|O43707-2|ACTN4_HUMAN;sp|O43707-3|ACTN4_HUMAN	sp|O43707|ACTN4_HUMAN Alpha-actinin-4 OS=Homo sapiens OX=9606 GN=ACTN4 PE=1 SV=2;tr|F5GXS2|F5GXS2_HUMAN Actinin, alpha 4, isoform CRA_a OS=Homo sapiens OX=9606 GN=ACTN4 PE=1 SV=3;sp|O43707-2|ACTN4_HUMAN Isoform ACTN4ISO of Alpha-actinin-4 OS=Homo sapiens O	O43707;F5GXS2;K7EP19	ACTN4;hCG_1996371	7.68899e+09	8.6616e+09	1.02787e+10	5.23482e+09	1.07565e+10	1.27288e+10	5.25418e+09	1.1868e+10	7.65901e+09	6.26613e+09	1.4828e+10	1.09771e+10	7.21023e+09	6.70628e+09	6.71981e+09	1.36353e+10	9.78148e+09	9.8382e+09	6.46003e+09	9.1465e+09	9.29002e+09	5.69475e+09	8.59269e+09	8.84801e+09	9.06407e+09	8.13581e+09	8.09882e+09	6.84381e+09	8.76277e+09	9.67515e+09	6.76251e+09	1.30187e+10	5.89167e+09	9.27293e+09	7.14688e+09	9.96924e+09	1.33176e+10	9.41124e+09	1.39303e+10	8.96009e+09	1.39244e+10	6.96229e+09	6.23973e+09	9.05786e+09
sp|O43709|BUD23_HUMAN;sp|O43709-3|BUD23_HUMAN;tr|F8WD87|F8WD87_HUMAN;tr|F8WD67|F8WD67_HUMAN;tr|E9PCQ7|E9PCQ7_HUMAN;sp|O43709-2|BUD23_HUMAN;tr|H7C170|H7C170_HUMAN;tr|H7C0G4|H7C0G4_HUMAN;tr|F8VZ18|F8VZ18_HUMAN	sp|O43709|BUD23_HUMAN;sp|O43709-3|BUD23_HUMAN	sp|O43709|BUD23_HUMAN Probable 18S rRNA (guanine-N(7))-methyltransferase OS=Homo sapiens OX=9606 GN=BUD23 PE=1 SV=2;sp|O43709-3|BUD23_HUMAN Isoform 3 of Probable 18S rRNA (guanine-N(7))-methyltransferase OS=Homo sapiens OX=9606 GN=BUD23	O43709;F8WD87;F8WD67;E9PCQ7;H7C170;H7C0G4;F8VZ18	BUD23;MERM1;WBSCR22;HUSSY-03;PP3381	2.88235e+07	2.62329e+07	2.98535e+07	2.99608e+07	2.42924e+07	3.32072e+07	2.6883e+07	4.12674e+07	3.12399e+07	3.01216e+07	4.32537e+07	3.53186e+07	2.87565e+07	2.54777e+07	3.77562e+07	3.47578e+07	2.4556e+07	1.93624e+07	2.76594e+07	2.22089e+07	2.58095e+07	2.84426e+07	2.45877e+07	2.60884e+07	2.90048e+07	2.34798e+07	2.41368e+07	4.18334e+07	2.36263e+07	2.9401e+07	3.41693e+07	3.7354e+07	2.85752e+07	3.59743e+07	2.44837e+07	3.06888e+07	3.99712e+07	3.58371e+07	3.85429e+07	2.32326e+07	3.4892e+07	2.30946e+07	2.46592e+07	2.62776e+07
sp|O43715|TRIA1_HUMAN	sp|O43715|TRIA1_HUMAN	sp|O43715|TRIA1_HUMAN TP53-regulated inhibitor of apoptosis 1 OS=Homo sapiens OX=9606 GN=TRIAP1 PE=1 SV=1	O43715	TRIAP1;15E1.1;HSPC132	3.14457e+07	9.30276e+06	4.24399e+06	2.04031e+07	1.81342e+07	2.74523e+07	2.11973e+07	2.31837e+07	2.0559e+07	1.80822e+07	1.53382e+07	1.411e+07	7.44587e+06	1.59186e+07	3.39042e+06	2.16196e+07	1.45646e+07	9.941e+06	1.36724e+07	1.69924e+07	7.14176e+06	2.58787e+07	6.79012e+06	1.15688e+07	7.648e+06	1.76351e+07	1.75758e+07	6.00581e+06	7.29476e+06	2.42057e+07	1.37942e+07	1.5805e+07	3.15107e+07	2.5939e+07	1.48203e+07	2.23266e+07	1.28562e+07	1.81062e+07	2.91049e+07	9.68216e+06	2.5446e+07	2.01493e+07	1.7106e+07	1.0054e+07
sp|O43719|HTSF1_HUMAN;tr|Q5H919|Q5H919_HUMAN;tr|Q5H918|Q5H918_HUMAN	sp|O43719|HTSF1_HUMAN	sp|O43719|HTSF1_HUMAN HIV Tat-specific factor 1 OS=Homo sapiens OX=9606 GN=HTATSF1 PE=1 SV=1	O43719;Q5H919;Q5H918	HTATSF1	1.75046e+08	1.92574e+08	1.35334e+08	1.26977e+08	1.74266e+08	1.18795e+08	1.37176e+08	7.27896e+07	1.88019e+08	1.71285e+08	1.12898e+08	2.34525e+08	1.94301e+08	1.26898e+08	2.07325e+08	7.70244e+07	1.33197e+08	1.88492e+08	1.19153e+08	1.2772e+08	1.20053e+08	1.62035e+08	1.76897e+08	1.29123e+08	1.02138e+08	1.19132e+08	1.30235e+08	1.85169e+08	1.74627e+08	2.01336e+08	1.74379e+08	8.28918e+07	1.25272e+08	1.86621e+08	1.72063e+08	2.00104e+08	8.37355e+07	1.97209e+08	9.92708e+07	1.39159e+08	1.04583e+08	1.74848e+08	1.33351e+08	9.15367e+07
sp|O43747|AP1G1_HUMAN;sp|O43747-2|AP1G1_HUMAN;tr|H3BNR4|H3BNR4_HUMAN;tr|H3BR36|H3BR36_HUMAN;tr|H3BUN9|H3BUN9_HUMAN;tr|B4DGE1|B4DGE1_HUMAN;tr|H3BRM7|H3BRM7_HUMAN;tr|H3BN71|H3BN71_HUMAN;tr|H3BS13|H3BS13_HUMAN;tr|H3BV30|H3BV30_HUMAN;tr|B3KNW1|B3KNW1_HUMAN;tr|H3BN75|H3BN75_HUMAN	sp|O43747|AP1G1_HUMAN;sp|O43747-2|AP1G1_HUMAN	sp|O43747|AP1G1_HUMAN AP-1 complex subunit gamma-1 OS=Homo sapiens OX=9606 GN=AP1G1 PE=1 SV=5;sp|O43747-2|AP1G1_HUMAN Isoform 2 of AP-1 complex subunit gamma-1 OS=Homo sapiens OX=9606 GN=AP1G1	O43747;H3BNR4;H3BR36;H3BUN9;B4DGE1;H3BRM7;H3BN71;H3BS13;H3BV30;B3KNW1;H3BN75	AP1G1;ADTG;CLAPG1	2.09663e+07	3.00175e+07	6.16834e+07	2.5869e+07	1.91425e+07	2.84132e+07	2.81848e+07	1.8867e+07	1.74675e+07	3.34176e+07	4.13668e+07	3.74349e+07	1.9745e+07	3.40039e+07	3.38846e+07	2.35001e+07	2.95667e+07	2.52827e+07	3.4988e+07	2.89553e+07	3.99997e+07	3.95504e+07	4.44244e+07	5.2887e+07	4.7703e+07	2.68997e+07	2.52976e+07	3.4282e+07	4.19318e+07	2.34135e+07	3.24062e+07	2.4984e+07	2.26351e+07	1.87418e+07	2.88134e+07	2.97451e+07	2.36108e+07	2.09325e+07	2.82172e+07	4.35786e+07	3.22095e+07	2.53216e+07	2.97086e+07	4.97108e+07
sp|O43752|STX6_HUMAN;sp|O43752-2|STX6_HUMAN	sp|O43752|STX6_HUMAN	sp|O43752|STX6_HUMAN Syntaxin-6 OS=Homo sapiens OX=9606 GN=STX6 PE=1 SV=1	O43752	STX6	1.15144e+07	4.8284e+06	8.32615e+06	1.08915e+07	1.00112e+07	1.40952e+07	9.74804e+06	1.28725e+07	1.12596e+07	9.61109e+06	9.61906e+06	1.29071e+07	7.92021e+06	1.46772e+07	8.05045e+06	1.26365e+07	6.60171e+06	5.4144e+06	1.27036e+07	7.7239e+06	6.87919e+06	9.31935e+06	4.68351e+06	5.55311e+06	8.86904e+06	1.33768e+07	1.31321e+07	7.06933e+06	2.7505e+06	1.10089e+07	9.85288e+06	1.18632e+07	9.51422e+06	1.13204e+07	8.33377e+06	1.0942e+07	1.11633e+07	1.11624e+07	1.07759e+07	4.63365e+06	1.09086e+07	6.69951e+06	8.09463e+06	7.32392e+06
tr|A0A7I2V4T9|A0A7I2V4T9_HUMAN;tr|A0A7I2V2U2|A0A7I2V2U2_HUMAN;tr|A0A7I2V5Z3|A0A7I2V5Z3_HUMAN;sp|O43765|SGTA_HUMAN;tr|A0A7I2V588|A0A7I2V588_HUMAN;tr|A0A7I2V697|A0A7I2V697_HUMAN;tr|K7EMD6|K7EMD6_HUMAN;tr|K7ERW5|K7ERW5_HUMAN	tr|A0A7I2V4T9|A0A7I2V4T9_HUMAN;tr|A0A7I2V2U2|A0A7I2V2U2_HUMAN;tr|A0A7I2V5Z3|A0A7I2V5Z3_HUMAN;sp|O43765|SGTA_HUMAN;tr|A0A7I2V588|A0A7I2V588_HUMAN;tr|A0A7I2V697|A0A7I2V697_HUMAN;tr|K7EMD6|K7EMD6_HUMAN	tr|A0A7I2V4T9|A0A7I2V4T9_HUMAN Small glutamine-rich tetratricopeptide repeat-containing protein alpha OS=Homo sapiens OX=9606 GN=SGTA PE=1 SV=1;tr|A0A7I2V2U2|A0A7I2V2U2_HUMAN Small glutamine-rich tetratricopeptide repeat-containing protein alpha OS=Homo sa	A0A7I2V4T9;A0A7I2V2U2;A0A7I2V5Z3;O43765;A0A7I2V588;A0A7I2V697;K7EMD6;K7ERW5	SGTA;SGT;SGT1	1.93529e+07	1.84724e+07	1.7985e+07	3.48223e+07	2.6395e+07	3.54103e+07	3.04654e+07	1.98648e+07	1.64433e+07	3.69733e+07	2.2225e+07	2.69048e+07	9.4307e+06	2.97352e+07	9.23439e+06	1.31335e+07	4.64913e+07	2.06813e+07	3.03101e+07	4.60506e+07	1.99877e+07	5.14159e+07	15918000	31375000	32794000	32549000	32356000	10765000	14578000	23977000	16940000	9574300	35013000	16613000	38543000	28490000	8096800	11340000	21183000	18553000	24643000	37413000	30324000	30364000
sp|O43768-2|ENSA_HUMAN;sp|O43768|ENSA_HUMAN;sp|O43768-9|ENSA_HUMAN;sp|O43768-3|ENSA_HUMAN;tr|A6NMQ3|A6NMQ3_HUMAN;sp|O43768-4|ENSA_HUMAN;tr|Q5T5H1|Q5T5H1_HUMAN;sp|O43768-6|ENSA_HUMAN;sp|O43768-5|ENSA_HUMAN;tr|A0A1W2PRU0|A0A1W2PRU0_HUMAN;sp|O43768-7|ENSA_HUMAN;sp|O43768-8|ENSA_HUMAN	sp|O43768-2|ENSA_HUMAN;sp|O43768|ENSA_HUMAN;sp|O43768-9|ENSA_HUMAN;sp|O43768-3|ENSA_HUMAN;tr|A6NMQ3|A6NMQ3_HUMAN;sp|O43768-4|ENSA_HUMAN;tr|Q5T5H1|Q5T5H1_HUMAN;sp|O43768-6|ENSA_HUMAN;sp|O43768-5|ENSA_HUMAN;tr|A0A1W2PRU0|A0A1W2PRU0_HUMAN;sp|O43768-7|ENSA_HUMAN;sp|O43768-8|ENSA_HUMAN	sp|O43768-2|ENSA_HUMAN Isoform 2 of Alpha-endosulfine OS=Homo sapiens OX=9606 GN=ENSA;sp|O43768|ENSA_HUMAN Alpha-endosulfine OS=Homo sapiens OX=9606 GN=ENSA PE=1 SV=1;sp|O43768-9|ENSA_HUMAN Isoform 9 of Alpha-endosulfine OS=Homo sapiens OX=9606 GN=ENSA;sp|	O43768;A6NMQ3;Q5T5H1;A0A1W2PRU0	ENSA	4.36707e+07	1.20071e+08	7.4657e+07	5.6709e+07	8.13753e+07	4.31716e+07	7.2301e+07	4.22711e+07	2.83122e+07	6.20298e+07	3.17077e+07	4.55688e+07	6.63992e+07	6.96451e+07	4.59253e+07	2.6124e+07	1.34549e+08	1.35605e+08	6.03918e+07	1.30047e+08	1.27614e+08	1.13946e+08	1.01989e+08	8.67604e+07	1.03236e+08	6.32209e+07	5.89409e+07	5.0354e+07	1.03572e+08	7.0139e+07	5.35982e+07	3.03451e+07	7.06659e+07	2.84781e+07	8.08781e+07	6.52081e+07	3.07978e+07	2.90088e+07	4.56993e+07	1.16384e+08	3.92453e+07	9.0277e+07	5.92196e+07	7.45444e+07
sp|O43772|MCAT_HUMAN;tr|C9JPE1|C9JPE1_HUMAN;tr|F8WEF6|F8WEF6_HUMAN	sp|O43772|MCAT_HUMAN;tr|C9JPE1|C9JPE1_HUMAN	sp|O43772|MCAT_HUMAN Mitochondrial carnitine/acylcarnitine carrier protein OS=Homo sapiens OX=9606 GN=SLC25A20 PE=1 SV=1;tr|C9JPE1|C9JPE1_HUMAN Mitochondrial carnitine/acylcarnitine carrier protein OS=Homo sapiens OX=9606 GN=SLC25A20 PE=1 SV=1	O43772;C9JPE1;F8WEF6	SLC25A20;CAC;CACT	2.23453e+07	9.28991e+06	1.27312e+07	1.31242e+07	1.33728e+07	1.57641e+07	8.19808e+06	1.17778e+07	2.27497e+07	1.35309e+07	2.12005e+07	1.56308e+07	9.31353e+06	1.50248e+07	1.58762e+07	1.46824e+07	3.32469e+06	2.89614e+06	1.43479e+07	4.78147e+06	1.33345e+06	1.18032e+07	1.46839e+07	1.10239e+07	1.10384e+07	1.08398e+07	1.08694e+07	1.98312e+07	1.40861e+07	1.24658e+07	1.85337e+07	1.90984e+07	8.23473e+06	1.97027e+07	9.27734e+06	1.52955e+07	1.91915e+07	1.98572e+07	1.40312e+07	8.95026e+06	1.71215e+07	9.85424e+06	1.09301e+07	1.24499e+07
sp|O43776|SYNC_HUMAN;tr|K7EIU7|K7EIU7_HUMAN;sp|O43776-2|SYNC_HUMAN;tr|K7EJ19|K7EJ19_HUMAN;tr|K7EQ35|K7EQ35_HUMAN;tr|K7EPK2|K7EPK2_HUMAN;tr|K7EMQ6|K7EMQ6_HUMAN	sp|O43776|SYNC_HUMAN	sp|O43776|SYNC_HUMAN Asparagine--tRNA ligase, cytoplasmic OS=Homo sapiens OX=9606 GN=NARS1 PE=1 SV=1	O43776;K7EIU7;K7EJ19;K7EQ35;K7EPK2;K7EMQ6	NARS1;NARS;NRS	1.77859e+08	2.44951e+08	3.91875e+08	2.2884e+08	1.96652e+08	2.55923e+08	2.23641e+08	1.88619e+08	1.68082e+08	2.54822e+08	3.02079e+08	2.72011e+08	1.87542e+08	2.63194e+08	2.013e+08	2.22575e+08	2.9496e+08	2.41509e+08	2.61999e+08	2.97044e+08	3.14643e+08	2.37294e+08	2.8334e+08	3.52863e+08	3.46744e+08	2.44031e+08	2.36988e+08	1.99722e+08	2.91968e+08	2.45739e+08	1.7486e+08	2.32084e+08	2.06492e+08	1.8038e+08	2.42429e+08	2.61119e+08	2.4132e+08	1.98701e+08	2.87099e+08	3.23071e+08	2.91765e+08	2.3131e+08	2.23245e+08	3.03844e+08
tr|E9PDF6|E9PDF6_HUMAN;sp|O43795|MYO1B_HUMAN;tr|E7EQD9|E7EQD9_HUMAN;tr|H7C2Y7|H7C2Y7_HUMAN;tr|C9JYW1|C9JYW1_HUMAN;tr|C9JUP5|C9JUP5_HUMAN;tr|A0A0U1RRI3|A0A0U1RRI3_HUMAN	tr|E9PDF6|E9PDF6_HUMAN;sp|O43795|MYO1B_HUMAN	tr|E9PDF6|E9PDF6_HUMAN Unconventional myosin-Ib OS=Homo sapiens OX=9606 GN=MYO1B PE=1 SV=1;sp|O43795|MYO1B_HUMAN Unconventional myosin-Ib OS=Homo sapiens OX=9606 GN=MYO1B PE=1 SV=3	E9PDF6;O43795;E7EQD9;H7C2Y7;C9JYW1;C9JUP5;A0A0U1RRI3	MYO1B	2.33014e+08	1.28097e+08	2.22281e+08	1.15958e+08	1.43925e+08	4.16992e+08	1.00061e+08	3.80754e+08	2.07825e+08	1.68663e+08	5.67355e+08	2.42571e+08	1.751e+08	1.72567e+08	2.5362e+08	4.04661e+08	9.463e+07	1.25915e+08	1.72733e+08	1.01752e+08	1.5484e+08	1.69221e+08	1.6034e+08	1.34617e+08	1.5662e+08	1.67822e+08	1.65344e+08	2.39554e+08	1.55295e+08	1.77478e+08	2.26267e+08	4.58299e+08	1.07357e+08	2.11958e+08	1.56252e+08	1.86955e+08	4.66017e+08	2.33814e+08	4.29665e+08	1.18379e+08	4.75486e+08	1.44764e+08	1.31878e+08	1.78353e+08
sp|O43795-2|MYO1B_HUMAN	sp|O43795-2|MYO1B_HUMAN	sp|O43795-2|MYO1B_HUMAN Isoform 2 of Unconventional myosin-Ib OS=Homo sapiens OX=9606 GN=MYO1B	O43795	MYO1B	3.56215e+06	833121	957912	411796	1.41504e+06	1.88355e+06	1.63396e+06	3.12001e+06	1.42053e+06	1.57348e+06	3.32918e+06	1.42383e+06	1.90593e+06	2.5826e+06	2.7181e+06	2.38069e+06	1.591e+06	2.26714e+06	1.25022e+06	1.11844e+06	1.64864e+06	3.16546e+06	2.11759e+06	1.73801e+06	1.63576e+06	1.46357e+06	1.04059e+06	2.0688e+06	1.22293e+06	1.25553e+06	1.97055e+06	3.77943e+06	920774	2.01227e+06	1.39857e+06	1.40527e+06	4.3786e+06	1.91029e+06	2.92816e+06	1.23966e+06	3.59392e+06	942994	1.33105e+06	1.64684e+06
sp|O43805|SSNA1_HUMAN;tr|A0A087WV26|A0A087WV26_HUMAN	sp|O43805|SSNA1_HUMAN	sp|O43805|SSNA1_HUMAN Sjoegren syndrome nuclear autoantigen 1 OS=Homo sapiens OX=9606 GN=SSNA1 PE=1 SV=2	O43805;A0A087WV26	SSNA1;NA14	5.8049e+06	1.05748e+07	6.48894e+06	2.02561e+07	1.0349e+07	3.53377e+06	2.30112e+07	2.85019e+06	5.48306e+06	1.28067e+07	2.9142e+06	5.51933e+06	5.08515e+06	1.13957e+07	2.97964e+06	2.71011e+06	3.61014e+07	1.48297e+07	1.01191e+07	2.91379e+07	1.14923e+07	1.55102e+07	8.72389e+06	2.17168e+07	1.02752e+07	1.17026e+07	1.18508e+07	3.60131e+06	8.18578e+06	1.26607e+07	8.14718e+06	1.66594e+06	3.28746e+07	5.08304e+06	1.66994e+07	1.03934e+07	2.02767e+06	5.49647e+06	3.65706e+06	3.36624e+07	772835	1.89722e+07	2.33258e+07	1.01929e+07
tr|B0QYW5|B0QYW5_HUMAN;tr|F6RTR7|F6RTR7_HUMAN;sp|O43808|PM34_HUMAN;tr|F8WE74|F8WE74_HUMAN	tr|B0QYW5|B0QYW5_HUMAN;tr|F6RTR7|F6RTR7_HUMAN;sp|O43808|PM34_HUMAN;tr|F8WE74|F8WE74_HUMAN	tr|B0QYW5|B0QYW5_HUMAN Peroxisomal membrane protein PMP34 OS=Homo sapiens OX=9606 GN=SLC25A17 PE=1 SV=1;tr|F6RTR7|F6RTR7_HUMAN Peroxisomal membrane protein PMP34 OS=Homo sapiens OX=9606 GN=SLC25A17 PE=1 SV=1;sp|O43808|PM34_HUMAN Peroxisomal membrane protei	B0QYW5;F6RTR7;O43808;F8WE74	SLC25A17;PMP34	6.13964e+06	1.67425e+06	541595	1.21645e+06	6.7352e+06	9.61836e+06	3.72e+06	6.18416e+06	4.02542e+06	3.51644e+06	8.17297e+06	3.01862e+06	1.63663e+06	3.51249e+06	4.24859e+06	8.58691e+06	827616	6.90216e+06	3.877e+06	2.2237e+06	1.77313e+06	4.35507e+06	3.84382e+06	4.18713e+06	2.72036e+06	3.75318e+06	2.71912e+06	4.30869e+06	3.08897e+06	2.41537e+06	3.22173e+06	7.35588e+06	4.05166e+06	4.68751e+06	2.49992e+06	3.16157e+06	7.40425e+06	5.61303e+06	7.03959e+06	3.67547e+06	7.28459e+06	2.47174e+06	4.548e+06	3.09894e+06
sp|O43809|CPSF5_HUMAN;tr|H3BND3|H3BND3_HUMAN;tr|H3BV41|H3BV41_HUMAN	sp|O43809|CPSF5_HUMAN;tr|H3BND3|H3BND3_HUMAN	sp|O43809|CPSF5_HUMAN Cleavage and polyadenylation specificity factor subunit 5 OS=Homo sapiens OX=9606 GN=NUDT21 PE=1 SV=1;tr|H3BND3|H3BND3_HUMAN Cleavage and polyadenylation specificity factor subunit 5 (Fragment) OS=Homo sapiens OX=9606 GN=NUDT21 PE=1 S	O43809;H3BND3;H3BV41	NUDT21;CFIM25;CPSF25;CPSF5	6.54691e+08	3.5314e+08	3.5592e+08	4.80475e+08	4.96772e+08	3.98677e+08	4.14048e+08	3.61283e+08	4.91482e+08	3.87389e+08	3.92565e+08	5.48141e+08	3.34114e+08	4.52983e+08	4.76934e+08	3.87056e+08	3.25992e+08	3.66063e+08	4.33729e+08	3.95283e+08	3.03884e+08	4.0453e+08	3.96932e+08	3.40439e+08	4.5689e+08	4.15596e+08	4.08483e+08	4.1651e+08	3.5147e+08	4.84361e+08	3.81512e+08	2.72829e+08	4.00695e+08	5.30892e+08	3.92658e+08	4.94776e+08	2.57235e+08	5.29814e+08	3.64089e+08	3.42894e+08	3.39082e+08	3.97028e+08	4.35896e+08	3.78123e+08
sp|O43813|LANC1_HUMAN;tr|E9PHS0|E9PHS0_HUMAN;tr|F8WDS9|F8WDS9_HUMAN;tr|H7C2E3|H7C2E3_HUMAN	sp|O43813|LANC1_HUMAN;tr|E9PHS0|E9PHS0_HUMAN	sp|O43813|LANC1_HUMAN Glutathione S-transferase LANCL1 OS=Homo sapiens OX=9606 GN=LANCL1 PE=1 SV=1;tr|E9PHS0|E9PHS0_HUMAN Glutathione S-transferase LANCL1 (Fragment) OS=Homo sapiens OX=9606 GN=LANCL1 PE=1 SV=1	O43813;E9PHS0;F8WDS9;H7C2E3	LANCL1;GPR69A	5.89061e+07	1.09749e+08	1.37925e+08	6.72268e+07	1.01528e+08	1.2244e+08	7.47072e+07	8.99552e+07	6.10112e+07	8.93813e+07	1.10902e+08	1.08305e+08	6.82598e+07	7.42596e+07	7.09148e+07	7.55681e+07	9.41528e+07	1.24208e+08	7.58918e+07	9.57908e+07	1.17298e+08	1.05374e+08	1.25058e+08	1.15864e+08	1.72116e+08	8.46957e+07	9.79251e+07	8.81453e+07	1.17335e+08	8.98963e+07	7.65316e+07	9.11751e+07	6.34278e+07	6.32817e+07	9.0616e+07	9.81004e+07	9.24538e+07	6.56249e+07	1.12943e+08	1.13439e+08	1.09933e+08	9.16542e+07	7.8605e+07	1.4475e+08
sp|O43815|STRN_HUMAN;sp|O43815-2|STRN_HUMAN	sp|O43815|STRN_HUMAN;sp|O43815-2|STRN_HUMAN	sp|O43815|STRN_HUMAN Striatin OS=Homo sapiens OX=9606 GN=STRN PE=1 SV=4;sp|O43815-2|STRN_HUMAN Isoform 2 of Striatin OS=Homo sapiens OX=9606 GN=STRN	O43815	STRN	4.70124e+07	5.55915e+07	5.52535e+07	3.89855e+07	4.95518e+07	5.27602e+07	4.46543e+07	4.82765e+07	4.99012e+07	4.87846e+07	4.86555e+07	5.45528e+07	6.0615e+07	5.31494e+07	5.20144e+07	4.80716e+07	4.15792e+07	5.69621e+07	5.10269e+07	3.88523e+07	5.07596e+07	4.36945e+07	4.90008e+07	3.65763e+07	4.92849e+07	6.27221e+07	6.55021e+07	5.22682e+07	5.13821e+07	5.07333e+07	5.06292e+07	4.82859e+07	3.68768e+07	4.77295e+07	5.53498e+07	5.0955e+07	4.81322e+07	4.8104e+07	4.5859e+07	4.14019e+07	5.01681e+07	5.46553e+07	4.59377e+07	5.09988e+07
sp|O43818|U3IP2_HUMAN	sp|O43818|U3IP2_HUMAN	sp|O43818|U3IP2_HUMAN U3 small nucleolar RNA-interacting protein 2 OS=Homo sapiens OX=9606 GN=RRP9 PE=1 SV=1	O43818	RRP9;RNU3IP2;U355K	1.70592e+08	1.36282e+08	1.42694e+08	1.52397e+08	1.66041e+08	1.94138e+08	1.47141e+08	1.58083e+08	2.04776e+08	1.44334e+08	2.061e+08	1.82039e+08	1.62078e+08	1.34905e+08	1.8494e+08	1.89639e+08	1.58882e+08	1.46395e+08	1.23143e+08	1.47929e+08	1.30827e+08	1.19243e+08	1.09885e+08	1.11492e+08	9.02038e+07	1.56208e+08	1.54272e+08	1.68858e+08	1.10702e+08	1.8094e+08	1.68112e+08	1.81526e+08	1.37343e+08	1.67624e+08	1.37672e+08	1.66479e+08	1.87776e+08	1.91309e+08	1.7889e+08	1.35683e+08	1.95837e+08	1.37956e+08	1.48839e+08	9.64358e+07
sp|O43819|SCO2_HUMAN;tr|A0A1W2PQK0|A0A1W2PQK0_HUMAN	sp|O43819|SCO2_HUMAN	sp|O43819|SCO2_HUMAN Protein SCO2 homolog, mitochondrial OS=Homo sapiens OX=9606 GN=SCO2 PE=1 SV=3	O43819;A0A1W2PQK0	SCO2	3.99116e+07	1.82799e+07	1.18677e+07	3.50554e+07	2.57061e+07	5.17826e+07	2.71435e+07	7.08072e+07	4.94617e+07	2.31522e+07	5.95607e+07	3.07704e+07	2.61075e+07	7.12533e+06	3.42747e+07	5.48247e+07	2.52488e+07	1.94323e+07	2.90542e+07	2.34706e+07	2.31931e+07	2.39774e+07	2.17273e+07	2.04893e+07	2.14381e+07	2.22962e+07	2.22178e+07	2.88803e+07	2.09083e+07	3.07927e+07	2.67797e+07	6.69907e+07	2.64713e+07	3.54225e+07	2.63781e+07	2.83706e+07	6.90634e+07	3.42289e+07	5.26559e+07	2.15766e+07	5.54892e+07	2.20523e+07	2.75447e+07	2.57638e+07
tr|A0A7P0T893|A0A7P0T893_HUMAN;sp|O43823|AKAP8_HUMAN;tr|M0QX51|M0QX51_HUMAN;tr|A0A7P0TBC8|A0A7P0TBC8_HUMAN	tr|A0A7P0T893|A0A7P0T893_HUMAN;sp|O43823|AKAP8_HUMAN	tr|A0A7P0T893|A0A7P0T893_HUMAN A-kinase anchor protein 8 OS=Homo sapiens OX=9606 GN=AKAP8 PE=1 SV=1;sp|O43823|AKAP8_HUMAN A-kinase anchor protein 8 OS=Homo sapiens OX=9606 GN=AKAP8 PE=1 SV=1	A0A7P0T893;O43823;M0QX51;A0A7P0TBC8	AKAP8;AKAP95	1.77208e+08	1.93431e+08	1.1996e+08	1.72296e+08	2.12017e+08	2.26708e+08	1.89071e+08	2.55958e+08	2.25158e+08	1.50593e+08	2.10441e+08	1.82505e+08	2.61176e+08	1.62403e+08	1.84369e+08	2.09382e+08	1.89185e+08	1.99673e+08	1.63069e+08	1.82032e+08	1.62473e+08	1.40385e+08	1.53733e+08	1.36167e+08	1.4382e+08	1.60044e+08	1.63151e+08	1.85711e+08	1.6511e+08	2.13263e+08	1.99819e+08	2.68755e+08	1.98453e+08	2.45047e+08	1.70695e+08	2.06759e+08	2.89114e+08	2.26296e+08	2.60087e+08	1.67322e+08	2.58575e+08	1.80355e+08	1.87729e+08	1.26567e+08
sp|O43824|GTPB6_HUMAN	sp|O43824|GTPB6_HUMAN	sp|O43824|GTPB6_HUMAN Putative GTP-binding protein 6 OS=Homo sapiens OX=9606 GN=GTPBP6 PE=1 SV=4	O43824	GTPBP6;PGPL	1.65669e+07	1.41124e+07	1.73557e+07	1.85006e+07	1.55831e+07	8.30354e+06	2.03899e+07	1.29814e+07	2.49619e+07	1.98434e+07	2.30725e+07	2.47344e+07	2.36708e+07	9.25398e+06	2.12763e+07	1.56466e+07	7.39314e+06	2.05716e+07	1.60011e+07	2.05244e+07	1.44021e+07	1.78403e+07	1.80131e+07	1.98169e+07	1.58681e+07	1.41984e+07	1.38172e+07	2.08766e+07	1.93293e+07	1.33362e+07	1.82609e+07	1.84504e+07	1.7481e+07	1.96376e+07	1.7715e+07	1.74504e+07	1.86122e+07	2.03963e+07	1.68972e+07	1.65926e+07	1.58914e+07	1.62952e+07	2.1639e+07	1.39994e+07
tr|J3QL74|J3QL74_HUMAN;tr|J3QLI2|J3QLI2_HUMAN;sp|O43829|ZBT14_HUMAN;tr|J3KRQ2|J3KRQ2_HUMAN	tr|J3QL74|J3QL74_HUMAN;tr|J3QLI2|J3QLI2_HUMAN;sp|O43829|ZBT14_HUMAN;tr|J3KRQ2|J3KRQ2_HUMAN	tr|J3QL74|J3QL74_HUMAN Zinc finger and BTB domain-containing protein 14 (Fragment) OS=Homo sapiens OX=9606 GN=ZBTB14 PE=1 SV=1;tr|J3QLI2|J3QLI2_HUMAN Zinc finger and BTB domain-containing protein 14 (Fragment) OS=Homo sapiens OX=9606 GN=ZBTB14 PE=1 SV=1;sp	J3QL74;J3QLI2;O43829;J3KRQ2	ZBTB14;ZFP161;ZNF478	6.29582e+07	8.38841e+07	2.7432e+07	6.29467e+07	6.67348e+07	5.94903e+07	5.94913e+07	9.09656e+07	8.29088e+07	5.08927e+07	6.69823e+07	5.35693e+07	8.82966e+07	4.41804e+07	6.05203e+07	5.81995e+07	8.01717e+07	7.45634e+06	3.59031e+07	1.02712e+08	7.58772e+07	4.21214e+07	6.19245e+07	7.24737e+07	8.68825e+07	3.89072e+07	3.71292e+07	6.37757e+07	8.04918e+07	5.63601e+07	6.15425e+07	5.35637e+07	6.91916e+07	5.24984e+07	4.35493e+07	4.44421e+07	6.73252e+07	5.71351e+07	7.65952e+07	7.33895e+07	7.19946e+07	4.55718e+07	4.1792e+07	6.74376e+07
sp|O43837|IDH3B_HUMAN;tr|A0A087WZN1|A0A087WZN1_HUMAN;tr|A0A087X2E5|A0A087X2E5_HUMAN;sp|O43837-2|IDH3B_HUMAN;sp|O43837-3|IDH3B_HUMAN;tr|A0A0D9SG66|A0A0D9SG66_HUMAN	sp|O43837|IDH3B_HUMAN;tr|A0A087WZN1|A0A087WZN1_HUMAN;tr|A0A087X2E5|A0A087X2E5_HUMAN;sp|O43837-2|IDH3B_HUMAN	sp|O43837|IDH3B_HUMAN Isocitrate dehydrogenase [NAD] subunit beta, mitochondrial OS=Homo sapiens OX=9606 GN=IDH3B PE=1 SV=2;tr|A0A087WZN1|A0A087WZN1_HUMAN Isocitrate dehydrogenase [NAD] subunit, mitochondrial OS=Homo sapiens OX=9606 GN=IDH3B PE=1 SV=1;tr|A	O43837;A0A087WZN1;A0A087X2E5;A0A0D9SG66	IDH3B;hCG_39616	1.56816e+08	7.84544e+07	1.03724e+08	1.06718e+08	9.03449e+07	1.62975e+08	1.21624e+08	1.67493e+08	1.4798e+08	1.06692e+08	2.42404e+08	1.68731e+08	1.01069e+08	1.03298e+08	1.4444e+08	1.59834e+08	8.24174e+07	8.28089e+07	9.0857e+07	8.94381e+07	7.13518e+07	1.06816e+08	9.05283e+07	9.43324e+07	6.43421e+07	8.07827e+07	7.64405e+07	1.18106e+08	9.13878e+07	1.16454e+08	1.15296e+08	1.77372e+08	9.8114e+07	1.27164e+08	8.79349e+07	1.2182e+08	1.70952e+08	1.3478e+08	1.63934e+08	8.58573e+07	1.81595e+08	8.579e+07	1.26125e+08	7.46094e+07
sp|O43847|NRDC_HUMAN;sp|O43847-2|NRDC_HUMAN;tr|G3V1R5|G3V1R5_HUMAN;tr|F5H7V1|F5H7V1_HUMAN;tr|H0Y5G9|H0Y5G9_HUMAN	sp|O43847|NRDC_HUMAN;sp|O43847-2|NRDC_HUMAN;tr|G3V1R5|G3V1R5_HUMAN;tr|F5H7V1|F5H7V1_HUMAN	sp|O43847|NRDC_HUMAN Nardilysin OS=Homo sapiens OX=9606 GN=NRDC PE=1 SV=3;sp|O43847-2|NRDC_HUMAN Isoform 2 of Nardilysin OS=Homo sapiens OX=9606 GN=NRDC;tr|G3V1R5|G3V1R5_HUMAN Nardilysin OS=Homo sapiens OX=9606 GN=NRDC PE=1 SV=1;tr|F5H7V1|F5H7V1_HUMAN Nard	O43847;G3V1R5;F5H7V1;H0Y5G9	NRDC;NRD1;hCG_40292	3.9514e+07	8.55401e+07	1.33325e+08	5.43278e+07	4.72381e+07	2.84751e+07	5.60271e+07	8.23633e+06	4.03907e+07	8.14505e+07	3.60664e+07	7.9612e+07	4.75127e+07	8.22176e+07	5.83968e+07	7.45013e+06	6.23472e+07	6.91314e+07	7.6831e+07	7.27955e+07	9.12516e+07	8.17122e+07	9.0717e+07	9.5626e+07	9.22251e+07	6.63711e+07	6.92945e+07	5.95669e+07	8.91462e+07	6.01945e+07	5.72271e+07	1.9159e+07	4.36911e+07	3.42934e+07	7.89906e+07	6.05495e+07	2.1366e+07	3.98071e+07	2.79605e+07	8.40095e+07	2.97214e+07	7.13201e+07	4.80306e+07	1.13942e+08
sp|O43852|CALU_HUMAN;sp|O43852-3|CALU_HUMAN;sp|O43852-6|CALU_HUMAN;sp|O43852-5|CALU_HUMAN;sp|O43852-15|CALU_HUMAN;sp|O43852-10|CALU_HUMAN;tr|H0Y875|H0Y875_HUMAN;sp|O43852-9|CALU_HUMAN;sp|O43852-13|CALU_HUMAN;sp|O43852-14|CALU_HUMAN;sp|O43852-11|CALU_HUMAN;sp|O43852-12|CALU_HUMAN	sp|O43852|CALU_HUMAN;sp|O43852-3|CALU_HUMAN;sp|O43852-6|CALU_HUMAN;sp|O43852-5|CALU_HUMAN;sp|O43852-15|CALU_HUMAN;sp|O43852-10|CALU_HUMAN;tr|H0Y875|H0Y875_HUMAN	sp|O43852|CALU_HUMAN Calumenin OS=Homo sapiens OX=9606 GN=CALU PE=1 SV=2;sp|O43852-3|CALU_HUMAN Isoform 3 of Calumenin OS=Homo sapiens OX=9606 GN=CALU;sp|O43852-6|CALU_HUMAN Isoform 6 of Calumenin OS=Homo sapiens OX=9606 GN=CALU;sp|O43852-5|CALU_HUMAN Isof	O43852;H0Y875	CALU	1.26225e+09	7.98374e+08	6.77798e+08	9.75868e+08	9.98518e+08	2.09176e+09	1.01548e+09	2.88203e+09	1.07188e+09	9.98334e+08	1.97925e+09	9.20756e+08	1.31351e+09	1.07564e+09	1.19769e+09	2.89487e+09	7.29022e+08	8.08241e+08	9.40013e+08	7.49333e+08	7.46252e+08	1.05959e+09	7.98225e+08	5.35547e+08	6.28119e+08	9.49585e+08	9.8778e+08	1.00297e+09	8.32476e+08	1.12008e+09	1.11808e+09	2.42264e+09	1.04141e+09	1.10859e+09	8.79906e+08	1.18576e+09	2.42475e+09	1.14664e+09	2.19904e+09	7.11722e+08	2.12592e+09	8.89886e+08	1.01103e+09	5.58351e+08
sp|O43852-4|CALU_HUMAN;sp|O43852-2|CALU_HUMAN;sp|O43852-8|CALU_HUMAN	sp|O43852-4|CALU_HUMAN;sp|O43852-2|CALU_HUMAN;sp|O43852-8|CALU_HUMAN	sp|O43852-4|CALU_HUMAN Isoform 4 of Calumenin OS=Homo sapiens OX=9606 GN=CALU;sp|O43852-2|CALU_HUMAN Isoform 2 of Calumenin OS=Homo sapiens OX=9606 GN=CALU;sp|O43852-8|CALU_HUMAN Isoform 8 of Calumenin OS=Homo sapiens OX=9606 GN=CALU	O43852	CALU	5.62935e+07	4.36221e+07	4.43694e+07	6.22417e+07	4.39359e+07	7.98214e+07	5.79655e+07	1.08332e+08	5.41393e+07	4.05377e+07	9.5258e+07	6.60291e+07	5.08864e+07	5.03486e+07	4.80536e+07	8.51388e+07	3.56627e+07	4.04956e+07	5.93314e+07	3.70353e+07	3.69466e+07	4.91679e+07	3.2903e+07	2.46059e+07	2.30361e+07	5.09535e+07	5.06509e+07	3.41903e+07	3.49116e+07	6.55161e+07	5.00794e+07	8.52946e+07	5.61923e+07	6.18114e+07	4.61353e+07	5.37411e+07	9.78458e+07	5.4937e+07	9.69132e+07	3.0919e+07	7.28961e+07	4.5296e+07	5.05841e+07	2.7004e+07
sp|O43854-2|EDIL3_HUMAN;sp|O43854|EDIL3_HUMAN	sp|O43854-2|EDIL3_HUMAN;sp|O43854|EDIL3_HUMAN	sp|O43854-2|EDIL3_HUMAN Isoform 2 of EGF-like repeat and discoidin I-like domain-containing protein 3 OS=Homo sapiens OX=9606 GN=EDIL3;sp|O43854|EDIL3_HUMAN EGF-like repeat and discoidin I-like domain-containing protein 3 OS=Homo sapiens OX=9606 GN=EDIL3 P	O43854	EDIL3;DEL1	2.90837e+08	1.4776e+08	2.21584e+08	2.46547e+08	1.18686e+08	1.63964e+08	2.37788e+08	2.83189e+08	2.82605e+08	2.24077e+08	1.57732e+08	1.61089e+08	1.73902e+08	3.56553e+08	1.65963e+08	3.06446e+08	1.10622e+08	1.49085e+08	3.19821e+08	1.1181e+08	1.71578e+08	2.05548e+08	1.75509e+08	1.21027e+08	1.84721e+08	4.17151e+08	4.09553e+08	1.74549e+08	1.70533e+08	1.35637e+08	1.59045e+08	3.26649e+08	2.61362e+08	2.90015e+08	2.57731e+08	1.30546e+08	3.33258e+08	2.91206e+08	1.62398e+08	1.25657e+08	1.79755e+08	2.55675e+08	2.96604e+08	1.94729e+08
sp|O43865|SAHH2_HUMAN;sp|O43865-2|SAHH2_HUMAN	sp|O43865|SAHH2_HUMAN;sp|O43865-2|SAHH2_HUMAN	sp|O43865|SAHH2_HUMAN S-adenosylhomocysteine hydrolase-like protein 1 OS=Homo sapiens OX=9606 GN=AHCYL1 PE=1 SV=2;sp|O43865-2|SAHH2_HUMAN Isoform 2 of S-adenosylhomocysteine hydrolase-like protein 1 OS=Homo sapiens OX=9606 GN=AHCYL1	O43865	AHCYL1;DCAL;IRBIT;XPVKONA	4.67101e+07	1.24139e+08	1.70762e+08	7.13808e+07	6.54231e+07	2.94791e+07	6.75265e+07	2.01116e+07	4.39314e+07	1.03404e+08	3.94127e+07	7.78321e+07	9.00754e+07	1.03488e+08	8.34951e+07	6.95562e+06	1.19559e+08	1.17901e+08	8.88549e+07	1.08139e+08	1.33668e+08	1.12262e+08	1.63032e+08	1.43253e+08	1.54637e+08	1.16737e+08	1.19142e+08	8.58201e+07	1.45667e+08	8.47519e+07	8.52464e+07	3.02357e+07	7.03411e+07	5.05199e+07	1.21907e+08	7.98667e+07	3.05357e+07	5.17205e+07	2.92963e+07	1.36336e+08	3.60901e+07	1.17953e+08	8.65299e+07	1.63014e+08
sp|O43896|KIF1C_HUMAN;tr|I3L1B1|I3L1B1_HUMAN;tr|A0A6Q8PGE4|A0A6Q8PGE4_HUMAN	sp|O43896|KIF1C_HUMAN	sp|O43896|KIF1C_HUMAN Kinesin-like protein KIF1C OS=Homo sapiens OX=9606 GN=KIF1C PE=1 SV=3	O43896;I3L1B1;A0A6Q8PGE4	KIF1C;KIAA0706;KIF1A	8.15055e+06	1.482e+07	1.5671e+07	1.20206e+07	1.425e+07	1.48259e+07	1.21414e+07	1.08995e+07	1.10846e+07	1.548e+07	1.35544e+07	1.46211e+07	1.33397e+07	1.26529e+07	1.2266e+07	1.23224e+07	1.39532e+07	1.58362e+07	1.34396e+07	1.16525e+07	1.88364e+07	1.37681e+07	1.44658e+07	1.39108e+07	1.71086e+07	1.38465e+07	1.58025e+07	1.17965e+07	1.35179e+07	1.28537e+07	1.07517e+07	1.34761e+07	1.07813e+07	1.14149e+07	1.54189e+07	1.39648e+07	1.37883e+07	1.09945e+07	1.29302e+07	1.20935e+07	1.32312e+07	1.43322e+07	1.07956e+07	1.49393e+07
sp|O43913|ORC5_HUMAN;sp|O43913-2|ORC5_HUMAN;tr|G3V0H0|G3V0H0_HUMAN	sp|O43913|ORC5_HUMAN;sp|O43913-2|ORC5_HUMAN	sp|O43913|ORC5_HUMAN Origin recognition complex subunit 5 OS=Homo sapiens OX=9606 GN=ORC5 PE=1 SV=1;sp|O43913-2|ORC5_HUMAN Isoform 2 of Origin recognition complex subunit 5 OS=Homo sapiens OX=9606 GN=ORC5	O43913;G3V0H0	ORC5;ORC5L;hCG_16999	1.80242e+07	6.9513e+06	1.54025e+07	8.90423e+06	2.11726e+06	1.47156e+07	7.99205e+06	1.6727e+07	1.45437e+07	9.71107e+06	1.69022e+07	1.62152e+07	1.65556e+06	1.06591e+07	1.36943e+07	1.81215e+07	853310	8.48131e+06	6.93122e+06	2.74658e+06	7.30865e+06	8.23875e+06	9.8185e+06	9.23869e+06	7.49638e+06	7.71444e+06	7.94261e+06	1.27847e+07	1.11384e+07	7.39457e+06	1.05319e+07	1.42202e+07	6.79548e+06	1.19255e+07	7.35774e+06	9.37661e+06	1.38815e+07	1.38252e+07	1.01831e+07	7.02827e+06	1.44534e+07	6.81216e+06	8.81774e+06	7.88484e+06
sp|O43920|NDUS5_HUMAN	sp|O43920|NDUS5_HUMAN	sp|O43920|NDUS5_HUMAN NADH dehydrogenase [ubiquinone] iron-sulfur protein 5 OS=Homo sapiens OX=9606 GN=NDUFS5 PE=1 SV=3	O43920	NDUFS5	8.44973e+07	5.74645e+07	4.91672e+07	1.00177e+08	6.96376e+07	6.6372e+07	1.03369e+08	7.73745e+07	8.17027e+07	6.82169e+07	6.52792e+07	7.57475e+07	5.76971e+07	6.7165e+07	5.63854e+07	8.48009e+07	5.9146e+07	6.46613e+07	7.47102e+07	5.91888e+07	4.11267e+07	6.24573e+07	6.50105e+07	6.75999e+07	4.5204e+07	6.29344e+07	6.51148e+07	6.40993e+07	6.287e+07	6.59974e+07	5.80511e+07	9.27541e+07	8.34241e+07	9.49948e+07	6.72144e+07	7.03377e+07	9.55798e+07	8.56361e+07	7.99786e+07	5.54616e+07	7.94028e+07	6.63226e+07	1.04928e+08	4.86321e+07
sp|O43924|PDE6D_HUMAN;tr|B8ZZK5|B8ZZK5_HUMAN;tr|C9IZ52|C9IZ52_HUMAN	sp|O43924|PDE6D_HUMAN;tr|B8ZZK5|B8ZZK5_HUMAN;tr|C9IZ52|C9IZ52_HUMAN	sp|O43924|PDE6D_HUMAN Retinal rod rhodopsin-sensitive cGMP 3,5-cyclic phosphodiesterase subunit delta OS=Homo sapiens OX=9606 GN=PDE6D PE=1 SV=1;tr|B8ZZK5|B8ZZK5_HUMAN Phosphodiesterase 6D, cGMP-specific, rod, delta, isoform CRA_a OS=Homo sapiens OX=9606	O43924;B8ZZK5;C9IZ52	PDE6D;PDED;hCG_32951	2.69324e+06	2.8552e+06	2.21955e+06	2.02113e+06	3.82386e+06	2.24247e+06	2.17922e+06	1.01995e+06	1.46972e+06	2.94366e+06	1.50568e+06	1.73096e+06	2.12048e+06	2.96759e+06	1.96275e+06	964364	2.14928e+06	3.97271e+06	1.81168e+06	2.7224e+06	1.39543e+06	5.07489e+06	3.52599e+06	1.86035e+06	2.67367e+06	2.46004e+06	2.53584e+06	2.07191e+06	2.86529e+06	2.04399e+06	2.19777e+06	1.3156e+06	1.62317e+06	1.91929e+06	2.67637e+06	2.13073e+06	1.11871e+06	1.58482e+06	4.6455e+06	2.53147e+06	1.34726e+06	3.1681e+06	1.38291e+06	2.88369e+06
sp|O60216|RAD21_HUMAN;tr|E5RFV8|E5RFV8_HUMAN;tr|E5RIN7|E5RIN7_HUMAN;tr|E5RFZ5|E5RFZ5_HUMAN;tr|E5RJW1|E5RJW1_HUMAN;tr|E5RJK5|E5RJK5_HUMAN;tr|E5RI01|E5RI01_HUMAN;tr|E5RG18|E5RG18_HUMAN	sp|O60216|RAD21_HUMAN	sp|O60216|RAD21_HUMAN Double-strand-break repair protein rad21 homolog OS=Homo sapiens OX=9606 GN=RAD21 PE=1 SV=2	O60216;E5RFV8;E5RIN7;E5RFZ5;E5RJW1;E5RJK5;E5RI01;E5RG18	RAD21;HR21;KIAA0078;NXP1;SCC1	1.89403e+08	1.70539e+08	1.85881e+08	1.55927e+08	1.86759e+08	2.25843e+08	1.29859e+08	2.33947e+08	2.00983e+08	1.29073e+08	2.57712e+08	2.46872e+08	1.94213e+08	1.32549e+08	2.05269e+08	2.54327e+08	1.4405e+08	1.46637e+08	1.26428e+08	1.50968e+08	1.48814e+08	1.14631e+08	1.75127e+08	1.60841e+08	1.33265e+08	1.51367e+08	1.50939e+08	1.92645e+08	1.62797e+08	1.90496e+08	1.81293e+08	2.59901e+08	1.74246e+08	2.18623e+08	1.45926e+08	1.96242e+08	2.58949e+08	2.2113e+08	2.49353e+08	1.74542e+08	2.3752e+08	1.43726e+08	1.94985e+08	1.28601e+08
sp|O60220|TIM8A_HUMAN;tr|A0A2R8YDA8|A0A2R8YDA8_HUMAN	sp|O60220|TIM8A_HUMAN	sp|O60220|TIM8A_HUMAN Mitochondrial import inner membrane translocase subunit Tim8 A OS=Homo sapiens OX=9606 GN=TIMM8A PE=1 SV=1	O60220;A0A2R8YDA8	TIMM8A;DDP;DDP1;TIM8A	1.95574e+07	1.10557e+07	5.48042e+06	1.7445e+07	1.67041e+07	1.30094e+07	1.60034e+07	1.67435e+07	1.28893e+07	1.70034e+07	1.23284e+07	1.02667e+07	1.62469e+07	1.56886e+07	8.37895e+06	1.75462e+07	6.42476e+06	1.7903e+07	1.22838e+07	9.71523e+06	5.69835e+06	1.8445e+07	619430	2.13991e+07	2.25245e+07	1.53096e+07	1.60319e+07	6.64063e+06	1.18052e+07	1.0627e+07	1.29644e+07	1.53259e+07	2.49152e+07	2.0537e+07	2.16799e+07	9.91178e+06	9.26158e+06	1.11699e+07	1.02486e+07	1.05673e+06	1.33884e+07	2.05929e+07	1.98997e+07	2.12139e+07
sp|O60229|KALRN_HUMAN;tr|A0A804HLI0|A0A804HLI0_HUMAN;tr|H7BXZ5|H7BXZ5_HUMAN;sp|O60229-2|KALRN_HUMAN;tr|C9IZQ6|C9IZQ6_HUMAN;tr|A0A804HKT9|A0A804HKT9_HUMAN;tr|A0A804HII1|A0A804HII1_HUMAN;tr|A0A804HLF3|A0A804HLF3_HUMAN;tr|A0A804HJ49|A0A804HJ49_HUMAN;tr|A0A804HI91|A0A804HI91_HUMAN;tr|A0A804HJC5|A0A804HJC5_HUMAN;tr|A0A804HIP9|A0A804HIP9_HUMAN;tr|A0A804HIN3|A0A804HIN3_HUMAN;tr|A0A804HIK8|A0A804HIK8_HUM…	sp|O60229|KALRN_HUMAN;tr|A0A804HLI0|A0A804HLI0_HUMAN;tr|H7BXZ5|H7BXZ5_HUMAN;sp|O60229-2|KALRN_HUMAN;tr|C9IZQ6|C9IZQ6_HUMAN;tr|A0A804HKT9|A0A804HKT9_HUMAN;tr|A0A804HII1|A0A804HII1_HUMAN;tr|A0A804HLF3|A0A804HLF3_HUMAN;tr|A0A804HJ49|A0A804HJ49_HUMAN;tr|A0A804HI91|A0A804HI91_HUMAN;tr|A0A804HJC5|A0A804HJC5_HUMAN;tr|A0A804HIP9|A0A804HIP9_HUMAN;tr|A0A804HIN3|A0A804HIN3_HUMAN;tr|A0A804HIK8|A0A804HIK8_HUM…	sp|O60229|KALRN_HUMAN Kalirin OS=Homo sapiens OX=9606 GN=KALRN PE=1 SV=3;tr|A0A804HLI0|A0A804HLI0_HUMAN Kalirin OS=Homo sapiens OX=9606 GN=KALRN PE=4 SV=1;tr|H7BXZ5|H7BXZ5_HUMAN Non-specific serine/threonine protein kinase (Fragment) OS=Homo sapiens OX=960	O60229;A0A804HLI0;H7BXZ5;C9IZQ6;A0A804HKT9;A0A804HII1;A0A804HLF3;A0A804HJ49;A0A804HI91;A0A804HJC5;A0A804HIP9;A0A804HIN3;A0A804HIK8;A0A804HIY9;A0A804HJX0;A0A804HI83;A0A804HJ74	KALRN;DUET;DUO;HAPIP;TRAD;hCG_2022551	5.07871e+06	2.67789e+06	1.50101e+06	4.55812e+06	1.38048e+06	3.74085e+06	4.61406e+06	3.49397e+06	3.97882e+06	2.93498e+06	6.24369e+06	1.62183e+06	894094	1.40665e+06	3.45944e+06	5.0295e+06	1.13601e+06	1.74449e+06	1.41119e+06	2.72951e+06	2.16885e+06	1.22098e+06	2.69081e+06	715209	4.1927e+06	924142	212227	685395	430654	1.32091e+06	2.4885e+06	5.56224e+06	2.71659e+06	2.97657e+06	299973	305460	5.04618e+06	4.66551e+06	162380	5.13711e+06	5.65979e+06	2.72253e+06	3.90061e+06	4.40472e+06
sp|O60231|DHX16_HUMAN;tr|A0A140T947|A0A140T947_HUMAN;tr|Q5SQH5|Q5SQH5_HUMAN;tr|A0A140T8Y5|A0A140T8Y5_HUMAN;tr|A2AB15|A2AB15_HUMAN;tr|A0A140T9T4|A0A140T9T4_HUMAN	sp|O60231|DHX16_HUMAN;tr|A0A140T947|A0A140T947_HUMAN	sp|O60231|DHX16_HUMAN Pre-mRNA-splicing factor ATP-dependent RNA helicase DHX16 OS=Homo sapiens OX=9606 GN=DHX16 PE=1 SV=2;tr|A0A140T947|A0A140T947_HUMAN Pre-mRNA-splicing factor ATP-dependent RNA helicase DHX16 (Fragment) OS=Homo sapiens OX=9606 GN=DHX16	O60231;A0A140T947;Q5SQH5;A0A140T8Y5;A2AB15;A0A140T9T4	DHX16;DBP2;DDX16;KIAA0577;PRP2;hCG_26008	4.95346e+07	5.36429e+07	6.22245e+07	6.36493e+07	6.32001e+07	5.15484e+07	5.04536e+07	4.82627e+07	4.17769e+07	4.95238e+07	5.917e+07	5.94483e+07	5.69623e+07	4.91853e+07	5.28251e+07	4.60827e+07	6.71229e+07	5.13593e+07	4.80122e+07	5.56664e+07	5.24939e+07	5.44174e+07	6.54317e+07	6.74562e+07	5.80908e+07	5.04189e+07	5.17463e+07	4.90555e+07	6.7031e+07	4.97694e+07	5.0624e+07	4.57732e+07	5.21917e+07	5.07173e+07	5.31273e+07	5.07921e+07	4.3453e+07	5.21609e+07	5.76058e+07	6.24531e+07	5.76304e+07	5.45682e+07	5.82422e+07	6.1315e+07
sp|O60238-2|BNI3L_HUMAN;tr|H0YBC7|H0YBC7_HUMAN;sp|O60238|BNI3L_HUMAN	sp|O60238-2|BNI3L_HUMAN;tr|H0YBC7|H0YBC7_HUMAN;sp|O60238|BNI3L_HUMAN	sp|O60238-2|BNI3L_HUMAN Isoform 2 of BCL2/adenovirus E1B 19 kDa protein-interacting protein 3-like OS=Homo sapiens OX=9606 GN=BNIP3L;tr|H0YBC7|H0YBC7_HUMAN BCL2/adenovirus E1B 19 kDa protein-interacting protein 3-like (Fragment) OS=Homo sapiens OX=9606 GN=	O60238;H0YBC7	BNIP3L;BNIP3A;BNIP3H;NIX	1.85346e+07	1.04269e+07	8.09e+06	2.33354e+07	2.26587e+07	2.61931e+07	2.53782e+07	1.29655e+07	2.1966e+07	1.54921e+07	1.53113e+07	1.35377e+07	1.69081e+07	2.00036e+07	1.18268e+07	1.03851e+07	1.15552e+07	1.18421e+07	2.18817e+07	9.87563e+06	1.04928e+07	1.14507e+07	8.67434e+06	6.47552e+06	5.1114e+06	1.43318e+07	1.397e+07	1.47897e+07	7.69557e+06	1.55718e+07	2.30649e+07	1.28954e+07	1.63286e+07	1.97298e+07	1.18695e+07	1.59635e+07	1.24001e+07	1.65063e+07	1.73017e+07	6.30177e+06	1.93084e+07	1.45172e+07	1.54781e+07	7.16161e+06
sp|O60244|MED14_HUMAN;tr|H7C3E5|H7C3E5_HUMAN;tr|H7C017|H7C017_HUMAN	sp|O60244|MED14_HUMAN	sp|O60244|MED14_HUMAN Mediator of RNA polymerase II transcription subunit 14 OS=Homo sapiens OX=9606 GN=MED14 PE=1 SV=2	O60244;H7C3E5;H7C017	MED14;ARC150;CRSP2;CXorf4;DRIP150;EXLM1;RGR1;TRAP170	2.4411e+07	1.31407e+07	1.83853e+07	1.72638e+07	1.25589e+07	1.67377e+07	1.8514e+07	1.41037e+07	2.02172e+07	2.10775e+07	2.28303e+07	2.23896e+07	1.14911e+07	1.25366e+07	2.58283e+07	2.03893e+07	2.2605e+07	2.10726e+07	1.33696e+07	1.93174e+07	1.83717e+07	1.8618e+07	1.66182e+07	1.87742e+07	1.66229e+07	1.57253e+07	1.46673e+07	2.35532e+07	1.85629e+07	1.85691e+07	2.28419e+07	2.02547e+07	1.73757e+07	2.18644e+07	1.41227e+07	1.86435e+07	2.14223e+07	2.36048e+07	1.9131e+07	1.5032e+07	1.96483e+07	1.38887e+07	1.73444e+07	1.46243e+07
sp|O60245|PCDH7_HUMAN;sp|O60245-2|PCDH7_HUMAN;tr|H0YAH0|H0YAH0_HUMAN;tr|A0A087X2C4|A0A087X2C4_HUMAN	sp|O60245|PCDH7_HUMAN;sp|O60245-2|PCDH7_HUMAN;tr|H0YAH0|H0YAH0_HUMAN	sp|O60245|PCDH7_HUMAN Protocadherin-7 OS=Homo sapiens OX=9606 GN=PCDH7 PE=1 SV=2;sp|O60245-2|PCDH7_HUMAN Isoform B of Protocadherin-7 OS=Homo sapiens OX=9606 GN=PCDH7;tr|H0YAH0|H0YAH0_HUMAN Protocadherin-7 (Fragment) OS=Homo sapiens OX=9606 GN=PCDH7 PE=1 S	O60245;H0YAH0;A0A087X2C4	PCDH7;BHPCDH	5.38117e+07	1.84771e+06	3.39118e+07	8.73431e+06	3.69693e+07	7.45583e+07	8.29908e+06	1.02612e+08	5.54634e+07	7.02483e+06	9.17651e+07	5.39878e+07	4.37747e+07	2.7355e+07	4.44837e+07	1.15842e+08	5.48259e+06	5.31601e+06	2.65697e+07	1.25541e+06	3.65352e+07	9.59357e+06	1.0481e+07	1.38755e+07	3.36296e+07	3.48655e+07	3.55815e+07	6.41034e+07	1.41638e+07	5.36947e+07	5.23462e+07	1.63534e+08	6.25266e+06	7.20104e+07	1.21302e+07	5.42258e+07	1.52963e+08	7.46909e+07	1.1318e+08	1.24733e+07	1.03353e+08	9.17221e+06	8.4897e+06	2.90995e+07
sp|O60256|KPRB_HUMAN;sp|O60256-2|KPRB_HUMAN;sp|O60256-4|KPRB_HUMAN;sp|O60256-3|KPRB_HUMAN;tr|E7EPA1|E7EPA1_HUMAN;tr|I3L0S1|I3L0S1_HUMAN;tr|C9K0K7|C9K0K7_HUMAN;tr|C9JJS3|C9JJS3_HUMAN;tr|C9JDU5|C9JDU5_HUMAN;tr|E7EW35|E7EW35_HUMAN;tr|C9JDH0|C9JDH0_HUMAN;tr|I3L4G9|I3L4G9_HUMAN;tr|I3L164|I3L164_HUMAN;tr|I3L331|I3L331_HUMAN;tr|I3L3B8|I3L3B8_HUMAN;tr|I3L2J4|I3L2J4_HUMAN;tr|I3L1T1|I3L1T1_HUMAN	sp|O60256|KPRB_HUMAN;sp|O60256-2|KPRB_HUMAN;sp|O60256-4|KPRB_HUMAN;sp|O60256-3|KPRB_HUMAN;tr|E7EPA1|E7EPA1_HUMAN;tr|I3L0S1|I3L0S1_HUMAN;tr|C9K0K7|C9K0K7_HUMAN	sp|O60256|KPRB_HUMAN Phosphoribosyl pyrophosphate synthase-associated protein 2 OS=Homo sapiens OX=9606 GN=PRPSAP2 PE=1 SV=1;sp|O60256-2|KPRB_HUMAN Isoform 2 of Phosphoribosyl pyrophosphate synthase-associated protein 2 OS=Homo sapiens OX=9606 GN=PRPSAP2;s	O60256;E7EPA1;I3L0S1;C9K0K7;C9JJS3;C9JDU5;E7EW35;C9JDH0;I3L4G9;I3L164;I3L331;I3L3B8;I3L2J4;I3L1T1	PRPSAP2	1.14733e+07	3.97579e+07	6.02842e+07	3.17858e+07	2.22651e+07	2.15186e+07	2.83107e+07	1.19763e+07	1.67964e+07	4.40784e+07	2.57322e+07	3.35598e+07	2.64286e+07	4.82772e+07	3.02189e+07	1.37321e+07	3.33652e+07	3.7473e+07	5.2756e+07	3.53656e+07	4.52618e+07	4.46428e+07	4.81388e+07	4.23867e+07	4.88855e+07	4.49786e+07	4.96273e+07	3.26684e+07	4.8373e+07	2.83664e+07	3.24826e+07	1.70314e+07	2.24443e+07	1.98782e+07	4.95314e+07	3.13208e+07	1.75897e+07	1.99391e+07	2.4622e+07	4.81088e+07	2.35035e+07	4.57986e+07	2.68513e+07	6.24541e+07
sp|O60264|SMCA5_HUMAN	sp|O60264|SMCA5_HUMAN	sp|O60264|SMCA5_HUMAN SWI/SNF-related matrix-associated actin-dependent regulator of chromatin subfamily A member 5 OS=Homo sapiens OX=9606 GN=SMARCA5 PE=1 SV=1	O60264	SMARCA5;SNF2H;WCRF135	7.52321e+08	5.26003e+08	6.96373e+08	4.88357e+08	5.62519e+08	6.59359e+08	4.0691e+08	8.15334e+08	7.81228e+08	4.19498e+08	1.03158e+09	1.05657e+09	6.27088e+08	4.48434e+08	7.51895e+08	8.41905e+08	3.97921e+08	4.09672e+08	4.40253e+08	4.81762e+08	5.54601e+08	3.27814e+08	4.46503e+08	4.6684e+08	4.00583e+08	5.08179e+08	5.39972e+08	6.53882e+08	4.65059e+08	6.44023e+08	5.86614e+08	8.33448e+08	5.31043e+08	7.98165e+08	4.77558e+08	6.44408e+08	8.45882e+08	8.43716e+08	7.71796e+08	4.40823e+08	7.56376e+08	4.58994e+08	5.77148e+08	4.49696e+08
sp|O60271-4|JIP4_HUMAN;sp|O60271-2|JIP4_HUMAN;tr|A0A087X2D8|A0A087X2D8_HUMAN;sp|O60271|JIP4_HUMAN;sp|O60271-5|JIP4_HUMAN;sp|O60271-3|JIP4_HUMAN;sp|O60271-9|JIP4_HUMAN;tr|H0YBE9|H0YBE9_HUMAN;tr|D6RHI8|D6RHI8_HUMAN;tr|H0YBS5|H0YBS5_HUMAN	sp|O60271-4|JIP4_HUMAN;sp|O60271-2|JIP4_HUMAN;tr|A0A087X2D8|A0A087X2D8_HUMAN;sp|O60271|JIP4_HUMAN;sp|O60271-5|JIP4_HUMAN;sp|O60271-3|JIP4_HUMAN;sp|O60271-9|JIP4_HUMAN	sp|O60271-4|JIP4_HUMAN Isoform 4 of C-Jun-amino-terminal kinase-interacting protein 4 OS=Homo sapiens OX=9606 GN=SPAG9;sp|O60271-2|JIP4_HUMAN Isoform 2 of C-Jun-amino-terminal kinase-interacting protein 4 OS=Homo sapiens OX=9606 GN=SPAG9;tr|A0A087X2D8|A0A0	O60271;A0A087X2D8;H0YBE9;D6RHI8;H0YBS5	SPAG9;HSS;KIAA0516;MAPK8IP4;SYD1;HLC6	3.72839e+07	8.95363e+07	8.92975e+07	6.48898e+07	6.16724e+07	5.3338e+07	6.41284e+07	4.26589e+07	4.9365e+07	8.27286e+07	5.65074e+07	5.91187e+07	7.18385e+07	8.07128e+07	5.85846e+07	4.74317e+07	9.54254e+07	9.22195e+07	8.83952e+07	9.3238e+07	1.16515e+08	6.96482e+07	9.05645e+07	8.70706e+07	9.88812e+07	7.83614e+07	8.82749e+07	5.88911e+07	8.61331e+07	6.69018e+07	6.14555e+07	4.39712e+07	6.07558e+07	4.4903e+07	8.05748e+07	6.76362e+07	4.34839e+07	4.50842e+07	6.32752e+07	9.08024e+07	6.29242e+07	8.41587e+07	5.50936e+07	8.43065e+07
sp|O60279|SUSD5_HUMAN;tr|H7C2K7|H7C2K7_HUMAN	sp|O60279|SUSD5_HUMAN	sp|O60279|SUSD5_HUMAN Sushi domain-containing protein 5 OS=Homo sapiens OX=9606 GN=SUSD5 PE=1 SV=3	O60279;H7C2K7	SUSD5;KIAA0527	7.81022e+06	5.52238e+06	1.01736e+07	4.44457e+06	1.03205e+07	5.85636e+06	5.50479e+06	6.5536e+06	8.50858e+06	4.85748e+06	4.40686e+06	1.14317e+07	1.56033e+07	9.68544e+06	1.39323e+07	8.50411e+06	8.23728e+06	7.18608e+06	9.89264e+06	6.77213e+06	1.38428e+07	4.75291e+06	7.5006e+06	5.08742e+06	1.29351e+07	9.07841e+06	9.70579e+06	1.38156e+07	5.87147e+06	1.09412e+07	1.26187e+07	8.72585e+06	4.31748e+06	8.61682e+06	6.25792e+06	1.06274e+07	6.4281e+06	8.06991e+06	7.89392e+06	5.50931e+06	7.97759e+06	5.42884e+06	5.31993e+06	1.14557e+07
sp|O60287|NPA1P_HUMAN	sp|O60287|NPA1P_HUMAN	sp|O60287|NPA1P_HUMAN Nucleolar pre-ribosomal-associated protein 1 OS=Homo sapiens OX=9606 GN=URB1 PE=1 SV=4	O60287	URB1;C21orf108;KIAA0539;NOP254;NPA1	4.82764e+07	3.64328e+07	4.85941e+07	2.81501e+07	2.23499e+07	3.0213e+07	2.40245e+07	4.24056e+07	4.50214e+07	2.84658e+07	6.09691e+07	7.00871e+07	2.89541e+07	2.64775e+07	5.88062e+07	4.7243e+07	2.22989e+07	2.44029e+07	2.9958e+07	2.70971e+07	3.28719e+07	1.15779e+07	3.34195e+07	3.23854e+07	2.65687e+07	1.88343e+07	1.78333e+07	4.20188e+07	3.08815e+07	2.49169e+07	3.54457e+07	3.68012e+07	2.07782e+07	3.63562e+07	2.14434e+07	3.14749e+07	3.86814e+07	4.28769e+07	2.84508e+07	2.74773e+07	3.25826e+07	1.61422e+07	2.92895e+07	2.58305e+07
sp|O60291|MGRN1_HUMAN;sp|O60291-2|MGRN1_HUMAN;tr|K7EPJ5|K7EPJ5_HUMAN;sp|O60291-4|MGRN1_HUMAN;sp|O60291-3|MGRN1_HUMAN;tr|B4DR12|B4DR12_HUMAN;tr|K7EIM7|K7EIM7_HUMAN;sp|Q96PX1-2|RN157_HUMAN;sp|Q96PX1|RN157_HUMAN;tr|A0A3B3ISM3|A0A3B3ISM3_HUMAN	sp|O60291|MGRN1_HUMAN;sp|O60291-2|MGRN1_HUMAN;tr|K7EPJ5|K7EPJ5_HUMAN;sp|O60291-4|MGRN1_HUMAN;sp|O60291-3|MGRN1_HUMAN;tr|B4DR12|B4DR12_HUMAN;tr|K7EIM7|K7EIM7_HUMAN	sp|O60291|MGRN1_HUMAN E3 ubiquitin-protein ligase MGRN1 OS=Homo sapiens OX=9606 GN=MGRN1 PE=1 SV=2;sp|O60291-2|MGRN1_HUMAN Isoform 2 of E3 ubiquitin-protein ligase MGRN1 OS=Homo sapiens OX=9606 GN=MGRN1;tr|K7EPJ5|K7EPJ5_HUMAN E3 ubiquitin-protein ligase MG	O60291;K7EPJ5;B4DR12;K7EIM7;Q96PX1;A0A3B3ISM3	MGRN1;KIAA0544;RNF156;RNF157;KIAA1917;hCG_1817977	793307	1.53008e+06	1.04032e+06	1.30691e+06	2.88833e+06	2.72226e+06	1.02567e+06	3.85023e+06	2.26981e+06	1.91318e+06	1.97496e+06	1.30529e+06	2.28926e+06	1.83312e+06	1.87113e+06	3.80079e+06	1.21506e+06	1.58492e+06	2.38932e+06	1.54119e+06	1.35978e+06	1.22434e+06	918596	1.87985e+06	1.40044e+06	1.39174e+06	1.86769e+06	1.68242e+06	1.30276e+06	1.57969e+06	2.15322e+06	4.6185e+06	1.11352e+06	1.98439e+06	1.30437e+06	1.40249e+06	3.6623e+06	1.91712e+06	1.98579e+06	882553	2.18535e+06	1.83405e+06	1.62569e+06	1.73562e+06
sp|O60293-2|ZC3H1_HUMAN;sp|O60293|ZC3H1_HUMAN;sp|O60293-4|ZC3H1_HUMAN;tr|G3V1X1|G3V1X1_HUMAN	sp|O60293-2|ZC3H1_HUMAN;sp|O60293|ZC3H1_HUMAN	sp|O60293-2|ZC3H1_HUMAN Isoform 2 of Zinc finger C3H1 domain-containing protein OS=Homo sapiens OX=9606 GN=ZFC3H1;sp|O60293|ZC3H1_HUMAN Zinc finger C3H1 domain-containing protein OS=Homo sapiens OX=9606 GN=ZFC3H1 PE=1 SV=3	O60293;G3V1X1	ZFC3H1;CCDC131;KIAA0546;PSRC2;hCG_25411	2.97998e+07	3.59182e+07	2.19679e+07	4.23729e+07	4.2132e+07	2.87951e+07	4.8493e+07	2.96467e+07	4.52063e+07	3.41333e+07	2.72339e+07	2.84261e+07	4.57912e+07	3.11864e+07	3.2665e+07	2.85732e+07	4.20933e+07	3.90802e+07	3.36e+07	3.88591e+07	2.97249e+07	2.65518e+07	3.44351e+07	3.95653e+07	2.85568e+07	2.96783e+07	2.98274e+07	3.55996e+07	3.25003e+07	3.69441e+07	3.79953e+07	3.09242e+07	4.30294e+07	4.40202e+07	3.191e+07	3.37647e+07	3.2122e+07	4.14816e+07	2.8144e+07	4.27841e+07	2.6335e+07	2.79284e+07	3.88924e+07	2.77115e+07
sp|O60294|TYW4_HUMAN	sp|O60294|TYW4_HUMAN	sp|O60294|TYW4_HUMAN tRNA wybutosine-synthesizing protein 4 OS=Homo sapiens OX=9606 GN=LCMT2 PE=1 SV=3	O60294	LCMT2;KIAA0547;TYW4	1.45939e+06	2.94383e+06	5.11159e+06	2.30705e+06	2.52066e+06	1.55118e+06	2.34448e+06	869540	2.08525e+06	2.11758e+06	1.86133e+06	3.05143e+06	2.51833e+06	2.53714e+06	2.26941e+06	2.00784e+06	2.27515e+06	2.56787e+06	1.4776e+06	2.54171e+06	3.70693e+06	1.16777e+06	4.14808e+06	4.31235e+06	3.51696e+06	1.82365e+06	1.46525e+06	2.66166e+06	5.19733e+06	2.16191e+06	2.66499e+06	1.38648e+06	986291	1.61242e+06	2.07714e+06	2.76317e+06	1.72197e+06	2.51699e+06	2.1388e+06	5.34099e+06	2.42029e+06	2.0972e+06	1.72714e+06	3.20986e+06
sp|O60306|AQR_HUMAN;tr|H0YH15|H0YH15_HUMAN;tr|H0YLN9|H0YLN9_HUMAN	sp|O60306|AQR_HUMAN	sp|O60306|AQR_HUMAN RNA helicase aquarius OS=Homo sapiens OX=9606 GN=AQR PE=1 SV=4	O60306;H0YH15;H0YLN9	AQR;KIAA0560;hCG_38784	2.40405e+08	1.67071e+08	2.63903e+08	1.42825e+08	1.45395e+08	1.69995e+08	1.40563e+08	1.49335e+08	2.13195e+08	1.69778e+08	2.43061e+08	2.91887e+08	1.74306e+08	1.72283e+08	2.69796e+08	1.63142e+08	1.29043e+08	1.35229e+08	1.68602e+08	1.32379e+08	1.71015e+08	1.67034e+08	1.76592e+08	1.62702e+08	1.60529e+08	1.53395e+08	1.42062e+08	2.15154e+08	1.71632e+08	1.75341e+08	1.98576e+08	1.72507e+08	1.32402e+08	2.17158e+08	1.56589e+08	1.9314e+08	1.75279e+08	2.33928e+08	1.58786e+08	1.41455e+08	1.66072e+08	1.38476e+08	1.66748e+08	1.80101e+08
sp|O60313-2|OPA1_HUMAN;sp|O60313-10|OPA1_HUMAN;tr|E5KLJ9|E5KLJ9_HUMAN;sp|O60313-9|OPA1_HUMAN;sp|O60313|OPA1_HUMAN;sp|O60313-11|OPA1_HUMAN;tr|A0A2R8YDM2|A0A2R8YDM2_HUMAN;sp|O60313-13|OPA1_HUMAN;tr|C9JMB8|C9JMB8_HUMAN;tr|A0A2R8YE78|A0A2R8YE78_HUMAN;tr|A0A2R8Y3X5|A0A2R8Y3X5_HUMAN;tr|A0A2R8YFD1|A0A2R8YFD1_HUMAN;tr|A0A2R8YGE5|A0A2R8YGE5_HUMAN;tr|A0A2R8YD53|A0A2R8YD53_HUMAN;tr|A0A2R8Y4Q3|A0A2R8Y4Q3_HUM…	sp|O60313-2|OPA1_HUMAN;sp|O60313-10|OPA1_HUMAN;tr|E5KLJ9|E5KLJ9_HUMAN;sp|O60313-9|OPA1_HUMAN;sp|O60313|OPA1_HUMAN;sp|O60313-11|OPA1_HUMAN;tr|A0A2R8YDM2|A0A2R8YDM2_HUMAN;sp|O60313-13|OPA1_HUMAN;tr|C9JMB8|C9JMB8_HUMAN;tr|A0A2R8YE78|A0A2R8YE78_HUMAN;tr|A0A2R8Y3X5|A0A2R8Y3X5_HUMAN;tr|A0A2R8YFD1|A0A2R8YFD1_HUMAN;tr|A0A2R8YGE5|A0A2R8YGE5_HUMAN	sp|O60313-2|OPA1_HUMAN Isoform 2 of Dynamin-like 120 kDa protein, mitochondrial OS=Homo sapiens OX=9606 GN=OPA1;sp|O60313-10|OPA1_HUMAN Isoform 4 of Dynamin-like 120 kDa protein, mitochondrial OS=Homo sapiens OX=9606 GN=OPA1;tr|E5KLJ9|E5KLJ9_HUMAN Dynamin-	O60313;E5KLJ9;A0A2R8YDM2;C9JMB8;A0A2R8YE78;A0A2R8Y3X5;A0A2R8YFD1;A0A2R8YGE5;A0A2R8YD53;A0A2R8Y4Q3;A0A2R8YE54;A0A2R8Y4G4;A0A2R8Y5G3;C9JY58;A0A2R8Y5E2;H7C3G2;H7C321	OPA1;KIAA0567;hCG_17270	2.26757e+08	1.48479e+08	1.77762e+08	1.37767e+08	1.68241e+08	2.48503e+08	1.32535e+08	2.78915e+08	2.27139e+08	1.32093e+08	3.43559e+08	2.51361e+08	1.90722e+08	1.40685e+08	2.559e+08	2.90728e+08	1.26029e+08	1.32681e+08	1.31642e+08	1.21843e+08	1.42872e+08	1.34544e+08	1.52223e+08	1.36802e+08	1.37389e+08	1.4429e+08	1.49956e+08	2.46718e+08	1.53086e+08	1.80701e+08	2.31448e+08	3.2098e+08	1.37211e+08	2.21131e+08	1.51041e+08	1.96274e+08	3.14719e+08	2.10237e+08	2.71122e+08	1.28246e+08	2.77659e+08	1.34107e+08	1.63634e+08	1.36526e+08
sp|O60318|GANP_HUMAN;sp|O60318-2|GANP_HUMAN	sp|O60318|GANP_HUMAN	sp|O60318|GANP_HUMAN Germinal-center associated nuclear protein OS=Homo sapiens OX=9606 GN=MCM3AP PE=1 SV=2	O60318	MCM3AP;GANP;KIAA0572;MAP80	2.96028e+07	2.54413e+07	1.79445e+07	2.27891e+07	2.26659e+07	2.88695e+07	1.99584e+07	3.28044e+07	2.89447e+07	1.84124e+07	3.26989e+07	2.50224e+07	2.7544e+07	1.94674e+07	2.17644e+07	3.08218e+07	2.35788e+07	1.85712e+07	1.59515e+07	2.20318e+07	2.10416e+07	8.39856e+06	2.31398e+07	2.24258e+07	1.84972e+07	2.11034e+07	2.01949e+07	2.26273e+07	2.03855e+07	2.19962e+07	2.33768e+07	3.32259e+07	2.52048e+07	2.48325e+07	2.13958e+07	2.17582e+07	3.29247e+07	2.55525e+07	2.98e+07	2.28277e+07	3.05446e+07	2.24643e+07	2.52967e+07	1.8116e+07
sp|O60333-2|KIF1B_HUMAN;tr|A0A087WWA3|A0A087WWA3_HUMAN;tr|Q4R9M9|Q4R9M9_HUMAN;sp|O60333|KIF1B_HUMAN;sp|O60333-4|KIF1B_HUMAN;sp|O60333-3|KIF1B_HUMAN;tr|A0A0U1RQL3|A0A0U1RQL3_HUMAN;tr|A0A6Q8PFJ8|A0A6Q8PFJ8_HUMAN	sp|O60333-2|KIF1B_HUMAN;tr|A0A087WWA3|A0A087WWA3_HUMAN;tr|Q4R9M9|Q4R9M9_HUMAN;sp|O60333|KIF1B_HUMAN;sp|O60333-4|KIF1B_HUMAN;sp|O60333-3|KIF1B_HUMAN	sp|O60333-2|KIF1B_HUMAN Isoform 2 of Kinesin-like protein KIF1B OS=Homo sapiens OX=9606 GN=KIF1B;tr|A0A087WWA3|A0A087WWA3_HUMAN Kinesin-like protein KIF1B OS=Homo sapiens OX=9606 GN=KIF1B PE=1 SV=1;tr|Q4R9M9|Q4R9M9_HUMAN Kinesin family member 1Bbeta isofor	O60333;A0A087WWA3;Q4R9M9;A0A0U1RQL3;A0A6Q8PFJ8	KIF1B;KIAA0591;KIAA1448;KIF1Bbeta;KIF1A	1.29917e+06	1.81317e+07	2.46438e+07	9.86572e+06	1.12284e+07	1.0258e+07	8.93884e+06	1.37821e+06	7.53141e+06	1.34718e+07	8.48974e+06	1.47916e+07	951322	1.55631e+07	1.45143e+07	1.1866e+07	1.55674e+07	1.37661e+07	1.37842e+07	1.37587e+07	2.21784e+07	1.24292e+07	1.49666e+07	1.62345e+07	1.61191e+07	1.72389e+07	1.43085e+07	9.79568e+06	1.6238e+07	1.30276e+07	3.76856e+06	1.0086e+07	1.24823e+07	8.51497e+06	1.5399e+07	9.99724e+06	1.04676e+07	7.94852e+06	8.97478e+06	1.51612e+07	9.83444e+06	1.28734e+07	1.42284e+07	1.71243e+07
tr|D6RHY7|D6RHY7_HUMAN;sp|O60337-5|MARH6_HUMAN;sp|O60337|MARH6_HUMAN	tr|D6RHY7|D6RHY7_HUMAN;sp|O60337-5|MARH6_HUMAN;sp|O60337|MARH6_HUMAN	tr|D6RHY7|D6RHY7_HUMAN E3 ubiquitin-protein ligase MARCHF6 OS=Homo sapiens OX=9606 GN=MARCHF6 PE=1 SV=1;sp|O60337-5|MARH6_HUMAN Isoform 2 of E3 ubiquitin-protein ligase MARCHF6 OS=Homo sapiens OX=9606 GN=MARCHF6;sp|O60337|MARH6_HUMAN E3 ubiquitin-protein l	D6RHY7;O60337	MARCHF6;KIAA0597;MARCH6;RNF176;TEB4	2.40925e+06	2.75439e+06	2.56597e+06	3.10434e+06	2.99075e+06	4.00309e+06	3.29579e+06	5.72924e+06	4.54718e+06	2.46851e+06	4.07322e+06	3.42607e+06	2.45327e+06	2.79965e+06	3.98495e+06	4.81772e+06	2.19988e+06	2.44521e+06	624697	2.02692e+06	3.1608e+06	2.30406e+06	2.75328e+06	3.28419e+06	2.24505e+06	2.8099e+06	762688	4.17937e+06	1.99775e+06	1.12901e+06	3.37896e+06	6.85262e+06	2.45761e+06	2.30727e+06	586345	3.37742e+06	6.57024e+06	3.61501e+06	4.58035e+06	241364	4.28144e+06	2.02966e+06	3.85114e+06	2.9805e+06
sp|O60341|KDM1A_HUMAN;tr|R4GMQ1|R4GMQ1_HUMAN;sp|O60341-2|KDM1A_HUMAN;tr|R4GMP9|R4GMP9_HUMAN	sp|O60341|KDM1A_HUMAN;tr|R4GMQ1|R4GMQ1_HUMAN;sp|O60341-2|KDM1A_HUMAN	sp|O60341|KDM1A_HUMAN Lysine-specific histone demethylase 1A OS=Homo sapiens OX=9606 GN=KDM1A PE=1 SV=2;tr|R4GMQ1|R4GMQ1_HUMAN Lysine-specific histone demethylase OS=Homo sapiens OX=9606 GN=KDM1A PE=1 SV=2;sp|O60341-2|KDM1A_HUMAN Isoform 2 of Lysine-specif	O60341;R4GMQ1;R4GMP9	KDM1A;AOF2;KDM1;KIAA0601;LSD1	1.46628e+08	1.30989e+08	1.50312e+08	1.19821e+08	1.16913e+08	1.20687e+08	1.14869e+08	1.32573e+08	1.55045e+08	1.29495e+08	1.43321e+08	1.89319e+08	1.42904e+08	1.19684e+08	1.68048e+08	1.15867e+08	1.08452e+08	1.22296e+08	1.26644e+08	1.0719e+08	1.20778e+08	1.20005e+08	1.23557e+08	1.25589e+08	9.5727e+07	1.19457e+08	1.19363e+08	1.46481e+08	1.23565e+08	1.35812e+08	1.42158e+08	1.21773e+08	1.0631e+08	1.50143e+08	1.24311e+08	1.35049e+08	1.24629e+08	1.60743e+08	1.10195e+08	1.24869e+08	1.07511e+08	1.18522e+08	1.29783e+08	1.28239e+08
sp|O60343-2|TBCD4_HUMAN;sp|O60343-3|TBCD4_HUMAN;sp|O60343|TBCD4_HUMAN;tr|A0A3B3IRT3|A0A3B3IRT3_HUMAN;sp|O60343-5|TBCD4_HUMAN;sp|O60343-4|TBCD4_HUMAN;tr|Q5JU47|Q5JU47_HUMAN	sp|O60343-2|TBCD4_HUMAN;sp|O60343-3|TBCD4_HUMAN;sp|O60343|TBCD4_HUMAN;tr|A0A3B3IRT3|A0A3B3IRT3_HUMAN	sp|O60343-2|TBCD4_HUMAN Isoform 2 of TBC1 domain family member 4 OS=Homo sapiens OX=9606 GN=TBC1D4;sp|O60343-3|TBCD4_HUMAN Isoform 3 of TBC1 domain family member 4 OS=Homo sapiens OX=9606 GN=TBC1D4;sp|O60343|TBCD4_HUMAN TBC1 domain family member 4 OS=Homo	O60343;A0A3B3IRT3;Q5JU47	TBC1D4;AS160;KIAA0603	5688800	27997000	32953000	18638000	13841000	17132000	17297000	6297100	7470900	21345000	18668000	14851000	16110000	19214000	14690000	10301000	26790000	21759000	21625000	27861000	30001000	20214000	2.76145e+07	3.35061e+07	3.3511e+07	2.38788e+07	2.36406e+07	1.48022e+07	3.00206e+07	1.3612e+07	1.7577e+07	1.16883e+07	1.78567e+07	1.10082e+07	2.18425e+07	1.43574e+07	1.38997e+07	9.23165e+06	1.94493e+07	3.2909e+07	1.76531e+07	2.26649e+07	1.66082e+07	3.66516e+07
[truncated: 6,250 more rows]

## Sheet: nMOST_lipid
RT	Quant.Ion	Identification	Lipid.Class	SuperClass	c	db	Identification_uniqueName	NPC1KO_1_Fed	WT_2_Starved	NPC2KO_1_Starved	GAAKO_1_Fed	NPC1KO_6_Starved	LIPAKO_2_Starved	GAAKO_2_Fed	LIPAKO_1_Fed	NPC1KO_2_Fed	WT_2_Fed	LIPAKO_1_Starved	NPC1KO_5_Starved	NPC1KO_1_Starved	NPC2KO_1_Fed	NPC1KO_2_Starved	LIPAKO_2_Fed	GAAKO_2_Starved	WT_1_Starved	NPC2KO_2_Fed	GAAKO_1_Starved	NPC2KO_2_Starved	WT_1_Fed	WT_3_Starved	GAAKO_3_Starved	NPC2KO_3_Starved	NPC2KO_3_Fed	NPC2KO_4_Fed	NPC1KO_3_Starved	WT_4_Starved	NPC1KO_8_Starved	NPC1KO_4_Starved	LIPAKO_3_Fed	GAAKO_3_Fed	NPC1KO_4_Fed	WT_4_Fed	NPC1KO_7_Starved	LIPAKO_4_Fed	NPC1KO_3_Fed	LIPAKO_4_Starved	GAAKO_4_Starved	LIPAKO_3_Starved	WT_3_Fed
[truncated: 1,007 more rows]
[truncated: 2 more columns]
