# Supplementary material for: Global cellular proteo-lipidomic profiling of diverse lysosomal storage disease mutants using nMOST
Source: bioRxiv. 2024 Oct 20:2024.03.26.586828. Originally published 2024 Mar 27. Preprint. [Version 2] doi: 10.1101/2024.03.26.586828 (PMC10996675; doi:10.1101/2024.03.26.586828)
Supplement: Supplement 5 [file media-5.zip › Table S5_TMTproteomics_Ctrl-NPC2_GluGalFAC.xlsx]

## Sheet: Index
Supplemental Tables for Kraus et al., 2024
Dataset	Description
Table S1	Generation of CRISPR-edited cell lines for interrogation of lysosomal storage disease gene function analysis. This file contains gRNA sequences as well as allele sequencing results for all edits examined.
Table S2	nMOST proteomic and lipidomic analysis of 33 LSD cell lines (whole cell).
Table S3	nMOST Cross-Ome analysis of 33 LSD cell lines (whole cell).
Table S4	nMOST proteomic and lipidomic analysis of Control, LIPA-/-, GAA-/-, NPC1-/- and NPC2-/- HeLa TMEM192-3xHA cells under fed and starved (EBSS) conditions.
Table S5	TMT-based proteomic analysis of Control and NPC2-/- HeLa TMEM192-3xHA with and without FAC addition.
Table S6	iNeuron d0,4,8,16,22 Control, NPC1-/- C3, NPC2-/- E2, NPC2-/- G1 from nDIA LFQ triplicate whole cell
Table S7	Source Data Table

## Sheet: TMT-Reporter Assignment
	HeLa whole cell proteomics Plex 1 - DMEM, 48h & 72h Galactose			HeLa whole cell proteomics Plex 2 - 72h Gal, 48h FAC & 72h FAC addback
	channel	condition		channel	condition
	X126.Raw.Intensity	HeLa TMEM192-3xHA Control Fed-1		X126.Raw.Intensity	HeLa TMEM192-3xHA Control 72hGalactose-1
	X127n.Raw.Intensity	HeLa TMEM192-3xHA Control Fed-2		X127n.Raw.Intensity	HeLa TMEM192-3xHA Control 72hGalactose-2
	X127c.Raw.Intensity	HeLa TMEM192-3xHA Control Fed-3		X127c.Raw.Intensity	HeLa TMEM192-3xHA Control 72hGalactose-3
	X128n.Raw.Intensity	HeLa TMEM192-3xHA NPC2-/- 48hGalactose-1		X128n.Raw.Intensity	HeLa TMEM192-3xHA Control 72hGalactose_48hFAC-1
	X128c.Raw.Intensity	HeLa TMEM192-3xHA NPC2-/- 48hGalactose-2		X128c.Raw.Intensity	HeLa TMEM192-3xHA Control 72hGalactose_48hFAC-2
	X129n.Raw.Intensity	HeLa TMEM192-3xHA NPC2-/- 48hGalactose-3		X129n.Raw.Intensity	HeLa TMEM192-3xHA Control 72hGalactose_48hFAC-3
	X129c.Raw.Intensity	HeLa TMEM192-3xHA Control 72hGalactose-1		X129c.Raw.Intensity	HeLa TMEM192-3xHA Control 72hGalactose_72hFAC-1
	X130n.Raw.Intensity	HeLa TMEM192-3xHA Control 72hGalactose-2		X130n.Raw.Intensity	HeLa TMEM192-3xHA Control 72hGalactose_72hFAC-2
	X130c.Raw.Intensity	HeLa TMEM192-3xHA Control 72hGalactose-3		X130c.Raw.Intensity	HeLa TMEM192-3xHA Control 72hGalactose_72hFAC-3
	X131n.Raw.Intensity	HeLa TMEM192-3xHA NPC2-/- Fed-1		X131n.Raw.Intensity	HeLa TMEM192-3xHA NPC2-/- 72hGalactose-1
	X131c.Raw.Intensity	HeLa TMEM192-3xHA NPC2-/- Fed-2		X131c.Raw.Intensity	HeLa TMEM192-3xHA NPC2-/- 72hGalactose-2
	X132n.Raw.Intensity	HeLa TMEM192-3xHA NPC2-/- Fed-3		X132n.Raw.Intensity	HeLa TMEM192-3xHA NPC2-/- 72hGalactose-3
	X132c.Raw.Intensity	HeLa TMEM192-3xHA Control 48hGalactose-1		X132c.Raw.Intensity	HeLa TMEM192-3xHA NPC2-/- 72hGalactose_48hFAC-1
	X133n.Raw.Intensity	HeLa TMEM192-3xHA Control 48hGalactose-2		X133n.Raw.Intensity	HeLa TMEM192-3xHA NPC2-/- 72hGalactose_48hFAC-2
	X133c.Raw.Intensity	HeLa TMEM192-3xHA Control 48hGalactose-3		X133c.Raw.Intensity	HeLa TMEM192-3xHA NPC2-/- 72hGalactose_48hFAC-3
	X134n.Raw.Intensity	HeLa TMEM192-3xHA NPC2-/- 72hGalactose-1		X134n.Raw.Intensity	HeLa TMEM192-3xHA NPC2-/- 72hGalactose_72hFAC-1
	X134c.Raw.Intensity	HeLa TMEM192-3xHA NPC2-/- 72hGalactose-2		X134c.Raw.Intensity	HeLa TMEM192-3xHA NPC2-/- 72hGalactose_72hFAC-2
	X135n.Raw.Intensity	HeLa TMEM192-3xHA NPC2-/- 72hGalactose-3		X135n.Raw.Intensity	HeLa TMEM192-3xHA NPC2-/- 72hGalactose_72hFAC-3
	Raw Files			Raw Files
	a31787			a31800
	a31788			a31801
	a31789			a31802
	a31790			a31803
	a31791			a31804
	a31792			a31805
	a31793			a31806
	a31794			a31807
	a31795			a31808
	a31796			a31809
	a31797			a31810
	a31798			a31811

## Sheet: all_stats_results_MSstats_Plex1
Reference	Gene.Symbol	Annotation	log2FC_Ctrl_48hGal-Ctrl_Fed	log2FC_Ctrl_72hGal-Ctrl_Fed	log2FC_NPC2_Fed-Ctrl_Fed	log2FC_NPC2_48hGal-Ctrl_Fed	log2FC_NPC2_72hGal-Ctrl_Fed	log2FC_Ctrl_72hGal-Ctrl_48hGal	log2FC_NPC2_Fed-Ctrl_48hGal	log2FC_NPC2_48hGal-Ctrl_48hGal	log2FC_NPC2_72hGal-Ctrl_48hGal	log2FC_NPC2_Fed-Ctrl_72hGal	log2FC_NPC2_48hGal-Ctrl_72hGal	log2FC_NPC2_72hGal-Ctrl_72hGal	log2FC_NPC2_48hGal-NPC2_Fed	log2FC_NPC2_72hGal-NPC2_Fed	log2FC_NPC2_72hGal-NPC2_48hGal	p.val_Ctrl_48hGal-Ctrl_Fed	p.val_Ctrl_72hGal-Ctrl_Fed	p.val_NPC2_Fed-Ctrl_Fed	p.val_NPC2_48hGal-Ctrl_Fed	p.val_NPC2_72hGal-Ctrl_Fed	p.val_Ctrl_72hGal-Ctrl_48hGal	p.val_NPC2_Fed-Ctrl_48hGal	p.val_NPC2_48hGal-Ctrl_48hGal	p.val_NPC2_72hGal-Ctrl_48hGal	p.val_NPC2_Fed-Ctrl_72hGal	p.val_NPC2_48hGal-Ctrl_72hGal	p.val_NPC2_72hGal-Ctrl_72hGal	p.val_NPC2_48hGal-NPC2_Fed	p.val_NPC2_72hGal-NPC2_Fed	p.val_NPC2_72hGal-NPC2_48hGal	q.val_Ctrl_48hGal-Ctrl_Fed	q.val_Ctrl_72hGal-Ctrl_Fed	q.val_NPC2_Fed-Ctrl_Fed	q.val_NPC2_48hGal-Ctrl_Fed	q.val_NPC2_72hGal-Ctrl_Fed	q.val_Ctrl_72hGal-Ctrl_48hGal	q.val_NPC2_Fed-Ctrl_48hGal	q.val_NPC2_48hGal-Ctrl_48hGal	q.val_NPC2_72hGal-Ctrl_48hGal	q.val_NPC2_Fed-Ctrl_72hGal	q.val_NPC2_48hGal-Ctrl_72hGal	q.val_NPC2_72hGal-Ctrl_72hGal	q.val_NPC2_48hGal-NPC2_Fed	q.val_NPC2_72hGal-NPC2_Fed	q.val_NPC2_72hGal-NPC2_48hGal	sig_Ctrl_48hGal-Ctrl_Fed	sig_Ctrl_72hGal-Ctrl_Fed
sp|A0A0B4J2F0|PIOS1_HUMAN	PIGBOS1	Protein PIGBOS1 OS=Homo sapiens OX=9606 GN=PIGBOS1 PE=3 SV=1	0.202911	0.0151076	0.0832629	0.356822	0.260722	-0.187803	-0.119648	0.153911	0.0578112	0.0681553	0.341714	0.245614	0.273559	0.177459	-0.0960996	0.353017	0.944291	0.700645	0.109728	0.235845	0.389302	0.58136	0.479194	0.78933	0.752853	0.124658	0.263202	0.214343	0.415505	0.657435	0.755539	0.976276	0.81121	0.187834	0.350668	0.99581	0.755431	0.605672	0.870151	0.835675	0.221277	0.394154	0.434937	0.810423	0.890579	n.s.	n.s.
sp|A0AV96|RBM47_HUMAN	RBM47	RNA-binding protein 47 OS=Homo sapiens OX=9606 GN=RBM47 PE=1 SV=2	0.253785	-0.0183369	1.41115	1.33022	1.45243	-0.272122	1.15737	1.07643	1.19865	1.42949	1.34856	1.47077	-0.0809331	0.0412806	0.122214	0.207692	0.926052	4.07304e-07	9.8566e-07	2.61814e-07	0.17792	7.00901e-06	1.81288e-05	4.34891e-06	3.34459e-07	8.05194e-07	2.15563e-07	0.682646	0.834562	0.538027	0.619376	0.967448	1.02725e-05	1.39397e-05	4.66105e-06	0.99581	0.000139581	0.000160664	6.22418e-05	8.36722e-06	1.08308e-05	4.18563e-06	0.817744	0.958341	0.832642	n.s.	n.s.
sp|A0AVT1|UBA6_HUMAN	UBA6	Ubiquitin-like modifier-activating enzyme 6 OS=Homo sapiens OX=9606 GN=UBA6 PE=1 SV=1	0.00375363	0.0208846	0.0696616	-0.0318409	-0.0640709	0.017131	0.0659079	-0.0355945	-0.0678246	0.0487769	-0.0527256	-0.0849556	-0.101502	-0.133732	-0.03223	0.962932	0.796116	0.392626	0.69395	0.431091	0.832111	0.4182	0.660167	0.405012	0.547651	0.516028	0.299213	0.217365	0.108661	0.690416	0.995848	0.922629	0.553462	0.778443	0.554129	0.996264	0.616305	0.764433	0.563536	0.687574	0.64669	0.433176	0.438222	0.650505	0.90266	n.s.	n.s.
sp|A0FGR8-6|ESYT2_HUMAN	ESYT2	Isoform 6 of Extended synaptotagmin-2 OS=Homo sapiens OX=9606 GN=ESYT2	-0.0310629	0.0497937	0.115019	0.379014	0.226576	0.0808566	0.146082	0.410077	0.257639	0.0652254	0.32922	0.176782	0.263994	0.111557	-0.152438	0.824989	0.723231	0.416381	0.0125019	0.117347	0.566208	0.304315	0.00755315	0.0773954	0.643082	0.0272799	0.216494	0.0708688	0.430332	0.284297	0.960548	0.886069	0.578195	0.0337981	0.206482	0.99581	0.505715	0.0240742	0.168121	0.75906	0.0650259	0.339988	0.236086	0.814046	0.668547	n.s.	n.s.
sp|A0MZ66|SHOT1_HUMAN	SHTN1	Shootin-1 OS=Homo sapiens OX=9606 GN=SHTN1 PE=1 SV=4	0.00760726	-0.0376525	-0.00490982	-0.304779	-0.0804309	-0.0452598	-0.0125171	-0.312386	-0.0880381	0.0327427	-0.267126	-0.0427784	-0.299869	-0.0755211	0.224348	0.902756	0.547053	0.93714	6.71278e-05	0.205195	0.470025	0.840718	5.0154e-05	0.167117	0.600126	0.000287696	0.494424	8.10688e-05	0.233165	0.00150993	0.983687	0.78621	0.965635	0.000474678	0.316562	0.99581	0.918554	0.000381864	0.298269	0.727068	0.00148333	0.624242	0.00481434	0.725554	0.0522264	n.s.	n.s.
sp|A0PJW6|TM223_HUMAN	TMEM223	Transmembrane protein 223 OS=Homo sapiens OX=9606 GN=TMEM223 PE=1 SV=1	0.236227	0.338341	0.190965	0.388585	0.405144	0.102114	-0.0452619	0.152358	0.168917	-0.147376	0.0502439	0.0668028	0.19762	0.214179	0.0165589	0.25836	0.11098	0.358311	0.069755	0.0594874	0.620738	0.825991	0.461974	0.415455	0.47656	0.807222	0.745748	0.342153	0.304149	0.935863	0.67478	0.387285	0.520734	0.131741	0.122184	0.99581	0.910515	0.59144	0.573322	0.628835	0.876905	0.829157	0.560116	0.754202	0.983471	n.s.	n.s.
sp|A1A4S6|RHG10_HUMAN	ARHGAP10	Rho GTPase-activating protein 10 OS=Homo sapiens OX=9606 GN=ARHGAP10 PE=1 SV=1	-0.156254	-0.15616	-0.19033	-0.207422	-0.121054	9.39378e-05	-0.0340756	-0.0511679	0.0351996	-0.0341696	-0.0512618	0.0351057	-0.0170923	0.0692753	0.0863675	0.270172	0.270452	0.182253	0.147633	0.390184	0.999463	0.807313	0.714441	0.801098	0.806793	0.713941	0.801617	0.90258	0.620802	0.53805	0.686834	0.575816	0.324369	0.238476	0.51399	0.999678	0.901083	0.805009	0.874969	0.8747	0.809553	0.871472	0.953309	0.89399	0.832642	n.s.	n.s.
sp|A1L0T0|ILVBL_HUMAN	ILVBL	Acetolactate synthase-like protein OS=Homo sapiens OX=9606 GN=ILVBL PE=1 SV=2	0.545079	0.368716	1.16231	0.759543	0.620126	-0.176363	0.617231	0.214464	0.075047	0.793595	0.390827	0.25141	-0.402768	-0.542184	-0.139417	0.00299432	0.0338474	4.73702e-07	0.000129576	0.00100469	0.289802	0.00104822	0.200862	0.648748	7.87965e-05	0.0254073	0.136555	0.0217055	0.0031218	0.400322	0.073083	0.219121	1.15618e-05	0.000824733	0.0045114	0.99581	0.00829529	0.322498	0.766046	0.000792416	0.0613691	0.240881	0.122674	0.329237	0.750665	n.s.	n.s.
sp|A1L390|PKHG3_HUMAN	PLEKHG3	Pleckstrin homology domain-containing family G member 3 OS=Homo sapiens OX=9606 GN=PLEKHG3 PE=1 SV=1	-0.214266	-0.0946428	-0.0572244	-0.084727	-0.088416	0.119624	0.157042	0.129539	0.12585	0.0374184	0.00991572	0.00622673	-0.0275026	-0.0311916	-0.00368899	0.111113	0.470637	0.661413	0.517849	0.499982	0.363629	0.236325	0.326051	0.339704	0.774295	0.93937	0.961903	0.83299	0.811016	0.977423	0.48631	0.740944	0.781275	0.626908	0.617631	0.99581	0.433024	0.461226	0.497115	0.850376	0.96324	0.979045	0.912209	0.952212	0.993414	n.s.	n.s.
sp|A1X283|SPD2B_HUMAN	SH3PXD2B	SH3 and PX domain-containing protein 2B OS=Homo sapiens OX=9606 GN=SH3PXD2B PE=1 SV=3	-0.230333	-0.129078	-0.105479	-0.169723	-0.200976	0.101255	0.124854	0.0606096	0.0293565	0.0235993	-0.040645	-0.0718981	-0.0642444	-0.0954975	-0.0312531	0.00264309	0.069804	0.133387	0.0202427	0.00723097	0.148803	0.0787223	0.37978	0.668305	0.730306	0.553829	0.299277	0.352417	0.17213	0.648374	0.0672212	0.307513	0.259196	0.0499507	0.0223778	0.99581	0.207301	0.515774	0.779711	0.820769	0.680261	0.433176	0.56794	0.691632	0.885058	n.s.	n.s.
sp|A2RRP1|NBAS_HUMAN	NBAS	Neuroblastoma-amplified sequence OS=Homo sapiens OX=9606 GN=NBAS PE=1 SV=2	0.15062	0.060618	0.251069	0.0471729	0.219122	-0.0900025	0.100448	-0.103448	0.0685018	0.190451	-0.0134451	0.158504	-0.203896	-0.0319463	0.171949	0.00567106	0.25934	7.04095e-06	0.37958	7.55794e-05	0.0950097	0.0627817	0.0554306	0.202756	0.00052766	0.80197	0.00365797	0.000217102	0.55147	0.00166978	0.107946	0.565978	0.000100754	0.497146	0.000534442	0.99581	0.176045	0.118162	0.34344	0.00383488	0.874122	0.013742	0.00876078	0.861294	0.0549304	n.s.	n.s.
sp|A2RU67|F234B_HUMAN	FAM234B	Protein FAM234B OS=Homo sapiens OX=9606 GN=FAM234B PE=1 SV=1	0.0712608	0.0382702	0.0880765	0.19152	0.175579	-0.0329906	0.0168158	0.120259	0.104318	0.0498063	0.15325	0.137309	0.103443	0.0875022	-0.015941	0.676525	0.822448	0.606492	0.268314	0.30906	0.84659	0.921418	0.483083	0.542337	0.770351	0.373214	0.424088	0.545698	0.608826	0.925492	0.923964	0.932748	0.742085	0.381603	0.431567	0.996264	0.959614	0.609362	0.684594	0.848627	0.510638	0.555651	0.727077	0.887487	0.980057	n.s.	n.s.
sp|A2RUC4|TYW5_HUMAN	TYW5	tRNA wybutosine-synthesizing protein 5 OS=Homo sapiens OX=9606 GN=TYW5 PE=1 SV=1	-0.192987	-0.130099	-0.183682	-0.175591	-0.444955	0.0628873	0.00930435	0.0173958	-0.251968	-0.0535829	-0.0454915	-0.314855	0.00809141	-0.261273	-0.269364	0.248134	0.4322	0.270957	0.292028	0.0123116	0.702572	0.954868	0.915741	0.135862	0.744793	0.782197	0.0661938	0.960746	0.122728	0.112186	0.665465	0.713225	0.429346	0.407309	0.0344851	0.99581	0.977803	0.945968	0.257115	0.830229	0.858501	0.13809	0.980344	0.656837	0.451205	n.s.	n.s.
sp|A3KMH1|VWA8_HUMAN	VWA8	von Willebrand factor A domain-containing protein 8 OS=Homo sapiens OX=9606 GN=VWA8 PE=1 SV=2	0.108317	0.217031	0.294597	0.300607	0.406237	0.108714	0.18628	0.19229	0.297921	0.0775662	0.0835759	0.189207	0.0060097	0.11164	0.105631	0.208672	0.0167671	0.00200115	0.00168826	8.29846e-05	0.20707	0.0367521	0.0316394	0.00182165	0.363511	0.328301	0.0341749	0.943308	0.195564	0.219756	0.61996	0.151029	0.0104874	0.00661854	0.000574064	0.99581	0.120172	0.0760738	0.00893703	0.524755	0.466656	0.0823344	0.973213	0.710924	0.596227	n.s.	n.s.
sp|A3KN83|SBNO1_HUMAN	SBNO1	Protein strawberry notch homolog 1 OS=Homo sapiens OX=9606 GN=SBNO1 PE=1 SV=1	-0.0987639	-0.143325	-0.0674373	-0.124599	-0.0687887	-0.0445609	0.0313266	-0.0258352	0.0299753	0.0758875	0.0187257	0.0745362	-0.0571619	-0.00135136	0.0558105	0.224362	0.0835654	0.402281	0.129196	0.39308	0.578147	0.695294	0.746533	0.707777	0.347015	0.814666	0.355489	0.476693	0.986494	0.487052	0.634362	0.333655	0.563138	0.213843	0.517129	0.99581	0.835956	0.828219	0.810302	0.508922	0.8823	0.489045	0.673221	0.996964	0.797235	n.s.	n.s.
sp|A4D1B5-2|GSAP_HUMAN	GSAP	Isoform 2 of Gamma-secretase-activating protein OS=Homo sapiens OX=9606 GN=GSAP	-0.179405	-0.223952	-0.271192	-0.0985511	-0.304282	-0.0445464	-0.0917864	0.0808542	-0.124877	-0.04724	0.125401	-0.0803304	0.172641	-0.0330904	-0.205731	0.374251	0.269872	0.184451	0.623163	0.13856	0.823826	0.64708	0.686563	0.534249	0.813378	0.532552	0.688479	0.392199	0.868614	0.309678	0.77073	0.575525	0.326996	0.723022	0.234204	0.996264	0.802422	0.78438	0.678168	0.879579	0.661238	0.787019	0.60238	0.968163	0.6873	n.s.	n.s.
sp|A4D1E9|GTPBA_HUMAN	GTPBP10	GTP-binding protein 10 OS=Homo sapiens OX=9606 GN=GTPBP10 PE=1 SV=1	0.0979661	0.0539739	0.109194	0.123512	0.140586	-0.0439922	0.0112275	0.0255454	0.0426199	0.0552197	0.0695377	0.0866121	0.014318	0.0313925	0.0170745	0.293686	0.559255	0.243331	0.188925	0.137155	0.633634	0.902935	0.781573	0.644205	0.550299	0.453075	0.351823	0.876422	0.733426	0.852898	0.709653	0.793155	0.39679	0.288851	0.232264	0.99581	0.948924	0.856419	0.762179	0.689183	0.587503	0.486065	0.939552	0.930657	0.957966	n.s.	n.s.
sp|A5PLN9-5|TPC13_HUMAN	TRAPPC13	Isoform 4 of Trafficking protein particle complex subunit 13 OS=Homo sapiens OX=9606 GN=TRAPPC13	0.130026	0.0202329	0.21769	0.17932	0.109426	-0.109793	0.0876639	0.0492942	-0.0205996	0.197457	0.159087	0.0891934	-0.0383697	-0.108264	-0.0698939	0.278442	0.8642	0.0765594	0.139861	0.359727	0.358152	0.461485	0.677441	0.861765	0.105904	0.187852	0.453809	0.745907	0.364753	0.556172	0.693869	0.945561	0.173563	0.22825	0.483146	0.99581	0.657036	0.777899	0.91625	0.217511	0.302792	0.584421	0.859829	0.786681	0.84019	n.s.	n.s.
sp|A5YKK6|CNOT1_HUMAN	CNOT1	CCR4-NOT transcription complex subunit 1 OS=Homo sapiens OX=9606 GN=CNOT1 PE=1 SV=2	-0.0571354	-0.11096	0.00466468	-0.0686848	0.00674822	-0.0538243	0.0618001	-0.0115494	0.0638836	0.115624	0.0422749	0.117708	-0.0733495	0.00208354	0.0754331	0.487834	0.184729	0.954568	0.405494	0.934317	0.513124	0.45346	0.887848	0.438592	0.167699	0.606781	0.160512	0.374913	0.979698	0.36176	0.8417	0.48767	0.974528	0.52178	0.95741	0.99581	0.649455	0.930104	0.594544	0.302608	0.724856	0.272349	0.587458	0.995158	0.727729	n.s.	n.s.
sp|A6NCE7|MP3B2_HUMAN	MAP1LC3B2	Microtubule-associated proteins 1A/1B light chain 3 beta 2 OS=Homo sapiens OX=9606 GN=MAP1LC3B2 PE=2 SV=1	-0.249305	-0.233463	0.419665	0.639404	0.320846	0.0158424	0.66897	0.888709	0.570151	0.653127	0.872867	0.554309	0.21974	-0.0988189	-0.318558	7.6477e-05	0.00019916	3.42857e-10	3.11719e-18	6.43224e-07	0.794169	2.48326e-19	2.84202e-27	1.17904e-15	9.62435e-19	1.01752e-26	4.56575e-15	0.000441338	0.105751	7.57136e-07	0.00690918	0.010046	2.33181e-08	8.20363e-16	1.01128e-05	0.99581	1.2528e-16	1.58097e-24	2.64367e-13	3.4274e-16	6.84336e-24	9.21369e-13	0.0139865	0.64799	0.000269585	n.s.	n.s.
sp|A6ND36|FA83G_HUMAN	FAM83G	Protein FAM83G OS=Homo sapiens OX=9606 GN=FAM83G PE=1 SV=2	0.377047	0.550682	0.276858	0.219846	0.205555	0.173635	-0.100189	-0.157201	-0.171492	-0.273824	-0.330836	-0.345127	-0.057012	-0.0713032	-0.0142912	0.0375774	0.0039071	0.118006	0.209583	0.239627	0.318257	0.561547	0.365181	0.324124	0.121855	0.0649356	0.0550084	0.740439	0.678874	0.933737	0.290122	0.0646166	0.23771	0.314418	0.355245	0.99581	0.740644	0.501453	0.481415	0.240767	0.131466	0.118978	0.85581	0.911798	0.983112	n.s.	n.s.
sp|A6NDG6|PGP_HUMAN	PGP	Glycerol-3-phosphate phosphatase OS=Homo sapiens OX=9606 GN=PGP PE=1 SV=1	-0.186592	0.0374144	0.0527883	-0.174314	-0.083034	0.224006	0.23938	0.0122776	0.103558	0.0153739	-0.211729	-0.120448	-0.227102	-0.135822	0.0912802	0.198676	0.792723	0.71105	0.228679	0.561056	0.126022	0.103383	0.931232	0.469489	0.913954	0.146954	0.401234	0.121155	0.344968	0.523176	0.607673	0.922154	0.820588	0.336624	0.672756	0.99581	0.249256	0.956102	0.622217	0.948744	0.250849	0.533041	0.320241	0.777885	0.823397	n.s.	n.s.
sp|A6NDU8|CE051_HUMAN	C5orf51	UPF0600 protein C5orf51 OS=Homo sapiens OX=9606 GN=C5orf51 PE=1 SV=1	0.449031	0.194421	0.602975	0.28637	0.401106	-0.25461	0.153944	-0.16266	-0.047925	0.408554	0.0919494	0.206685	-0.316605	-0.201869	0.114735	0.0130747	0.253477	0.00152942	0.0984136	0.0245631	0.139075	0.363081	0.337107	0.775082	0.0223066	0.584543	0.225691	0.0696243	0.236311	0.495945	0.165567	0.558746	0.00843131	0.172351	0.0596766	0.99581	0.564855	0.472951	0.859719	0.0691449	0.706308	0.350611	0.233871	0.729248	0.801327	n.s.	n.s.
sp|A6NED2|RCCD1_HUMAN	RCCD1	RCC1 domain-containing protein 1 OS=Homo sapiens OX=9606 GN=RCCD1 PE=1 SV=1	-0.082681	-0.256145	-0.141108	-0.307081	-0.228633	-0.173464	-0.0584272	-0.2244	-0.145952	0.115037	-0.0509366	0.0275118	-0.165973	-0.0875248	0.0784484	0.54549	0.0707675	0.306232	0.0330238	0.104066	0.211364	0.668544	0.110228	0.290349	0.402225	0.708809	0.839953	0.231022	0.522429	0.566078	0.872583	0.307919	0.468679	0.0737613	0.188597	0.99581	0.816748	0.203543	0.444764	0.561594	0.804957	0.8989	0.452109	0.849355	0.846035	n.s.	n.s.
sp|A6NHG4|DDTL_HUMAN	DDTL	D-dopachrome decarboxylase-like protein OS=Homo sapiens OX=9606 GN=DDTL PE=2 SV=1	-0.111161	-0.199558	-0.0840977	-0.328941	-0.285935	-0.088397	0.0270633	-0.21778	-0.174774	0.11546	-0.129383	-0.0863767	-0.244843	-0.201837	0.0430062	0.462581	0.193511	0.577314	0.0380225	0.0679281	0.558162	0.857186	0.157476	0.252565	0.445688	0.393628	0.56712	0.114214	0.188675	0.775034	0.827597	0.49801	0.72066	0.0824024	0.134898	0.99581	0.927839	0.268356	0.40111	0.602679	0.530062	0.689012	0.310156	0.705782	0.930631	n.s.	n.s.
sp|A6NHR9|SMHD1_HUMAN	SMCHD1	Structural maintenance of chromosomes flexible hinge domain-containing protein 1 OS=Homo sapiens OX=9606 GN=SMCHD1 PE=1 SV=2	0.0605741	-0.0151676	0.200138	0.0758279	0.193313	-0.0757417	0.139563	0.0152539	0.132739	0.215305	0.0909956	0.208481	-0.12431	-0.0068245	0.117485	0.32142	0.801746	0.0030021	0.217551	0.00392045	0.218056	0.02927	0.800644	0.0371642	0.00164981	0.142063	0.00216157	0.0495762	0.909996	0.0622332	0.731861	0.926493	0.014584	0.323309	0.01349	0.99581	0.102074	0.871323	0.0976952	0.00937077	0.244916	0.00894472	0.192981	0.980304	0.356944	n.s.	n.s.
sp|A6NHY2|AKD1B_HUMAN	ANKDD1B	Ankyrin repeat and death domain-containing protein 1B OS=Homo sapiens OX=9606 GN=ANKDD1B PE=4 SV=3	-0.367012	-0.494833	-0.21357	-0.86826	-0.16573	-0.127821	0.153442	-0.501248	0.201281	0.281263	-0.373427	0.329103	-0.65469	0.0478394	0.70253	0.125234	0.043104	0.363302	0.00110639	0.478781	0.583963	0.51162	0.0407133	0.391038	0.234578	0.119125	0.166876	0.00962838	0.837107	0.0059975	0.506714	0.243742	0.525715	0.00466521	0.597415	0.99581	0.700282	0.0927853	0.54965	0.387168	0.21327	0.280319	0.0790781	0.958987	0.11068	n.s.	n.s.
sp|A6NI28|RHG42_HUMAN	ARHGAP42	Rho GTPase-activating protein 42 OS=Homo sapiens OX=9606 GN=ARHGAP42 PE=1 SV=3	-0.737352	-0.614487	-1.18481	-0.493377	-0.805964	0.122865	-0.447457	0.243975	-0.0686121	-0.570322	0.12111	-0.191477	0.691432	0.378845	-0.312587	0.0167915	0.0420398	0.00042904	0.0967662	0.00981622	0.669453	0.129809	0.399643	0.811292	0.0575009	0.673882	0.507198	0.023834	0.196182	0.283144	0.189533	0.241352	0.00309164	0.170232	0.0287876	0.99581	0.29236	0.534358	0.882581	0.138524	0.777398	0.634155	0.129272	0.710924	0.667936	n.s.	n.s.
sp|A6NIZ1|RP1BL_HUMAN		Ras-related protein Rap-1b-like protein OS=Homo sapiens OX=9606 PE=2 SV=1	0.183857	0.273799	0.203089	0.843029	0.368309	0.0899414	0.0192317	0.659172	0.184452	-0.0707098	0.56923	0.0945102	0.63994	0.16522	-0.47472	0.441683	0.255979	0.39616	0.00170485	0.131165	0.705112	0.935401	0.0104677	0.440229	0.765925	0.0242776	0.69094	0.0125725	0.488737	0.0558104	0.814349	0.562207	0.556681	0.00666632	0.224657	0.99581	0.966863	0.0314447	0.596133	0.845688	0.0590645	0.78864	0.0938366	0.836811	0.340329	n.s.	n.s.
sp|A6NJT0|UNC4_HUMAN	UNCX	Homeobox protein unc-4 homolog OS=Homo sapiens OX=9606 GN=UNCX PE=3 SV=1	-0.20329	-0.0615605	-0.288457	0.472591	-0.175774	0.141729	-0.0851668	0.675881	0.0275156	-0.226896	0.534152	-0.114214	0.761048	0.112682	-0.648365	0.57378	0.864277	0.426571	0.198322	0.626378	0.694368	0.813121	0.0713004	0.939083	0.530514	0.148152	0.751352	0.044345	0.75457	0.0826783	0.882166	0.945561	0.588565	0.300712	0.729409	0.99581	0.902998	0.143997	0.961964	0.673461	0.252434	0.832787	0.181856	0.937692	0.400835	n.s.	n.s.
sp|A6NKD9|CC85C_HUMAN	CCDC85C	Coiled-coil domain-containing protein 85C OS=Homo sapiens OX=9606 GN=CCDC85C PE=1 SV=1	-0.200834	-0.12878	-0.735721	-0.840492	-0.89229	0.0720537	-0.534888	-0.639659	-0.691456	-0.606941	-0.711712	-0.76351	-0.104771	-0.156569	-0.0517977	0.0859637	0.265385	1.34943e-07	7.67947e-09	1.90941e-09	0.530858	3.43128e-05	1.92858e-06	4.59057e-07	4.76625e-06	2.62003e-07	6.27595e-08	0.363545	0.177389	0.651927	0.431335	0.571054	3.98444e-06	2.47254e-07	7.13434e-08	0.99581	0.000504198	2.54885e-05	9.29474e-06	7.94901e-05	4.15159e-06	1.41771e-06	0.577618	0.694562	0.887185	n.s.	n.s.
sp|A6NKF1|SAC31_HUMAN	SAC3D1	SAC3 domain-containing protein 1 OS=Homo sapiens OX=9606 GN=SAC3D1 PE=1 SV=2	-0.0507287	0.064487	0.0349701	-0.208602	-0.156017	0.115216	0.0856987	-0.157873	-0.105289	-0.0295169	-0.273089	-0.220504	-0.243572	-0.190987	0.0525842	0.721085	0.650259	0.805445	0.151653	0.278362	0.420419	0.547577	0.272846	0.460984	0.835275	0.0649408	0.130726	0.0969916	0.187559	0.711364	0.938806	0.846024	0.885534	0.24349	0.397857	0.99581	0.729541	0.404393	0.614036	0.895793	0.131466	0.23325	0.284168	0.704281	0.911785	n.s.	n.s.
sp|A6NMB1|SIG16_HUMAN	SIGLEC16	Sialic acid-binding Ig-like lectin 16 OS=Homo sapiens OX=9606 GN=SIGLEC16 PE=2 SV=3	-0.0216439	0.0763116	0.227796	0.33409	0.228874	0.0979555	0.24944	0.355734	0.250518	0.151484	0.257779	0.152562	0.106294	0.00107782	-0.105216	0.825707	0.439184	0.0250067	0.00149965	0.0243716	0.321958	0.014735	0.000799119	0.0143425	0.128979	0.0119387	0.12636	0.283037	0.991248	0.287873	0.960548	0.719175	0.0744177	0.00599959	0.0592692	0.99581	0.0621208	0.00380572	0.0466824	0.251965	0.0330278	0.227607	0.506421	0.997675	0.67052	n.s.	n.s.
sp|A6NMS7|L37A1_HUMAN	LRRC37A	Leucine-rich repeat-containing protein 37A OS=Homo sapiens OX=9606 GN=LRRC37A PE=2 SV=3	-0.457751	-0.00522188	-0.489062	-0.17665	-0.823005	0.452529	-0.0313113	0.281101	-0.365254	-0.483841	-0.171428	-0.817783	0.312412	-0.333943	-0.646355	0.0459564	0.981343	0.0336163	0.430805	0.000661554	0.048362	0.888501	0.212819	0.107917	0.0354439	0.444445	0.000708097	0.167181	0.14051	0.00595855	0.327569	0.9902	0.0927014	0.545761	0.00320351	0.99581	0.944679	0.336783	0.216745	0.0965341	0.578792	0.00354283	0.38129	0.670802	0.110635	n.s.	n.s.
sp|A6ZKI3|RTL8C_HUMAN	RTL8C	Retrotransposon Gag-like protein 8C OS=Homo sapiens OX=9606 GN=RTL8C PE=1 SV=1	-0.150479	-0.15618	-0.114999	-0.0788567	-0.153561	-0.00570115	0.0354805	0.0716227	-0.00308125	0.0411816	0.0773238	0.00261991	0.0361422	-0.0385617	-0.0747039	0.265126	0.247985	0.391485	0.554931	0.255756	0.96581	0.789826	0.591527	0.981517	0.757114	0.562586	0.984284	0.786007	0.772093	0.575794	0.68296	0.553008	0.552496	0.66044	0.373304	0.998397	0.890769	0.707751	0.990186	0.838407	0.687113	0.9925	0.883838	0.94439	0.849609	n.s.	n.s.
sp|A7E2V4-2|ZSWM8_HUMAN	ZSWIM8	Isoform 2 of Zinc finger SWIM domain-containing protein 8 OS=Homo sapiens OX=9606 GN=ZSWIM8	-0.158515	-0.24384	-0.0085124	-0.156901	0.0350735	-0.0853243	0.150003	0.0016141	0.193589	0.235327	0.0869384	0.278913	-0.148389	0.0435859	0.191975	0.22513	0.0682264	0.947124	0.229723	0.784837	0.508448	0.250158	0.989966	0.141862	0.0776467	0.500547	0.0392331	0.255131	0.734521	0.145045	0.635108	0.304654	0.970205	0.337831	0.851976	0.99581	0.448051	0.994487	0.265487	0.173023	0.633057	0.0909679	0.478199	0.931461	0.503705	n.s.	n.s.
sp|A8CG34|P121C_HUMAN	POM121C	Nuclear envelope pore membrane protein POM 121C OS=Homo sapiens OX=9606 GN=POM121C PE=1 SV=3	0.469537	0.619163	0.191693	0.665413	0.626582	0.149625	-0.277844	0.195876	0.157044	-0.42747	0.0462501	0.00741898	0.47372	0.434889	-0.0388311	0.0733803	0.021453	0.450152	0.0143061	0.0201167	0.554498	0.277303	0.440467	0.53521	0.100896	0.854487	0.976521	0.0710415	0.095481	0.877613	0.405265	0.173406	0.610822	0.0378006	0.0509057	0.99581	0.478016	0.570909	0.678428	0.209978	0.907406	0.987615	0.236401	0.628281	0.965066	n.s.	n.s.
sp|A8K8V0|ZN785_HUMAN	ZNF785	Zinc finger protein 785 OS=Homo sapiens OX=9606 GN=ZNF785 PE=1 SV=1	0.186711	0.153696	0.0929911	-0.0104141	0.215148	-0.0330146	-0.0937196	-0.197125	0.0284376	-0.060705	-0.16411	0.0614522	-0.103405	0.122157	0.225562	0.275528	0.367185	0.582994	0.950796	0.211039	0.844967	0.580067	0.250402	0.866226	0.719479	0.336278	0.716186	0.541878	0.471948	0.190585	0.690562	0.663683	0.725059	0.96628	0.322744	0.996264	0.754814	0.380538	0.918875	0.814605	0.475137	0.808162	0.724219	0.830612	0.564666	n.s.	n.s.
sp|A8MTT3|CEBOS_HUMAN	CEBPZOS	Protein CEBPZOS OS=Homo sapiens OX=9606 GN=CEBPZOS PE=1 SV=2	0.152401	0.123294	0.190694	0.200114	0.362483	-0.0291065	0.0382937	0.0477136	0.210083	0.0674002	0.0768201	0.239189	0.00941992	0.171789	0.162369	0.212285	0.309813	0.122401	0.105981	0.00595567	0.808294	0.749694	0.691181	0.0906839	0.575415	0.523701	0.0564422	0.937372	0.161802	0.184974	0.624677	0.613582	0.244116	0.182816	0.0189536	0.995938	0.870015	0.787978	0.189572	0.708823	0.654005	0.121472	0.9699	0.685613	0.554556	n.s.	n.s.
sp|A8MW92|P20L1_HUMAN	PHF20L1	PHD finger protein 20-like protein 1 OS=Homo sapiens OX=9606 GN=PHF20L1 PE=1 SV=2	0.137205	-0.0650355	0.206783	0.0786607	0.0858592	-0.202241	0.0695781	-0.0585445	-0.051346	0.271819	0.143696	0.150895	-0.128123	-0.120924	0.00719851	0.301309	0.620669	0.125193	0.549995	0.514445	0.133239	0.596636	0.655771	0.695673	0.0480614	0.279611	0.256906	0.333648	0.360931	0.956186	0.714569	0.831928	0.247405	0.656373	0.631758	0.99581	0.766398	0.761001	0.800686	0.120983	0.411497	0.386796	0.553532	0.783641	0.990043	n.s.	n.s.
sp|A8MWD9|RUXGL_HUMAN	SNRPGP15	Putative small nuclear ribonucleoprotein G-like protein 15 OS=Homo sapiens OX=9606 GN=SNRPGP15 PE=5 SV=2	-0.165232	-0.310764	-0.273807	0.00540127	-0.377409	-0.145532	-0.108574	0.170633	-0.212177	0.0369573	0.316165	-0.0666448	0.279208	-0.103602	-0.38281	0.264744	0.0397043	0.0682922	0.970683	0.0136123	0.325094	0.461615	0.249693	0.154224	0.801528	0.0365619	0.650638	0.0632418	0.482246	0.0124212	0.68296	0.235618	0.158928	0.97991	0.037283	0.99581	0.657036	0.379938	0.281821	0.871333	0.0825164	0.757215	0.220763	0.834386	0.167079	n.s.	n.s.
sp|A8MXV4|NUD19_HUMAN	NUDT19	Nucleoside diphosphate-linked moiety X motif 19 OS=Homo sapiens OX=9606 GN=NUDT19 PE=1 SV=1	0.293331	0.213504	0.349976	0.379398	0.43461	-0.079827	0.0566448	0.0860675	0.14128	0.136472	0.165895	0.221107	0.0294226	0.0846347	0.0552121	0.00377837	0.0274327	0.000856212	0.000392539	9.11164e-05	0.385498	0.536188	0.35016	0.131709	0.144646	0.0796822	0.0229151	0.747147	0.358073	0.546455	0.0843215	0.196112	0.00526692	0.00201359	0.000620391	0.99581	0.72039	0.48546	0.251933	0.273682	0.154329	0.0596168	0.860606	0.783641	0.835957	n.s.	n.s.
sp|A9UHW6-3|MI4GD_HUMAN	MIF4GD	Isoform 3 of MIF4G domain-containing protein OS=Homo sapiens OX=9606 GN=MIF4GD	-0.129566	-0.0834174	-0.409374	-0.393626	-0.394191	0.0461488	-0.279808	-0.26406	-0.264625	-0.325957	-0.310209	-0.310773	0.0157483	0.0151835	-0.000564722	0.0742008	0.247292	2.23136e-07	5.40544e-07	5.23771e-07	0.520785	0.000205005	0.000429402	0.000418343	2.06645e-05	4.61278e-05	4.48337e-05	0.826332	0.832464	0.993721	0.405725	0.552763	6.13928e-06	8.5423e-06	8.38726e-06	0.99581	0.00219275	0.00228398	0.00277398	0.000266744	0.000316566	0.000363351	0.908985	0.957377	0.996355	n.s.	n.s.
sp|B5ME19|EIFCL_HUMAN	EIF3CL	Eukaryotic translation initiation factor 3 subunit C-like protein OS=Homo sapiens OX=9606 GN=EIF3CL PE=1 SV=1	-0.0875206	-0.0228023	-0.0459413	-0.210252	-0.151988	0.0647183	0.0415794	-0.122731	-0.064467	-0.023139	-0.18745	-0.129185	-0.164311	-0.106046	0.0582644	0.106096	0.664456	0.385432	0.000569274	0.00796552	0.225522	0.431389	0.0275728	0.227266	0.659833	0.00162198	0.0211296	0.00461769	0.0534892	0.273627	0.476714	0.853918	0.546888	0.00271966	0.0243143	0.99581	0.628664	0.0682053	0.371053	0.771871	0.00635869	0.0559085	0.0530377	0.558241	0.658293	n.s.	n.s.
sp|C9JLW8|MCRI1_HUMAN	MCRIP1	Mapk-regulated corepressor-interacting protein 1 OS=Homo sapiens OX=9606 GN=MCRIP1 PE=1 SV=1	-0.1899	-0.0403412	-0.398664	-0.485539	-0.435021	0.149559	-0.208764	-0.295639	-0.245121	-0.358323	-0.445198	-0.39468	-0.0868747	-0.036357	0.0505177	0.224125	0.792755	0.0156765	0.00428376	0.00918752	0.335112	0.183013	0.0646608	0.120848	0.0278356	0.00789217	0.0166067	0.572697	0.812793	0.742265	0.634362	0.922154	0.0523674	0.0140999	0.0273278	0.99581	0.366511	0.133444	0.236692	0.0809657	0.0237432	0.0459073	0.748874	0.953129	0.917973	n.s.	n.s.
sp|E9PAV3|NACAM_HUMAN	NACA	Nascent polypeptide-associated complex subunit alpha, muscle-specific form OS=Homo sapiens OX=9606 GN=NACA PE=1 SV=1	0.0573978	-0.107553	-0.117936	-0.356949	-0.256147	-0.164951	-0.175334	-0.414347	-0.313545	-0.0103831	-0.249396	-0.148594	-0.239013	-0.138211	0.100802	0.618209	0.353954	0.310429	0.00488495	0.0347657	0.1608	0.137226	0.00149265	0.0116569	0.927952	0.039316	0.204479	0.0473781	0.236696	0.38438	0.896076	0.654847	0.473306	0.0157364	0.0793801	0.99581	0.302867	0.00636719	0.0396019	0.957692	0.0872679	0.326168	0.188175	0.729248	0.741733	n.s.	n.s.
sp|E9PRG8|CK098_HUMAN	C11orf98	Uncharacterized protein C11orf98 OS=Homo sapiens OX=9606 GN=C11orf98 PE=4 SV=2	0.124631	0.0214223	-0.239495	-0.0737463	-0.0507703	-0.103208	-0.364125	-0.198377	-0.175401	-0.260917	-0.0951685	-0.0721926	0.165748	0.188724	0.022976	0.255203	0.842576	0.0354701	0.496403	0.638613	0.343717	0.0025937	0.0766817	0.114603	0.0232072	0.381846	0.505421	0.134736	0.0910325	0.831337	0.670752	0.940061	0.0963646	0.606526	0.738824	0.99581	0.0168479	0.152682	0.227701	0.070922	0.519397	0.633443	0.337686	0.62062	0.952436	n.s.	n.s.
sp|L0R6Q1|S35U4_HUMAN	SLC35A4	SLC35A4 upstream open reading frame protein OS=Homo sapiens OX=9606 GN=SLC35A4 PE=3 SV=1	0.0124148	0.164505	0.00920627	0.293822	0.0329477	0.15209	-0.00320852	0.281407	0.0205329	-0.155299	0.129317	-0.131557	0.284616	0.0237414	-0.260874	0.954313	0.450888	0.966112	0.184502	0.87918	0.485344	0.988186	0.202966	0.924515	0.476295	0.552359	0.545557	0.19806	0.912767	0.236627	0.995621	0.727599	0.980997	0.283377	0.919591	0.99581	0.994428	0.325135	0.954517	0.628622	0.679421	0.669939	0.417776	0.980339	0.617638	n.s.	n.s.
sp|L0R819|ASURF_HUMAN	ASDURF	ASNSD1 upstream open reading frame protein OS=Homo sapiens OX=9606 GN=ASDURF PE=1 SV=1	-0.0241808	-0.126845	-0.217636	-0.428528	-0.345725	-0.102664	-0.193455	-0.404347	-0.321544	-0.0907905	-0.301683	-0.218879	-0.210893	-0.128089	0.0828036	0.816648	0.231722	0.0467513	0.000443986	0.00299151	0.330205	0.0743092	0.000777704	0.0051626	0.388012	0.00802644	0.0456218	0.0533258	0.227334	0.430416	0.957052	0.540245	0.118702	0.00221668	0.0108885	0.99581	0.199057	0.00373015	0.0206042	0.549253	0.0240798	0.102598	0.201486	0.722917	0.767622	n.s.	n.s.
sp|L0R8F8|MIDUO_HUMAN	MIEF1	MIEF1 upstream open reading frame protein OS=Homo sapiens OX=9606 GN=MIEF1 PE=1 SV=1	0.148495	0.121075	0.169896	0.111912	0.108097	-0.0274197	0.0214007	-0.0365831	-0.0403976	0.0488203	-0.00916343	-0.0129779	-0.0579838	-0.0617983	-0.00381448	0.0697848	0.137311	0.0388989	0.169	0.183746	0.734039	0.790831	0.650465	0.616893	0.545683	0.909557	0.872191	0.473272	0.444808	0.962282	0.393669	0.43021	0.10345	0.264261	0.291309	0.99581	0.890899	0.756179	0.740859	0.685671	0.943407	0.921831	0.670431	0.8185	0.991504	n.s.	n.s.
sp|O00116|ADAS_HUMAN	AGPS	Alkyldihydroxyacetonephosphate synthase, peroxisomal OS=Homo sapiens OX=9606 GN=AGPS PE=1 SV=1	0.104821	0.0386599	0.216735	0.145229	0.0448199	-0.0661613	0.111914	0.0404082	-0.0600013	0.178075	0.106569	0.00615998	-0.0715056	-0.171915	-0.100409	0.426606	0.768796	0.103399	0.27195	0.733298	0.615194	0.396179	0.758667	0.648415	0.179162	0.418978	0.962628	0.587011	0.194427	0.446218	0.805441	0.911169	0.216101	0.385162	0.814881	0.99581	0.595449	0.83723	0.765803	0.317464	0.55494	0.979454	0.757656	0.709929	0.773749	n.s.	n.s.
sp|O00124|UBXN8_HUMAN	UBXN8	UBX domain-containing protein 8 OS=Homo sapiens OX=9606 GN=UBXN8 PE=1 SV=2	0.132351	0.33355	0.118301	0.284061	0.268464	0.201199	-0.0140509	0.151709	0.136113	-0.215249	-0.0494893	-0.0650856	0.16576	0.150164	-0.0155964	0.399129	0.0417206	0.45027	0.0788661	0.0954721	0.204886	0.92806	0.335085	0.386098	0.176192	0.750757	0.676407	0.293288	0.339923	0.920174	0.785923	0.240895	0.610822	0.144848	0.176026	0.99581	0.963222	0.471033	0.544858	0.313357	0.834995	0.778506	0.517573	0.777466	0.977958	n.s.	n.s.
sp|O00139-4|KIF2A_HUMAN	KIF2A	Isoform 4 of Kinesin-like protein KIF2A OS=Homo sapiens OX=9606 GN=KIF2A	-0.0473784	-0.126318	-0.0486187	-0.038966	-0.0822789	-0.0789397	-0.00124024	0.00841245	-0.0349004	0.0776995	0.0873522	0.0440393	0.00965269	-0.0336602	-0.0433129	0.358708	0.0156025	0.346317	0.45004	0.112379	0.127539	0.980793	0.870295	0.498584	0.133564	0.09214	0.393452	0.851384	0.513937	0.401276	0.758916	0.144755	0.509419	0.563878	0.199756	0.99581	0.990116	0.917738	0.648846	0.258197	0.17326	0.526167	0.924381	0.844586	0.750759	n.s.	n.s.
sp|O00148|DX39A_HUMAN	DDX39A	ATP-dependent RNA helicase DDX39A OS=Homo sapiens OX=9606 GN=DDX39A PE=1 SV=2	0.0443174	0.0762403	0.42002	0.164222	0.347973	0.0319229	0.375703	0.119904	0.303656	0.34378	0.0879813	0.271733	-0.255799	-0.072047	0.183752	0.632865	0.413705	0.000157766	0.0868696	0.00103456	0.730428	0.000501837	0.203847	0.00324931	0.0011538	0.346824	0.00727727	0.0107902	0.439463	0.0574813	0.904363	0.701444	0.00135441	0.156541	0.00463523	0.99581	0.00460321	0.326339	0.0142031	0.00708427	0.484833	0.0238402	0.0854884	0.816606	0.343392	n.s.	n.s.
sp|O00151|PDLI1_HUMAN	PDLIM1	PDZ and LIM domain protein 1 OS=Homo sapiens OX=9606 GN=PDLIM1 PE=1 SV=4	0.0745878	-0.0606631	-0.680153	-0.815576	-0.834966	-0.135251	-0.754741	-0.890164	-0.909553	-0.61949	-0.754913	-0.774303	-0.135423	-0.154813	-0.0193895	0.382513	0.476178	6.40849e-08	3.06053e-09	2.03343e-09	0.120726	1.15164e-08	6.56993e-10	4.4693e-10	2.79722e-07	1.14722e-08	7.46714e-09	0.12028	0.0782513	0.818877	0.7748	0.744397	2.09679e-06	1.08973e-07	7.5051e-08	0.99581	5.81003e-07	2.5992e-08	2.42233e-08	7.26796e-06	2.85766e-07	2.31826e-07	0.319182	0.599261	0.948566	n.s.	n.s.
sp|O00154|BACH_HUMAN	ACOT7	Cytosolic acyl coenzyme A thioester hydrolase OS=Homo sapiens OX=9606 GN=ACOT7 PE=1 SV=3	0.043134	0.181337	-0.0677846	-0.232621	-0.213746	0.138203	-0.110919	-0.275755	-0.25688	-0.249122	-0.413958	-0.395083	-0.164837	-0.145961	0.0188753	0.634273	0.0552964	0.456512	0.0166066	0.0261991	0.136889	0.228174	0.00560747	0.00907627	0.0110326	0.000143927	0.000238132	0.0792418	0.117279	0.83473	0.905603	0.273903	0.616525	0.0425748	0.0630049	0.99581	0.423341	0.0189197	0.032475	0.041152	0.00083288	0.00145328	0.254052	0.652679	0.953654	n.s.	n.s.
sp|O00159-3|MYO1C_HUMAN	MYO1C	Isoform 3 of Unconventional myosin-Ic OS=Homo sapiens OX=9606 GN=MYO1C	-0.0946823	-0.0195315	-0.332339	-0.203108	-0.372065	0.0751508	-0.237657	-0.108426	-0.277382	-0.312808	-0.183577	-0.352533	0.129231	-0.0397253	-0.168957	0.17345	0.774144	6.84713e-05	0.00648456	1.71815e-05	0.276016	0.00195868	0.121546	0.000479952	0.000136402	0.0124996	3.37793e-05	0.0681258	0.560682	0.0201514	0.567035	0.912896	0.000683922	0.0197639	0.000159754	0.99581	0.0135574	0.21988	0.0030911	0.00124278	0.0342934	0.000288028	0.23145	0.865055	0.214369	n.s.	n.s.
sp|O00161|SNP23_HUMAN	SNAP23	Synaptosomal-associated protein 23 OS=Homo sapiens OX=9606 GN=SNAP23 PE=1 SV=1	0.273275	0.442946	-0.0573986	0.121113	0.16557	0.169671	-0.330674	-0.152163	-0.107705	-0.500345	-0.321834	-0.277376	0.178511	0.222969	0.0444576	0.159595	0.0278359	0.762404	0.525109	0.386978	0.375544	0.0922126	0.425933	0.571587	0.0143489	0.100655	0.153714	0.351663	0.247426	0.814777	0.554234	0.197886	0.855549	0.633669	0.511403	0.99581	0.231737	0.558288	0.706228	0.0500392	0.185979	0.264097	0.567026	0.731846	0.947922	n.s.	n.s.
sp|O00165-2|HAX1_HUMAN	HAX1	Isoform 2 of HCLS1-associated protein X-1 OS=Homo sapiens OX=9606 GN=HAX1	0.0429901	0.396971	0.235898	0.238192	0.271372	0.353981	0.192908	0.195202	0.228382	-0.161073	-0.158779	-0.125599	0.00229419	0.0354738	0.0331796	0.760382	0.00953415	0.104792	0.101663	0.0646255	0.0188999	0.180169	0.175263	0.115625	0.260015	0.26666	0.37693	0.987	0.801236	0.813829	0.950933	0.108887	0.218445	0.177032	0.130091	0.99581	0.362601	0.29033	0.229131	0.41732	0.39668	0.510385	0.99352	0.95064	0.947875	n.s.	n.s.
sp|O00170|AIP_HUMAN	AIP	AH receptor-interacting protein OS=Homo sapiens OX=9606 GN=AIP PE=1 SV=2	0.0906428	0.018258	-0.126843	-0.182075	-0.269376	-0.0723848	-0.217486	-0.272718	-0.360019	-0.145101	-0.200333	-0.287634	-0.055232	-0.142533	-0.087301	0.463635	0.881907	0.308069	0.148639	0.037694	0.55745	0.0877138	0.0356077	0.00739858	0.245413	0.113863	0.027525	0.653862	0.253601	0.480072	0.827597	0.950717	0.470761	0.239647	0.084661	0.99581	0.224162	0.0833784	0.0275129	0.399873	0.206166	0.0692874	0.79983	0.731846	0.794952	n.s.	n.s.
sp|O00178|GTPB1_HUMAN	GTPBP1	GTP-binding protein 1 OS=Homo sapiens OX=9606 GN=GTPBP1 PE=1 SV=3	-0.123378	-0.11508	-0.286757	0.0100703	-0.239152	0.00829835	-0.163379	0.133449	-0.115774	-0.171677	0.12515	-0.124072	0.296827	0.0476049	-0.249223	0.123504	0.150251	0.00061206	0.898872	0.00370178	0.916593	0.0430325	0.0963274	0.147854	0.0338269	0.118319	0.121453	0.000409442	0.548626	0.00256763	0.503075	0.448671	0.00408467	0.932705	0.0128701	0.998289	0.134081	0.18265	0.273734	0.0934678	0.212077	0.220737	0.0133826	0.859892	0.0733107	n.s.	n.s.
sp|O00186|STXB3_HUMAN	STXBP3	Syntaxin-binding protein 3 OS=Homo sapiens OX=9606 GN=STXBP3 PE=1 SV=2	0.0858337	0.0293765	0.0962005	0.0448942	0.177862	-0.0564572	0.0103668	-0.0409396	0.0920285	0.066824	0.0155177	0.148486	-0.0513064	0.0816617	0.132968	0.182085	0.641552	0.136869	0.478349	0.00939023	0.374304	0.86921	0.51752	0.153813	0.294818	0.805391	0.0264606	0.418675	0.203355	0.0444547	0.580389	0.842669	0.26424	0.590185	0.027767	0.99581	0.933894	0.641785	0.281239	0.455661	0.876016	0.0671103	0.623123	0.712479	0.304739	n.s.	n.s.
sp|O00193|SMAP_HUMAN	SMAP	Small acidic protein OS=Homo sapiens OX=9606 GN=SMAP PE=1 SV=1	-0.0367126	-0.00953246	0.0477492	-0.139933	-0.00784264	0.0271801	0.0844617	-0.103221	0.0288699	0.0572816	-0.130401	0.00168982	-0.187682	-0.0555918	0.132091	0.817462	0.952182	0.764129	0.383106	0.960651	0.864278	0.596431	0.518234	0.855937	0.719001	0.415786	0.991518	0.245483	0.726931	0.409867	0.957397	0.981031	0.856849	0.500446	0.97515	0.996359	0.766297	0.642539	0.911975	0.814528	0.552889	0.995688	0.46815	0.927482	0.754159	n.s.	n.s.
sp|O00194|RB27B_HUMAN	RAB27B	Ras-related protein Rab-27B OS=Homo sapiens OX=9606 GN=RAB27B PE=1 SV=4	-0.109401	-0.13694	1.43332	1.66066	1.79437	-0.0275389	1.54272	1.77006	1.90377	1.57026	1.7976	1.93131	0.227339	0.361046	0.133707	0.471413	0.368609	2.68944e-10	1.01906e-11	1.69417e-12	0.836348	1.39966e-10	1.12382e-11	2.87044e-12	1.01614e-10	8.42751e-12	2.18847e-12	0.0991186	0.0123209	0.321544	0.833374	0.664772	1.9152e-08	7.71049e-10	1.48621e-10	0.996264	1.41226e-08	7.81897e-10	3.15957e-10	9.19967e-09	5.48513e-10	1.97746e-10	0.287202	0.442515	0.695109	n.s.	n.s.
sp|O00203|AP3B1_HUMAN	AP3B1	AP-3 complex subunit beta-1 OS=Homo sapiens OX=9606 GN=AP3B1 PE=1 SV=3	-0.180907	-0.192955	-0.0307096	0.0103207	-0.080186	-0.0120482	0.150197	0.191228	0.100721	0.162246	0.203276	0.112769	0.0410303	-0.0494764	-0.0905067	0.0948896	0.076146	0.76944	0.921458	0.446808	0.908369	0.161236	0.0786177	0.341224	0.13168	0.0627503	0.287927	0.69558	0.637324	0.391429	0.453869	0.319721	0.859937	0.947924	0.568627	0.998289	0.336362	0.155565	0.498293	0.25551	0.127931	0.420736	0.826153	0.900959	0.746537	n.s.	n.s.
sp|O00214-2|LEG8_HUMAN	LGALS8	Isoform 2 of Galectin-8 OS=Homo sapiens OX=9606 GN=LGALS8	0.203785	0.351791	0.501266	0.609507	0.594657	0.148006	0.297482	0.405723	0.390872	0.149476	0.257717	0.242867	0.108241	0.0933909	-0.0148501	0.0854491	0.00523478	0.000227903	2.36911e-05	3.21926e-05	0.204036	0.0154954	0.00171294	0.00233618	0.199751	0.0329894	0.0432734	0.348597	0.417417	0.896602	0.431335	0.0775732	0.00183443	0.000198069	0.000262781	0.99581	0.0642089	0.0070968	0.0108878	0.343647	0.0759258	0.0985246	0.564576	0.810423	0.969596	n.s.	n.s.
sp|O00217|NDUS8_HUMAN	NDUFS8	NADH dehydrogenase [ubiquinone] iron-sulfur protein 8, mitochondrial OS=Homo sapiens OX=9606 GN=NDUFS8 PE=1 SV=1	0.122992	0.0972186	0.0568188	-0.103029	0.214021	-0.0257732	-0.066173	-0.226021	0.0910295	-0.0403998	-0.200248	0.116803	-0.159848	0.157202	0.31705	0.35629	0.464185	0.667461	0.438278	0.115636	0.845212	0.617098	0.0977086	0.492763	0.759741	0.139555	0.380531	0.233821	0.241391	0.024092	0.757689	0.737423	0.785562	0.552112	0.203952	0.996264	0.778402	0.184649	0.643507	0.840547	0.241558	0.513882	0.455233	0.730801	0.235588	n.s.	n.s.
sp|O00231-2|PSD11_HUMAN	PSMD11	Isoform 2 of 26S proteasome non-ATPase regulatory subunit 11 OS=Homo sapiens OX=9606 GN=PSMD11	0.0567	0.121983	0.0820828	-0.0942456	-0.11544	0.0652826	0.0253828	-0.150946	-0.17214	-0.0398998	-0.216228	-0.237423	-0.176328	-0.197523	-0.0211946	0.590966	0.25348	0.438297	0.374606	0.279053	0.53652	0.809345	0.161031	0.11241	0.704788	0.0498454	0.0328091	0.104434	0.0710934	0.840305	0.884597	0.558746	0.599657	0.492107	0.398562	0.99581	0.901915	0.27242	0.223932	0.805358	0.106168	0.0797696	0.296084	0.586736	0.955335	n.s.	n.s.
sp|O00232|PSD12_HUMAN	PSMD12	26S proteasome non-ATPase regulatory subunit 12 OS=Homo sapiens OX=9606 GN=PSMD12 PE=1 SV=3	-0.0554787	-0.0362174	-0.0833249	-0.253116	-0.269224	0.0192613	-0.0278462	-0.197637	-0.213746	-0.0471075	-0.216898	-0.233007	-0.169791	-0.185899	-0.0161083	0.489931	0.651113	0.303209	0.00424932	0.00263939	0.80961	0.727806	0.0206395	0.0132019	0.557079	0.0120803	0.00763009	0.0433154	0.0283584	0.840282	0.841753	0.846024	0.46582	0.0140322	0.0098376	0.995938	0.854514	0.054153	0.0438661	0.69478	0.0333434	0.024636	0.179326	0.526263	0.955335	n.s.	n.s.
sp|O00233|PSMD9_HUMAN	PSMD9	26S proteasome non-ATPase regulatory subunit 9 OS=Homo sapiens OX=9606 GN=PSMD9 PE=1 SV=3	0.0741835	-0.0473593	0.0946803	-0.492092	-0.123133	-0.121543	0.0204968	-0.566275	-0.197317	0.14204	-0.444732	-0.0757739	-0.586772	-0.217814	0.368958	0.352645	0.550457	0.238535	3.00581e-06	0.129579	0.134336	0.795385	3.84582e-07	0.0195573	0.0830575	1.18494e-05	0.342634	2.22549e-07	0.0109608	0.000114871	0.755539	0.78974	0.391394	3.49887e-05	0.222572	0.99581	0.894213	6.63212e-06	0.0593483	0.181743	0.000102904	0.478613	8.4193e-05	0.436559	0.00939617	n.s.	n.s.
sp|O00255|MEN1_HUMAN	MEN1	Menin OS=Homo sapiens OX=9606 GN=MEN1 PE=1 SV=4	-0.2106	-0.184507	-0.130413	0.0914466	-0.162003	0.0260932	0.0801875	0.302047	0.0485971	0.0540943	0.275954	0.022504	0.22186	-0.0315904	-0.25345	0.110471	0.159089	0.313819	0.477267	0.213835	0.8384	0.532574	0.0263087	0.704424	0.672959	0.0404918	0.860364	0.093747	0.805026	0.0579719	0.48502	0.457683	0.477033	0.589691	0.325784	0.996264	0.717523	0.065747	0.807227	0.780627	0.0892705	0.914288	0.278162	0.951201	0.344105	n.s.	n.s.
sp|O00257|CBX4_HUMAN	CBX4	E3 SUMO-protein ligase CBX4 OS=Homo sapiens OX=9606 GN=CBX4 PE=1 SV=3	-0.0788661	-0.0678256	0.204355	0.272581	0.322709	0.0110404	0.283221	0.351447	0.401575	0.272181	0.340407	0.390535	0.0682261	0.118354	0.0501278	0.558236	0.614226	0.138124	0.0524158	0.0239414	0.934412	0.0445844	0.0149509	0.00638766	0.0527333	0.0179445	0.00772434	0.612149	0.382069	0.709111	0.875616	0.827861	0.265924	0.106325	0.0585051	0.998397	0.137291	0.0421587	0.0244134	0.13004	0.0461433	0.0248456	0.776313	0.799533	0.911533	n.s.	n.s.
sp|O00264|PGRC1_HUMAN	PGRMC1	Membrane-associated progesterone receptor component 1 OS=Homo sapiens OX=9606 GN=PGRMC1 PE=1 SV=3	0.0766538	0.151555	-0.293252	0.175927	-0.109106	0.0749008	-0.369905	0.0992733	-0.18576	-0.444806	0.0243725	-0.260661	0.469179	0.184146	-0.285033	0.739105	0.511888	0.210725	0.447248	0.635942	0.744847	0.11834	0.666526	0.422641	0.0636318	0.915567	0.264057	0.0514465	0.426621	0.223319	0.944894	0.767135	0.359099	0.560844	0.736719	0.99581	0.274957	0.769781	0.580592	0.149184	0.947824	0.394993	0.197348	0.811874	0.60077	n.s.	n.s.
sp|O00267|SPT5H_HUMAN	SUPT5H	Transcription elongation factor SPT5 OS=Homo sapiens OX=9606 GN=SUPT5H PE=1 SV=1	-0.0298039	-0.078168	0.102914	0.124651	0.170527	-0.0483641	0.132718	0.154455	0.200331	0.181082	0.202819	0.248695	0.0217376	0.0676135	0.045876	0.672475	0.27351	0.153618	0.0873852	0.023003	0.494223	0.070017	0.0374319	0.00893509	0.0165513	0.0082398	0.0017796	0.757588	0.341806	0.516463	0.921969	0.579069	0.287256	0.157373	0.0566004	0.99581	0.189997	0.0869436	0.0320267	0.0552073	0.0245177	0.00757356	0.865723	0.777885	0.817722	n.s.	n.s.
sp|O00268|TAF4_HUMAN	TAF4	Transcription initiation factor TFIID subunit 4 OS=Homo sapiens OX=9606 GN=TAF4 PE=1 SV=2	-0.166255	-0.400449	-0.215151	-0.158136	-0.140191	-0.234194	-0.0488964	0.0081193	0.0260634	0.185298	0.242313	0.260257	0.0570157	0.0749599	0.0179441	0.223924	0.00654885	0.119794	0.246574	0.302649	0.0920732	0.716136	0.951777	0.846137	0.177099	0.0820474	0.0632028	0.671737	0.578039	0.893694	0.634362	0.0888793	0.240342	0.357317	0.424255	0.99581	0.848048	0.969378	0.904399	0.3146	0.157862	0.132996	0.810935	0.873312	0.969103	n.s.	n.s.
sp|O00273-2|DFFA_HUMAN	DFFA	Isoform DFF35 of DNA fragmentation factor subunit alpha OS=Homo sapiens OX=9606 GN=DFFA	-0.0538736	-0.0962997	-0.470585	-0.741741	-0.607533	-0.0424261	-0.416711	-0.687867	-0.553659	-0.374285	-0.645441	-0.511233	-0.271156	-0.136948	0.134208	0.589585	0.336326	1.55472e-05	6.41593e-10	1.03532e-07	0.670816	9.95575e-05	4.96443e-09	7.70978e-07	0.000400999	2.4795e-08	3.63822e-06	0.00846836	0.173373	0.181993	0.884341	0.639379	0.00019729	2.85556e-08	2.15354e-06	0.99581	0.00120304	1.53315e-07	1.43175e-05	0.00304981	5.66356e-07	4.62726e-05	0.073648	0.691632	0.551076	n.s.	n.s.
sp|O00291|HIP1_HUMAN	HIP1	Huntingtin-interacting protein 1 OS=Homo sapiens OX=9606 GN=HIP1 PE=1 SV=5	0.0974135	-0.0267842	0.825673	0.846726	0.785407	-0.124198	0.72826	0.749312	0.687994	0.852458	0.87351	0.812192	0.0210524	-0.0402661	-0.0613184	0.584823	0.880191	0.000121722	9.15726e-05	0.000210173	0.48705	0.000457317	0.000343385	0.000790734	8.47568e-05	6.38333e-05	0.000146113	0.905684	0.820799	0.730346	0.883338	0.950717	0.00111803	0.000611798	0.00123513	0.99581	0.0042617	0.00187253	0.00460741	0.000839059	0.000413244	0.000976261	0.954357	0.953765	0.916399	n.s.	n.s.
sp|O00299|CLIC1_HUMAN	CLIC1	Chloride intracellular channel protein 1 OS=Homo sapiens OX=9606 GN=CLIC1 PE=1 SV=4	0.100166	0.0467637	-0.157485	-0.508629	-0.382472	-0.0534024	-0.257651	-0.608795	-0.482638	-0.204249	-0.555393	-0.429235	-0.351144	-0.224987	0.126158	0.335325	0.649984	0.136015	5.92799e-05	0.0011405	0.60459	0.019217	6.05532e-06	0.000108609	0.0573906	2.0194e-05	0.00038031	0.00236581	0.0379784	0.227957	0.745946	0.846024	0.26295	0.000428141	0.00500978	0.99581	0.0749613	6.41906e-05	0.00091704	0.138313	0.000158952	0.00212988	0.0372218	0.544559	0.604921	n.s.	n.s.
sp|O00303|EIF3F_HUMAN	EIF3F	Eukaryotic translation initiation factor 3 subunit F OS=Homo sapiens OX=9606 GN=EIF3F PE=1 SV=1	-0.0705414	-0.00363203	-0.0245381	-0.314968	-0.131014	0.0669094	0.0460033	-0.244427	-0.0604723	-0.0209061	-0.311336	-0.127382	-0.29043	-0.106476	0.183954	0.535592	0.974436	0.828692	0.0104511	0.255208	0.55662	0.685416	0.0406009	0.594919	0.853715	0.0112384	0.268215	0.0169837	0.352585	0.115405	0.867525	0.988051	0.899582	0.0294352	0.372774	0.99581	0.82957	0.0926687	0.724822	0.908648	0.0315084	0.399158	0.108811	0.781819	0.456566	n.s.	n.s.
sp|O00308|WWP2_HUMAN	WWP2	NEDD4-like E3 ubiquitin-protein ligase WWP2 OS=Homo sapiens OX=9606 GN=WWP2 PE=1 SV=2	-0.083498	-0.265975	0.131935	0.132299	0.0447151	-0.182477	0.215433	0.215797	0.128213	0.39791	0.398274	0.31069	0.000364609	-0.0872196	-0.0875843	0.543645	0.0626202	0.340442	0.339139	0.744219	0.191675	0.126166	0.125561	0.353946	0.00779755	0.00774993	0.0320159	0.997875	0.526001	0.52429	0.872118	0.289344	0.503592	0.456078	0.821287	0.99581	0.286708	0.225392	0.511527	0.0315551	0.0233734	0.0784396	0.998865	0.852359	0.823503	n.s.	n.s.
sp|O00330|ODPX_HUMAN	PDHX	Pyruvate dehydrogenase protein X component, mitochondrial OS=Homo sapiens OX=9606 GN=PDHX PE=1 SV=3	0.0961884	0.0525767	0.0149055	0.0705743	0.0193746	-0.0436117	-0.0812829	-0.0256141	-0.0768138	-0.0376712	0.0179976	-0.0332022	0.0556688	0.00446906	-0.0511998	0.240635	0.516376	0.853351	0.385637	0.810177	0.589786	0.319123	0.750951	0.345841	0.641126	0.82342	0.681022	0.492282	0.955786	0.527314	0.655224	0.769896	0.914056	0.502532	0.871668	0.99581	0.519486	0.831749	0.503178	0.757711	0.888601	0.781891	0.685638	0.990644	0.826684	n.s.	n.s.
sp|O00399|DCTN6_HUMAN	DCTN6	Dynactin subunit 6 OS=Homo sapiens OX=9606 GN=DCTN6 PE=1 SV=1	-0.209677	-0.19613	-0.173354	-0.250276	-0.345872	0.013547	0.0363235	-0.0405983	-0.136195	0.0227765	-0.0541453	-0.149742	-0.0769218	-0.172518	-0.0955965	0.0575528	0.0741489	0.111548	0.025857	0.00330321	0.897944	0.731242	0.701156	0.205984	0.82933	0.609279	0.166046	0.469202	0.113181	0.370029	0.359476	0.314787	0.227723	0.0607816	0.0117475	0.997154	0.856672	0.79568	0.347373	0.89171	0.726979	0.27922	0.667882	0.650896	0.733108	n.s.	n.s.
sp|O00400|ACATN_HUMAN	SLC33A1	Acetyl-coenzyme A transporter 1 OS=Homo sapiens OX=9606 GN=SLC33A1 PE=1 SV=1	-0.0868137	0.112287	0.29246	0.745921	0.21208	0.1991	0.379274	0.832734	0.298894	0.180173	0.633634	0.0997933	0.453461	-0.0803799	-0.533841	0.571859	0.465819	0.0666283	7.03643e-05	0.175247	0.202002	0.0203919	1.83505e-05	0.0613033	0.2466	0.000412347	0.516318	0.00683416	0.600481	0.00198384	0.881677	0.738116	0.156038	0.000493528	0.28085	0.99581	0.0784822	0.000162391	0.141761	0.40143	0.00201123	0.641776	0.0666138	0.883889	0.0632009	n.s.	n.s.
sp|O00401|WASL_HUMAN	WASL	Neural Wiskott-Aldrich syndrome protein OS=Homo sapiens OX=9606 GN=WASL PE=1 SV=2	-0.227318	-0.139676	-0.241172	-0.239996	-0.291034	0.0876425	-0.0138542	-0.0126776	-0.0637161	-0.101497	-0.10032	-0.151359	0.00117651	-0.049862	-0.0510385	0.000739361	0.0322896	0.000372866	0.000395489	2.73996e-05	0.173706	0.828336	0.84271	0.320734	0.116193	0.120388	0.0207957	0.985305	0.43633	0.425644	0.0303095	0.214712	0.00276249	0.00202101	0.000232608	0.99581	0.912436	0.897733	0.477316	0.23277	0.215149	0.0552907	0.99219	0.816606	0.763788	n.s.	n.s.
sp|O00408|PDE2A_HUMAN	PDE2A	cGMP-dependent 3',5'-cyclic phosphodiesterase OS=Homo sapiens OX=9606 GN=PDE2A PE=1 SV=1	0.308447	0.323464	0.769879	0.445355	0.631009	0.0150171	0.461432	0.136908	0.322562	0.446415	0.121891	0.307545	-0.324524	-0.13887	0.185654	0.000163509	8.50043e-05	3.91213e-14	2.87982e-07	3.07741e-11	0.844516	1.31592e-07	0.0779183	8.8443e-05	2.73527e-07	0.115463	0.000169986	8.11271e-05	0.073867	0.0181164	0.0109969	0.00619917	7.27177e-12	5.00906e-06	1.95775e-09	0.996264	4.91766e-06	0.154484	0.000774868	7.13941e-06	0.208191	0.00109946	0.00481434	0.587846	0.205353	n.s.	n.s.
sp|O00410-3|IPO5_HUMAN	IPO5	Isoform 3 of Importin-5 OS=Homo sapiens OX=9606 GN=IPO5	0.0165149	0.177454	0.133847	0.0505653	-0.039254	0.160939	0.117332	0.0340504	-0.0557688	-0.0436066	-0.126888	-0.216708	-0.0832816	-0.173101	-0.0898193	0.823437	0.0242913	0.0813358	0.496668	0.596902	0.0390221	0.123413	0.646133	0.453985	0.557178	0.0972558	0.00740492	0.267406	0.027571	0.232764	0.960548	0.184024	0.181109	0.606727	0.705398	0.99581	0.282221	0.752558	0.609271	0.69478	0.181079	0.0241148	0.491828	0.526263	0.612042	n.s.	n.s.
sp|O00411|RPOM_HUMAN	POLRMT	DNA-directed RNA polymerase, mitochondrial OS=Homo sapiens OX=9606 GN=POLRMT PE=1 SV=2	-0.0333961	0.162011	0.0217447	0.0145118	-0.0214028	0.195407	0.0551409	0.0479079	0.0119933	-0.140266	-0.147499	-0.183414	-0.00723292	-0.0431476	-0.0359147	0.780354	0.185091	0.855843	0.903479	0.858084	0.11328	0.645747	0.689427	0.920164	0.248743	0.225949	0.135792	0.951798	0.718806	0.764296	0.950933	0.487746	0.915754	0.93536	0.906593	0.99581	0.801589	0.786784	0.951568	0.40394	0.350685	0.239954	0.976501	0.925016	0.927146	n.s.	n.s.
sp|O00418|EF2K_HUMAN	EEF2K	Eukaryotic elongation factor 2 kinase OS=Homo sapiens OX=9606 GN=EEF2K PE=1 SV=2	-0.076496	-0.234667	-0.0620342	-0.212497	-0.165246	-0.158171	0.0144618	-0.136001	-0.0887501	0.172633	0.02217	0.069421	-0.150463	-0.103212	0.047251	0.667819	0.196115	0.727631	0.240085	0.357799	0.378347	0.935198	0.447661	0.618834	0.337164	0.900817	0.696828	0.401604	0.56329	0.790666	0.920332	0.50057	0.832896	0.350008	0.481601	0.99581	0.966863	0.577883	0.741866	0.499069	0.939258	0.792496	0.609251	0.866734	0.934929	n.s.	n.s.
sp|O00422-2|SAP18_HUMAN	SAP18	Isoform 2 of Histone deacetylase complex subunit SAP18 OS=Homo sapiens OX=9606 GN=SAP18	0.00117486	-0.112375	0.171865	0.120346	0.18246	-0.11355	0.17069	0.119171	0.181285	0.28424	0.232721	0.294835	-0.0515192	0.0105944	0.0621135	0.991842	0.3336	0.145047	0.301242	0.123023	0.328685	0.147678	0.305866	0.125319	0.0206466	0.0531229	0.0168555	0.654675	0.926545	0.59012	0.998649	0.637199	0.275398	0.418023	0.213799	0.99581	0.31822	0.440391	0.242619	0.0651012	0.111767	0.0464677	0.800157	0.985644	0.856388	n.s.	n.s.
sp|O00423-3|EMAL1_HUMAN	EML1	Isoform 3 of Echinoderm microtubule-associated protein-like 1 OS=Homo sapiens OX=9606 GN=EML1	0.151438	0.0400326	0.262934	-0.532507	0.31847	-0.111406	0.111495	-0.683946	0.167031	0.222901	-0.57254	0.278437	-0.795441	0.0555357	0.850977	0.439579	0.837021	0.185811	0.0114773	0.112435	0.568352	0.568044	0.00186269	0.39468	0.259215	0.00717219	0.162239	0.000468484	0.775467	0.000234948	0.812091	0.938357	0.328384	0.031607	0.199756	0.99581	0.74423	0.00757567	0.552972	0.416588	0.0219592	0.274663	0.0145422	0.945	0.0163464	n.s.	n.s.
sp|O00425|IF2B3_HUMAN	IGF2BP3	Insulin-like growth factor 2 mRNA-binding protein 3 OS=Homo sapiens OX=9606 GN=IGF2BP3 PE=1 SV=2	-0.00698249	-0.0996976	-0.196883	-0.185869	-0.169994	-0.0927151	-0.1899	-0.178886	-0.163011	-0.0971854	-0.0861712	-0.070296	0.0110142	0.0268894	0.0158752	0.920314	0.155525	0.00577371	0.00900416	0.0165663	0.186227	0.00766781	0.011827	0.0214079	0.166088	0.218941	0.315236	0.874619	0.700167	0.820098	0.989674	0.453903	0.0243034	0.0260651	0.0435413	0.99581	0.0381751	0.0348485	0.0636086	0.300686	0.341647	0.449468	0.938665	0.917811	0.948685	n.s.	n.s.
sp|O00429-8|DNM1L_HUMAN	DNM1L	Isoform 8 of Dynamin-1-like protein OS=Homo sapiens OX=9606 GN=DNM1L	-0.0417143	0.0476193	-0.0451254	-0.235176	-0.245587	0.0893336	-0.0034111	-0.193462	-0.203872	-0.0927447	-0.282796	-0.293206	-0.190051	-0.200461	-0.0104102	0.587287	0.535958	0.557339	0.00533541	0.00388036	0.25101	0.964472	0.0183966	0.0136005	0.233936	0.00121959	0.000879145	0.0202867	0.0150241	0.891892	0.883891	0.779845	0.703854	0.0168732	0.013391	0.99581	0.982651	0.0493811	0.0448705	0.386371	0.00501846	0.00425082	0.118414	0.471273	0.968015	n.s.	n.s.
sp|O00429|DNM1L_HUMAN	DNM1L	Dynamin-1-like protein OS=Homo sapiens OX=9606 GN=DNM1L PE=1 SV=2	-0.156444	0.102381	0.00785734	-0.670128	-0.431673	0.258825	0.164301	-0.513684	-0.275229	-0.0945239	-0.77251	-0.534055	-0.677986	-0.439531	0.238455	0.40434	0.583443	0.966309	0.0015153	0.0287484	0.173775	0.381561	0.0108761	0.149226	0.61247	0.000401918	0.00847393	0.00136927	0.0262607	0.208647	0.788743	0.807588	0.980997	0.00605022	0.0679477	0.99581	0.580394	0.0324768	0.275368	0.736718	0.0019667	0.0267333	0.0269097	0.526263	0.587341	n.s.	n.s.
sp|O00442-2|RTCA_HUMAN	RTCA	Isoform 2 of RNA 3'-terminal phosphate cyclase OS=Homo sapiens OX=9606 GN=RTCA	0.0999315	0.175689	0.0255086	-0.197866	0.0172757	0.0757571	-0.0744228	-0.297797	-0.0826558	-0.15018	-0.373555	-0.158413	-0.223375	-0.00823295	0.215142	0.182297	0.0210755	0.731556	0.00983566	0.816226	0.31031	0.318829	0.000175718	0.268737	0.0472071	5.20104e-06	0.0366998	0.00383659	0.911794	0.00523654	0.580759	0.172632	0.834705	0.0280166	0.876151	0.99581	0.519428	0.00107872	0.419529	0.119188	5.1441e-05	0.0864853	0.0471052	0.980339	0.104266	n.s.	n.s.
sp|O00443|P3C2A_HUMAN	PIK3C2A	Phosphatidylinositol 4-phosphate 3-kinase C2 domain-containing subunit alpha OS=Homo sapiens OX=9606 GN=PIK3C2A PE=1 SV=2	0.0388392	0.0702351	0.0593253	0.156535	0.0413919	0.0313959	0.0204861	0.117696	0.00255272	-0.0109098	0.0863002	-0.0288432	0.09721	-0.0179334	-0.115143	0.582283	0.321042	0.401467	0.0290792	0.557794	0.656464	0.771547	0.0983902	0.97113	0.877091	0.223538	0.682775	0.170951	0.79935	0.105767	0.882243	0.625302	0.562129	0.0666225	0.670705	0.99581	0.879107	0.185604	0.983641	0.923784	0.347656	0.782716	0.385675	0.950179	0.438197	n.s.	n.s.
sp|O00458|IFRD1_HUMAN	IFRD1	Interferon-related developmental regulator 1 OS=Homo sapiens OX=9606 GN=IFRD1 PE=1 SV=4	0.0913562	0.384073	0.663167	0.421268	0.24552	0.292717	0.571811	0.329912	0.154164	0.279094	0.0371953	-0.138553	-0.241899	-0.417647	-0.175748	0.422084	0.00244723	6.77084e-06	0.00111215	0.0391119	0.0158868	4.49116e-05	0.0075351	0.181582	0.0207266	0.74215	0.227998	0.0418042	0.00120136	0.130169	0.800399	0.0484087	9.75808e-05	0.00467814	0.0871344	0.99581	0.000631103	0.0240432	0.317441	0.0652855	0.829437	0.353092	0.175115	0.250794	0.481954	n.s.	n.s.
sp|O00459|P85B_HUMAN	PIK3R2	Phosphatidylinositol 3-kinase regulatory subunit beta OS=Homo sapiens OX=9606 GN=PIK3R2 PE=1 SV=2	-0.378548	-0.000679592	-0.222034	0.00060251	0.173878	0.377868	0.156514	0.37915	0.552425	-0.221355	0.0012821	0.174557	0.222637	0.395912	0.173275	0.0277417	0.996652	0.179921	0.997032	0.289627	0.027992	0.33926	0.0275215	0.00239524	0.181201	0.993684	0.287797	0.178793	0.0220087	0.291257	0.248889	0.997771	0.321542	0.998186	0.40983	0.99581	0.540779	0.0681063	0.0111032	0.319636	0.99746	0.420647	0.395594	0.526263	0.674835	n.s.	n.s.
sp|O00461|GOLI4_HUMAN	GOLIM4	Golgi integral membrane protein 4 OS=Homo sapiens OX=9606 GN=GOLIM4 PE=1 SV=1	0.223603	0.242858	0.257811	0.414713	0.347823	0.0192548	0.0342075	0.19111	0.12422	0.0149527	0.171855	0.104965	0.156902	0.0900128	-0.0668896	0.0541319	0.037904	0.0285103	0.00109119	0.00458365	0.862227	0.758034	0.0958591	0.269839	0.892781	0.131847	0.349116	0.166999	0.42072	0.548212	0.351195	0.232358	0.0822167	0.00461242	0.0152941	0.996359	0.873107	0.182063	0.420478	0.934618	0.230929	0.484315	0.381164	0.810423	0.836342	n.s.	n.s.
sp|O00462|MANBA_HUMAN	MANBA	Beta-mannosidase OS=Homo sapiens OX=9606 GN=MANBA PE=1 SV=3	0.127837	0.0539401	0.801371	0.893933	0.837112	-0.0738971	0.673533	0.766096	0.709275	0.74743	0.839993	0.783172	0.0925628	0.0357418	-0.056821	0.300212	0.658601	1.38111e-06	2.68666e-07	7.27177e-07	0.545797	1.49897e-05	2.63049e-06	7.59392e-06	3.71534e-06	6.90883e-07	1.92304e-06	0.450392	0.769396	0.6417	0.713813	0.850003	2.76003e-05	4.74122e-06	1.13262e-05	0.99581	0.000259279	3.33104e-05	9.97258e-05	6.51962e-05	9.43999e-06	2.72649e-05	0.652539	0.94309	0.883952	n.s.	n.s.
sp|O00463-2|TRAF5_HUMAN	TRAF5	Isoform 2 of TNF receptor-associated factor 5 OS=Homo sapiens OX=9606 GN=TRAF5	-0.24578	-0.163201	-0.576324	-0.466944	-0.678621	0.0825789	-0.330543	-0.221163	-0.432841	-0.413122	-0.303742	-0.51542	0.10938	-0.102297	-0.211677	0.0760137	0.22888	0.00026502	0.00191683	4.19996e-05	0.537331	0.0203385	0.107875	0.00352031	0.00498291	0.031376	0.000799797	0.415508	0.445893	0.122885	0.411151	0.536149	0.00206722	0.00736204	0.00033016	0.99581	0.0783267	0.199745	0.0151149	0.0224621	0.0729335	0.00391429	0.620894	0.819749	0.468699	n.s.	n.s.
sp|O00468|AGRIN_HUMAN	AGRN	Agrin OS=Homo sapiens OX=9606 GN=AGRN PE=1 SV=6	-0.104051	-0.186384	-0.083375	0.0732648	0.134975	-0.0823329	0.0206756	0.177315	0.239026	0.103009	0.259648	0.321359	0.15664	0.21835	0.0617105	0.206628	0.0296042	0.308252	0.369242	0.105739	0.314188	0.798189	0.0375153	0.00693007	0.211039	0.00382041	0.000614229	0.0631896	0.0124261	0.448193	0.618251	0.205167	0.470817	0.486615	0.190771	0.99581	0.895687	0.0870705	0.0261074	0.358176	0.0129118	0.00313801	0.220745	0.442515	0.775117	n.s.	n.s.
sp|O00469-2|PLOD2_HUMAN	PLOD2	Isoform 2 of Procollagen-lysine,2-oxoglutarate 5-dioxygenase 2 OS=Homo sapiens OX=9606 GN=PLOD2	0.168869	0.0673419	0.0880784	0.0606768	0.0747751	-0.101528	-0.080791	-0.108193	-0.0940943	0.0207365	-0.00666502	0.00743319	-0.0274015	-0.0133033	0.0140982	0.0105506	0.275461	0.15786	0.324489	0.227442	0.106184	0.19349	0.086419	0.132634	0.733662	0.912804	0.902805	0.653322	0.827062	0.81692	0.149213	0.581368	0.292747	0.441571	0.341361	0.99581	0.380692	0.167551	0.253142	0.822947	0.945822	0.942899	0.79983	0.95606	0.948009	n.s.	n.s.
sp|O00470-2|MEIS1_HUMAN	MEIS1	Isoform 2 of Homeobox protein Meis1 OS=Homo sapiens OX=9606 GN=MEIS1	-0.151977	-0.232837	-0.0413658	0.0811065	-0.0936914	-0.08086	0.110612	0.233084	0.058286	0.191472	0.313944	0.139146	0.122472	-0.0523255	-0.174798	0.130719	0.0252399	0.672931	0.410707	0.343271	0.412108	0.265205	0.0251031	0.552824	0.0607892	0.00384657	0.164611	0.218867	0.59384	0.0848085	0.514294	0.187918	0.789849	0.526427	0.46682	0.99581	0.463764	0.0635685	0.691486	0.144491	0.0129857	0.277747	0.440572	0.882235	0.401679	n.s.	n.s.
sp|O00471|EXOC5_HUMAN	EXOC5	Exocyst complex component 5 OS=Homo sapiens OX=9606 GN=EXOC5 PE=1 SV=1	-0.0796548	0.00786237	-0.0138344	-0.00609731	-0.0761846	0.0875172	0.0658204	0.0735575	0.00347024	-0.0216968	-0.0139597	-0.084047	0.00773712	-0.0623502	-0.0700873	0.138458	0.883137	0.795929	0.90924	0.156297	0.103937	0.220103	0.170939	0.948268	0.685107	0.794123	0.118208	0.884985	0.245225	0.191849	0.520549	0.950717	0.879153	0.939346	0.256664	0.99581	0.413821	0.28457	0.96826	0.790478	0.867032	0.216752	0.944309	0.731846	0.566098	n.s.	n.s.
sp|O00472|ELL2_HUMAN	ELL2	RNA polymerase II elongation factor ELL2 OS=Homo sapiens OX=9606 GN=ELL2 PE=1 SV=2	-0.486354	-0.842276	-0.78024	-0.668651	-0.902656	-0.355922	-0.293886	-0.182296	-0.416302	0.0620363	0.173626	-0.0603801	0.111589	-0.122416	-0.234006	5.63492e-05	2.09473e-08	7.31355e-08	7.95799e-07	6.52801e-09	0.00139608	0.00625337	0.0733845	0.000315056	0.528182	0.0870469	0.53915	0.26156	0.219484	0.0247162	0.0056847	6.3397e-06	2.35473e-06	1.16072e-05	2.0688e-07	0.588149	0.0327774	0.147525	0.00218232	0.671162	0.165557	0.664092	0.485652	0.718971	0.23688	n.s.	down
sp|O00479|HMGN4_HUMAN	HMGN4	High mobility group nucleosome-binding domain-containing protein 4 OS=Homo sapiens OX=9606 GN=HMGN4 PE=1 SV=3	0.202433	0.224865	0.0314296	0.831814	0.339728	0.0224321	-0.171003	0.62938	0.137295	-0.193436	0.606948	0.114863	0.800384	0.308298	-0.492086	0.328071	0.278592	0.877937	0.000495851	0.107704	0.9127	0.407165	0.00526854	0.504473	0.349546	0.0067962	0.575945	0.000718712	0.142198	0.0239584	0.738934	0.585079	0.930186	0.00242243	0.193508	0.998289	0.606241	0.0179059	0.65314	0.511394	0.0209885	0.695823	0.0187516	0.670802	0.234832	n.s.	n.s.
sp|O00483|NDUA4_HUMAN	NDUFA4	Cytochrome c oxidase subunit NDUFA4 OS=Homo sapiens OX=9606 GN=NDUFA4 PE=1 SV=1	0.149717	0.119057	0.341882	0.386219	0.256419	-0.0306601	0.192166	0.236502	0.106703	0.222826	0.267162	0.137363	0.0443368	-0.0854629	-0.1298	0.295433	0.403122	0.0231395	0.0115361	0.0803021	0.828188	0.182942	0.104863	0.452924	0.125216	0.0692595	0.33608	0.753794	0.546762	0.362791	0.71151	0.693013	0.0704773	0.0317306	0.152612	0.996264	0.366511	0.195123	0.608388	0.245963	0.13845	0.4724	0.86376	0.859199	0.728592	n.s.	n.s.
sp|O00487|PSDE_HUMAN	PSMD14	26S proteasome non-ATPase regulatory subunit 14 OS=Homo sapiens OX=9606 GN=PSMD14 PE=1 SV=1	0.0487766	0.0614753	0.140955	-0.189846	-0.116933	0.0126987	0.092178	-0.238623	-0.16571	0.0794793	-0.251322	-0.178408	-0.330801	-0.257888	0.0729132	0.682658	0.606788	0.244265	0.121566	0.331612	0.915074	0.442108	0.0554403	0.173654	0.506713	0.044627	0.144356	0.010466	0.0398184	0.542109	0.926525	0.82266	0.397723	0.20389	0.455159	0.998289	0.638179	0.118162	0.306681	0.65478	0.0966811	0.251564	0.0834792	0.547664	0.833963	n.s.	n.s.
sp|O00488|ZN593_HUMAN	ZNF593	Zinc finger protein 593 OS=Homo sapiens OX=9606 GN=ZNF593 PE=1 SV=2	-0.0408212	0.205616	-0.14941	0.18418	-0.0148303	0.246437	-0.108588	0.225001	0.0259908	-0.355026	-0.0214365	-0.220447	0.333589	0.134579	-0.19901	0.73656	0.095994	0.222451	0.13455	0.902663	0.0477433	0.373017	0.0695089	0.830321	0.00545568	0.859699	0.0750958	0.00864179	0.270909	0.106755	0.944894	0.359117	0.372968	0.220773	0.935745	0.99581	0.572288	0.141092	0.893647	0.0241261	0.910544	0.152144	0.0743022	0.739743	0.440497	n.s.	n.s.
sp|O00499-2|BIN1_HUMAN	BIN1	Isoform IIB of Myc box-dependent-interacting protein 1 OS=Homo sapiens OX=9606 GN=BIN1	-0.041663	-0.00907012	-0.788134	-0.906784	-0.927831	0.0325929	-0.746471	-0.865121	-0.886168	-0.779063	-0.897714	-0.91876	-0.118651	-0.139697	-0.0210464	0.649951	0.92111	2.09177e-08	1.91112e-09	1.27748e-09	0.722308	5.10353e-08	4.32266e-09	2.8531e-09	2.53407e-08	2.27784e-09	1.51848e-09	0.203966	0.1376	0.818337	0.911673	0.966287	7.7204e-07	7.14075e-08	5.18965e-08	0.99581	2.04614e-06	1.36276e-07	1.24264e-07	1.02961e-06	7.03457e-08	5.81828e-08	0.424494	0.669639	0.948563	n.s.	n.s.
sp|O00505|IMA4_HUMAN	KPNA3	Importin subunit alpha-4 OS=Homo sapiens OX=9606 GN=KPNA3 PE=1 SV=2	-0.118491	-0.08548	-0.137308	-0.262227	-0.206914	0.0330109	-0.0188166	-0.143736	-0.0884235	-0.0518275	-0.176747	-0.121434	-0.124919	-0.0696069	0.0553125	0.300432	0.452245	0.232195	0.0286684	0.0778581	0.770295	0.867721	0.2118	0.437046	0.647144	0.128225	0.288895	0.275655	0.53954	0.625309	0.713907	0.728235	0.3838	0.0660311	0.149327	0.99581	0.933352	0.335784	0.59298	0.76222	0.226149	0.421642	0.499562	0.856963	0.875782	n.s.	n.s.
sp|O00541|PESC_HUMAN	PES1	Pescadillo homolog OS=Homo sapiens OX=9606 GN=PES1 PE=1 SV=1	0.0409037	0.159389	-0.0589307	-0.141883	-0.0104735	0.118486	-0.0998343	-0.182786	-0.0513772	-0.21832	-0.301272	-0.169863	-0.0829521	0.0484571	0.131409	0.642865	0.0809962	0.505288	0.117621	0.905258	0.187393	0.263773	0.0477773	0.560868	0.0203015	0.00231962	0.0642012	0.350888	0.583179	0.145592	0.907427	0.328379	0.66136	0.198595	0.937152	0.99581	0.461927	0.105277	0.698078	0.0643865	0.00855615	0.134722	0.566578	0.876154	0.504282	n.s.	n.s.
sp|O00560-2|SDCB1_HUMAN	SDCBP	Isoform 2 of Syntenin-1 OS=Homo sapiens OX=9606 GN=SDCBP	0.0131575	-0.0575836	0.792769	0.781568	0.776048	-0.070741	0.779611	0.76841	0.76289	0.850352	0.839151	0.833631	-0.011201	-0.0167207	-0.00551974	0.894435	0.561714	1.55164e-12	2.75055e-12	3.64456e-12	0.476091	3.03925e-12	5.37566e-12	7.11475e-12	7.97396e-14	1.42457e-13	1.89527e-13	0.910059	0.866091	0.955605	0.980725	0.794586	1.99831e-10	2.52259e-10	2.9414e-10	0.99581	4.84201e-10	4.28143e-10	6.42876e-10	1.78794e-11	1.72459e-11	2.89661e-11	0.95685	0.966866	0.98995	n.s.	n.s.
sp|O00562|PITM1_HUMAN	PITPNM1	Membrane-associated phosphatidylinositol transfer protein 1 OS=Homo sapiens OX=9606 GN=PITPNM1 PE=1 SV=4	-0.206745	-0.332196	0.0813528	0.31143	0.128587	-0.12545	0.288098	0.518175	0.335333	0.413549	0.643626	0.460783	0.230077	0.0472343	-0.182843	0.154386	0.0249332	0.570811	0.0348166	0.371785	0.383443	0.0499404	0.000804166	0.0236828	0.00606584	5.81251e-05	0.00249635	0.114117	0.74171	0.206512	0.546723	0.187014	0.715825	0.0768244	0.496014	0.99581	0.149356	0.00382615	0.0688313	0.0261371	0.00038578	0.0100485	0.310042	0.933303	0.585762	n.s.	n.s.
sp|O00566|MPP10_HUMAN	MPHOSPH10	U3 small nucleolar ribonucleoprotein protein MPP10 OS=Homo sapiens OX=9606 GN=MPHOSPH10 PE=1 SV=2	0.0405763	0.00396669	-0.0341525	-0.174764	-0.0457514	-0.0366097	-0.0747288	-0.215341	-0.0863278	-0.0381192	-0.178731	-0.0497181	-0.140612	-0.0115989	0.129013	0.603414	0.959365	0.661625	0.0337573	0.55839	0.639071	0.342421	0.0107622	0.274475	0.62539	0.0303048	0.525103	0.0818489	0.881593	0.108386	0.889073	0.982103	0.781275	0.0750396	0.671133	0.99581	0.544385	0.0321735	0.425491	0.746178	0.0709064	0.65023	0.25966	0.97228	0.443257	n.s.	n.s.
sp|O00567|NOP56_HUMAN	NOP56	Nucleolar protein 56 OS=Homo sapiens OX=9606 GN=NOP56 PE=1 SV=4	0.0635364	0.138047	0.0597079	0.412667	0.274796	0.0745111	-0.0038285	0.34913	0.211259	-0.0783396	0.274619	0.136748	0.352959	0.215088	-0.137871	0.580035	0.235568	0.602912	0.00149768	0.0241257	0.516977	0.973303	0.00557837	0.075685	0.495907	0.0242064	0.239857	0.00515979	0.0709067	0.236147	0.882243	0.543547	0.7407	0.00599604	0.0587865	0.99581	0.986832	0.0188426	0.166074	0.645917	0.058964	0.366969	0.0562742	0.586736	0.617241	n.s.	n.s.
sp|O00571|DDX3X_HUMAN	DDX3X	ATP-dependent RNA helicase DDX3X OS=Homo sapiens OX=9606 GN=DDX3X PE=1 SV=3	-0.0629806	-0.0276402	-0.190009	-0.240803	-0.239499	0.0353404	-0.127028	-0.177822	-0.176519	-0.162369	-0.213163	-0.211859	-0.0507941	-0.0494903	0.00130383	0.27294	0.626361	0.0027251	0.000314867	0.000332895	0.534366	0.033823	0.00452815	0.00477902	0.0085266	0.001024	0.00108238	0.374182	0.386341	0.981625	0.689513	0.835139	0.0134764	0.0016827	0.00180719	0.99581	0.112756	0.0157885	0.0192914	0.0338714	0.00430136	0.00501013	0.586768	0.803596	0.993442	n.s.	n.s.
sp|O00584|RNT2_HUMAN	RNASET2	Ribonuclease T2 OS=Homo sapiens OX=9606 GN=RNASET2 PE=1 SV=2	0.0403164	0.108782	0.464011	0.471318	0.421623	0.0684657	0.423695	0.431002	0.381306	0.355229	0.362536	0.312841	0.00730685	-0.0423887	-0.0496955	0.770619	0.434409	0.0027077	0.0023878	0.00557309	0.62118	0.00538172	0.00475638	0.0109004	0.0166427	0.0147962	0.0323667	0.957815	0.75921	0.719445	0.950933	0.714726	0.0134232	0.00870161	0.0179436	0.99581	0.0294052	0.01643	0.0375805	0.0553597	0.0392287	0.0789158	0.978838	0.939174	0.914907	n.s.	n.s.
sp|O00592|PODXL_HUMAN	PODXL	Podocalyxin OS=Homo sapiens OX=9606 GN=PODXL PE=1 SV=2	0.192053	0.305965	0.398907	0.563757	0.498066	0.113912	0.206855	0.371705	0.306013	0.0929427	0.257793	0.192101	0.16485	0.0991587	-0.0656912	0.158791	0.0300169	0.00630685	0.000326747	0.00107695	0.395928	0.130504	0.0100882	0.0299934	0.487266	0.0632573	0.15869	0.223564	0.45898	0.622419	0.553029	0.206234	0.0260405	0.00172734	0.00477214	0.99581	0.293163	0.0303953	0.0827245	0.638403	0.128584	0.270242	0.445729	0.82472	0.875046	n.s.	n.s.
sp|O00622|CCN1_HUMAN	CCN1	CCN family member 1 OS=Homo sapiens OX=9606 GN=CCN1 PE=1 SV=1	-1.00104	-0.869279	-2.04384	-1.05901	-2.22911	0.131765	-1.04279	-0.0579648	-1.22807	-1.17456	-0.189729	-1.35983	0.98483	-0.185274	-1.1701	2.07071e-07	1.71584e-06	6.53835e-13	8.51743e-08	1.2089e-13	0.33142	1.08918e-07	0.666292	7.37198e-09	1.56343e-08	0.166976	1.26067e-09	2.66703e-07	0.176712	1.66597e-08	6.59684e-05	0.000305469	9.35332e-11	1.85453e-06	1.4072e-11	0.99581	4.12118e-06	0.769669	2.72134e-07	6.77192e-07	0.27683	5.0211e-08	9.38587e-05	0.694562	1.44059e-05	down	down
sp|O00625|PIR_HUMAN	PIR	Pirin OS=Homo sapiens OX=9606 GN=PIR PE=1 SV=1	0.12789	0.0410502	0.459999	-0.125448	0.22023	-0.0868401	0.332109	-0.253338	0.09234	0.418949	-0.166498	0.17918	-0.585446	-0.239769	0.345678	0.382299	0.777346	0.00421432	0.391291	0.139311	0.551039	0.0306821	0.091654	0.526337	0.00813392	0.258368	0.224963	0.000531976	0.10917	0.0251123	0.7748	0.914729	0.0189378	0.507872	0.234824	0.99581	0.105592	0.175786	0.671431	0.0325895	0.3872	0.34975	0.015481	0.650505	0.237508	n.s.	n.s.
sp|O00629|IMA3_HUMAN	KPNA4	Importin subunit alpha-3 OS=Homo sapiens OX=9606 GN=KPNA4 PE=1 SV=1	0.0259479	0.0159964	-0.123614	-0.248749	-0.162407	-0.00995148	-0.149562	-0.274697	-0.188355	-0.139611	-0.264746	-0.178404	-0.125135	-0.038793	0.0863418	0.781195	0.863961	0.194476	0.0135089	0.0928241	0.915097	0.119812	0.00717526	0.0539001	0.145008	0.0091652	0.0666731	0.189264	0.6783	0.359824	0.950933	0.945561	0.33942	0.0360612	0.17251	0.998289	0.277272	0.0230898	0.12913	0.274061	0.0267746	0.138851	0.407836	0.911798	0.725365	n.s.	n.s.
sp|O00635|TRI38_HUMAN	TRIM38	E3 ubiquitin-protein ligase TRIM38 OS=Homo sapiens OX=9606 GN=TRIM38 PE=1 SV=1	-0.00699706	-0.160447	0.268253	0.532317	0.504222	-0.15345	0.27525	0.539314	0.511219	0.428699	0.692764	0.664669	0.264064	0.23597	-0.0280947	0.959133	0.247694	0.0600228	0.000743265	0.00122022	0.268267	0.0541602	0.000656763	0.00107871	0.00454586	4.39767e-05	7.18247e-05	0.0637961	0.0949543	0.837069	0.995621	0.553008	0.144231	0.0033675	0.00529082	0.99581	0.158602	0.00326386	0.00592068	0.0209761	0.000304566	0.000538819	0.221802	0.627569	0.95466	n.s.	n.s.
sp|O00743-3|PPP6_HUMAN	PPP6C	Isoform 3 of Serine/threonine-protein phosphatase 6 catalytic subunit OS=Homo sapiens OX=9606 GN=PPP6C	0.0362637	0.048429	-0.0821881	-0.225678	-0.313311	0.0121653	-0.118452	-0.261942	-0.349575	-0.130617	-0.274107	-0.36174	-0.14349	-0.231123	-0.0876332	0.769174	0.695369	0.50782	0.0784537	0.0179261	0.921506	0.342594	0.0436194	0.00926697	0.296443	0.0355348	0.00739213	0.252657	0.0720117	0.480438	0.950933	0.871484	0.663465	0.144253	0.0464499	0.998289	0.544517	0.0978971	0.0330013	0.457226	0.0805834	0.0240991	0.475391	0.586736	0.794952	n.s.	n.s.
sp|O00748-4|EST2_HUMAN	CES2	Isoform 3 of Cocaine esterase OS=Homo sapiens OX=9606 GN=CES2	-0.0130886	-0.157851	0.271065	-0.120358	0.40262	-0.144762	0.284153	-0.107269	0.415708	0.428916	0.0374932	0.560471	-0.391422	0.131555	0.522978	0.951446	0.465609	0.215835	0.576954	0.071886	0.502968	0.195279	0.618793	0.0637708	0.056415	0.861574	0.0153673	0.0795351	0.542331	0.022557	0.995192	0.738116	0.364827	0.680628	0.140889	0.99581	0.383139	0.730412	0.145962	0.136615	0.911573	0.0431912	0.254723	0.857924	0.228586	n.s.	n.s.
sp|O00754|MA2B1_HUMAN	MAN2B1	Lysosomal alpha-mannosidase OS=Homo sapiens OX=9606 GN=MAN2B1 PE=1 SV=3	0.094689	-0.232604	0.919743	0.891894	0.998988	-0.327293	0.825054	0.797205	0.904299	1.15235	1.1245	1.23159	-0.0278494	0.0792446	0.107094	0.305336	0.0174368	1.38609e-09	2.37446e-09	3.179e-10	0.00156528	9.05514e-09	1.61385e-08	1.86568e-09	2.30826e-11	3.64054e-11	6.60922e-12	0.760339	0.389171	0.247963	0.718863	0.154531	7.76852e-08	8.81754e-08	1.56402e-08	0.588149	4.68545e-07	4.4403e-07	8.62199e-08	2.63664e-09	2.00329e-09	5.55725e-10	0.86722	0.804044	0.631973	n.s.	n.s.
sp|O00764|PDXK_HUMAN	PDXK	Pyridoxal kinase OS=Homo sapiens OX=9606 GN=PDXK PE=1 SV=1	-0.0727813	0.0407611	0.0429072	-0.136348	-0.139976	0.113542	0.115688	-0.0635662	-0.0671949	0.00214601	-0.177109	-0.180737	-0.179255	-0.182883	-0.00362877	0.513169	0.713223	0.698895	0.226443	0.214753	0.311206	0.302376	0.567445	0.545723	0.984537	0.120455	0.113459	0.116275	0.109485	0.973856	0.855656	0.881588	0.810113	0.333979	0.326854	0.99581	0.503322	0.685714	0.685817	0.988148	0.215205	0.210376	0.313502	0.650896	0.993385	n.s.	n.s.
sp|O00767|ACOD_HUMAN	SCD	Acyl-CoA desaturase OS=Homo sapiens OX=9606 GN=SCD PE=1 SV=2	-0.663733	-0.644196	0.965359	1.98868	1.50645	0.0195365	1.62909	2.65242	2.17018	1.60956	2.63288	2.15064	1.02332	0.541088	-0.482236	0.00173719	0.00222882	3.61042e-05	5.51937e-10	6.29258e-08	0.916898	1.74129e-08	2.65561e-12	1.13662e-10	2.12855e-08	3.05802e-12	1.34096e-10	1.74134e-05	0.0081064	0.016487	0.0522676	0.0460922	0.000400254	2.5699e-08	1.4107e-06	0.998289	7.86698e-07	2.39916e-10	7.46828e-09	8.76616e-07	2.25734e-10	7.24835e-09	0.00164785	0.408968	0.193754	n.s.	down
sp|O14495|PLPP3_HUMAN	PLPP3	Phospholipid phosphatase 3 OS=Homo sapiens OX=9606 GN=PLPP3 PE=1 SV=1	0.0738875	-0.0652289	0.195043	0.477081	0.304205	-0.139116	0.121156	0.403193	0.230318	0.260272	0.54231	0.369434	0.282038	0.109162	-0.172876	0.706222	0.739217	0.32463	0.0223178	0.130644	0.479807	0.537707	0.0494737	0.246927	0.192677	0.0106338	0.0698405	0.159506	0.578377	0.381451	0.933393	0.894395	0.488803	0.0540205	0.223829	0.99581	0.721311	0.108305	0.393714	0.33404	0.0301661	0.143863	0.371628	0.873409	0.740039	n.s.	n.s.
sp|O14497|ARI1A_HUMAN	ARID1A	AT-rich interactive domain-containing protein 1A OS=Homo sapiens OX=9606 GN=ARID1A PE=1 SV=3	-0.158269	-0.186923	-0.265009	-0.365697	-0.274975	-0.0286539	-0.10674	-0.207428	-0.116706	-0.0780862	-0.178774	-0.0880522	-0.100688	-0.00996606	0.0907218	0.0897642	0.0479202	0.00717389	0.00050099	0.00555057	0.750592	0.243627	0.0297925	0.20379	0.390069	0.0575493	0.333612	0.270537	0.911875	0.319498	0.442374	0.254092	0.0287383	0.00244556	0.0179092	0.99581	0.4408	0.0727152	0.344621	0.550332	0.119351	0.469586	0.494832	0.980339	0.694031	n.s.	n.s.
sp|O14519|CDKA1_HUMAN	CDK2AP1	Cyclin-dependent kinase 2-associated protein 1 OS=Homo sapiens OX=9606 GN=CDK2AP1 PE=1 SV=1	-0.123918	-0.284608	0.0470668	-0.0142635	-0.0569276	-0.16069	0.170985	0.109655	0.0669907	0.331675	0.270344	0.22768	-0.0613303	-0.103994	-0.0426641	0.647754	0.299155	0.861934	0.957954	0.833424	0.554224	0.529359	0.685832	0.804569	0.228429	0.323417	0.404016	0.820767	0.701191	0.874729	0.910503	0.605006	0.91967	0.972276	0.890977	0.99581	0.715025	0.783863	0.877196	0.380024	0.461056	0.535914	0.905953	0.918237	0.965066	n.s.	n.s.
sp|O14524|NEMP1_HUMAN	NEMP1	Nuclear envelope integral membrane protein 1 OS=Homo sapiens OX=9606 GN=NEMP1 PE=1 SV=2	-0.143149	0.0493284	0.0685012	0.878389	0.472026	0.192478	0.21165	1.02154	0.615175	0.0191728	0.829061	0.422698	0.809888	0.403525	-0.406363	0.657589	0.878349	0.831719	0.0117746	0.153052	0.551949	0.513428	0.00422619	0.066957	0.952549	0.0165847	0.198558	0.0189129	0.218887	0.21578	0.915452	0.950309	0.901414	0.0322198	0.252501	0.99581	0.701682	0.0149248	0.151695	0.970667	0.0433078	0.319445	0.114939	0.718971	0.591807	n.s.	n.s.
sp|O14530|TXND9_HUMAN	TXNDC9	Thioredoxin domain-containing protein 9 OS=Homo sapiens OX=9606 GN=TXNDC9 PE=1 SV=2	-0.0757166	-0.0326689	-0.290792	-0.441132	-0.412295	0.0430477	-0.215075	-0.365416	-0.336578	-0.258123	-0.408463	-0.379626	-0.150341	-0.121503	0.0288373	0.444632	0.740099	0.00695682	0.000180009	0.000365504	0.662343	0.038128	0.00115515	0.00233091	0.0147977	0.000401607	0.00081558	0.136846	0.224999	0.769597	0.816237	0.89489	0.0280544	0.00107033	0.00195441	0.99581	0.123255	0.00513751	0.0108878	0.0511916	0.0019667	0.00397546	0.341296	0.722239	0.927786	n.s.	n.s.
sp|O14545|TRAD1_HUMAN	TRAFD1	TRAF-type zinc finger domain-containing protein 1 OS=Homo sapiens OX=9606 GN=TRAFD1 PE=1 SV=1	-0.095763	-0.204398	-0.313946	-0.40689	-0.389247	-0.108635	-0.218183	-0.311127	-0.293484	-0.109548	-0.202492	-0.184849	-0.0929435	-0.075301	0.0176426	0.382792	0.0671448	0.0062583	0.000585993	0.000936225	0.322833	0.0513785	0.00669509	0.0101417	0.318837	0.0696228	0.0964727	0.396819	0.491703	0.871635	0.7748	0.301095	0.0259107	0.00278854	0.00425448	0.99581	0.152698	0.021882	0.035266	0.481717	0.13895	0.184381	0.606211	0.838527	0.965066	n.s.	n.s.
sp|O14548|COX7R_HUMAN	COX7A2L	Cytochrome c oxidase subunit 7A-related protein, mitochondrial OS=Homo sapiens OX=9606 GN=COX7A2L PE=1 SV=2	0.0950841	0.125223	0.32546	0.555559	0.570766	0.0301392	0.230376	0.460475	0.475682	0.200236	0.430335	0.445543	0.230099	0.245306	0.0152075	0.418712	0.289646	0.010191	9.23588e-05	6.75945e-05	0.796277	0.0587859	0.000660082	0.000481695	0.097035	0.00123044	0.000898987	0.0590651	0.0453548	0.896294	0.799011	0.59593	0.0376817	0.000615014	0.000492358	0.99581	0.168269	0.00327767	0.00309902	0.203552	0.00505626	0.00431257	0.213236	0.555089	0.969596	n.s.	n.s.
sp|O14556|G3PT_HUMAN	GAPDHS	Glyceraldehyde-3-phosphate dehydrogenase, testis-specific OS=Homo sapiens OX=9606 GN=GAPDHS PE=1 SV=2	-0.573967	-0.325585	-0.68194	-0.264839	-0.629725	0.248382	-0.107972	0.309129	-0.0557582	-0.356355	0.0607464	-0.30414	0.417101	0.0522142	-0.364887	5.24206e-06	0.00757734	1.07828e-07	0.0289322	7.37009e-07	0.0402251	0.368651	0.0111006	0.641998	0.00357724	0.612541	0.0124286	0.000710473	0.663283	0.00288111	0.000961521	0.0955982	3.26341e-06	0.0664113	1.14095e-05	0.99581	0.568487	0.0330344	0.760747	0.0175074	0.729561	0.0363843	0.0186168	0.907666	0.0782034	n.s.	n.s.
sp|O14562|UBFD1_HUMAN	UBFD1	Ubiquitin domain-containing protein UBFD1 OS=Homo sapiens OX=9606 GN=UBFD1 PE=1 SV=2	-0.0780246	-0.00961312	-0.0269428	-0.225406	-0.143566	0.0684115	0.0510819	-0.147381	-0.0655413	-0.0173297	-0.215792	-0.133953	-0.198463	-0.116623	0.0818396	0.429346	0.921849	0.783517	0.0299987	0.152992	0.487588	0.603305	0.142888	0.50583	0.85966	0.0369007	0.181049	0.0530964	0.241791	0.407485	0.806963	0.966856	0.870048	0.0682896	0.252501	0.99581	0.771601	0.248534	0.653975	0.913656	0.083188	0.298169	0.201122	0.730801	0.752671	n.s.	n.s.
sp|O14578-4|CTRO_HUMAN	CIT	Isoform 4 of Citron Rho-interacting kinase OS=Homo sapiens OX=9606 GN=CIT	-0.194907	-0.237287	0.13672	0.292458	0.278361	-0.04238	0.331627	0.487365	0.473268	0.374007	0.529745	0.515648	0.155738	0.141641	-0.0140972	8.96453e-05	2.57948e-06	0.00525458	1.40517e-08	5.626e-08	0.380109	2.52265e-10	6.63573e-18	3.39082e-17	2.61096e-12	4.84869e-20	2.4932e-19	0.00155267	0.00387502	0.770008	0.00753643	0.000446103	0.0226538	3.99319e-07	1.26595e-06	0.99581	2.31396e-08	1.60664e-15	1.0264e-14	4.27209e-10	1.46746e-17	7.94411e-17	0.0288292	0.344991	0.928089	n.s.	n.s.
sp|O14579|COPE_HUMAN	COPE	Coatomer subunit epsilon OS=Homo sapiens OX=9606 GN=COPE PE=1 SV=3	0.0532811	0.0483907	0.113645	-0.0878352	0.0120375	-0.00489034	0.0603643	-0.141116	-0.0412436	0.0652547	-0.136226	-0.0363532	-0.201481	-0.101608	0.0998727	0.613371	0.646282	0.282051	0.405294	0.909072	0.962992	0.567082	0.182187	0.695652	0.536145	0.197698	0.730218	0.0577461	0.335932	0.344219	0.892707	0.84473	0.442065	0.521663	0.939654	0.998397	0.743442	0.297967	0.800686	0.676946	0.315743	0.819718	0.210565	0.774781	0.716491	n.s.	n.s.
sp|O14593|RFXK_HUMAN	RFXANK	DNA-binding protein RFXANK OS=Homo sapiens OX=9606 GN=RFXANK PE=1 SV=2	0.193002	0.142949	0.387348	0.257313	0.270595	-0.0500528	0.194346	0.064311	0.0775928	0.244399	0.114364	0.127646	-0.130035	-0.116754	0.0132818	0.233244	0.3736	0.0224965	0.116661	0.0999844	0.753378	0.230114	0.686673	0.626794	0.135065	0.475053	0.426012	0.417535	0.46599	0.933482	0.646736	0.668185	0.0689309	0.197304	0.182731	0.99581	0.425151	0.78438	0.747854	0.260408	0.608441	0.55788	0.622182	0.827873	0.983112	n.s.	n.s.
sp|O14602|IF1AY_HUMAN	EIF1AY	Eukaryotic translation initiation factor 1A, Y-chromosomal OS=Homo sapiens OX=9606 GN=EIF1AY PE=1 SV=4	0.052152	0.0274494	-0.424877	-0.572323	-0.47724	-0.0247026	-0.477029	-0.624475	-0.529392	-0.452327	-0.599773	-0.504689	-0.147446	-0.0523623	0.0950835	0.464135	0.698663	5.0367e-06	5.8135e-08	9.65887e-07	0.72746	9.72175e-07	1.3813e-08	2.00532e-07	2.10051e-06	2.70399e-08	4.18362e-07	0.0472235	0.462359	0.188425	0.828246	0.873362	7.77733e-05	1.33292e-06	1.42251e-05	0.99581	2.60422e-05	3.87084e-07	4.52994e-06	4.01152e-05	6.10719e-07	7.4493e-06	0.188059	0.826034	0.561564	n.s.	n.s.
sp|O14617-5|AP3D1_HUMAN	AP3D1	Isoform 5 of AP-3 complex subunit delta-1 OS=Homo sapiens OX=9606 GN=AP3D1	-0.129082	-0.0414604	0.0630712	0.0668689	0.013502	0.0876218	0.192153	0.195951	0.142584	0.104532	0.108329	0.0549624	0.00379768	-0.0495692	-0.0533669	0.0937112	0.578748	0.400619	0.373365	0.856038	0.246614	0.0162333	0.0144895	0.0660114	0.169755	0.155451	0.462974	0.959289	0.507495	0.475897	0.450902	0.804954	0.561591	0.491086	0.904925	0.99581	0.0661792	0.041176	0.150012	0.304683	0.26232	0.592192	0.979682	0.843932	0.793118	n.s.	n.s.
sp|O14618|CCS_HUMAN	CCS	Copper chaperone for superoxide dismutase OS=Homo sapiens OX=9606 GN=CCS PE=1 SV=1	-0.0283039	0.0654364	0.0332726	-0.304826	-0.0306867	0.0937404	0.0615765	-0.276522	-0.00238279	-0.0321638	-0.370262	-0.0961232	-0.338098	-0.0639593	0.274139	0.856304	0.676005	0.831455	0.0616668	0.844367	0.550267	0.69405	0.0877445	0.987832	0.836985	0.0258696	0.540268	0.0399895	0.682888	0.0903244	0.966882	0.861444	0.901312	0.119899	0.89761	0.99581	0.835362	0.169686	0.99398	0.896689	0.0622866	0.665063	0.17098	0.912682	0.411616	n.s.	n.s.
sp|O14639|ABLM1_HUMAN	ABLIM1	Actin-binding LIM protein 1 OS=Homo sapiens OX=9606 GN=ABLIM1 PE=1 SV=3	-0.480635	-0.473791	-0.198375	0.0939222	-0.342339	0.00684351	0.28226	0.574557	0.138296	0.275416	0.567714	0.131452	0.292297	-0.143964	-0.436262	1.259e-05	1.51624e-05	0.0291866	0.28022	0.000592305	0.936393	0.00317696	1.05965e-06	0.117583	0.0038353	1.2625e-06	0.13578	0.00240656	0.104107	4.25067e-05	0.00181446	0.00163889	0.0836885	0.393908	0.00292671	0.998397	0.0199989	1.54555e-05	0.231949	0.018457	1.57891e-05	0.239954	0.0374471	0.643127	0.00504496	n.s.	n.s.
sp|O14641|DVL2_HUMAN	DVL2	Segment polarity protein dishevelled homolog DVL-2 OS=Homo sapiens OX=9606 GN=DVL2 PE=1 SV=1	-0.0180753	-0.0038205	0.081617	0.179476	0.05267	0.0142548	0.0996923	0.197552	0.0707453	0.0854375	0.183297	0.0564905	0.0978593	-0.0289469	-0.126806	0.894568	0.977651	0.550188	0.191641	0.699541	0.916758	0.465871	0.151316	0.604387	0.531743	0.182502	0.678953	0.474072	0.831943	0.354366	0.980725	0.989285	0.697881	0.292119	0.788662	0.998289	0.660048	0.259982	0.731645	0.67403	0.296321	0.780551	0.670615	0.957162	0.721728	n.s.	n.s.
sp|O14646|CHD1_HUMAN	CHD1	Chromodomain-helicase-DNA-binding protein 1 OS=Homo sapiens OX=9606 GN=CHD1 PE=1 SV=2	-0.220117	-0.0919844	-0.175708	-0.0699889	-0.138452	0.128132	0.0444086	0.150128	0.0816652	-0.0837238	0.0219955	-0.0464672	0.105719	0.0372566	-0.0684627	0.00053752	0.102907	0.00377211	0.208534	0.0179901	0.027144	0.419593	0.0111524	0.14495	0.135582	0.687562	0.398717	0.0634275	0.497315	0.218256	0.0246161	0.373129	0.0173764	0.312983	0.0465522	0.99581	0.617493	0.0331724	0.269925	0.260824	0.788222	0.530512	0.220974	0.840765	0.59461	n.s.	n.s.
sp|O14647|CHD2_HUMAN	CHD2	Chromodomain-helicase-DNA-binding protein 2 OS=Homo sapiens OX=9606 GN=CHD2 PE=1 SV=2	-0.0506795	-0.00832275	-0.0925694	0.0905453	0.0313283	0.0423567	-0.04189	0.141225	0.0820078	-0.0842467	0.098868	0.039651	0.183115	0.123898	-0.059217	0.625167	0.935874	0.375398	0.385735	0.76224	0.682784	0.686079	0.181613	0.431355	0.419077	0.344421	0.701973	0.0876582	0.238928	0.568516	0.899643	0.972672	0.536752	0.502551	0.835991	0.99581	0.829817	0.297391	0.587497	0.57753	0.482881	0.796578	0.268923	0.729436	0.846035	n.s.	n.s.
sp|O14653-2|GOSR2_HUMAN	GOSR2	Isoform B of Golgi SNAP receptor complex member 2 OS=Homo sapiens OX=9606 GN=GOSR2	0.131781	0.290923	0.115932	0.400117	0.153672	0.159142	-0.0158496	0.268336	0.0218912	-0.174992	0.109193	-0.137251	0.284185	0.0377407	-0.246444	0.255098	0.017363	0.315043	0.00188804	0.186895	0.172327	0.889427	0.0267428	0.847755	0.135214	0.343335	0.236514	0.0197762	0.740878	0.0401272	0.670752	0.154301	0.478173	0.00727126	0.295451	0.99581	0.945163	0.0665501	0.90568	0.26053	0.481959	0.363323	0.117073	0.933303	0.289155	n.s.	n.s.
sp|O14656|TOR1A_HUMAN	TOR1A	Torsin-1A OS=Homo sapiens OX=9606 GN=TOR1A PE=1 SV=1	0.117851	0.0970578	0.365562	0.365741	0.356648	-0.0207929	0.247711	0.24789	0.238797	0.268504	0.268683	0.25959	0.000178961	-0.00891472	-0.00909368	0.0503093	0.105758	2.11254e-08	2.08457e-08	4.09115e-08	0.727098	7.04013e-05	6.96275e-05	0.00012137	1.89123e-05	1.86947e-05	3.34705e-05	0.997603	0.881027	0.878658	0.340938	0.379123	7.74982e-07	5.68374e-07	9.74951e-07	0.99581	0.000899177	0.000503531	0.000998763	0.000247005	0.000148894	0.000285797	0.998758	0.97228	0.965066	n.s.	n.s.
sp|O14657|TOR1B_HUMAN	TOR1B	Torsin-1B OS=Homo sapiens OX=9606 GN=TOR1B PE=1 SV=2	0.407885	0.28945	0.510488	0.564645	0.499477	-0.118436	0.102603	0.156759	0.0915919	0.221039	0.275195	0.210028	0.0541564	-0.011011	-0.0651673	0.00659063	0.0442681	0.00111618	0.000429483	0.0013543	0.391126	0.456526	0.259476	0.50568	0.117129	0.0547267	0.135421	0.692899	0.935886	0.634918	0.117333	0.246628	0.00650889	0.00215561	0.00577293	0.99581	0.652565	0.389799	0.653975	0.234026	0.114623	0.239509	0.824639	0.987609	0.880852	n.s.	n.s.
sp|O14662-2|STX16_HUMAN	STX16	Isoform A of Syntaxin-16 OS=Homo sapiens OX=9606 GN=STX16	-0.129807	-0.117789	0.0880694	0.256588	0.237342	0.0120177	0.217876	0.386394	0.367149	0.205858	0.374377	0.355131	0.168518	0.149273	-0.0192455	0.302553	0.348431	0.481212	0.04906	0.0669132	0.922976	0.0905782	0.00488259	0.00699731	0.108547	0.00611597	0.00873934	0.184512	0.237696	0.876972	0.715621	0.650256	0.638767	0.100801	0.133543	0.998289	0.228961	0.0167827	0.0262671	0.221185	0.0192311	0.0274231	0.401874	0.729365	0.965066	n.s.	n.s.
sp|O14662-4|STX16_HUMAN	STX16	Isoform D of Syntaxin-16 OS=Homo sapiens OX=9606 GN=STX16	0.217637	0.259056	0.299631	0.535258	0.391544	0.0414189	0.0819939	0.317621	0.173907	0.040575	0.276202	0.132488	0.235627	0.0919129	-0.143715	0.0860104	0.043875	0.0216965	0.000232967	0.00391815	0.735109	0.504717	0.0156921	0.164744	0.740295	0.0327409	0.285191	0.0646114	0.45521	0.247472	0.431335	0.245676	0.0670731	0.0013179	0.01349	0.99581	0.69437	0.0437716	0.295178	0.827341	0.0754911	0.417847	0.223354	0.824609	0.631963	n.s.	n.s.
sp|O14672|ADA10_HUMAN	ADAM10	Disintegrin and metalloproteinase domain-containing protein 10 OS=Homo sapiens OX=9606 GN=ADAM10 PE=1 SV=1	0.192796	0.268025	-0.230298	0.129522	0.0268503	0.0752291	-0.423095	-0.0632747	-0.165946	-0.498324	-0.138504	-0.241175	0.35982	0.257149	-0.102671	0.287569	0.144209	0.206556	0.471631	0.880664	0.674602	0.0260641	0.723829	0.358309	0.0102621	0.441859	0.186722	0.0545291	0.160367	0.567364	0.70579	0.438862	0.355195	0.583966	0.920348	0.99581	0.0943733	0.81196	0.515457	0.0388535	0.576589	0.304858	0.203744	0.685613	0.846035	n.s.	n.s.
sp|O14681|EI24_HUMAN	EI24	Etoposide-induced protein 2.4 homolog OS=Homo sapiens OX=9606 GN=EI24 PE=1 SV=4	-0.0162301	0.0739161	-0.334743	0.0149379	-0.170271	0.0901462	-0.318513	0.031168	-0.154041	-0.408659	-0.0589782	-0.244187	0.349681	0.164472	-0.185209	0.910961	0.611615	0.0296071	0.918021	0.248341	0.536362	0.0374884	0.83003	0.294924	0.00960471	0.685026	0.103373	0.0237329	0.264312	0.210557	0.984475	0.826916	0.0845739	0.945353	0.365477	0.99581	0.122044	0.887832	0.450307	0.0368953	0.78591	0.194899	0.129071	0.737733	0.58836	n.s.	n.s.
sp|O14684|PTGES_HUMAN	PTGES	Prostaglandin E synthase OS=Homo sapiens OX=9606 GN=PTGES PE=1 SV=2	0.0874372	0.157294	0.598353	1.10347	0.769547	0.0698571	0.510916	1.01603	0.68211	0.441059	0.946175	0.612253	0.505116	0.171194	-0.333922	0.718934	0.51883	0.0209677	0.000154395	0.00420889	0.773584	0.0450535	0.000368676	0.00969682	0.0799727	0.000739443	0.0184918	0.0473163	0.482984	0.178201	0.937261	0.771401	0.0652198	0.000944946	0.0142885	0.99581	0.138384	0.00199964	0.0340763	0.177087	0.00328952	0.0502485	0.188059	0.835186	0.546151	n.s.	n.s.
sp|O14686-3|KMT2D_HUMAN	KMT2D	Isoform 3 of Histone-lysine N-methyltransferase 2D OS=Homo sapiens OX=9606 GN=KMT2D	-0.123097	-0.0938053	0.0769214	0.0523848	0.0109899	0.0292915	0.200018	0.175482	0.134087	0.170727	0.14619	0.104795	-0.0245367	-0.0659315	-0.0413949	0.312972	0.441057	0.527186	0.666443	0.927889	0.809432	0.103684	0.152264	0.272144	0.163474	0.231686	0.38974	0.839895	0.587659	0.733317	0.728342	0.720572	0.679382	0.757129	0.953082	0.995938	0.249684	0.26124	0.423102	0.298004	0.356844	0.522588	0.917058	0.87777	0.916842	n.s.	n.s.
sp|O14717|TRDMT_HUMAN	TRDMT1	tRNA (cytosine(38)-C(5))-methyltransferase OS=Homo sapiens OX=9606 GN=TRDMT1 PE=1 SV=1	0.0324309	-0.125926	0.0416765	-0.285005	0.0286717	-0.158356	0.0092456	-0.317436	-0.00375921	0.167602	-0.15908	0.154597	-0.326682	-0.0130048	0.313677	0.847217	0.457222	0.804501	0.101231	0.864731	0.351699	0.956178	0.070004	0.982174	0.324898	0.349549	0.363015	0.0628146	0.938392	0.0731285	0.964442	0.732742	0.885201	0.176381	0.910727	0.99581	0.978702	0.141812	0.99019	0.487588	0.487383	0.496541	0.220288	0.988312	0.377362	n.s.	n.s.
sp|O14730|RIOK3_HUMAN	RIOK3	Serine/threonine-protein kinase RIO3 OS=Homo sapiens OX=9606 GN=RIOK3 PE=1 SV=2	0.232765	0.0908759	0.130207	-0.322782	0.212078	-0.141889	-0.102557	-0.555547	-0.0206868	0.0393314	-0.413658	0.121202	-0.452989	0.0818707	0.53486	0.101938	0.511538	0.349551	0.0273478	0.134093	0.30897	0.459437	0.000535462	0.880624	0.775395	0.00623797	0.383215	0.00319448	0.553866	0.000769679	0.465404	0.767135	0.51293	0.0633995	0.22838	0.99581	0.654916	0.00275374	0.927021	0.851023	0.0195538	0.517046	0.0423288	0.862424	0.0342564	n.s.	n.s.
sp|O14732|IMPA2_HUMAN	IMPA2	Inositol monophosphatase 2 OS=Homo sapiens OX=9606 GN=IMPA2 PE=1 SV=1	-0.442664	-0.483342	-0.206503	-0.220729	-0.214082	-0.0406778	0.236162	0.221936	0.228583	0.27684	0.262613	0.269261	-0.0142261	-0.00757879	0.00664734	0.000287278	8.91783e-05	0.0761972	0.0585518	0.066309	0.723202	0.0434748	0.05723	0.0503971	0.0187234	0.0253727	0.0220407	0.901371	0.947358	0.95382	0.0157971	0.00636631	0.172936	0.115549	0.13264	0.99581	0.134696	0.121336	0.122828	0.0605714	0.0613343	0.057689	0.952846	0.990091	0.98981	n.s.	n.s.
sp|O14734|ACOT8_HUMAN	ACOT8	Acyl-coenzyme A thioesterase 8 OS=Homo sapiens OX=9606 GN=ACOT8 PE=1 SV=1	0.00721892	0.0606547	0.318482	0.284881	0.379445	0.0534358	0.311263	0.277662	0.372226	0.257827	0.224226	0.31879	-0.0336008	0.0609632	0.094564	0.942036	0.542232	0.00256335	0.00636254	0.000443634	0.591126	0.00312838	0.00768604	0.000549308	0.0127562	0.0287419	0.00254151	0.735219	0.54019	0.343727	0.99254	0.782204	0.0127914	0.0194626	0.00231493	0.99581	0.0197489	0.0244298	0.00342483	0.0459952	0.0679059	0.0102031	0.852243	0.856963	0.715959	n.s.	n.s.
sp|O14735|CDIPT_HUMAN	CDIPT	CDP-diacylglycerol--inositol 3-phosphatidyltransferase OS=Homo sapiens OX=9606 GN=CDIPT PE=1 SV=1	-0.0459244	0.178828	0.152011	0.699178	0.378469	0.224753	0.197935	0.745102	0.424393	-0.0268173	0.520349	0.19964	0.547167	0.226458	-0.320709	0.857638	0.487256	0.554211	0.0116235	0.149404	0.384218	0.442548	0.00772015	0.108157	0.916554	0.052278	0.438685	0.0421899	0.380688	0.218631	0.967452	0.752773	0.702248	0.0319368	0.247968	0.99581	0.63851	0.0244788	0.216959	0.950791	0.110411	0.569761	0.176486	0.797866	0.595042	n.s.	n.s.
sp|O14737-2|PDCD5_HUMAN	PDCD5	Isoform 2 of Programmed cell death protein 5 OS=Homo sapiens OX=9606 GN=PDCD5	0.0881077	0.0863943	-0.0651	-0.431852	-0.199856	-0.00171336	-0.153208	-0.51996	-0.287964	-0.151494	-0.518247	-0.286251	-0.366752	-0.134756	0.231996	0.333018	0.342295	0.47217	8.45646e-05	0.0354857	0.984808	0.0995934	8.4256e-06	0.00394142	0.103195	8.80396e-06	0.00412186	0.000483982	0.144561	0.0163986	0.744371	0.644452	0.630358	0.000575781	0.0806893	0.998697	0.242631	8.36562e-05	0.0164902	0.213478	8.06836e-05	0.0151327	0.0147815	0.673743	0.193491	n.s.	n.s.
sp|O14744|ANM5_HUMAN	PRMT5	Protein arginine N-methyltransferase 5 OS=Homo sapiens OX=9606 GN=PRMT5 PE=1 SV=4	0.0974887	0.210376	-0.0783014	-0.233426	-0.220847	0.112888	-0.17579	-0.330915	-0.318335	-0.288678	-0.443803	-0.431223	-0.155125	-0.142545	0.0125797	0.120394	0.00216925	0.207591	0.000875229	0.00143818	0.0748326	0.00820856	1.89305e-05	3.07734e-05	9.81444e-05	3.02902e-07	4.69619e-07	0.017627	0.0276223	0.836531	0.500741	0.0460922	0.356064	0.00384453	0.00602026	0.99581	0.0402385	0.000166792	0.000326274	0.000944662	4.71328e-06	8.16975e-06	0.110897	0.526263	0.954302	n.s.	n.s.
sp|O14745|NHRF1_HUMAN	SLC9A3R1	Na(+)/H(+) exchange regulatory cofactor NHE-RF1 OS=Homo sapiens OX=9606 GN=SLC9A3R1 PE=1 SV=4	-0.0547508	-0.0594023	0.168136	0.149872	0.238228	-0.00465158	0.222887	0.204622	0.292979	0.227538	0.209274	0.29763	-0.0182641	0.0700923	0.0883564	0.430524	0.393028	0.0222599	0.039139	0.00215024	0.9462	0.00364516	0.00676855	0.000317458	0.00310813	0.00578825	0.000269682	0.791209	0.315184	0.208662	0.807505	0.684605	0.0683893	0.0843991	0.00838414	0.998397	0.021933	0.0220032	0.00219645	0.0156025	0.0183558	0.00161012	0.88738	0.761834	0.587341	n.s.	n.s.
sp|O14757|CHK1_HUMAN	CHEK1	Serine/threonine-protein kinase Chk1 OS=Homo sapiens OX=9606 GN=CHEK1 PE=1 SV=2	-0.142083	-0.0893181	-0.436188	-0.359272	-0.50563	0.0527645	-0.294105	-0.217189	-0.363548	-0.34687	-0.269954	-0.416312	0.0769162	-0.0694421	-0.146358	0.23353	0.45134	0.000649123	0.00403665	0.000112218	0.655572	0.0166201	0.0720291	0.00366149	0.00534045	0.0270316	0.0010552	0.516188	0.557574	0.220023	0.646768	0.727767	0.00424772	0.0134622	0.000738536	0.99581	0.0671681	0.145137	0.0155993	0.0237206	0.0645961	0.00491397	0.704188	0.863533	0.596496	n.s.	n.s.
sp|O14773|TPP1_HUMAN	TPP1	Tripeptidyl-peptidase 1 OS=Homo sapiens OX=9606 GN=TPP1 PE=1 SV=2	-0.00796452	-0.185528	0.913957	1.09819	1.07336	-0.177564	0.921922	1.10615	1.08132	1.09949	1.28371	1.25889	0.184228	0.1594	-0.0248279	0.94842	0.142192	2.25237e-07	1.14834e-08	1.68529e-08	0.159228	1.96798e-07	1.01651e-08	1.48929e-08	1.12566e-08	7.67775e-10	1.08536e-09	0.144866	0.204276	0.840252	0.994076	0.436232	6.14125e-06	3.43328e-07	4.61586e-07	0.99581	6.76942e-06	2.95814e-07	4.79582e-07	5.08564e-07	2.73373e-08	4.40993e-08	0.351899	0.713071	0.955335	n.s.	n.s.
sp|O14776|TCRG1_HUMAN	TCERG1	Transcription elongation regulator 1 OS=Homo sapiens OX=9606 GN=TCERG1 PE=1 SV=2	-0.0178087	-0.0616843	-0.0258525	-0.051287	-0.0393927	-0.0438757	-0.00804387	-0.0334783	-0.0215841	0.0358318	0.0103973	0.0222916	-0.0254344	-0.0135402	0.0118943	0.844966	0.500382	0.776622	0.574625	0.665911	0.630772	0.929593	0.713491	0.812696	0.694401	0.909078	0.806685	0.780134	0.881786	0.896063	0.964086	0.761296	0.864611	0.678145	0.759812	0.99581	0.963561	0.804388	0.883557	0.7971	0.943357	0.875523	0.880013	0.97228	0.969587	n.s.	n.s.
sp|O14777|NDC80_HUMAN	NDC80	Kinetochore protein NDC80 homolog OS=Homo sapiens OX=9606 GN=NDC80 PE=1 SV=1	0.0253266	-0.0590724	-0.303895	-0.385979	-0.332299	-0.0843989	-0.329222	-0.411305	-0.357626	-0.244823	-0.326906	-0.273227	-0.0820834	-0.0284039	0.0536795	0.779593	0.515695	0.00269521	0.000303485	0.00127218	0.355595	0.00138054	0.000154339	0.000647668	0.0122776	0.00146804	0.00598093	0.368682	0.753691	0.554398	0.950933	0.769411	0.0133832	0.0016341	0.00549251	0.99581	0.0102049	0.000965594	0.00394465	0.0448917	0.00584608	0.020538	0.581457	0.937692	0.840105	n.s.	n.s.
sp|O14786|NRP1_HUMAN	NRP1	Neuropilin-1 OS=Homo sapiens OX=9606 GN=NRP1 PE=1 SV=3	0.0473284	0.296658	0.232233	0.0302947	0.310344	0.24933	0.184905	-0.0170337	0.263015	-0.0644251	-0.266364	0.0136854	-0.201939	0.0781105	0.280049	0.727659	0.0340438	0.0933123	0.823525	0.0270118	0.0723797	0.178544	0.90019	0.058638	0.635704	0.0556407	0.919732	0.142693	0.566009	0.0447297	0.941338	0.219432	0.200719	0.877141	0.0645991	0.99581	0.360256	0.937946	0.137222	0.754255	0.116165	0.952056	0.349827	0.868316	0.305585	n.s.	n.s.
sp|O14795-2|UN13B_HUMAN	UNC13B	Isoform 2 of Protein unc-13 homolog B OS=Homo sapiens OX=9606 GN=UNC13B	0.14968	0.0552182	-0.000477429	-0.115392	-0.0154573	-0.0944619	-0.150157	-0.265072	-0.165137	-0.0556956	-0.17061	-0.0706754	-0.114914	-0.0149799	0.0999343	0.214817	0.641874	0.996783	0.33531	0.896165	0.428572	0.213411	0.0342148	0.172838	0.639012	0.159653	0.552326	0.337269	0.899354	0.402735	0.626048	0.842669	0.998267	0.452638	0.930763	0.99581	0.405777	0.0809626	0.306042	0.756533	0.267843	0.675785	0.556567	0.978205	0.751303	n.s.	n.s.
sp|O14802|RPC1_HUMAN	POLR3A	DNA-directed RNA polymerase III subunit RPC1 OS=Homo sapiens OX=9606 GN=POLR3A PE=1 SV=2	-0.042902	-0.0648519	0.113069	0.0424424	0.0506121	-0.0219499	0.155971	0.0853444	0.0935141	0.177921	0.107294	0.115464	-0.0706266	-0.0624568	0.00816972	0.472019	0.280772	0.0672122	0.476721	0.397339	0.711625	0.0145787	0.159936	0.125352	0.00627166	0.0812446	0.0620496	0.241354	0.298432	0.890407	0.833374	0.586502	0.157079	0.589137	0.520696	0.99581	0.0615905	0.271479	0.242619	0.0267886	0.156466	0.131162	0.463635	0.753217	0.967792	n.s.	n.s.
sp|O14818|PSA7_HUMAN	PSMA7	Proteasome subunit alpha type-7 OS=Homo sapiens OX=9606 GN=PSMA7 PE=1 SV=1	0.0240321	0.031411	0.104861	-0.0577546	0.0381059	0.00737884	0.0808289	-0.0817867	0.0140738	0.0734501	-0.0891656	0.00669497	-0.162616	-0.0667551	0.0958605	0.796119	0.735732	0.266406	0.536218	0.682407	0.936723	0.388764	0.383269	0.879668	0.432802	0.342662	0.942576	0.0911559	0.475333	0.30846	0.954363	0.89282	0.424021	0.644377	0.774102	0.998397	0.587806	0.519124	0.926659	0.590265	0.48146	0.966687	0.274038	0.832899	0.6873	n.s.	n.s.
sp|O14828|SCAM3_HUMAN	SCAMP3	Secretory carrier-associated membrane protein 3 OS=Homo sapiens OX=9606 GN=SCAMP3 PE=1 SV=3	0.072735	0.279437	0.514854	0.771558	0.738055	0.206702	0.442119	0.698823	0.66532	0.235417	0.492121	0.458618	0.256704	0.223201	-0.0335032	0.454878	0.00809903	2.4199e-05	7.17573e-08	1.45409e-07	0.0421744	0.000145521	3.39527e-07	7.13106e-07	0.022451	4.21983e-05	9.6543e-05	0.0138076	0.0294711	0.729288	0.822942	0.0990372	0.000287831	1.60869e-06	2.83924e-06	0.99581	0.00164487	5.95697e-06	1.34073e-05	0.0694525	0.000294609	0.000687614	0.0983959	0.526263	0.916182	n.s.	n.s.
sp|O14832|PAHX_HUMAN	PHYH	Phytanoyl-CoA dioxygenase, peroxisomal OS=Homo sapiens OX=9606 GN=PHYH PE=1 SV=1	0.148638	0.09892	0.852781	0.604634	1.02239	-0.0497178	0.704143	0.455996	0.873756	0.753861	0.505714	0.923473	-0.248147	0.169613	0.417759	0.0607421	0.201378	2.00498e-10	7.38662e-08	6.92213e-12	0.514573	5.89222e-09	4.97463e-06	1.28797e-10	1.80905e-09	1.14891e-06	4.65329e-11	0.00334644	0.0344711	1.59138e-05	0.36804	0.506491	1.44478e-08	1.6318e-06	5.12248e-10	0.99581	3.31985e-07	5.50484e-05	8.20775e-09	1.05308e-07	1.45185e-05	2.90423e-09	0.0435615	0.54295	0.00256424	n.s.	n.s.
sp|O14841|OPLA_HUMAN	OPLAH	5-oxoprolinase OS=Homo sapiens OX=9606 GN=OPLAH PE=1 SV=3	0.493682	0.393496	0.350535	0.20611	0.342586	-0.100186	-0.143147	-0.287573	-0.151096	-0.0429611	-0.187387	-0.0509102	-0.144426	-0.00794906	0.136476	0.00562958	0.0227384	0.0399663	0.211862	0.0442352	0.538096	0.381272	0.0868042	0.3559	0.790998	0.254822	0.753565	0.377112	0.960859	0.403461	0.107495	0.178054	0.105548	0.317034	0.0961766	0.99581	0.580246	0.167984	0.513004	0.863451	0.383214	0.834629	0.588229	0.990939	0.751303	n.s.	n.s.
sp|O14879|IFIT3_HUMAN	IFIT3	Interferon-induced protein with tetratricopeptide repeats 3 OS=Homo sapiens OX=9606 GN=IFIT3 PE=1 SV=1	0.0685749	0.149597	1.06684	1.27793	0.838204	0.0810221	0.998266	1.20935	0.769629	0.917243	1.12833	0.688607	0.211089	-0.228636	-0.439726	0.539252	0.187775	3.30581e-09	1.32826e-10	1.77341e-07	0.469018	1.02974e-08	3.61067e-10	6.5451e-07	4.20034e-08	1.24199e-09	3.27138e-06	0.0683976	0.0498842	0.000648405	0.868803	0.490974	1.64017e-07	6.99127e-09	3.32336e-06	0.99581	5.23868e-07	1.59528e-08	1.24327e-05	1.6424e-06	4.15346e-08	4.26831e-05	0.231549	0.555089	0.0324033	n.s.	n.s.
sp|O14880|MGST3_HUMAN	MGST3	Microsomal glutathione S-transferase 3 OS=Homo sapiens OX=9606 GN=MGST3 PE=1 SV=1	0.1025	0.211942	0.32232	0.886407	0.552278	0.109442	0.21982	0.783908	0.449778	0.110378	0.674466	0.340336	0.564088	0.229958	-0.33413	0.664669	0.373614	0.181342	0.00104458	0.0275211	0.643589	0.356459	0.00295194	0.0673392	0.640768	0.00871116	0.159149	0.0247116	0.335179	0.166532	0.919381	0.668185	0.323603	0.00444956	0.0655848	0.99581	0.558337	0.0111259	0.152266	0.757701	0.0256587	0.270708	0.131904	0.774779	0.528721	n.s.	n.s.
sp|O14893|GEMI2_HUMAN	GEMIN2	Gem-associated protein 2 OS=Homo sapiens OX=9606 GN=GEMIN2 PE=1 SV=1	-0.0156478	0.212487	0.0544883	0.298637	-0.0207968	0.228135	0.0701361	0.314285	-0.00514891	-0.157999	0.0861494	-0.233284	0.244148	-0.0752851	-0.319433	0.918827	0.175949	0.723058	0.0623764	0.89227	0.147553	0.648615	0.0508307	0.973246	0.309515	0.576153	0.139073	0.122499	0.624875	0.0474739	0.98921	0.476379	0.829229	0.120937	0.928264	0.99581	0.803338	0.110636	0.984908	0.470687	0.699274	0.244114	0.322241	0.896019	0.313369	n.s.	n.s.
sp|O14908|GIPC1_HUMAN	GIPC1	PDZ domain-containing protein GIPC1 OS=Homo sapiens OX=9606 GN=GIPC1 PE=1 SV=2	-0.204205	-0.178051	-0.181902	-0.0714765	-0.27826	0.0261544	0.0223026	0.132729	-0.0740553	-0.00385176	0.106574	-0.10021	0.110426	-0.0963579	-0.206784	0.0911399	0.139801	0.131561	0.550815	0.0224294	0.827025	0.852174	0.269419	0.536572	0.974323	0.374478	0.403524	0.357558	0.421753	0.0872064	0.444952	0.43174	0.256635	0.656962	0.0554597	0.996264	0.924231	0.400337	0.679867	0.983693	0.511377	0.535379	0.572898	0.810423	0.403563	n.s.	n.s.
sp|O14925|TIM23_HUMAN	TIMM23	Mitochondrial import inner membrane translocase subunit Tim23 OS=Homo sapiens OX=9606 GN=TIMM23 PE=1 SV=1	0.1293	0.293866	-0.00138462	0.178837	0.190306	0.164566	-0.130685	0.0495372	0.0610056	-0.295251	-0.115029	-0.10356	0.180222	0.19169	0.0114684	0.537461	0.168911	0.994707	0.395681	0.366636	0.43385	0.533154	0.812511	0.77029	0.167001	0.582923	0.620801	0.392097	0.363229	0.956181	0.868692	0.469321	0.997508	0.512636	0.490659	0.99581	0.717748	0.878238	0.855972	0.301709	0.70484	0.733906	0.602377	0.784789	0.990043	n.s.	n.s.
sp|O14929|HAT1_HUMAN	HAT1	Histone acetyltransferase type B catalytic subunit OS=Homo sapiens OX=9606 GN=HAT1 PE=1 SV=1	-0.0905422	-0.110471	-0.169849	-0.243647	-0.218895	-0.0199288	-0.0793068	-0.153105	-0.128353	-0.059378	-0.133176	-0.108424	-0.0737984	-0.049046	0.0247524	0.306029	0.214482	0.0624141	0.0101944	0.0192149	0.819602	0.368544	0.0905624	0.151811	0.498948	0.137735	0.222786	0.40212	0.575836	0.777055	0.719936	0.521598	0.148328	0.0288618	0.0491164	0.9961	0.568487	0.174023	0.279012	0.648622	0.238953	0.346633	0.609574	0.873026	0.931205	n.s.	n.s.
sp|O14936|CSKP_HUMAN	CASK	Peripheral plasma membrane protein CASK OS=Homo sapiens OX=9606 GN=CASK PE=1 SV=3	-0.0226622	0.0569002	-0.0379736	0.113766	0.0497725	0.0795624	-0.0153114	0.136428	0.0724346	-0.0948738	0.0568656	-0.00712776	0.151739	0.087746	-0.0639934	0.837748	0.608113	0.731739	0.309805	0.653525	0.474717	0.88993	0.225729	0.51474	0.395223	0.60833	0.948623	0.179638	0.431105	0.564477	0.962217	0.82347	0.834756	0.42577	0.749916	0.99581	0.945285	0.352513	0.661762	0.555017	0.726133	0.970082	0.396263	0.814282	0.84511	n.s.	n.s.
sp|O14939|PLD2_HUMAN	PLD2	Phospholipase D2 OS=Homo sapiens OX=9606 GN=PLD2 PE=1 SV=2	-0.477971	-0.436898	-0.499531	-0.0703444	-0.685888	0.0410734	-0.0215598	0.407627	-0.207917	-0.0626332	0.366553	-0.248991	0.429187	-0.186358	-0.615544	0.00971813	0.0167255	0.00726708	0.679722	0.000535972	0.809257	0.899123	0.0243796	0.22961	0.713064	0.0406757	0.153251	0.0184873	0.279942	0.00145261	0.143455	0.151029	0.0289732	0.767037	0.00269231	0.995938	0.947978	0.0620562	0.373974	0.810449	0.0895961	0.263639	0.113608	0.744298	0.05112	n.s.	n.s.
sp|O14944|EREG_HUMAN	EREG	Proepiregulin OS=Homo sapiens OX=9606 GN=EREG PE=1 SV=1	0.100899	0.462079	0.574539	0.86037	0.570102	0.361181	0.47364	0.759471	0.469203	0.11246	0.39829	0.108022	0.285831	-0.00443736	-0.290268	0.538622	0.00932656	0.00185685	2.77738e-05	0.00198136	0.0362269	0.00793095	0.000121136	0.00844115	0.4936	0.0222962	0.510621	0.0911161	0.978327	0.0865303	0.868803	0.107326	0.00987653	0.000227351	0.00782334	0.99581	0.0390993	0.000800857	0.0306004	0.64402	0.0551302	0.637074	0.274038	0.995158	0.402589	n.s.	n.s.
sp|O14949|QCR8_HUMAN	UQCRQ	Cytochrome b-c1 complex subunit 8 OS=Homo sapiens OX=9606 GN=UQCRQ PE=1 SV=4	0.121014	0.189615	0.0784862	0.0999284	0.275612	0.0686008	-0.0425276	-0.0210854	0.154598	-0.111128	-0.0896862	0.0859973	0.0214422	0.197126	0.175684	0.496199	0.290188	0.657923	0.57349	0.129708	0.698585	0.810078	0.905103	0.386335	0.53168	0.613137	0.627729	0.903505	0.27202	0.326168	0.845847	0.596032	0.778727	0.677333	0.22273	0.99581	0.901945	0.940691	0.545064	0.67403	0.73	0.739065	0.953424	0.739743	0.700065	n.s.	n.s.
sp|O14950|ML12B_HUMAN	MYL12B	Myosin regulatory light chain 12B OS=Homo sapiens OX=9606 GN=MYL12B PE=1 SV=2	0.0748301	0.0671885	-0.254861	-0.324066	-0.340935	-0.00764159	-0.329691	-0.398896	-0.415766	-0.32205	-0.391254	-0.408124	-0.0692045	-0.0860743	-0.0168698	0.294351	0.345194	0.00145351	0.000135653	7.63176e-05	0.913585	0.000111937	1.0945e-05	6.30044e-06	0.000145334	1.40859e-05	8.08461e-06	0.331229	0.229706	0.810768	0.71041	0.647619	0.00810136	0.000856282	0.000539032	0.998289	0.00131585	0.000105501	8.53308e-05	0.00130736	0.000118091	9.03527e-05	0.551562	0.722917	0.945999	n.s.	n.s.
sp|O14964|HGS_HUMAN	HGS	Hepatocyte growth factor-regulated tyrosine kinase substrate OS=Homo sapiens OX=9606 GN=HGS PE=1 SV=1	0.127972	0.117555	0.238988	-0.0197853	0.0904835	-0.0104175	0.111015	-0.147758	-0.0374889	0.121433	-0.13734	-0.0270714	-0.258773	-0.148504	0.110269	0.224259	0.262957	0.0293452	0.848344	0.385966	0.919771	0.28966	0.162995	0.717406	0.248009	0.193331	0.793665	0.0193958	0.160978	0.292828	0.634362	0.570086	0.0839444	0.894955	0.510768	0.998289	0.489422	0.274439	0.816693	0.403072	0.310078	0.865271	0.115896	0.685613	0.675233	n.s.	n.s.
sp|O14965|AURKA_HUMAN	AURKA	Aurora kinase A OS=Homo sapiens OX=9606 GN=AURKA PE=1 SV=2	-0.171931	-0.277766	-0.336639	-0.0128301	-0.264685	-0.105835	-0.164709	0.159101	-0.0927546	-0.0588739	0.264936	0.0130802	0.323809	0.0719541	-0.251855	0.00167916	8.41116e-07	5.05226e-09	0.810931	2.43101e-06	0.0502095	0.00257238	0.00355023	0.0855679	0.273435	2.38284e-06	0.807317	1.60736e-08	0.181255	6.68062e-06	0.0514278	0.000181831	2.35241e-07	0.866804	3.15095e-05	0.99581	0.0167611	0.0128989	0.181479	0.431312	2.67594e-05	0.875895	8.57419e-06	0.695668	0.00144421	n.s.	n.s.
sp|O14966|RAB7L_HUMAN	RAB29	Ras-related protein Rab-7L1 OS=Homo sapiens OX=9606 GN=RAB29 PE=1 SV=1	0.0470933	0.186612	0.719538	1.12262	0.798625	0.139519	0.672444	1.07552	0.751532	0.532926	0.936003	0.612013	0.403078	0.0790876	-0.32399	0.832432	0.405508	0.00363639	4.68833e-05	0.00156091	0.532491	0.00596845	7.7702e-05	0.00258719	0.0244648	0.000352032	0.0111315	0.0809442	0.722606	0.155373	0.961149	0.69514	0.0169117	0.000353846	0.00642734	0.99581	0.0316956	0.000550738	0.01183	0.0735038	0.00176395	0.033411	0.258007	0.925464	0.515045	n.s.	n.s.
sp|O14967|CLGN_HUMAN	CLGN	Calmegin OS=Homo sapiens OX=9606 GN=CLGN PE=1 SV=1	0.166686	0.143601	0.967164	1.47304	1.31081	-0.0230854	0.800478	1.30635	1.14412	0.823563	1.32944	1.1672	0.505873	0.343641	-0.162232	0.431773	0.4974	0.000137837	5.53386e-07	3.01861e-06	0.912656	0.000933401	3.16603e-06	1.86451e-05	0.000716367	2.47439e-06	1.44281e-05	0.0240296	0.113317	0.444002	0.808179	0.75876	0.00122156	8.61366e-06	3.80659e-05	0.998289	0.00754447	3.84047e-05	0.000217072	0.00495644	2.75322e-05	0.000143909	0.129983	0.650896	0.772929	n.s.	n.s.
sp|O14974|MYPT1_HUMAN	PPP1R12A	Protein phosphatase 1 regulatory subunit 12A OS=Homo sapiens OX=9606 GN=PPP1R12A PE=1 SV=1	0.140899	0.110657	-0.0341219	-0.184025	-0.124935	-0.0302419	-0.175021	-0.324924	-0.265834	-0.144779	-0.294682	-0.235592	-0.149903	-0.0908128	0.0590899	0.0232496	0.0682108	0.559599	0.00433671	0.0415818	0.604769	0.0062199	1.33866e-05	0.0001488	0.0201075	4.54451e-05	0.000521542	0.0165646	0.129559	0.316256	0.230704	0.304654	0.705824	0.014246	0.0916919	0.99581	0.0326712	0.000124366	0.00118065	0.0640352	0.000312946	0.00274797	0.10733	0.662025	0.692827	n.s.	n.s.
sp|O14975|S27A2_HUMAN	SLC27A2	Very long-chain acyl-CoA synthetase OS=Homo sapiens OX=9606 GN=SLC27A2 PE=1 SV=2	-0.0191399	0.17207	-0.192981	0.300919	0.0144401	0.19121	-0.173841	0.320058	0.03358	-0.365051	0.128849	-0.15763	0.493899	0.207421	-0.286478	0.909582	0.313211	0.259513	0.0851163	0.931717	0.263779	0.308377	0.0682934	0.842123	0.0397893	0.447688	0.354607	0.00738198	0.226634	0.100086	0.984475	0.61614	0.415558	0.153886	0.955393	0.99581	0.509886	0.139414	0.901635	0.105236	0.581889	0.488573	0.0695998	0.722458	0.430256	n.s.	n.s.
sp|O14976|GAK_HUMAN	GAK	Cyclin-G-associated kinase OS=Homo sapiens OX=9606 GN=GAK PE=1 SV=2	-0.191549	-0.329425	0.0350841	0.0791011	0.0276208	-0.137876	0.226633	0.27065	0.21917	0.364509	0.408526	0.357045	0.0440171	-0.00746323	-0.0514803	0.0961509	0.00689488	0.752821	0.479833	0.8041	0.223666	0.0519114	0.0225955	0.0594088	0.00329857	0.00128403	0.00386386	0.692966	0.946527	0.644471	0.456313	0.0909253	0.850154	0.591534	0.867288	0.99581	0.153884	0.0583243	0.138491	0.0163417	0.0052303	0.0143508	0.824639	0.9898	0.884452	n.s.	n.s.
sp|O14979|HNRDL_HUMAN	HNRNPDL	Heterogeneous nuclear ribonucleoprotein D-like OS=Homo sapiens OX=9606 GN=HNRNPDL PE=1 SV=3	-0.10701	-0.177103	0.078418	0.115939	0.00984855	-0.0700933	0.185428	0.222949	0.116858	0.255521	0.293042	0.186951	0.0375214	-0.0685695	-0.106091	0.154577	0.0234463	0.291423	0.124538	0.893178	0.344381	0.0182942	0.00572776	0.121745	0.00200802	0.000586493	0.0174743	0.609986	0.35475	0.157978	0.546723	0.180102	0.452884	0.207724	0.928604	0.99581	0.0719642	0.0192719	0.237603	0.0110514	0.00270339	0.0478902	0.774218	0.781819	0.519697	n.s.	n.s.
sp|O14980|XPO1_HUMAN	XPO1	Exportin-1 OS=Homo sapiens OX=9606 GN=XPO1 PE=1 SV=1	0.0353656	0.0765782	-0.0628583	-0.159461	-0.130316	0.0412126	-0.0982239	-0.194827	-0.165682	-0.139437	-0.236039	-0.206895	-0.0966028	-0.0674581	0.0291447	0.672767	0.364219	0.454936	0.0670726	0.129453	0.622861	0.247473	0.0280675	0.0578528	0.106074	0.00941182	0.0205347	0.255114	0.423089	0.727613	0.921969	0.660366	0.615083	0.127871	0.222481	0.99581	0.444967	0.0691746	0.135967	0.217685	0.0273367	0.0548376	0.478199	0.810423	0.915452	n.s.	n.s.
sp|O14981|BTAF1_HUMAN	BTAF1	TATA-binding protein-associated factor 172 OS=Homo sapiens OX=9606 GN=BTAF1 PE=1 SV=2	0.0268117	-0.0841927	0.461461	0.265659	0.383223	-0.111004	0.434649	0.238848	0.356411	0.545654	0.349852	0.467415	-0.195802	-0.0782383	0.117563	0.856924	0.572636	0.00493726	0.0848982	0.0164125	0.458248	0.00750323	0.118895	0.0243635	0.00128654	0.026793	0.00449548	0.196857	0.599896	0.432495	0.967175	0.800615	0.0215002	0.153629	0.0432497	0.99581	0.0376343	0.215728	0.0703034	0.00777316	0.0641273	0.0161805	0.416479	0.883889	0.768752	n.s.	n.s.
sp|O15013|ARHGA_HUMAN	ARHGEF10	Rho guanine nucleotide exchange factor 10 OS=Homo sapiens OX=9606 GN=ARHGEF10 PE=1 SV=4	-0.284664	-0.221843	-0.449984	-0.453138	-0.415768	0.0628213	-0.16532	-0.168474	-0.131104	-0.228141	-0.231295	-0.193925	-0.00315413	0.0342158	0.0373699	0.0514971	0.125416	0.00294299	0.00276991	0.00560891	0.65975	0.250194	0.241428	0.360267	0.115361	0.110578	0.1788	0.982342	0.810326	0.793236	0.343674	0.412355	0.0143661	0.00985093	0.0180205	0.99581	0.448051	0.370717	0.517605	0.231563	0.201423	0.295188	0.99215	0.951935	0.936544	n.s.	n.s.
sp|O15014|ZN609_HUMAN	ZNF609	Zinc finger protein 609 OS=Homo sapiens OX=9606 GN=ZNF609 PE=1 SV=2	-0.0514946	-0.196584	-0.168086	-0.175865	-0.133373	-0.145089	-0.116591	-0.12437	-0.0818784	0.0284976	0.0207187	0.0632106	-0.0077789	0.034713	0.0424919	0.526782	0.0228067	0.0479216	0.0393106	0.110375	0.0840995	0.15985	0.135026	0.317773	0.725248	0.798183	0.438321	0.923466	0.6688	0.600917	0.862168	0.178095	0.120661	0.0846786	0.197196	0.99581	0.335204	0.238668	0.474853	0.817746	0.870994	0.569441	0.963562	0.910226	0.863901	n.s.	n.s.
sp|O15015|ZN646_HUMAN	ZNF646	Zinc finger protein 646 OS=Homo sapiens OX=9606 GN=ZNF646 PE=1 SV=2	0.0064193	0.0774	-0.141049	0.262742	0.0975513	0.0709807	-0.147468	0.256323	0.091132	-0.218449	0.185342	0.0201513	0.403791	0.2386	-0.165191	0.976775	0.72596	0.524424	0.241297	0.658944	0.747823	0.505918	0.252613	0.680008	0.327489	0.404575	0.927189	0.0779804	0.285904	0.456791	0.998567	0.887366	0.676872	0.351437	0.754554	0.99581	0.695191	0.383033	0.78813	0.489358	0.54167	0.956579	0.251072	0.747672	0.779081	n.s.	n.s.
sp|O15020|SPTN2_HUMAN	SPTBN2	Spectrin beta chain, non-erythrocytic 2 OS=Homo sapiens OX=9606 GN=SPTBN2 PE=1 SV=3	-0.136815	-0.181292	-0.230111	-0.18325	-0.255766	-0.0444766	-0.0932957	-0.0464346	-0.118951	-0.0488191	-0.00195797	-0.074474	0.0468611	-0.0256549	-0.072516	0.00913602	0.00103601	9.00264e-05	0.000939451	2.53915e-05	0.361106	0.063615	0.340789	0.0209306	0.317126	0.967603	0.132937	0.336469	0.595865	0.142885	0.140692	0.0298618	0.000860869	0.00406469	0.000220509	0.99581	0.177353	0.476037	0.0625437	0.47985	0.98252	0.23622	0.555702	0.88242	0.49971	n.s.	n.s.
sp|O15027-5|SC16A_HUMAN	SEC16A	Isoform 5 of Protein transport protein Sec16A OS=Homo sapiens OX=9606 GN=SEC16A	-0.0408914	-0.0344026	0.0380463	-0.0292617	-0.137153	0.00648874	0.0789376	0.0116297	-0.0962615	0.0724489	0.00514091	-0.10275	-0.067308	-0.175199	-0.107891	0.656815	0.708351	0.679215	0.75024	0.145527	0.94366	0.394107	0.899222	0.300745	0.433496	0.955348	0.270188	0.466379	0.0671062	0.247649	0.915043	0.878976	0.794685	0.821456	0.242732	0.998397	0.59366	0.937725	0.456375	0.590945	0.974671	0.401897	0.666271	0.582036	0.631963	n.s.	n.s.
sp|O15031|PLXB2_HUMAN	PLXNB2	Plexin-B2 OS=Homo sapiens OX=9606 GN=PLXNB2 PE=1 SV=3	-0.0272923	0.0309564	0.109108	0.31743	0.282412	0.0582487	0.136401	0.344722	0.309704	0.078152	0.286474	0.251456	0.208322	0.173304	-0.0350178	0.81865	0.794851	0.36387	0.0134135	0.0256326	0.62538	0.258942	0.00796648	0.0155076	0.513395	0.0238107	0.0443536	0.0908981	0.15526	0.76871	0.957544	0.922534	0.525998	0.0358634	0.0618143	0.99581	0.456837	0.025076	0.0493083	0.660734	0.0581622	0.100337	0.274007	0.679477	0.927786	n.s.	n.s.
sp|O15042|SR140_HUMAN	U2SURP	U2 snRNP-associated SURP motif-containing protein OS=Homo sapiens OX=9606 GN=U2SURP PE=1 SV=2	0.0504008	-0.0298212	0.218854	0.110495	0.151528	-0.080222	0.168453	0.0600939	0.101127	0.248675	0.140316	0.181349	-0.108359	-0.0673258	0.0410331	0.661935	0.795558	0.0677966	0.341974	0.196709	0.487999	0.153129	0.602489	0.383621	0.0401192	0.230588	0.125496	0.351186	0.559883	0.72165	0.91805	0.922534	0.15814	0.458806	0.306876	0.99581	0.325621	0.716772	0.542333	0.105969	0.355786	0.226657	0.566578	0.864667	0.914915	n.s.	n.s.
sp|O15047|SET1A_HUMAN	SETD1A	Histone-lysine N-methyltransferase SETD1A OS=Homo sapiens OX=9606 GN=SETD1A PE=1 SV=3	-0.452974	-0.520889	-0.00760614	-0.0253413	0.243058	-0.0679145	0.445368	0.427633	0.696033	0.513283	0.495548	0.763947	-0.0177351	0.250665	0.2684	0.0123198	0.00484847	0.963756	0.879693	0.156537	0.68552	0.0136439	0.0172729	0.000396514	0.00539104	0.00689378	0.000148847	0.915628	0.144575	0.119588	0.161345	0.0744735	0.980439	0.917312	0.256919	0.99581	0.0585022	0.0469689	0.00265836	0.0239102	0.0212465	0.00098483	0.959704	0.673743	0.465241	n.s.	n.s.
sp|O15056|SYNJ2_HUMAN	SYNJ2	Synaptojanin-2 OS=Homo sapiens OX=9606 GN=SYNJ2 PE=1 SV=3	-0.0443674	-0.165969	-0.379941	-0.563591	-0.413325	-0.121601	-0.335574	-0.519224	-0.368957	-0.213973	-0.397623	-0.247356	-0.18365	-0.0333836	0.150266	0.600906	0.0601675	0.000176052	1.14051e-06	6.81845e-05	0.160285	0.000625743	3.67294e-06	0.0002409	0.0181998	0.000106413	0.00746524	0.0392836	0.693459	0.0864559	0.888356	0.284404	0.00148212	1.57605e-05	0.000495463	0.99581	0.00551839	4.31695e-05	0.0017529	0.0592521	0.000641552	0.024253	0.169603	0.915239	0.402589	n.s.	n.s.
sp|O15061|SYNEM_HUMAN	SYNM	Synemin OS=Homo sapiens OX=9606 GN=SYNM PE=1 SV=2	-0.183754	-0.430424	0.218009	0.226782	0.331183	-0.24667	0.401763	0.410536	0.514937	0.648433	0.657206	0.761607	0.00877275	0.113174	0.104401	0.0808318	0.000320833	0.0411105	0.0343118	0.00336811	0.0225472	0.000635484	0.000515563	4.3325e-05	2.07408e-06	1.71097e-06	1.87126e-07	0.931043	0.271319	0.309176	0.419979	0.0137731	0.10777	0.0759932	0.0119414	0.99581	0.00556777	0.00267412	0.000421468	3.98619e-05	2.04213e-05	3.7512e-06	0.96649	0.739743	0.6873	n.s.	n.s.
sp|O15067|PUR4_HUMAN	PFAS	Phosphoribosylformylglycinamidine synthase OS=Homo sapiens OX=9606 GN=PFAS PE=1 SV=4	-0.0389428	0.0178798	-0.358118	-0.510947	-0.483655	0.0568226	-0.319176	-0.472004	-0.444712	-0.375998	-0.528826	-0.501535	-0.152828	-0.125537	0.0272915	0.694355	0.856616	0.00145145	3.53549e-05	6.81723e-05	0.567214	0.00370425	9.03821e-05	0.000175504	0.000939764	2.30759e-05	4.4309e-05	0.132902	0.213044	0.782818	0.929901	0.94429	0.00809735	0.000279743	0.000495463	0.99581	0.0221816	0.000625953	0.00134835	0.00607834	0.000178846	0.000360547	0.334696	0.718971	0.9317	n.s.	n.s.
sp|O15075|DCLK1_HUMAN	DCLK1	Serine/threonine-protein kinase DCLK1 OS=Homo sapiens OX=9606 GN=DCLK1 PE=1 SV=2	-0.510896	-0.252277	-0.827349	-0.254768	-0.444096	0.258619	-0.316453	0.256128	0.0668	-0.575072	-0.00249061	-0.191819	0.572581	0.383253	-0.189328	0.0277932	0.264983	0.000690005	0.260376	0.0856185	0.253367	0.164105	0.257884	0.791858	0.0140715	0.991142	0.450171	0.0144592	0.135908	0.456029	0.248889	0.570797	0.00446613	0.372079	0.161064	0.99581	0.34012	0.388205	0.870997	0.0493373	0.996224	0.581096	0.100254	0.66882	0.779081	n.s.	n.s.
sp|O15078|CE290_HUMAN	CEP290	Centrosomal protein of 290 kDa OS=Homo sapiens OX=9606 GN=CEP290 PE=1 SV=2	0.0388994	-0.0176428	-0.000604581	-0.223401	-0.0932885	-0.0565423	-0.039504	-0.2623	-0.132188	0.0170383	-0.205758	-0.0756457	-0.222796	-0.0926839	0.130112	0.613635	0.818435	0.99372	0.0077715	0.232634	0.464546	0.608168	0.00237082	0.0962228	0.824546	0.0131012	0.330278	0.00791341	0.235573	0.101219	0.892707	0.932748	0.997004	0.0231159	0.346831	0.99581	0.774963	0.00931252	0.198478	0.888379	0.0355611	0.466194	0.0718139	0.729248	0.431767	n.s.	n.s.
sp|O15084-1|ANR28_HUMAN	ANKRD28	Isoform 3 of Serine/threonine-protein phosphatase 6 regulatory ankyrin repeat subunit A OS=Homo sapiens OX=9606 GN=ANKRD28	0.066069	0.0545185	0.0237469	0.00404297	0.223652	-0.0115504	-0.042322	-0.062026	0.157583	-0.0307716	-0.0504755	0.169133	-0.0197039	0.199905	0.219609	0.603482	0.667891	0.851488	0.974561	0.0887169	0.927418	0.738864	0.625688	0.222294	0.808367	0.691106	0.191414	0.876533	0.125543	0.0942378	0.889073	0.855426	0.913678	0.982351	0.166073	0.998379	0.862032	0.736397	0.365498	0.875932	0.79118	0.310483	0.939552	0.658613	0.421918	n.s.	n.s.
sp|O15085-2|ARHGB_HUMAN	ARHGEF11	Isoform 2 of Rho guanine nucleotide exchange factor 11 OS=Homo sapiens OX=9606 GN=ARHGEF11	0.373876	0.320237	0.0239184	0.416728	0.217196	-0.0536387	-0.349957	0.0428526	-0.15668	-0.296319	0.0964913	-0.103041	0.39281	0.193277	-0.199533	0.0860003	0.137747	0.909334	0.0576857	0.307179	0.798555	0.106545	0.838389	0.458628	0.16804	0.646734	0.624672	0.0722606	0.362254	0.347243	0.431335	0.430313	0.94846	0.114278	0.429412	0.995882	0.255083	0.894359	0.612214	0.302863	0.755729	0.736785	0.239405	0.784084	0.717551	n.s.	n.s.
sp|O15091|MRPP3_HUMAN	PRORP	Mitochondrial ribonuclease P catalytic subunit OS=Homo sapiens OX=9606 GN=PRORP PE=1 SV=2	0.224194	0.246935	0.448765	0.377832	0.482027	0.0227413	0.224571	0.153637	0.257833	0.201829	0.130896	0.235092	-0.0709333	0.0332624	0.104196	0.0269924	0.0160369	0.00010634	0.000639857	4.62062e-05	0.811718	0.0267647	0.118097	0.0124217	0.0441936	0.179565	0.021079	0.460154	0.727733	0.281567	0.246557	0.147301	0.000997947	0.00298708	0.000357198	0.995938	0.0963912	0.214473	0.0417551	0.113802	0.292494	0.0557991	0.660452	0.928233	0.666567	n.s.	n.s.
sp|O15111|IKKA_HUMAN	CHUK	Inhibitor of nuclear factor kappa-B kinase subunit alpha OS=Homo sapiens OX=9606 GN=CHUK PE=1 SV=2	0.0242748	0.0854691	0.155145	0.00415059	-0.11918	0.0611943	0.13087	-0.0201242	-0.143455	0.0696755	-0.0813185	-0.204649	-0.150994	-0.274324	-0.12333	0.804447	0.385532	0.119334	0.966218	0.228446	0.53341	0.186861	0.837347	0.148871	0.478581	0.408804	0.0422428	0.129223	0.0076387	0.212957	0.95515	0.677591	0.239817	0.977033	0.342444	0.99581	0.372502	0.893436	0.275111	0.630677	0.545471	0.0966142	0.329314	0.398114	0.590216	n.s.	n.s.
sp|O15118|NPC1_HUMAN	NPC1	NPC intracellular cholesterol transporter 1 OS=Homo sapiens OX=9606 GN=NPC1 PE=1 SV=2	-0.165675	-0.0984083	0.876763	1.47662	1.04046	0.0672672	1.04244	1.64229	1.20614	0.975171	1.57503	1.13887	0.599854	0.163699	-0.436155	0.15872	0.401274	1.07941e-11	5.63097e-24	5.82621e-15	0.565848	5.31046e-15	2.38209e-27	2.25703e-18	1.21943e-13	5.47331e-26	5.5713e-17	1.07636e-06	0.163707	0.000287893	0.553029	0.691203	1.03709e-09	4.86918e-21	8.81651e-13	0.99581	1.39781e-12	1.58097e-24	8.54005e-16	2.63658e-11	3.31299e-23	1.46646e-14	0.000228784	0.686452	0.0189415	n.s.	n.s.
sp|O15121|DEGS1_HUMAN	DEGS1	Sphingolipid delta(4)-desaturase DES1 OS=Homo sapiens OX=9606 GN=DEGS1 PE=1 SV=1	0.447089	0.261449	0.495917	1.02429	0.779211	-0.185639	0.0488282	0.577205	0.332122	0.234468	0.762845	0.517762	0.528377	0.283294	-0.245083	0.0700192	0.27685	0.046323	0.000266805	0.00320442	0.436804	0.836839	0.0224319	0.170806	0.328118	0.00377163	0.0382852	0.0348572	0.239834	0.307205	0.394192	0.583284	0.117866	0.00147083	0.0114636	0.99581	0.917012	0.0579268	0.303599	0.48978	0.0127754	0.0892485	0.158398	0.730728	0.6873	n.s.	n.s.
sp|O15126|SCAM1_HUMAN	SCAMP1	Secretory carrier-associated membrane protein 1 OS=Homo sapiens OX=9606 GN=SCAMP1 PE=1 SV=2	-0.0807297	-0.0799487	0.073755	0.169243	0.224932	0.000780997	0.154485	0.249973	0.305662	0.153704	0.249192	0.304881	0.0954882	0.151177	0.0556892	0.319703	0.324381	0.363077	0.0387581	0.00648295	0.992298	0.0587217	0.00260362	0.000274911	0.059985	0.00268135	0.000284273	0.239725	0.0642295	0.491814	0.731861	0.628526	0.525653	0.0837567	0.0203851	0.998697	0.168165	0.0100444	0.00193976	0.142916	0.00962075	0.00168559	0.462119	0.577675	0.799522	n.s.	n.s.
sp|O15144|ARPC2_HUMAN	ARPC2	Actin-related protein 2/3 complex subunit 2 OS=Homo sapiens OX=9606 GN=ARPC2 PE=1 SV=1	-0.0128507	-0.0219221	-0.174135	-0.409122	-0.364383	-0.00907143	-0.161284	-0.396271	-0.351532	-0.152212	-0.3872	-0.34246	-0.234988	-0.190248	0.0447396	0.838681	0.728624	0.0109107	1.70551e-06	8.48802e-06	0.885701	0.0172165	2.68679e-06	1.36087e-05	0.0235862	3.71499e-06	1.90418e-05	0.00113009	0.00607205	0.48091	0.962298	0.889544	0.0395938	2.18717e-05	8.6934e-05	0.996934	0.0688432	3.3741e-05	0.000165769	0.071682	3.83081e-05	0.000181257	0.0239177	0.38695	0.794952	n.s.	n.s.
sp|O15156-2|ZBT7B_HUMAN	ZBTB7B	Isoform 2 of Zinc finger and BTB domain-containing protein 7B OS=Homo sapiens OX=9606 GN=ZBTB7B	-0.130226	-0.122246	0.169341	0.340603	0.370534	0.00798005	0.299568	0.470829	0.500761	0.291588	0.462849	0.49278	0.171262	0.201193	0.0299311	0.321708	0.351577	0.201142	0.0148448	0.0088171	0.950998	0.0295881	0.00143201	0.00082231	0.0337047	0.0016593	0.000953644	0.196277	0.131851	0.817812	0.731861	0.652472	0.347664	0.0388816	0.0263816	0.998397	0.102832	0.0061388	0.0047516	0.0933006	0.00647565	0.00452812	0.415843	0.663531	0.948563	n.s.	n.s.
sp|O15160|RPAC1_HUMAN	POLR1C	DNA-directed RNA polymerases I and III subunit RPAC1 OS=Homo sapiens OX=9606 GN=POLR1C PE=1 SV=1	0.0370266	-0.0526846	0.0188445	-0.148468	-0.0195062	-0.0897113	-0.0181822	-0.185495	-0.0565328	0.0715291	-0.0957836	0.0331785	-0.167313	-0.0383506	0.128962	0.808418	0.730281	0.901737	0.33605	0.898306	0.55825	0.905172	0.23227	0.711493	0.640145	0.532164	0.827975	0.279752	0.801717	0.402087	0.955759	0.89041	0.944028	0.453233	0.932507	0.99581	0.949826	0.360384	0.813029	0.757416	0.660892	0.891756	0.503818	0.95064	0.750759	n.s.	n.s.
sp|O15164|TIF1A_HUMAN	TRIM24	Transcription intermediary factor 1-alpha OS=Homo sapiens OX=9606 GN=TRIM24 PE=1 SV=3	0.176494	-0.0279448	0.50609	0.322747	0.491717	-0.204438	0.329597	0.146254	0.315223	0.534035	0.350692	0.519661	-0.183343	-0.0143739	0.168969	0.178659	0.827748	0.000667519	0.0188808	0.000874654	0.121951	0.0167833	0.261845	0.0214669	0.000394391	0.0116194	0.000517025	0.163095	0.910848	0.197097	0.574918	0.934632	0.00435327	0.0472254	0.00402607	0.99581	0.0676022	0.392314	0.0637063	0.00301851	0.0323515	0.00273607	0.375796	0.980339	0.574954	n.s.	n.s.
sp|O15173-2|PGRC2_HUMAN	PGRMC2	Isoform 2 of Membrane-associated progesterone receptor component 2 OS=Homo sapiens OX=9606 GN=PGRMC2	-0.0351222	0.0952379	-0.215608	0.370202	-0.076179	0.13036	-0.180486	0.405324	-0.0410569	-0.310846	0.274964	-0.171417	0.58581	0.139429	-0.446381	0.834469	0.572238	0.208082	0.036796	0.651003	0.441037	0.28924	0.0235681	0.807048	0.0751338	0.112517	0.313518	0.00199563	0.410398	0.0137511	0.961149	0.800368	0.356416	0.0802617	0.748162	0.99581	0.488868	0.0603038	0.879069	0.169076	0.204279	0.448179	0.0335542	0.808888	0.177096	n.s.	n.s.
sp|O15182|CETN3_HUMAN	CETN3	Centrin-3 OS=Homo sapiens OX=9606 GN=CETN3 PE=1 SV=2	0.190059	-0.0940192	0.51573	0.184974	0.523709	-0.284078	0.325672	-0.00508478	0.333651	0.60975	0.278993	0.617729	-0.330757	0.00797889	0.338735	0.133921	0.449126	0.000375577	0.144083	0.000321206	0.0298506	0.0142914	0.967121	0.0123609	5.9991e-05	0.032579	5.14181e-05	0.0130307	0.94843	0.0112627	0.518679	0.725529	0.00277904	0.233816	0.00175792	0.99581	0.0606122	0.980159	0.0416434	0.00064509	0.0752674	0.000406753	0.0953867	0.990091	0.158236	n.s.	n.s.
sp|O15197|EPHB6_HUMAN	EPHB6	Ephrin type-B receptor 6 OS=Homo sapiens OX=9606 GN=EPHB6 PE=1 SV=4	0.0920824	0.257021	-0.00144423	0.134618	0.027169	0.164938	-0.0935266	0.0425352	-0.0649134	-0.258465	-0.122403	-0.229852	0.136062	0.0286132	-0.107449	0.538307	0.0954074	0.992264	0.370788	0.855321	0.275118	0.532013	0.775422	0.663698	0.0936799	0.414984	0.133339	0.365776	0.847729	0.473448	0.868803	0.357686	0.995974	0.488333	0.904641	0.99581	0.717169	0.850912	0.777164	0.198168	0.552186	0.236725	0.579038	0.962682	0.791585	n.s.	n.s.
sp|O15212|PFD6_HUMAN	PFDN6	Prefoldin subunit 6 OS=Homo sapiens OX=9606 GN=PFDN6 PE=1 SV=1	0.140502	0.132544	-0.269192	-0.509589	-0.478673	-0.00795856	-0.409695	-0.650091	-0.619175	-0.401736	-0.642132	-0.611217	-0.240396	-0.209481	0.0309154	0.398347	0.425166	0.113467	0.00510458	0.00788132	0.961512	0.0201761	0.000669073	0.00105153	0.0224164	0.000751754	0.00118101	0.155034	0.212656	0.851361	0.785199	0.707013	0.230398	0.0162194	0.0241059	0.998397	0.077881	0.00329528	0.00580309	0.0693808	0.00332691	0.00536867	0.365429	0.718971	0.957966	n.s.	n.s.
sp|O15213|WDR46_HUMAN	WDR46	WD repeat-containing protein 46 OS=Homo sapiens OX=9606 GN=WDR46 PE=1 SV=3	0.0541277	0.213365	-0.323541	0.0947763	-0.108926	0.159238	-0.377669	0.0406486	-0.163054	-0.536906	-0.118589	-0.322292	0.418317	0.214615	-0.203703	0.756095	0.228484	0.0739241	0.587429	0.533377	0.36507	0.039503	0.815464	0.353921	0.00516831	0.498073	0.0749631	0.0240618	0.225865	0.249529	0.94933	0.536149	0.169116	0.691034	0.648051	0.99581	0.126348	0.880204	0.511527	0.0230745	0.630587	0.151985	0.130041	0.722458	0.632273	n.s.	n.s.
sp|O15226-2|NKRF_HUMAN	NKRF	Isoform 2 of NF-kappa-B-repressing factor OS=Homo sapiens OX=9606 GN=NKRF	0.0283344	-0.0586592	0.0669455	0.0306423	0.0475241	-0.0869936	0.0386111	0.00230786	0.0191897	0.125605	0.0893015	0.106183	-0.0363032	-0.0194214	0.0168818	0.747894	0.507527	0.450191	0.728198	0.59066	0.328754	0.661732	0.979088	0.827561	0.1636	0.316382	0.235834	0.680719	0.825515	0.84801	0.947325	0.765336	0.610822	0.80373	0.699798	0.99581	0.811737	0.987482	0.891798	0.298055	0.452733	0.362462	0.816566	0.955577	0.957114	n.s.	n.s.
sp|O15228|GNPAT_HUMAN	GNPAT	Dihydroxyacetone phosphate acyltransferase OS=Homo sapiens OX=9606 GN=GNPAT PE=1 SV=1	0.11099	0.106902	0.24453	0.190537	0.345944	-0.00408831	0.13354	0.0795465	0.234954	0.137628	0.0836348	0.239042	-0.0539933	0.101414	0.155407	0.316646	0.334569	0.0313322	0.0896017	0.00307011	0.970379	0.229644	0.471518	0.038149	0.215967	0.449205	0.0350926	0.624398	0.359678	0.163523	0.729877	0.637842	0.088129	0.160556	0.011117	0.998397	0.424898	0.598813	0.0997212	0.363791	0.583234	0.0836641	0.782663	0.783641	0.526211	n.s.	n.s.
sp|O15230|LAMA5_HUMAN	LAMA5	Laminin subunit alpha-5 OS=Homo sapiens OX=9606 GN=LAMA5 PE=1 SV=8	-0.166702	-0.301263	-0.0958532	0.0468357	0.0442806	-0.134562	0.0708486	0.213537	0.210982	0.20541	0.348099	0.345544	0.142689	0.140134	-0.00255507	0.0161399	2.40977e-05	0.162712	0.493649	0.517471	0.0510439	0.301137	0.00224657	0.0025234	0.00324028	1.46401e-06	1.7157e-06	0.0387656	0.0423181	0.970178	0.187538	0.00231529	0.299543	0.604137	0.634573	0.99581	0.502365	0.00888211	0.0115908	0.0161587	1.78663e-05	2.46719e-05	0.168207	0.550059	0.992594	n.s.	n.s.
sp|O15231-6|ZN185_HUMAN	ZNF185	Isoform 6 of Zinc finger protein 185 OS=Homo sapiens OX=9606 GN=ZNF185	0.285345	0.254437	-0.101016	-0.409591	-0.179417	-0.0309081	-0.386361	-0.694936	-0.464761	-0.355453	-0.664028	-0.433853	-0.308575	-0.0784004	0.230174	0.00225737	0.00542938	0.232007	6.16389e-05	0.0402943	0.710248	0.000120492	3.33198e-08	1.28643e-05	0.00029565	6.97987e-08	3.07922e-05	0.00115529	0.350316	0.0106329	0.0599293	0.0793882	0.383699	0.000442062	0.0893085	0.99581	0.0014055	8.40354e-07	0.000157334	0.00233664	1.39898e-06	0.000266689	0.0241971	0.779564	0.152514	n.s.	n.s.
sp|O15234|CASC3_HUMAN	CASC3	Protein CASC3 OS=Homo sapiens OX=9606 GN=CASC3 PE=1 SV=2	-0.0967726	-0.0370586	-0.512349	-0.551231	-0.454938	0.059714	-0.415577	-0.454458	-0.358166	-0.475291	-0.514172	-0.41788	-0.0388819	0.0574107	0.0962926	0.448183	0.770145	0.000523149	0.000249143	0.00155872	0.638332	0.00326653	0.00157293	0.00937248	0.00105968	0.000505264	0.00312908	0.759202	0.651273	0.450406	0.817939	0.911725	0.00363369	0.0013912	0.00642336	0.99581	0.0203662	0.00662097	0.0332207	0.00662648	0.00239923	0.0121901	0.866412	0.905217	0.776726	n.s.	n.s.
sp|O15235|RT12_HUMAN	MRPS12	28S ribosomal protein S12, mitochondrial OS=Homo sapiens OX=9606 GN=MRPS12 PE=1 SV=1	0.178788	0.189552	0.144317	0.35522	0.37014	0.010764	-0.0344706	0.176432	0.191353	-0.0452346	0.165668	0.180589	0.210902	0.225823	0.0149208	0.243856	0.217538	0.344109	0.0267477	0.0215956	0.943131	0.819404	0.249925	0.213358	0.764582	0.279092	0.239293	0.171891	0.144809	0.921236	0.660134	0.524727	0.507554	0.0622707	0.0538378	0.998397	0.90668	0.380099	0.355541	0.844668	0.411132	0.366571	0.38694	0.673743	0.978459	n.s.	n.s.
sp|O15247|CLIC2_HUMAN	CLIC2	Chloride intracellular channel protein 2 OS=Homo sapiens OX=9606 GN=CLIC2 PE=1 SV=3	-0.443559	-0.272403	1.89254	1.9209	1.87638	0.171157	2.3361	2.36446	2.31994	2.16494	2.1933	2.14878	0.0283583	-0.0161584	-0.0445167	0.215264	0.443494	5.00688e-06	3.91908e-06	5.75652e-06	0.541966	6.54563e-10	4.91284e-10	7.71269e-10	3.79775e-09	2.82942e-09	4.49352e-09	0.919306	0.953966	0.873657	0.626139	0.721484	7.76378e-05	4.39794e-05	6.38172e-05	0.99581	5.21411e-08	2.03681e-08	4.02523e-08	1.9882e-07	8.47507e-08	1.47048e-07	0.961559	0.990644	0.965066	n.s.	n.s.
sp|O15254|ACOX3_HUMAN	ACOX3	Peroxisomal acyl-coenzyme A oxidase 3 OS=Homo sapiens OX=9606 GN=ACOX3 PE=1 SV=2	0.0490018	0.148596	-0.144795	0.0133493	-0.107638	0.0995939	-0.193796	-0.0356524	-0.156639	-0.29339	-0.135246	-0.256233	0.158144	0.0371568	-0.120987	0.724449	0.290913	0.303105	0.923386	0.44134	0.475766	0.172328	0.797436	0.266291	0.0443511	0.335321	0.0757703	0.261861	0.789101	0.387699	0.940199	0.596915	0.46582	0.949107	0.563474	0.99581	0.351627	0.868925	0.417031	0.113953	0.474118	0.153109	0.486062	0.947127	0.743634	n.s.	n.s.
sp|O15258|RER1_HUMAN	RER1	Protein RER1 OS=Homo sapiens OX=9606 GN=RER1 PE=1 SV=1	0.072122	0.123784	0.0392056	0.321456	0.0477601	0.0516621	-0.0329164	0.249334	-0.0243619	-0.0845785	0.197672	-0.076024	0.282251	0.00855449	-0.273696	0.655922	0.446563	0.808305	0.056965	0.767651	0.749325	0.838558	0.133132	0.880115	0.601648	0.229116	0.638691	0.0914742	0.957753	0.101053	0.914605	0.723902	0.886353	0.113238	0.839307	0.99581	0.917685	0.235697	0.926807	0.728578	0.353873	0.748043	0.274377	0.990644	0.431575	n.s.	n.s.
sp|O15260|SURF4_HUMAN	SURF4	Surfeit locus protein 4 OS=Homo sapiens OX=9606 GN=SURF4 PE=1 SV=3	-0.0140262	0.128812	0.0110685	0.406284	0.0802706	0.142838	0.0250947	0.42031	0.0942968	-0.117743	0.277472	-0.0485414	0.395215	0.0692021	-0.326013	0.939598	0.489002	0.952316	0.0374761	0.665233	0.443545	0.892176	0.0319536	0.611545	0.526703	0.144181	0.79329	0.0424345	0.70896	0.0891616	0.99249	0.754033	0.973711	0.0813058	0.759603	0.99581	0.945578	0.0766608	0.736977	0.670028	0.247583	0.865173	0.17702	0.921146	0.410102	n.s.	n.s.
sp|O15269|SPTC1_HUMAN	SPTLC1	Serine palmitoyltransferase 1 OS=Homo sapiens OX=9606 GN=SPTLC1 PE=1 SV=1	0.0830453	0.13523	-0.296833	0.0304023	-0.226707	0.0521846	-0.379878	-0.052643	-0.309753	-0.432063	-0.104828	-0.361937	0.327235	0.0701252	-0.25711	0.547852	0.329076	0.0350307	0.825613	0.104474	0.70541	0.00770922	0.702948	0.0280996	0.00267006	0.448526	0.0108949	0.0206634	0.611648	0.0664993	0.873103	0.632749	0.0955999	0.878284	0.189166	0.99581	0.0382777	0.796955	0.0787569	0.0137104	0.582728	0.0328475	0.119689	0.888902	0.364272	n.s.	n.s.
sp|O15270|SPTC2_HUMAN	SPTLC2	Serine palmitoyltransferase 2 OS=Homo sapiens OX=9606 GN=SPTLC2 PE=1 SV=1	0.0137625	0.145718	-0.154853	-0.0903919	-0.0672769	0.131956	-0.168616	-0.104154	-0.0810395	-0.300571	-0.23611	-0.212995	0.0644612	0.0875762	0.0231149	0.910896	0.243801	0.216449	0.465171	0.585642	0.289805	0.179797	0.401025	0.512068	0.0220086	0.0655433	0.094223	0.601322	0.479015	0.850951	0.984475	0.551421	0.365559	0.577694	0.695568	0.99581	0.362313	0.535514	0.659868	0.0685039	0.132274	0.181543	0.76789	0.834386	0.957966	n.s.	n.s.
sp|O15294|OGT1_HUMAN	OGT	UDP-N-acetylglucosamine--peptide N-acetylglucosaminyltransferase 110 kDa subunit OS=Homo sapiens OX=9606 GN=OGT PE=1 SV=3	0.568299	0.573282	0.465075	-0.116143	0.32135	0.00498305	-0.103224	-0.684442	-0.246949	-0.108207	-0.689425	-0.251932	-0.581218	-0.143725	0.437492	1.44269e-08	1.246e-08	3.59635e-07	0.0830606	5.54207e-05	0.938497	0.120695	5.74536e-10	0.000889125	0.104746	5.04641e-10	0.000738099	9.88173e-09	0.0351505	9.01059e-07	7.27719e-06	4.43648e-06	9.22402e-06	0.150833	0.000415175	0.998397	0.27852	2.31561e-08	0.00505286	0.215985	1.90912e-08	0.00366567	6.00165e-06	0.54295	0.000303006	n.s.	n.s.
sp|O15305|PMM2_HUMAN	PMM2	Phosphomannomutase 2 OS=Homo sapiens OX=9606 GN=PMM2 PE=1 SV=1	-0.154898	-0.0464773	-0.0294943	-0.246116	-0.267677	0.10842	0.125403	-0.0912186	-0.11278	0.016983	-0.199639	-0.2212	-0.216622	-0.238183	-0.0215613	0.0380034	0.526164	0.687172	0.00134731	0.000542603	0.142427	0.0908301	0.215856	0.127364	0.816546	0.00826541	0.00365909	0.00436781	0.00186365	0.768387	0.292665	0.773446	0.800973	0.00548068	0.00271436	0.99581	0.229225	0.340786	0.24546	0.882115	0.0245649	0.013742	0.0510393	0.289295	0.927786	n.s.	n.s.
sp|O15318|RPC7_HUMAN	POLR3G	DNA-directed RNA polymerase III subunit RPC7 OS=Homo sapiens OX=9606 GN=POLR3G PE=1 SV=2	0.155826	0.0312633	0.173828	0.171243	-0.0263318	-0.124562	0.0180029	0.0154171	-0.182157	0.142565	0.139979	-0.0575951	-0.00258577	-0.20016	-0.197574	0.273276	0.823602	0.223272	0.229991	0.851045	0.378681	0.897819	0.912426	0.202653	0.315055	0.323702	0.681751	0.985281	0.163196	0.16845	0.689513	0.932913	0.37323	0.338061	0.901659	0.99581	0.94794	0.943902	0.343371	0.477313	0.461354	0.782259	0.99219	0.685613	0.531057	n.s.	n.s.
sp|O15327|INP4B_HUMAN	INPP4B	Inositol polyphosphate 4-phosphatase type II OS=Homo sapiens OX=9606 GN=INPP4B PE=1 SV=4	0.0231299	0.127972	-0.367216	-0.423911	-0.476536	0.104842	-0.390346	-0.447041	-0.499666	-0.495188	-0.551883	-0.604508	-0.0566953	-0.10932	-0.0526248	0.767914	0.106544	1.73496e-05	1.2917e-06	1.07087e-07	0.184386	6.09491e-06	4.35424e-07	3.53226e-08	4.38054e-08	2.84229e-09	2.2356e-10	0.470349	0.166632	0.502666	0.950933	0.38003	0.000216531	1.73748e-05	2.19729e-06	0.99581	0.000122587	7.34157e-06	1.01347e-06	1.68916e-06	8.47507e-08	1.08274e-08	0.668562	0.686452	0.806912	n.s.	n.s.
sp|O15344|TRI18_HUMAN	MID1	E3 ubiquitin-protein ligase Midline-1 OS=Homo sapiens OX=9606 GN=MID1 PE=1 SV=1	0.0768477	0.159101	-0.369875	-0.39285	-0.363563	0.082253	-0.446723	-0.469698	-0.44041	-0.528976	-0.551951	-0.522663	-0.0229754	0.0063121	0.0292875	0.412794	0.098331	0.000618863	0.000340735	0.000729003	0.381268	8.44637e-05	4.68466e-05	9.93827e-05	1.04921e-05	5.94313e-06	1.22802e-05	0.805152	0.94593	0.753285	0.795163	0.363929	0.00410991	0.00178243	0.00345819	0.99581	0.00104356	0.000360766	0.000853422	0.000154548	5.78356e-05	0.000125794	0.895258	0.9898	0.921883	n.s.	n.s.
sp|O15347|HMGB3_HUMAN	HMGB3	High mobility group protein B3 OS=Homo sapiens OX=9606 GN=HMGB3 PE=1 SV=4	-0.0538629	-0.122907	-0.70589	-0.214766	-0.425467	-0.069044	-0.652027	-0.160903	-0.371604	-0.582983	-0.0918592	-0.30256	0.491124	0.280423	-0.210701	0.796465	0.5575	0.00255929	0.309467	0.051674	0.741061	0.00470574	0.443901	0.0859115	0.0101032	0.66052	0.15712	0.0267805	0.188274	0.31849	0.954363	0.792612	0.0127817	0.425728	0.109098	0.99581	0.0265504	0.574476	0.18192	0.03842	0.766071	0.268171	0.138252	0.705652	0.693631	n.s.	n.s.
sp|O15355|PPM1G_HUMAN	PPM1G	Protein phosphatase 1G OS=Homo sapiens OX=9606 GN=PPM1G PE=1 SV=1	-0.0198701	0.00167561	0.106944	-0.0587515	0.00907655	0.0215457	0.126814	-0.0388814	0.0289466	0.105268	-0.0604271	0.00740093	-0.165696	-0.0978675	0.067828	0.782003	0.981366	0.14634	0.416581	0.899342	0.76418	0.0881053	0.589167	0.687176	0.152451	0.403632	0.917845	0.0294272	0.181972	0.349581	0.951281	0.9902	0.277496	0.532088	0.933197	0.99581	0.224348	0.705206	0.793925	0.283631	0.540745	0.951153	0.145185	0.695975	0.71864	n.s.	n.s.
sp|O15357|SHIP2_HUMAN	INPPL1	Phosphatidylinositol 3,4,5-trisphosphate 5-phosphatase 2 OS=Homo sapiens OX=9606 GN=INPPL1 PE=1 SV=2	-0.00109459	-0.0348721	0.236651	0.226615	0.142501	-0.0337775	0.237746	0.22771	0.143596	0.271523	0.261487	0.177373	-0.0100356	-0.0941499	-0.0841144	0.987921	0.630556	0.00332072	0.00460302	0.0592684	0.641267	0.003204	0.00444261	0.0575002	0.00104943	0.00146496	0.021594	0.889635	0.201808	0.252273	0.998567	0.837172	0.0157897	0.0149555	0.121776	0.99581	0.020059	0.015571	0.135345	0.00659049	0.00583767	0.0568638	0.946879	0.712479	0.634404	n.s.	n.s.
sp|O15360|FANCA_HUMAN	FANCA	Fanconi anemia group A protein OS=Homo sapiens OX=9606 GN=FANCA PE=1 SV=2	0.0960257	0.0357174	0.0701911	-0.253146	0.0478263	-0.0603083	-0.0258346	-0.349172	-0.0481994	0.0344737	-0.288864	0.0121089	-0.323337	-0.0223648	0.300973	0.519115	0.80967	0.636665	0.098566	0.747206	0.684636	0.861655	0.0266346	0.745307	0.816168	0.0618763	0.934881	0.0385218	0.880073	0.0525231	0.859408	0.93086	0.76463	0.172533	0.823717	0.99581	0.930347	0.0663181	0.837744	0.882021	0.126715	0.960586	0.167511	0.97228	0.330384	n.s.	n.s.
sp|O15371|EIF3D_HUMAN	EIF3D	Eukaryotic translation initiation factor 3 subunit D OS=Homo sapiens OX=9606 GN=EIF3D PE=1 SV=1	0.0791042	0.0825519	0.102397	0.0229504	0.0300005	0.00344773	0.0232924	-0.0561538	-0.0491037	0.0198447	-0.0596015	-0.0525514	-0.0794462	-0.0723961	0.00705008	0.483464	0.464842	0.366274	0.838024	0.789375	0.975489	0.835646	0.617844	0.662415	0.85968	0.59657	0.640444	0.481597	0.520914	0.949906	0.83936	0.737423	0.528351	0.888145	0.855828	0.998413	0.917012	0.729434	0.77658	0.913656	0.71701	0.748792	0.677388	0.849125	0.988742	n.s.	n.s.
sp|O15372|EIF3H_HUMAN	EIF3H	Eukaryotic translation initiation factor 3 subunit H OS=Homo sapiens OX=9606 GN=EIF3H PE=1 SV=1	-0.0740962	-0.101826	0.00249116	-0.043414	-0.204194	-0.02773	0.0765873	0.0306821	-0.130098	0.104317	0.0584121	-0.102368	-0.0459052	-0.206685	-0.16078	0.554612	0.418535	0.984083	0.72847	0.112856	0.824364	0.541496	0.806046	0.303725	0.407425	0.640828	0.416102	0.713605	0.108786	0.206707	0.874093	0.703342	0.9903	0.80376	0.200211	0.996264	0.724148	0.87547	0.459918	0.566632	0.751294	0.548073	0.837698	0.650505	0.585822	n.s.	n.s.
sp|O15379-2|HDAC3_HUMAN	HDAC3	Isoform 2 of Histone deacetylase 3 OS=Homo sapiens OX=9606 GN=HDAC3	-0.247483	-0.346055	-0.273536	-0.0932408	-0.310843	-0.098572	-0.0260528	0.154242	-0.0633596	0.0725192	0.252814	0.0352125	0.180295	-0.0373067	-0.217602	0.0534591	0.00935491	0.0344579	0.449297	0.0178513	0.424175	0.83151	0.216105	0.605822	0.55515	0.0489372	0.773776	0.150889	0.760749	0.0863747	0.349447	0.107448	0.0944201	0.563182	0.0463153	0.99581	0.914933	0.34109	0.732942	0.693108	0.10456	0.849554	0.359325	0.939722	0.402589	n.s.	n.s.
sp|O15381|NVL_HUMAN	NVL	Nuclear valosin-containing protein-like OS=Homo sapiens OX=9606 GN=NVL PE=1 SV=1	0.135767	0.0701082	0.253222	0.158968	0.251781	-0.0656585	0.117455	0.0232011	0.116015	0.183113	0.0888597	0.181673	-0.0942538	-0.0014403	0.0928135	0.142503	0.440158	0.00977462	0.0888751	0.0101365	0.469328	0.201634	0.797092	0.207004	0.0525332	0.329974	0.0542558	0.302149	0.987255	0.309409	0.526601	0.719492	0.0366352	0.159538	0.0295692	0.99581	0.390371	0.868863	0.348402	0.129811	0.468527	0.117687	0.526519	0.997132	0.6873	n.s.	n.s.
sp|O15392|BIRC5_HUMAN	BIRC5	Baculoviral IAP repeat-containing protein 5 OS=Homo sapiens OX=9606 GN=BIRC5 PE=1 SV=3	0.0699408	-0.41052	-0.510954	-0.634556	-0.339397	-0.480461	-0.580895	-0.704497	-0.409337	-0.100434	-0.224036	0.0711236	-0.123602	0.171558	0.295159	0.710105	0.0382354	0.0119404	0.00258848	0.0817461	0.017161	0.00507492	0.00106169	0.0387406	0.594151	0.240883	0.705446	0.512735	0.365867	0.12677	0.933622	0.233031	0.0422998	0.00929855	0.154715	0.99581	0.0279814	0.00477798	0.100962	0.722723	0.367345	0.799021	0.701217	0.788242	0.475723	n.s.	n.s.
sp|O15397|IPO8_HUMAN	IPO8	Importin-8 OS=Homo sapiens OX=9606 GN=IPO8 PE=1 SV=2	0.0737826	0.123322	0.0695925	-0.0047872	-0.00639326	0.0495396	-0.00419012	-0.0785698	-0.0801759	-0.0537298	-0.128109	-0.129716	-0.0743797	-0.0759858	-0.00160606	0.263189	0.0683397	0.290471	0.94124	0.921586	0.448738	0.948557	0.234397	0.225293	0.411878	0.0590513	0.0561967	0.259461	0.249627	0.98027	0.681678	0.304808	0.451985	0.960439	0.948707	0.99581	0.974142	0.362587	0.368926	0.570967	0.121951	0.121073	0.483384	0.731846	0.993414	n.s.	n.s.
sp|O15400|STX7_HUMAN	STX7	Syntaxin-7 OS=Homo sapiens OX=9606 GN=STX7 PE=1 SV=4	0.0399102	0.0516632	0.221404	0.355321	0.259706	0.011753	0.181494	0.315411	0.219796	0.169741	0.303658	0.208043	0.133917	0.0383021	-0.0956146	0.781171	0.719316	0.133494	0.0205655	0.0813471	0.934745	0.21466	0.0372892	0.136188	0.24476	0.0441929	0.157272	0.355832	0.789761	0.507591	0.950933	0.884964	0.25932	0.0507026	0.154191	0.998397	0.407638	0.0866455	0.257571	0.399401	0.095878	0.268356	0.571305	0.94715	0.811315	n.s.	n.s.
sp|O15417|TNC18_HUMAN	TNRC18	Trinucleotide repeat-containing gene 18 protein OS=Homo sapiens OX=9606 GN=TNRC18 PE=1 SV=3	-0.253604	-0.177746	0.0661681	-0.145568	0.0109888	0.0758578	0.319772	0.108036	0.264592	0.243914	0.0321778	0.188735	-0.211736	-0.0551793	0.156557	0.100629	0.242098	0.658664	0.335451	0.941381	0.612805	0.0420246	0.472475	0.0875962	0.113463	0.829597	0.215157	0.166335	0.712381	0.301088	0.463553	0.548928	0.779299	0.452685	0.962043	0.99581	0.132233	0.599079	0.184443	0.228588	0.891452	0.338504	0.380077	0.922607	0.681812	n.s.	n.s.
sp|O15427|MOT4_HUMAN	SLC16A3	Monocarboxylate transporter 4 OS=Homo sapiens OX=9606 GN=SLC16A3 PE=1 SV=1	0.0369437	0.15454	0.159712	0.627434	0.303253	0.117597	0.122768	0.590491	0.266309	0.00517155	0.472894	0.148713	0.467723	0.143541	-0.324181	0.829627	0.372431	0.356958	0.00133069	0.0881644	0.495579	0.477039	0.00222751	0.131249	0.975957	0.0110122	0.390394	0.0117889	0.4068	0.0696561	0.960729	0.667355	0.51947	0.00543868	0.165322	0.99581	0.670535	0.00882983	0.251212	0.984412	0.0310171	0.523349	0.0899912	0.808888	0.370825	n.s.	n.s.
sp|O15438-4|MRP3_HUMAN	ABCC3	Isoform 4 of Canalicular multispecific organic anion transporter 2 OS=Homo sapiens OX=9606 GN=ABCC3	-0.191093	-0.218501	0.268722	0.76083	0.588775	-0.027408	0.459816	0.951924	0.779869	0.487224	0.979332	0.807277	0.492108	0.320053	-0.172055	0.339269	0.276145	0.183599	0.000840596	0.00663233	0.889793	0.0284641	8.17245e-05	0.000666298	0.0210985	5.8675e-05	0.00047666	0.0199891	0.116379	0.38858	0.747401	0.582609	0.326068	0.00372571	0.0207656	0.997154	0.100071	0.000575207	0.00403411	0.0662502	0.000388153	0.00256735	0.11747	0.652679	0.743799	n.s.	n.s.
sp|O15439|MRP4_HUMAN	ABCC4	Multidrug resistance-associated protein 4 OS=Homo sapiens OX=9606 GN=ABCC4 PE=1 SV=3	0.019074	0.166757	-0.0108512	0.237305	0.171158	0.147683	-0.0299252	0.218231	0.152084	-0.177608	0.070549	0.00440184	0.248157	0.18201	-0.0661471	0.924996	0.414229	0.957284	0.249114	0.402218	0.468857	0.882597	0.288022	0.455882	0.385029	0.728042	0.982665	0.228811	0.373577	0.744354	0.990172	0.701939	0.976482	0.359963	0.525836	0.99581	0.941873	0.421117	0.610194	0.546405	0.820182	0.991695	0.450373	0.792597	0.919217	n.s.	n.s.
sp|O15440|MRP5_HUMAN	ABCC5	Multidrug resistance-associated protein 5 OS=Homo sapiens OX=9606 GN=ABCC5 PE=1 SV=2	-0.0822782	0.103795	0.265297	0.538984	0.313866	0.186074	0.347575	0.621262	0.396145	0.161502	0.435188	0.210071	0.273687	0.0485694	-0.225117	0.609861	0.520535	0.109723	0.00274596	0.0614524	0.25453	0.040113	0.000805306	0.0210618	0.32083	0.0122851	0.200212	0.0995856	0.762774	0.171074	0.891954	0.771787	0.225051	0.0097715	0.125412	0.99581	0.12788	0.00382615	0.0628739	0.48328	0.0337854	0.321252	0.287628	0.941071	0.53377	n.s.	n.s.
sp|O15446-2|RPA34_HUMAN	CD3EAP	Isoform 2 of DNA-directed RNA polymerase I subunit RPA34 OS=Homo sapiens OX=9606 GN=CD3EAP	0.0498884	0.0572204	-0.140938	-0.00444004	-0.198277	0.007332	-0.190827	-0.0543284	-0.248166	-0.198159	-0.0616604	-0.255498	0.136498	-0.0573389	-0.193837	0.696437	0.654637	0.273741	0.972274	0.126498	0.954231	0.140941	0.670999	0.0579163	0.126718	0.629851	0.0512179	0.288905	0.65397	0.134953	0.930342	0.847797	0.432625	0.980862	0.218956	0.998397	0.308592	0.773487	0.13606	0.24859	0.742558	0.112549	0.512978	0.905359	0.491136	n.s.	n.s.
sp|O15455|TLR3_HUMAN	TLR3	Toll-like receptor 3 OS=Homo sapiens OX=9606 GN=TLR3 PE=1 SV=1	0.171745	0.0762164	0.778475	1.09273	0.980453	-0.0955287	0.60673	0.920986	0.808708	0.702258	1.01651	0.904236	0.314256	0.201978	-0.112278	0.168711	0.533806	2.12717e-06	1.06046e-08	6.35425e-08	0.436691	5.53782e-05	1.71807e-07	1.22824e-06	8.79381e-06	3.53155e-08	2.28703e-07	0.0164245	0.108488	0.361959	0.562705	0.778249	3.92554e-05	3.2256e-07	1.41927e-06	0.99581	0.00074668	3.26002e-06	2.13059e-05	0.000133094	7.63445e-07	4.42353e-06	0.107146	0.650505	0.727886	n.s.	n.s.
sp|O15457|MSH4_HUMAN	MSH4	MutS protein homolog 4 OS=Homo sapiens OX=9606 GN=MSH4 PE=1 SV=2	-0.357969	-0.472588	-0.705972	-0.794077	-0.69427	-0.114619	-0.348003	-0.436108	-0.336301	-0.233384	-0.321489	-0.221682	-0.0881051	0.011702	0.0998071	0.16532	0.071575	0.00992941	0.00442388	0.0110334	0.650039	0.176869	0.0945064	0.191242	0.359305	0.210739	0.383433	0.727005	0.962963	0.69261	0.56023	0.309459	0.0370776	0.0144666	0.0315676	0.99581	0.357995	0.180229	0.329326	0.521014	0.331756	0.517121	0.846437	0.991121	0.903818	n.s.	n.s.
sp|O15460|P4HA2_HUMAN	P4HA2	Prolyl 4-hydroxylase subunit alpha-2 OS=Homo sapiens OX=9606 GN=P4HA2 PE=1 SV=1	0.182093	0.100282	-0.16733	-0.30584	-0.234284	-0.0818107	-0.349423	-0.487932	-0.416377	-0.267612	-0.406122	-0.334567	-0.138509	-0.0669542	0.0715552	0.0170965	0.168459	0.0268767	0.000282328	0.00316663	0.257612	6.46789e-05	7.51284e-07	7.1069e-06	0.00103373	9.90869e-06	0.000106665	0.0621673	0.35175	0.320357	0.189533	0.46882	0.0787438	0.00154375	0.0114025	0.99581	0.000836805	1.13404e-05	9.45609e-05	0.00652579	8.89871e-05	0.000741389	0.219726	0.780606	0.694031	n.s.	n.s.
sp|O15498|YKT6_HUMAN	YKT6	Synaptobrevin homolog YKT6 OS=Homo sapiens OX=9606 GN=YKT6 PE=1 SV=1	-0.13998	0.0572334	-0.322638	-0.257153	-0.260166	0.197214	-0.182658	-0.117173	-0.120186	-0.379871	-0.314386	-0.3174	0.0654851	0.0624717	-0.0030133	0.276204	0.652281	0.017599	0.0526726	0.0501928	0.130195	0.159419	0.36	0.348032	0.00632086	0.0203082	0.0192765	0.606435	0.622998	0.981026	0.690838	0.846024	0.0573651	0.106631	0.10664	0.99581	0.334894	0.496035	0.505757	0.0269482	0.0511764	0.0520054	0.771166	0.895819	0.993414	n.s.	n.s.
sp|O15504|NUP42_HUMAN	NUP42	Nucleoporin NUP42 OS=Homo sapiens OX=9606 GN=NUP42 PE=1 SV=1	-0.0531647	0.107402	-0.237127	0.147865	-0.249639	0.160566	-0.183962	0.20103	-0.196474	-0.344529	0.0404635	-0.357041	0.384992	-0.012512	-0.397504	0.790528	0.592514	0.243535	0.462609	0.220355	0.42561	0.362483	0.320604	0.331437	0.0959026	0.83973	0.0851739	0.0649027	0.950114	0.0573014	0.953201	0.812878	0.396915	0.576163	0.333036	0.99581	0.564421	0.455865	0.489157	0.201525	0.897912	0.167362	0.223722	0.990178	0.343392	n.s.	n.s.
sp|O15511|ARPC5_HUMAN	ARPC5	Actin-related protein 2/3 complex subunit 5 OS=Homo sapiens OX=9606 GN=ARPC5 PE=1 SV=3	-0.0786086	-0.207553	-0.264018	-0.46016	-0.288755	-0.128944	-0.18541	-0.381552	-0.210146	-0.0564652	-0.252607	-0.081202	-0.196142	-0.0247368	0.171405	0.465365	0.0630094	0.0209094	0.000280634	0.0125184	0.2361	0.09406	0.00165121	0.0600433	0.598862	0.0263472	0.450968	0.0776551	0.817253	0.119874	0.828329	0.290256	0.0651054	0.00153587	0.034935	0.99581	0.234504	0.00691679	0.139487	0.725973	0.0631976	0.581876	0.250811	0.953574	0.465241	n.s.	n.s.
sp|O15514|RPB4_HUMAN	POLR2D	DNA-directed RNA polymerase II subunit RPB4 OS=Homo sapiens OX=9606 GN=POLR2D PE=1 SV=1	-0.18376	-0.0501296	0.145751	-0.155588	0.334198	0.13363	0.329511	0.0281719	0.517958	0.195881	-0.105458	0.384328	-0.301339	0.188447	0.489786	0.446574	0.834448	0.544993	0.518454	0.172977	0.578666	0.178817	0.906466	0.0402649	0.41761	0.66075	0.119664	0.217279	0.43523	0.0512485	0.817638	0.93659	0.693858	0.627264	0.277875	0.99581	0.360612	0.94112	0.103729	0.57592	0.766191	0.218535	0.438222	0.815752	0.327103	n.s.	n.s.
sp|O15525|MAFG_HUMAN	MAFG	Transcription factor MafG OS=Homo sapiens OX=9606 GN=MAFG PE=1 SV=1	-0.186887	-0.284634	0.133828	0.458511	0.17453	-0.0977473	0.320715	0.645398	0.361417	0.418462	0.743145	0.459164	0.324683	0.0407026	-0.28398	0.13623	0.0259089	0.282549	0.000615722	0.163301	0.430872	0.0128131	5.95247e-06	0.00550548	0.00156022	4.8345e-07	0.000606291	0.0118267	0.74206	0.0262305	0.51908	0.189404	0.442501	0.00290262	0.265572	0.99581	0.0560389	6.3349e-05	0.021657	0.0089659	6.83719e-06	0.00311058	0.0900463	0.933303	0.243295	n.s.	n.s.
sp|O15527-4|OGG1_HUMAN	OGG1	Isoform 2A of N-glycosylase/DNA lyase OS=Homo sapiens OX=9606 GN=OGG1	0.00537698	0.0751274	0.0747647	0.0568705	-0.0391091	0.0697504	0.0693877	0.0514935	-0.0444861	-0.000362667	-0.0182569	-0.114236	-0.0178942	-0.113874	-0.0959796	0.96504	0.542105	0.544039	0.643813	0.750178	0.571155	0.573142	0.675323	0.717315	0.997641	0.881727	0.356743	0.884058	0.35824	0.437371	0.996071	0.782204	0.693499	0.739776	0.82584	0.99581	0.747964	0.776545	0.816693	0.998136	0.926578	0.490265	0.943735	0.783641	0.770035	n.s.	n.s.
sp|O15530|PDPK1_HUMAN	PDPK1	3-phosphoinositide-dependent protein kinase 1 OS=Homo sapiens OX=9606 GN=PDPK1 PE=1 SV=1	0.326493	0.0872973	0.387016	0.342387	0.282734	-0.239195	0.0605235	0.0158941	-0.0437586	0.299719	0.25509	0.195437	-0.0446295	-0.104282	-0.0596526	0.0170773	0.496099	0.00580786	0.0129339	0.0358017	0.071556	0.63602	0.900839	0.731885	0.0269878	0.0558916	0.135924	0.726775	0.417288	0.64086	0.189533	0.757922	0.0243862	0.0348107	0.0813163	0.99581	0.793678	0.938193	0.827183	0.0791589	0.116553	0.240047	0.846437	0.810423	0.883829	n.s.	n.s.
sp|O15533-3|TPSN_HUMAN	TAPBP	Isoform 3 of Tapasin OS=Homo sapiens OX=9606 GN=TAPBP	0.157535	0.218249	0.630807	1.252	0.837227	0.0607138	0.473272	1.09446	0.679692	0.412558	1.03375	0.618978	0.62119	0.20642	-0.41477	0.521154	0.376264	0.016269	3.89588e-05	0.00230572	0.80389	0.0633866	0.000182475	0.0103805	0.102248	0.000332564	0.0181077	0.0177497	0.402212	0.100536	0.860526	0.67056	0.0539005	0.000303448	0.0088613	0.995938	0.177167	0.00111551	0.0359721	0.212135	0.00168312	0.0493135	0.11123	0.808392	0.430674	n.s.	n.s.
sp|O43143|DHX15_HUMAN	DHX15	Pre-mRNA-splicing factor ATP-dependent RNA helicase DHX15 OS=Homo sapiens OX=9606 GN=DHX15 PE=1 SV=2	-0.0368905	-0.047352	0.153852	0.00734626	0.113329	-0.0104615	0.190743	0.0442367	0.150219	0.201204	0.0546982	0.160681	-0.146506	-0.0405235	0.105983	0.527555	0.418873	0.0140557	0.899421	0.0617607	0.857188	0.00324818	0.449678	0.0161568	0.00211815	0.351674	0.0107873	0.0186076	0.488141	0.0791201	0.862585	0.703507	0.047986	0.932705	0.125786	0.996264	0.0202936	0.579991	0.050971	0.0114904	0.488902	0.0326206	0.113885	0.836811	0.393024	n.s.	n.s.
sp|O43148-2|MCES_HUMAN	RNMT	Isoform 2 of mRNA cap guanine-N7 methyltransferase OS=Homo sapiens OX=9606 GN=RNMT	0.0232784	-0.108691	0.357017	0.211219	0.363238	-0.13197	0.333739	0.18794	0.33996	0.465708	0.31991	0.471929	-0.145798	0.0062213	0.15202	0.775164	0.191109	0.000229325	0.0158296	0.000190699	0.115865	0.000457701	0.0295087	0.000380491	9.64924e-06	0.000689983	8.08906e-06	0.0843097	0.939096	0.0727365	0.950933	0.495359	0.00183763	0.0410114	0.00113837	0.99581	0.0042617	0.07211	0.00255943	0.000144238	0.00309827	9.03527e-05	0.264409	0.988402	0.377362	n.s.	n.s.
sp|O43149|ZZEF1_HUMAN	ZZEF1	Zinc finger ZZ-type and EF-hand domain-containing protein 1 OS=Homo sapiens OX=9606 GN=ZZEF1 PE=1 SV=6	-0.038321	0.0203235	-0.0124162	-0.296749	-0.160418	0.0586445	0.0259047	-0.258428	-0.122098	-0.0327398	-0.317073	-0.180742	-0.284333	-0.148002	0.136331	0.707079	0.841926	0.903011	0.00568044	0.12127	0.565728	0.799375	0.0148118	0.235147	0.748109	0.00333084	0.0821279	0.00780503	0.151891	0.185975	0.933393	0.939812	0.944192	0.0178019	0.21148	0.99581	0.896354	0.0419147	0.379921	0.83232	0.0115077	0.16275	0.0713653	0.67706	0.556454	n.s.	n.s.
sp|O43150|ASAP2_HUMAN	ASAP2	Arf-GAP with SH3 domain, ANK repeat and PH domain-containing protein 2 OS=Homo sapiens OX=9606 GN=ASAP2 PE=1 SV=3	0.1617	-0.0466953	0.0147967	-0.0351833	0.0393516	-0.208395	-0.146903	-0.196883	-0.122348	0.061492	0.011512	0.086047	-0.04998	0.0245549	0.074535	0.130036	0.657494	0.888137	0.738185	0.708562	0.0533265	0.167884	0.0672094	0.248932	0.559683	0.912852	0.415369	0.635162	0.815473	0.480008	0.514085	0.849054	0.93604	0.811227	0.795867	0.99581	0.345118	0.137625	0.39638	0.696592	0.945822	0.547615	0.789129	0.953407	0.794952	n.s.	n.s.
sp|O43156|TTI1_HUMAN	TTI1	TELO2-interacting protein 1 homolog OS=Homo sapiens OX=9606 GN=TTI1 PE=1 SV=3	-0.12977	-0.156544	-0.0481101	-0.128459	-0.080179	-0.0267738	0.0816598	0.00131049	0.0495909	0.108434	0.0280843	0.0763647	-0.0803493	-0.0320689	0.0482804	0.135438	0.075058	0.570957	0.139221	0.348285	0.751856	0.339644	0.987637	0.55926	0.208556	0.740169	0.371226	0.347284	0.705039	0.569606	0.518895	0.317488	0.715825	0.227395	0.472023	0.99581	0.541185	0.993381	0.696801	0.355005	0.827682	0.504467	0.564173	0.919101	0.846091	n.s.	n.s.
sp|O43157|PLXB1_HUMAN	PLXNB1	Plexin-B1 OS=Homo sapiens OX=9606 GN=PLXNB1 PE=1 SV=3	0.0139121	0.0904079	0.399025	0.54677	0.364933	0.0764959	0.385113	0.532858	0.351021	0.308617	0.456362	0.274525	0.147745	-0.0340919	-0.181837	0.911155	0.471124	0.00393638	0.000228726	0.00744289	0.541301	0.00511304	0.000299513	0.0096119	0.0205599	0.00131719	0.0369244	0.243763	0.784677	0.154775	0.984509	0.740944	0.0179961	0.00130135	0.0229746	0.99581	0.0281659	0.00166785	0.0338513	0.0649294	0.00533665	0.0868607	0.46575	0.946831	0.515043	n.s.	n.s.
sp|O43159|RRP8_HUMAN	RRP8	Ribosomal RNA-processing protein 8 OS=Homo sapiens OX=9606 GN=RRP8 PE=1 SV=2	-0.115973	-0.104068	0.050797	0.0616953	0.0913955	0.0119052	0.16677	0.177668	0.207369	0.154865	0.165763	0.195463	0.0108983	0.0405985	0.0297002	0.1687	0.216205	0.544446	0.461918	0.276855	0.886903	0.049345	0.0365895	0.015238	0.0674557	0.0506963	0.0218775	0.896411	0.627931	0.72283	0.562705	0.524315	0.693796	0.575543	0.39589	0.997086	0.148035	0.0853474	0.0487841	0.155869	0.107596	0.0573858	0.950259	0.898601	0.914915	n.s.	n.s.
sp|O43166|SI1L1_HUMAN	SIPA1L1	Signal-induced proliferation-associated 1-like protein 1 OS=Homo sapiens OX=9606 GN=SIPA1L1 PE=1 SV=4	0.214325	0.146983	0.244317	0.336366	0.298	-0.067342	0.0299919	0.12204	0.0836746	0.0973338	0.189382	0.151017	0.0920484	0.0536827	-0.0383657	0.0464803	0.16153	0.0251096	0.0032536	0.00779428	0.513375	0.770054	0.24166	0.41803	0.347509	0.0755471	0.150856	0.37378	0.601666	0.708651	0.329059	0.459897	0.0746503	0.0112409	0.0239001	0.99581	0.878777	0.370895	0.575826	0.509399	0.147989	0.260714	0.586593	0.883908	0.911533	n.s.	n.s.
sp|O43169|CYB5B_HUMAN	CYB5B	Cytochrome b5 type B OS=Homo sapiens OX=9606 GN=CYB5B PE=1 SV=3	-0.0654727	0.118541	0.338823	1.10041	0.778853	0.184013	0.404296	1.16588	0.844325	0.220282	0.981871	0.660312	0.761589	0.44003	-0.32156	0.772097	0.600849	0.143861	7.09333e-05	0.00218715	0.418869	0.0843763	3.55716e-05	0.0010918	0.334824	0.000250766	0.00750106	0.00262349	0.0619627	0.164355	0.950933	0.81789	0.274093	0.000496943	0.00847555	0.99581	0.217837	0.000283682	0.00598169	0.497014	0.00132566	0.0243102	0.0384503	0.573561	0.527208	n.s.	n.s.
sp|O43172|PRP4_HUMAN	PRPF4	U4/U6 small nuclear ribonucleoprotein Prp4 OS=Homo sapiens OX=9606 GN=PRPF4 PE=1 SV=2	0.132161	0.00937771	0.203056	0.198078	0.248986	-0.122784	0.0708945	0.0659165	0.116824	0.193678	0.1887	0.239608	-0.00497792	0.0459297	0.0509076	0.0864106	0.899632	0.0116374	0.01353	0.00277148	0.109489	0.345491	0.379724	0.126723	0.0154421	0.017912	0.00373458	0.946614	0.538548	0.4959	0.43286	0.956174	0.0415768	0.0360779	0.0102229	0.99581	0.546967	0.515774	0.244658	0.0526981	0.046117	0.0139673	0.974133	0.856963	0.801327	n.s.	n.s.
sp|O43175|SERA_HUMAN	PHGDH	D-3-phosphoglycerate dehydrogenase OS=Homo sapiens OX=9606 GN=PHGDH PE=1 SV=4	0.169673	0.235668	0.0682054	-0.121983	-0.108444	0.0659946	-0.101468	-0.291656	-0.278117	-0.167462	-0.35765	-0.344112	-0.190188	-0.17665	0.0135383	0.0683293	0.014368	0.448416	0.181629	0.232944	0.463064	0.263381	0.00338936	0.00483929	0.0717238	0.000577319	0.000832363	0.0430163	0.0585289	0.879592	0.392648	0.139425	0.609868	0.280173	0.347207	0.99581	0.461373	0.0124944	0.0194794	0.163685	0.00267022	0.00404424	0.178463	0.565332	0.965066	n.s.	n.s.
sp|O43181|NDUS4_HUMAN	NDUFS4	NADH dehydrogenase [ubiquinone] iron-sulfur protein 4, mitochondrial OS=Homo sapiens OX=9606 GN=NDUFS4 PE=1 SV=1	0.198755	0.00332881	0.194097	0.11901	0.356268	-0.195426	-0.0046579	-0.0797448	0.157513	0.190768	0.115681	0.352939	-0.0750869	0.162171	0.237258	0.0588596	0.973622	0.0645323	0.244914	0.00176396	0.0628662	0.963097	0.431753	0.128302	0.0688777	0.25794	0.00190908	0.458754	0.11799	0.0266014	0.363549	0.987791	0.152345	0.355592	0.00712768	0.99581	0.98158	0.563718	0.246662	0.158429	0.386751	0.00799831	0.659111	0.654683	0.244863	n.s.	n.s.
sp|O43237|DC1L2_HUMAN	DYNC1LI2	Cytoplasmic dynein 1 light intermediate chain 2 OS=Homo sapiens OX=9606 GN=DYNC1LI2 PE=1 SV=1	-0.0688207	-0.0321448	-0.115739	-0.224413	-0.223961	0.0366759	-0.0469186	-0.155592	-0.15514	-0.0835945	-0.192268	-0.191816	-0.108673	-0.108221	0.000452148	0.463143	0.73051	0.222622	0.0238121	0.0240635	0.694445	0.61571	0.105914	0.106871	0.3743	0.0491947	0.0496831	0.251161	0.253077	0.996129	0.827597	0.89041	0.372968	0.0569252	0.0586803	0.99581	0.778402	0.196717	0.21502	0.536207	0.104999	0.109851	0.473902	0.731846	0.998025	n.s.	n.s.
sp|O43242|PSMD3_HUMAN	PSMD3	26S proteasome non-ATPase regulatory subunit 3 OS=Homo sapiens OX=9606 GN=PSMD3 PE=1 SV=2	0.0755957	0.130569	-0.0145873	-0.213789	-0.161713	0.054973	-0.090183	-0.289385	-0.237309	-0.145156	-0.344358	-0.292282	-0.199202	-0.147126	0.0520757	0.299512	0.0803691	0.839333	0.00670075	0.0334819	0.4478	0.218318	0.00054859	0.00311571	0.0538626	8.68017e-05	0.000497684	0.0106655	0.0509574	0.471774	0.712917	0.327371	0.905451	0.0203306	0.07703	0.99581	0.412129	0.00280694	0.0137683	0.132125	0.000541103	0.00265461	0.0847218	0.555923	0.790617	n.s.	n.s.
sp|O43251-8|RFOX2_HUMAN	RBFOX2	Isoform 8 of RNA binding protein fox-1 homolog 2 OS=Homo sapiens OX=9606 GN=RBFOX2	0.0604952	-0.185855	0.109055	-0.0258411	0.100647	-0.24635	0.0485602	-0.0863363	0.0401522	0.29491	0.160014	0.286502	-0.134897	-0.00840801	0.126489	0.772558	0.37859	0.603165	0.90166	0.631222	0.24646	0.816466	0.680295	0.847784	0.16821	0.447308	0.180121	0.520922	0.967925	0.54699	0.950933	0.671824	0.740707	0.934386	0.733356	0.99581	0.904487	0.779843	0.90568	0.303078	0.581679	0.297045	0.707859	0.992776	0.835957	n.s.	n.s.
sp|O43252|PAPS1_HUMAN	PAPSS1	Bifunctional 3'-phosphoadenosine 5'-phosphosulfate synthase 1 OS=Homo sapiens OX=9606 GN=PAPSS1 PE=1 SV=2	-0.155606	-0.20976	-0.112591	-0.121664	-0.102394	-0.0541541	0.0430142	0.0339418	0.0532119	0.0971683	0.0880958	0.107366	-0.00907243	0.0101977	0.0192701	0.0179518	0.00234059	0.077275	0.05774	0.105905	0.381649	0.485632	0.581338	0.389837	0.123792	0.160821	0.0909739	0.88242	0.867973	0.753631	0.195788	0.0473832	0.174532	0.11429	0.190843	0.99581	0.678047	0.698737	0.548599	0.24372	0.26928	0.176411	0.943254	0.968163	0.921934	n.s.	n.s.
sp|O43264|ZW10_HUMAN	ZW10	Centromere/kinetochore protein zw10 homolog OS=Homo sapiens OX=9606 GN=ZW10 PE=1 SV=3	0.120866	0.0624756	0.00664287	-0.0254611	0.0875342	-0.0583899	-0.114223	-0.146327	-0.0333313	-0.0558327	-0.0879367	0.0250586	-0.032104	0.0808913	0.112995	0.099055	0.391645	0.927301	0.726625	0.230826	0.423252	0.118792	0.0464791	0.647245	0.443783	0.228703	0.730775	0.659387	0.267927	0.12276	0.46157	0.683375	0.959946	0.802874	0.345194	0.99581	0.275332	0.102979	0.765018	0.600908	0.353509	0.819798	0.802911	0.739191	0.468516	n.s.	n.s.
sp|O43290|SNUT1_HUMAN	SART1	U4/U6.U5 tri-snRNP-associated protein 1 OS=Homo sapiens OX=9606 GN=SART1 PE=1 SV=1	0.0175627	-0.0255146	0.109231	0.189357	0.133748	-0.0430773	0.0916681	0.171794	0.116185	0.134745	0.214871	0.159263	0.0801261	0.0245172	-0.0556089	0.766691	0.666806	0.0755952	0.00392198	0.0325603	0.469133	0.131649	0.00782921	0.0599735	0.0314178	0.00140499	0.0126796	0.18477	0.679038	0.352074	0.950933	0.85492	0.171764	0.0131454	0.0752243	0.99581	0.294968	0.0247598	0.139393	0.0887556	0.0056583	0.036936	0.401874	0.911798	0.719724	n.s.	n.s.
sp|O43292|GPAA1_HUMAN	GPAA1	Glycosylphosphatidylinositol anchor attachment 1 protein OS=Homo sapiens OX=9606 GN=GPAA1 PE=1 SV=3	-0.0629376	0.0226239	0.119583	0.787329	0.208123	0.0855615	0.18252	0.850267	0.271061	0.0969589	0.764705	0.185499	0.667746	0.0885402	-0.579206	0.735174	0.903107	0.521931	0.00032765	0.269795	0.646019	0.331522	0.000144651	0.15473	0.602991	0.000439807	0.323871	0.00154726	0.634642	0.00478992	0.944327	0.957116	0.674909	0.0017306	0.387994	0.99581	0.532652	0.000924574	0.28249	0.729517	0.00212632	0.4591	0.0288292	0.900005	0.100875	n.s.	n.s.
sp|O43293|DAPK3_HUMAN	DAPK3	Death-associated protein kinase 3 OS=Homo sapiens OX=9606 GN=DAPK3 PE=1 SV=1	-0.18796	-0.0190775	-0.332236	-0.0448981	-0.29881	0.168882	-0.144276	0.143061	-0.11085	-0.313158	-0.0258207	-0.279732	0.287338	0.0334263	-0.253911	0.240164	0.903513	0.0445639	0.775592	0.0683274	0.289726	0.364001	0.367975	0.483736	0.0570105	0.869692	0.086413	0.078756	0.831854	0.117387	0.654235	0.957116	0.114299	0.839982	0.135513	0.99581	0.565041	0.50404	0.634982	0.137671	0.917276	0.169138	0.252897	0.957162	0.459828	n.s.	n.s.
sp|O43294|TGFI1_HUMAN	TGFB1I1	Transforming growth factor beta-1-induced transcript 1 protein OS=Homo sapiens OX=9606 GN=TGFB1I1 PE=1 SV=2	-0.16643	-0.00624086	-0.594171	-0.858413	-0.77627	0.160189	-0.427741	-0.691983	-0.60984	-0.58793	-0.852172	-0.770029	-0.264242	-0.182099	0.0821435	0.157564	0.956688	3.49037e-05	2.04483e-07	9.39614e-07	0.172983	0.00113582	4.82387e-06	2.52929e-05	3.96994e-05	2.29037e-07	1.05804e-06	0.0300628	0.123739	0.47741	0.552109	0.982103	0.000391245	3.79673e-06	1.39399e-05	0.99581	0.0087707	5.35759e-05	0.0002779	0.000465775	3.76729e-06	1.60536e-05	0.146632	0.656837	0.794214	n.s.	n.s.
sp|O43298|ZBT43_HUMAN	ZBTB43	Zinc finger and BTB domain-containing protein 43 OS=Homo sapiens OX=9606 GN=ZBTB43 PE=1 SV=1	-0.240993	-0.413802	0.0213754	0.440258	0.234426	-0.172808	0.262369	0.681251	0.475419	0.435177	0.85406	0.648228	0.418883	0.213051	-0.205832	0.166367	0.0225704	0.900011	0.0160362	0.177691	0.31559	0.133491	0.000574175	0.0100753	0.0171338	4.97861e-05	0.000917459	0.0211486	0.218843	0.234293	0.56107	0.177846	0.943457	0.0413619	0.283939	0.99581	0.297664	0.00291567	0.0350956	0.0567083	0.000337086	0.00438728	0.121366	0.718971	0.613909	n.s.	n.s.
sp|O43310-2|CTIF_HUMAN	CTIF	Isoform 2 of CBP80/20-dependent translation initiation factor OS=Homo sapiens OX=9606 GN=CTIF	-0.198478	-0.0203908	-0.888463	-1.14594	-1.14173	0.178088	-0.689984	-0.947465	-0.943247	-0.868072	-1.12555	-1.12133	-0.25748	-0.253262	0.0042179	0.148841	0.879098	1.23799e-06	2.32943e-08	2.47606e-08	0.193061	3.6789e-05	4.76388e-07	5.09602e-07	1.73254e-06	3.13288e-08	3.33221e-08	0.0654011	0.0695803	0.974892	0.536272	0.950309	2.53161e-05	6.26668e-07	6.40494e-07	0.99581	0.000536676	7.8358e-06	1.01485e-05	3.40546e-05	6.90983e-07	8.27396e-07	0.224522	0.586736	0.993414	n.s.	n.s.
sp|O43313|ATMIN_HUMAN	ATMIN	ATM interactor OS=Homo sapiens OX=9606 GN=ATMIN PE=1 SV=2	0.243753	0.269959	-0.236582	-0.434793	-0.548819	0.0262065	-0.480335	-0.678546	-0.792572	-0.506542	-0.704752	-0.818778	-0.198211	-0.312237	-0.114026	0.0998214	0.0703234	0.109546	0.00580228	0.000874639	0.854911	0.00274849	9.83549e-05	1.49166e-05	0.00177737	6.34715e-05	9.75241e-06	0.176095	0.038713	0.429584	0.462125	0.307786	0.224925	0.0181224	0.00402607	0.996264	0.0176451	0.000670856	0.000179177	0.00993556	0.000411342	0.000103581	0.392929	0.545413	0.767622	n.s.	n.s.
sp|O43314|VIP2_HUMAN	PPIP5K2	Inositol hexakisphosphate and diphosphoinositol-pentakisphosphate kinase 2 OS=Homo sapiens OX=9606 GN=PPIP5K2 PE=1 SV=3	0.106545	0.062213	-0.124425	-0.292519	-0.0852661	-0.0443316	-0.23097	-0.399063	-0.191811	-0.186638	-0.354732	-0.147479	-0.168094	0.039159	0.207253	0.216879	0.465457	0.151932	0.00215977	0.319847	0.601837	0.0117458	0.000104213	0.0323513	0.0367885	0.000368351	0.0925825	0.0576228	0.644644	0.0218692	0.627577	0.738116	0.284984	0.00805986	0.44232	0.99581	0.0525565	0.000704803	0.0877485	0.0993832	0.00183207	0.178739	0.210496	0.904024	0.2254	n.s.	n.s.
sp|O43318|M3K7_HUMAN	MAP3K7	Mitogen-activated protein kinase kinase kinase 7 OS=Homo sapiens OX=9606 GN=MAP3K7 PE=1 SV=1	-0.0138682	-0.040403	-0.209669	-0.277823	-0.204586	-0.0265348	-0.195801	-0.263955	-0.190717	-0.169266	-0.23742	-0.164183	-0.0681542	0.00508327	0.0732375	0.872305	0.63989	0.017878	0.00206132	0.0206963	0.758509	0.0265156	0.00329001	0.0305097	0.0537736	0.00774359	0.0611258	0.430843	0.953015	0.397478	0.973741	0.841722	0.0579001	0.00777877	0.0520676	0.99581	0.0957217	0.0121996	0.083869	0.132067	0.0233659	0.129388	0.634987	0.990481	0.750037	n.s.	n.s.
sp|O43324|MCA3_HUMAN	EEF1E1	Eukaryotic translation elongation factor 1 epsilon-1 OS=Homo sapiens OX=9606 GN=EEF1E1 PE=1 SV=1	-0.224779	-0.121244	-0.203131	-0.306852	-0.29066	0.103535	0.0216484	-0.0820726	-0.065881	-0.0818868	-0.185608	-0.169416	-0.103721	-0.0875295	0.0161915	0.0543465	0.284061	0.0796845	0.011175	0.0154765	0.358515	0.846265	0.465013	0.556647	0.466011	0.10721	0.139448	0.357671	0.43627	0.884677	0.351195	0.589448	0.178773	0.0310144	0.0411777	0.99581	0.922118	0.593403	0.694547	0.619264	0.196114	0.244701	0.572898	0.816606	0.966249	n.s.	n.s.
sp|O43347|MSI1H_HUMAN	MSI1	RNA-binding protein Musashi homolog 1 OS=Homo sapiens OX=9606 GN=MSI1 PE=1 SV=1	-0.0292357	-0.293216	0.0694525	-0.115641	-0.0444869	-0.263981	0.0986882	-0.0864051	-0.0152511	0.362669	0.177576	0.24873	-0.185093	-0.113939	0.0711539	0.829403	0.0401307	0.60968	0.397916	0.743195	0.0622	0.469608	0.526048	0.910469	0.0132356	0.199381	0.077548	0.181746	0.404777	0.601006	0.960729	0.236315	0.744932	0.514546	0.820786	0.99581	0.663075	0.649433	0.944688	0.0473291	0.317928	0.155611	0.398841	0.808888	0.863901	n.s.	n.s.
sp|O43379-4|WDR62_HUMAN	WDR62	Isoform 4 of WD repeat-containing protein 62 OS=Homo sapiens OX=9606 GN=WDR62	0.0817663	0.187607	0.452181	0.278686	0.377281	0.105841	0.370414	0.196919	0.295515	0.264573	0.0910786	0.189674	-0.173495	-0.0748994	0.0985955	0.4739	0.109134	0.000602616	0.0214531	0.00293548	0.355923	0.0033873	0.0936352	0.0154725	0.0280663	0.425727	0.105518	0.136732	0.5114	0.389164	0.833695	0.385184	0.00403499	0.0524702	0.0107427	0.99581	0.0207348	0.178849	0.0492227	0.0813372	0.561422	0.198078	0.341294	0.844501	0.743799	n.s.	n.s.
sp|O43390-2|HNRPR_HUMAN	HNRNPR	Isoform 2 of Heterogeneous nuclear ribonucleoprotein R OS=Homo sapiens OX=9606 GN=HNRNPR	-0.0627279	-0.0676533	-0.0660715	-0.0990767	-0.144321	-0.00492538	-0.00334355	-0.0363488	-0.0815928	0.00158184	-0.0314234	-0.0766674	-0.0330053	-0.0782493	-0.045244	0.118192	0.0934813	0.100885	0.0177346	0.00118683	0.899422	0.931619	0.355864	0.0461792	0.967616	0.42357	0.0596372	0.400988	0.0549754	0.253107	0.497914	0.353873	0.212256	0.0449152	0.0051757	0.997154	0.964509	0.491791	0.115286	0.979917	0.558943	0.127083	0.609177	0.558291	0.635445	n.s.	n.s.
sp|O43395|PRPF3_HUMAN	PRPF3	U4/U6 small nuclear ribonucleoprotein Prp3 OS=Homo sapiens OX=9606 GN=PRPF3 PE=1 SV=2	-0.0534189	-0.0379953	-0.108185	0.294422	0.0906942	0.0154236	-0.0547663	0.347841	0.144113	-0.0701899	0.332418	0.12869	0.402608	0.198879	-0.203728	0.554447	0.67352	0.237261	0.00332997	0.319382	0.863958	0.544589	0.000804724	0.120033	0.438742	0.00121603	0.162623	0.000184945	0.0363165	0.0324221	0.874093	0.859986	0.390044	0.0114655	0.44198	0.996359	0.726519	0.00382615	0.235553	0.595815	0.00500723	0.275159	0.00799623	0.544559	0.264133	n.s.	n.s.
sp|O43396|TXNL1_HUMAN	TXNL1	Thioredoxin-like protein 1 OS=Homo sapiens OX=9606 GN=TXNL1 PE=1 SV=3	0.0284826	-0.127091	-0.248362	-0.526189	-0.359294	-0.155573	-0.276845	-0.554671	-0.387777	-0.121272	-0.399098	-0.232204	-0.277826	-0.110932	0.166894	0.75141	0.159722	0.00680765	7.36008e-08	0.000126807	0.0860919	0.00268313	1.82446e-08	3.95677e-05	0.179501	2.45591e-05	0.011197	0.00259533	0.219123	0.0659148	0.948239	0.458137	0.0275999	1.6318e-06	0.000815689	0.99581	0.0172989	4.95222e-07	0.000395285	0.317841	0.000187461	0.0335744	0.038316	0.718971	0.362711	n.s.	n.s.
sp|O43399-7|TPD54_HUMAN	TPD52L2	Isoform 7 of Tumor protein D54 OS=Homo sapiens OX=9606 GN=TPD52L2	0.239254	0.235124	-0.00202608	-0.325835	-0.115314	-0.00413009	-0.24128	-0.565088	-0.354568	-0.23715	-0.560958	-0.350438	-0.323808	-0.113288	0.21052	0.0105867	0.0117982	0.981263	0.000996211	0.190566	0.961818	0.0100366	1.47474e-06	0.000445749	0.0111883	1.63952e-06	0.000500445	0.00105418	0.198158	0.0222099	0.149374	0.124983	0.988321	0.00426589	0.299844	0.998397	0.0465799	2.02877e-05	0.00291737	0.0416056	1.96593e-05	0.00266699	0.022848	0.711535	0.227473	n.s.	n.s.
sp|O43402|EMC8_HUMAN	EMC8	ER membrane protein complex subunit 8 OS=Homo sapiens OX=9606 GN=EMC8 PE=1 SV=1	-0.0331333	0.00736159	0.392546	0.216786	0.383161	0.0404949	0.42568	0.249919	0.416295	0.385185	0.209424	0.3758	-0.175761	-0.00938512	0.166375	0.757078	0.945148	0.00129175	0.0530334	0.00159433	0.705558	0.000612349	0.0278226	0.000756824	0.00152368	0.0608841	0.00187968	0.11131	0.930107	0.13054	0.94976	0.976943	0.00735554	0.107182	0.00654714	0.99581	0.00542776	0.0687389	0.00445269	0.00879345	0.125052	0.00790587	0.306189	0.986292	0.482134	n.s.	n.s.
sp|O43414|ERI3_HUMAN	ERI3	ERI1 exoribonuclease 3 OS=Homo sapiens OX=9606 GN=ERI3 PE=1 SV=2	0.0213036	0.060166	-0.261598	-0.522948	-0.265571	0.0388624	-0.282902	-0.544251	-0.286875	-0.321764	-0.583114	-0.325737	-0.261349	-0.0039729	0.257377	0.87164	0.64888	0.0576512	0.000629008	0.0542623	0.768352	0.0414755	0.000425589	0.0389592	0.0221659	0.000208709	0.0207557	0.0578696	0.975954	0.0614579	0.973438	0.846024	0.139472	0.00295005	0.113415	0.99581	0.131256	0.00226769	0.101427	0.0688165	0.00114121	0.0552331	0.210761	0.995158	0.354966	n.s.	n.s.
sp|O43422|P52K_HUMAN	THAP12	52 kDa repressor of the inhibitor of the protein kinase OS=Homo sapiens OX=9606 GN=THAP12 PE=1 SV=2	-0.040206	-0.069463	-0.199047	-0.0928127	-0.0975924	-0.029257	-0.158841	-0.0526067	-0.0573864	-0.129584	-0.0233497	-0.0281294	0.106235	0.101455	-0.00477974	0.703812	0.512752	0.0701773	0.383722	0.360172	0.781874	0.142792	0.619317	0.588059	0.227884	0.825056	0.790066	0.320114	0.341867	0.963888	0.933144	0.76767	0.162441	0.501007	0.483397	0.99581	0.311181	0.730615	0.719375	0.379534	0.889731	0.863049	0.54327	0.777885	0.991504	n.s.	n.s.
sp|O43426|SYNJ1_HUMAN	SYNJ1	Synaptojanin-1 OS=Homo sapiens OX=9606 GN=SYNJ1 PE=1 SV=2	0.0571952	-0.042922	0.0819108	0.0257331	0.0970934	-0.100117	0.0247155	-0.0314621	0.0398982	0.124833	0.0686551	0.140015	-0.0561776	0.0151826	0.0713603	0.808499	0.855632	0.728715	0.913119	0.681161	0.671842	0.916541	0.893888	0.865695	0.597803	0.771179	0.554378	0.811837	0.948669	0.762448	0.955759	0.943952	0.833415	0.941906	0.772978	0.99581	0.956492	0.93433	0.918814	0.725707	0.850729	0.677486	0.900173	0.990091	0.927146	n.s.	n.s.
sp|O43447|PPIH_HUMAN	PPIH	Peptidyl-prolyl cis-trans isomerase H OS=Homo sapiens OX=9606 GN=PPIH PE=1 SV=1	0.0182187	-0.102451	-0.288579	-0.462627	-0.191432	-0.120669	-0.306798	-0.480845	-0.209651	-0.186128	-0.360176	-0.0889814	-0.174048	0.0971469	0.271195	0.869936	0.361892	0.0158229	0.00039578	0.096226	0.284715	0.0109556	0.000266377	0.0702644	0.105189	0.00360593	0.427284	0.12828	0.386799	0.0223126	0.972433	0.659369	0.0527402	0.00202101	0.176984	0.99581	0.0499438	0.00150972	0.156736	0.216529	0.0123106	0.559182	0.329016	0.803596	0.228139	n.s.	n.s.
sp|O43464|HTRA2_HUMAN	HTRA2	Serine protease HTRA2, mitochondrial OS=Homo sapiens OX=9606 GN=HTRA2 PE=1 SV=2	0.350111	0.0253107	0.290499	0.392087	0.422453	-0.3248	-0.0596123	0.0419765	0.0723423	0.265188	0.366777	0.397142	0.101589	0.131955	0.0303658	0.0938867	0.900254	0.160183	0.0627722	0.0463456	0.118459	0.768033	0.835384	0.720526	0.19806	0.0802149	0.059721	0.615926	0.515553	0.880479	0.451387	0.956174	0.296148	0.121492	0.0999751	0.99581	0.878043	0.891918	0.819321	0.340835	0.155071	0.127217	0.778299	0.845166	0.965066	n.s.	n.s.
sp|O43482|MS18B_HUMAN	OIP5	Protein Mis18-beta OS=Homo sapiens OX=9606 GN=OIP5 PE=1 SV=2	-0.169426	-0.0137777	-0.416685	-0.594069	-0.524641	0.155648	-0.247259	-0.424643	-0.355215	-0.402908	-0.580292	-0.510863	-0.177384	-0.107956	0.0694283	0.219586	0.919013	0.00528073	0.000229488	0.000791694	0.258069	0.0789412	0.00460344	0.0148892	0.00668757	0.0002934	0.00101164	0.199462	0.429097	0.609486	0.630828	0.965051	0.0227019	0.00130309	0.00370907	0.99581	0.207516	0.016005	0.0479974	0.0280767	0.00150888	0.00474396	0.41894	0.813971	0.868461	n.s.	n.s.
sp|O43488|ARK72_HUMAN	AKR7A2	Aflatoxin B1 aldehyde reductase member 2 OS=Homo sapiens OX=9606 GN=AKR7A2 PE=1 SV=3	-0.150611	-0.15779	-0.0534747	-0.16314	-0.13121	-0.00717986	0.0971359	-0.0125297	0.0194006	0.104316	-0.00534988	0.0265804	-0.109666	-0.0777353	0.0319303	0.213439	0.193208	0.653365	0.17914	0.276266	0.951802	0.417231	0.916001	0.870299	0.384223	0.964076	0.823036	0.360773	0.515001	0.788252	0.62512	0.497867	0.775759	0.276898	0.395328	0.998397	0.615327	0.946008	0.921118	0.545773	0.980601	0.88793	0.575582	0.844936	0.933533	n.s.	n.s.
sp|O43491-4|E41L2_HUMAN	EPB41L2	Isoform 4 of Band 4.1-like protein 2 OS=Homo sapiens OX=9606 GN=EPB41L2	0.0581385	0.187177	-0.120403	-0.0852784	0.0573422	0.129039	-0.178541	-0.143417	-0.000796285	-0.30758	-0.272456	-0.129835	0.0351245	0.177745	0.142621	0.761295	0.333054	0.530778	0.656308	0.76446	0.502028	0.355352	0.456181	0.996677	0.118415	0.163996	0.499422	0.854279	0.357458	0.458652	0.950933	0.636758	0.682558	0.749411	0.837364	0.99581	0.557517	0.585882	0.998821	0.235973	0.273312	0.628586	0.925533	0.783641	0.779761	n.s.	n.s.
sp|O43491|E41L2_HUMAN	EPB41L2	Band 4.1-like protein 2 OS=Homo sapiens OX=9606 GN=EPB41L2 PE=1 SV=1	0.170157	0.226839	-0.371848	-0.371757	-0.425921	0.0566819	-0.542005	-0.541914	-0.596078	-0.598687	-0.598596	-0.65276	9.08177e-05	-0.0540733	-0.0541642	0.0123593	0.00150286	6.21663e-06	6.23722e-06	9.09421e-07	0.372227	2.05491e-08	2.06064e-08	4.10748e-09	3.80956e-09	3.81955e-09	8.38255e-10	0.998848	0.394225	0.393446	0.161345	0.0380012	9.26283e-05	6.52054e-05	1.35919e-05	0.99581	9.21512e-07	5.49473e-07	1.6468e-07	1.9882e-07	1.10094e-07	3.54881e-08	0.999674	0.804925	0.747497	n.s.	n.s.
sp|O43493-7|TGON2_HUMAN	TGOLN2	Isoform 7 of Trans-Golgi network integral membrane protein 2 OS=Homo sapiens OX=9606 GN=TGOLN2	0.287188	0.391163	-0.0054599	0.256002	0.320865	0.103975	-0.292648	-0.0311863	0.0336767	-0.396623	-0.135161	-0.0702986	0.261462	0.326325	0.0648629	0.0351406	0.00584791	0.966248	0.0577224	0.0200646	0.423957	0.0321405	0.809144	0.794256	0.00529933	0.301163	0.587212	0.0530108	0.0182835	0.616251	0.279142	0.0834845	0.980997	0.11429	0.0508163	0.99581	0.108846	0.876639	0.872198	0.0235552	0.435174	0.705633	0.201014	0.494589	0.872178	n.s.	n.s.
sp|O43567|RNF13_HUMAN	RNF13	E3 ubiquitin-protein ligase RNF13 OS=Homo sapiens OX=9606 GN=RNF13 PE=1 SV=1	-0.130075	0.0808696	0.157207	0.3844	0.36195	0.210945	0.287282	0.514475	0.492025	0.0763374	0.30353	0.28108	0.227193	0.204743	-0.0224503	0.389678	0.590747	0.30048	0.0168847	0.0234453	0.169013	0.06595	0.00227105	0.00324074	0.611586	0.0531084	0.0715344	0.139925	0.181329	0.880944	0.779218	0.811757	0.463154	0.0431056	0.0574786	0.99581	0.182228	0.00896717	0.0141862	0.736051	0.111767	0.14654	0.346266	0.695668	0.965066	n.s.	n.s.
sp|O43583|DENR_HUMAN	DENR	Density-regulated protein OS=Homo sapiens OX=9606 GN=DENR PE=1 SV=2	-0.104811	0.0489508	-0.230527	-0.196572	-0.292049	0.153761	-0.125717	-0.0917614	-0.187238	-0.279478	-0.245523	-0.341	0.0339554	-0.0615216	-0.095477	0.337493	0.651349	0.0425982	0.0798271	0.0124175	0.164627	0.252236	0.399849	0.0941203	0.0161066	0.0318638	0.00437629	0.753625	0.57063	0.381376	0.746203	0.846024	0.110347	0.14613	0.0347494	0.99581	0.450321	0.534516	0.194866	0.0542021	0.073869	0.0158362	0.86376	0.869956	0.740039	n.s.	n.s.
sp|O43592|XPOT_HUMAN	XPOT	Exportin-T OS=Homo sapiens OX=9606 GN=XPOT PE=1 SV=2	0.0380579	0.152768	0.0226261	-0.0129189	-0.10565	0.11471	-0.0154317	-0.0509768	-0.143708	-0.130142	-0.165687	-0.258418	-0.035545	-0.128276	-0.0927313	0.562703	0.0279949	0.730069	0.843673	0.117452	0.0908003	0.813816	0.439619	0.0375113	0.0573339	0.0182364	0.000661906	0.588582	0.060693	0.166574	0.878388	0.198423	0.833415	0.89146	0.206548	0.99581	0.902998	0.570421	0.0983089	0.138287	0.0467537	0.00335329	0.758825	0.573561	0.528721	n.s.	n.s.
sp|O43615|TIM44_HUMAN	TIMM44	Mitochondrial import inner membrane translocase subunit TIM44 OS=Homo sapiens OX=9606 GN=TIMM44 PE=1 SV=2	0.236508	0.324075	0.29115	0.342676	0.407451	0.0875666	0.054642	0.106168	0.170942	-0.0329246	0.0186012	0.0833758	0.0515258	0.1163	0.0647746	0.0129824	0.00126897	0.0030946	0.000763331	0.000129446	0.326228	0.537237	0.236453	0.0631256	0.709246	0.832965	0.349394	0.560495	0.196151	0.465359	0.165526	0.0341382	0.0149733	0.00343272	0.00082826	0.99581	0.72113	0.364836	0.144931	0.808164	0.893644	0.484368	0.739789	0.710924	0.786601	n.s.	n.s.
sp|O43617|TPPC3_HUMAN	TRAPPC3	Trafficking protein particle complex subunit 3 OS=Homo sapiens OX=9606 GN=TRAPPC3 PE=1 SV=1	-0.137652	-0.061863	-0.137823	-0.162866	-0.188855	0.0757887	-0.000171405	-0.0252142	-0.0512033	-0.0759601	-0.101003	-0.126992	-0.0250428	-0.0510318	-0.025989	0.108012	0.458926	0.1076	0.060209	0.0315902	0.365809	0.998352	0.761474	0.53903	0.364748	0.231622	0.13637	0.763044	0.540377	0.754394	0.479618	0.73442	0.22244	0.117943	0.0733189	0.99581	0.998829	0.838952	0.681745	0.526214	0.356835	0.240695	0.868408	0.856963	0.92235	n.s.	n.s.
sp|O43633|CHM2A_HUMAN	CHMP2A	Charged multivesicular body protein 2a OS=Homo sapiens OX=9606 GN=CHMP2A PE=1 SV=1	-0.158972	-0.0818119	0.0895166	0.373417	0.118081	0.0771597	0.248488	0.532389	0.277053	0.171329	0.455229	0.199893	0.283901	0.0285647	-0.255336	0.218195	0.524169	0.486015	0.00498527	0.3589	0.547949	0.0566525	0.000108455	0.0342821	0.184978	0.000757697	0.123033	0.0302431	0.823731	0.0503794	0.62972	0.772157	0.642746	0.0159492	0.48261	0.99581	0.163657	0.000726996	0.091793	0.324506	0.00334038	0.22294	0.147274	0.954973	0.323722	n.s.	n.s.
sp|O43638|FOXS1_HUMAN	FOXS1	Forkhead box protein S1 OS=Homo sapiens OX=9606 GN=FOXS1 PE=2 SV=2	0.106386	-0.065676	-0.805882	-1.09059	-1.02088	-0.172062	-0.912267	-1.19697	-1.12727	-0.740206	-1.02491	-0.955207	-0.284706	-0.215001	0.0697048	0.672773	0.794031	0.00388689	0.000256268	0.000501017	0.496059	0.00141999	9.24574e-05	0.000180173	0.00714762	0.000481974	0.000941542	0.264588	0.39648	0.781729	0.921969	0.922154	0.0178508	0.00141759	0.00256787	0.99581	0.0104585	0.000639594	0.00138072	0.0295461	0.00230167	0.00448473	0.488875	0.805741	0.9317	n.s.	n.s.
sp|O43657|TSN6_HUMAN	TSPAN6	Tetraspanin-6 OS=Homo sapiens OX=9606 GN=TSPAN6 PE=1 SV=1	-0.0016141	0.00299878	-0.12592	0.186799	0.0344152	0.00461289	-0.124306	0.188413	0.0360293	-0.128919	0.1838	0.0314164	0.312719	0.160335	-0.152384	0.989645	0.980764	0.314599	0.138858	0.782113	0.970414	0.32076	0.135575	0.772181	0.303368	0.145127	0.800663	0.0156414	0.202238	0.225047	0.998567	0.9902	0.477859	0.227041	0.850518	0.998397	0.520891	0.239252	0.857286	0.464423	0.248643	0.871018	0.104848	0.712479	0.601545	n.s.	n.s.
sp|O43660|PLRG1_HUMAN	PLRG1	Pleiotropic regulator 1 OS=Homo sapiens OX=9606 GN=PLRG1 PE=1 SV=1	-0.0939451	-0.148353	0.0417933	0.0465004	-0.014378	-0.0544074	0.135738	0.140446	0.0795671	0.190146	0.194853	0.133974	0.00470712	-0.0561713	-0.0608784	0.277118	0.0926382	0.624773	0.586573	0.866036	0.525141	0.121866	0.110158	0.355391	0.0347046	0.03088	0.126514	0.955943	0.511933	0.477614	0.691791	0.352002	0.755141	0.690227	0.911567	0.99581	0.279703	0.203474	0.512411	0.0951117	0.0719741	0.227749	0.978246	0.844501	0.794214	n.s.	n.s.
sp|O43663|PRC1_HUMAN	PRC1	Protein regulator of cytokinesis 1 OS=Homo sapiens OX=9606 GN=PRC1 PE=1 SV=2	-0.256035	-0.48246	-0.385686	-0.0436694	-0.189441	-0.226425	-0.129651	0.212366	0.0665947	0.096774	0.438791	0.29302	0.342017	0.196246	-0.145771	0.0115499	3.63695e-05	0.00043536	0.641765	0.0533188	0.0232805	0.175705	0.0321194	0.479556	0.307431	0.000110763	0.0046496	0.00134122	0.0459866	0.130061	0.157813	0.00328574	0.00312651	0.738237	0.112101	0.99581	0.356115	0.0769737	0.631001	0.468341	0.000663808	0.0166265	0.026598	0.555089	0.481954	n.s.	n.s.
sp|O43670-4|ZN207_HUMAN	ZNF207	Isoform 4 of BUB3-interacting and GLEBS motif-containing protein ZNF207 OS=Homo sapiens OX=9606 GN=ZNF207	-0.0570031	-0.145243	-0.0430597	0.0135646	-0.0236118	-0.0882396	0.0139434	0.0705677	0.0333913	0.102183	0.158807	0.121631	0.0566243	0.0194478	-0.0371764	0.560302	0.146499	0.659421	0.889348	0.80873	0.370025	0.88628	0.471888	0.732291	0.300816	0.114107	0.220533	0.562891	0.841932	0.703406	0.876586	0.443298	0.779737	0.924947	0.870574	0.99581	0.943309	0.598938	0.827261	0.46238	0.206546	0.343922	0.741528	0.961237	0.909536	n.s.	n.s.
sp|O43674|NDUB5_HUMAN	NDUFB5	NADH dehydrogenase [ubiquinone] 1 beta subcomplex subunit 5, mitochondrial OS=Homo sapiens OX=9606 GN=NDUFB5 PE=1 SV=1	0.155295	0.444061	0.365183	0.648976	0.620937	0.288766	0.209888	0.493681	0.465642	-0.0788781	0.204915	0.176876	0.283793	0.255754	-0.0280386	0.366635	0.0153756	0.0416599	0.000918839	0.00136539	0.100942	0.226104	0.00795162	0.0115718	0.644129	0.236911	0.305232	0.106574	0.143537	0.869278	0.766895	0.144517	0.108599	0.00399145	0.0057998	0.99581	0.420708	0.0250581	0.0394236	0.759843	0.362806	0.43976	0.298655	0.673743	0.964572	n.s.	n.s.
sp|O43676|NDUB3_HUMAN	NDUFB3	NADH dehydrogenase [ubiquinone] 1 beta subcomplex subunit 3 OS=Homo sapiens OX=9606 GN=NDUFB3 PE=1 SV=3	0.363374	0.394949	0.168278	0.357505	0.5557	0.0315746	-0.195096	-0.00586878	0.192326	-0.226671	-0.0374434	0.160752	0.189227	0.387422	0.198195	0.264397	0.226361	0.600951	0.271962	0.0940901	0.921571	0.544716	0.985398	0.550392	0.482283	0.907059	0.617227	0.55678	0.235026	0.538402	0.68296	0.533732	0.739981	0.385162	0.174381	0.998289	0.726528	0.992608	0.689442	0.633625	0.942563	0.730964	0.73729	0.729248	0.832642	n.s.	n.s.
sp|O43677|NDUC1_HUMAN	NDUFC1	NADH dehydrogenase [ubiquinone] 1 subunit C1, mitochondrial OS=Homo sapiens OX=9606 GN=NDUFC1 PE=1 SV=1	0.30136	0.345974	0.529754	0.302967	0.495214	0.044614	0.228394	0.00160722	0.193854	0.18378	-0.0430068	0.14924	-0.226787	-0.0345403	0.192247	0.235031	0.175064	0.0434499	0.232627	0.057577	0.858102	0.364668	0.994859	0.440381	0.464176	0.863159	0.551355	0.367986	0.889891	0.444126	0.649138	0.475695	0.11225	0.34086	0.118906	0.996264	0.565642	0.996835	0.596169	0.618247	0.912293	0.675142	0.581117	0.974202	0.772929	n.s.	n.s.
sp|O43678|NDUA2_HUMAN	NDUFA2	NADH dehydrogenase [ubiquinone] 1 alpha subcomplex subunit 2 OS=Homo sapiens OX=9606 GN=NDUFA2 PE=1 SV=3	0.202261	0.0804083	0.136061	0.0539368	0.267682	-0.121853	-0.0662004	-0.148324	0.0654209	0.0556525	-0.0264715	0.187274	-0.082124	0.131621	0.213745	0.0111754	0.303971	0.0840435	0.489604	0.000951222	0.121035	0.396815	0.0601381	0.40237	0.475945	0.734208	0.0184464	0.293845	0.0944405	0.00748577	0.154793	0.609214	0.185934	0.600157	0.00430325	0.99581	0.595762	0.126001	0.560786	0.628571	0.82406	0.0501907	0.517801	0.626224	0.124482	n.s.	n.s.
sp|O43683|BUB1_HUMAN	BUB1	Mitotic checkpoint serine/threonine-protein kinase BUB1 OS=Homo sapiens OX=9606 GN=BUB1 PE=1 SV=1	-0.386086	-0.253052	-0.800304	-0.423805	-1.20536	0.133034	-0.414218	-0.0377194	-0.819272	-0.547252	-0.170754	-0.952306	0.376498	-0.405054	-0.781553	0.204487	0.402742	0.0109323	0.16458	0.000258156	0.658942	0.174096	0.900292	0.00931959	0.0751106	0.571364	0.00289511	0.215715	0.183585	0.0127765	0.615079	0.692556	0.0396484	0.259292	0.00145766	0.99581	0.35404	0.937946	0.0331302	0.169076	0.695722	0.0114183	0.436259	0.696981	0.17072	n.s.	n.s.
sp|O43684|BUB3_HUMAN	BUB3	Mitotic checkpoint protein BUB3 OS=Homo sapiens OX=9606 GN=BUB3 PE=1 SV=1	-0.016493	-0.120126	-0.113255	-0.148732	-0.113921	-0.103633	-0.0967622	-0.13224	-0.0974279	0.00687132	-0.028606	0.00620557	-0.0354774	-0.000665744	0.0348116	0.846232	0.167439	0.191966	0.0911725	0.189472	0.230964	0.262325	0.130403	0.259154	0.935581	0.736835	0.94181	0.677072	0.993751	0.682776	0.964442	0.468349	0.336412	0.162937	0.298742	0.99581	0.459768	0.231882	0.407935	0.962285	0.825631	0.966229	0.814937	0.998513	0.9	n.s.	n.s.
sp|O43688-2|PLPP2_HUMAN	PLPP2	Isoform 2 of Phospholipid phosphatase 2 OS=Homo sapiens OX=9606 GN=PLPP2	-0.0722788	-0.184433	0.979904	1.37342	1.2479	-0.112154	1.05218	1.4457	1.32018	1.16434	1.55786	1.43234	0.393518	0.267999	-0.125519	0.628572	0.224107	1.39047e-06	6.58445e-09	3.27805e-08	0.454678	4.84492e-07	2.72268e-09	1.28614e-08	1.00572e-07	7.31775e-10	3.1986e-09	0.0142562	0.0830244	0.40354	0.900958	0.532079	2.76858e-05	2.20197e-07	8.12296e-07	0.99581	1.4378e-05	8.95672e-08	4.25481e-07	3.23863e-06	2.62097e-08	1.10653e-07	0.0996394	0.599984	0.751303	n.s.	n.s.
sp|O43707|ACTN4_HUMAN	ACTN4	Alpha-actinin-4 OS=Homo sapiens OX=9606 GN=ACTN4 PE=1 SV=2	0.129877	0.120999	0.0262267	-0.136646	-0.123015	-0.00887804	-0.10365	-0.266522	-0.252892	-0.0947719	-0.257644	-0.244014	-0.162872	-0.149242	0.0136303	0.00922044	0.0142852	0.568658	0.00656523	0.0129436	0.846459	0.0325762	7.73533e-06	1.54144e-05	0.0487168	1.21072e-05	2.42756e-05	0.00170162	0.00345199	0.766385	0.140692	0.139016	0.714126	0.0199795	0.0358733	0.996264	0.109565	7.81669e-05	0.000183338	0.122125	0.000104543	0.000220006	0.030205	0.329237	0.927786	n.s.	n.s.
sp|O43708|MAAI_HUMAN	GSTZ1	Maleylacetoacetate isomerase OS=Homo sapiens OX=9606 GN=GSTZ1 PE=1 SV=3	0.0120973	-0.128559	0.267167	0.394876	0.337163	-0.140657	0.255069	0.382779	0.325066	0.395726	0.523435	0.465722	0.127709	0.0699963	-0.0577128	0.904539	0.205784	0.010197	0.000237635	0.00143121	0.166872	0.0139289	0.000350229	0.00204621	0.000231196	2.88974e-06	2.21367e-05	0.208755	0.488658	0.567776	0.984475	0.512287	0.0376817	0.00133805	0.00600773	0.99581	0.0595939	0.00190642	0.00973114	0.00192525	3.11793e-05	0.000204292	0.42969	0.836811	0.846035	n.s.	n.s.
sp|O43709-3|BUD23_HUMAN	BUD23	Isoform 3 of Probable 18S rRNA (guanine-N(7))-methyltransferase OS=Homo sapiens OX=9606 GN=BUD23	0.00615248	-0.0344067	0.0457384	0.0937265	0.0660247	-0.0405592	0.0395859	0.087574	0.0598723	0.0801451	0.128133	0.100431	0.0479881	0.0202863	-0.0277017	0.954872	0.7518	0.67433	0.390956	0.544635	0.709355	0.716011	0.422514	0.582591	0.462621	0.242849	0.358308	0.659337	0.852011	0.79896	0.995621	0.901976	0.790878	0.507823	0.65815	0.99581	0.848048	0.554767	0.715271	0.616851	0.369431	0.491876	0.802911	0.963666	0.939596	n.s.	n.s.
sp|O43716|GATC_HUMAN	GATC	Glutamyl-tRNA(Gln) amidotransferase subunit C, mitochondrial OS=Homo sapiens OX=9606 GN=GATC PE=1 SV=1	0.177731	-0.0592046	0.256566	0.10335	0.192289	-0.236936	0.0788343	-0.0743809	0.0145579	0.31577	0.162555	0.251494	-0.153215	-0.0642765	0.0889388	0.229949	0.684596	0.0887505	0.480064	0.195302	0.114182	0.589167	0.610238	0.920289	0.0394186	0.270863	0.094804	0.298575	0.659329	0.542739	0.640534	0.867867	0.193798	0.591698	0.305233	0.99581	0.761165	0.72356	0.951568	0.104667	0.401355	0.18232	0.522235	0.906899	0.833963	n.s.	n.s.
sp|O43719|HTSF1_HUMAN	HTATSF1	HIV Tat-specific factor 1 OS=Homo sapiens OX=9606 GN=HTATSF1 PE=1 SV=1	-0.0148845	-0.051133	0.0354615	0.00938372	-0.0605296	-0.0362485	0.050346	0.0242682	-0.0456451	0.0865945	0.0605168	-0.00939651	-0.0260777	-0.095991	-0.0699133	0.848229	0.512909	0.649108	0.903941	0.439549	0.641896	0.519352	0.755193	0.558746	0.272379	0.439644	0.903811	0.737634	0.225234	0.373119	0.964919	0.767714	0.773587	0.935629	0.56178	0.99581	0.705917	0.835072	0.696367	0.430207	0.574982	0.942966	0.853873	0.722458	0.736305	n.s.	n.s.
sp|O43739|CYH3_HUMAN	CYTH3	Cytohesin-3 OS=Homo sapiens OX=9606 GN=CYTH3 PE=1 SV=2	-0.368109	-0.383395	-0.982766	-0.779481	-1.07602	-0.0152855	-0.614657	-0.411372	-0.707915	-0.599371	-0.396086	-0.692629	0.203285	-0.0932581	-0.296543	0.00174427	0.00117761	6.04746e-11	1.63705e-08	5.30593e-12	0.889495	1.86963e-06	0.000564791	1.26714e-07	2.90614e-06	0.000845824	1.96769e-07	0.0706077	0.398783	0.00995066	0.0522676	0.0326976	4.83859e-09	4.54545e-07	4.11754e-10	0.997154	4.37017e-05	0.00287791	3.04416e-06	5.33144e-05	0.00365176	3.89293e-06	0.235346	0.807652	0.147191	n.s.	n.s.
sp|O43747-2|AP1G1_HUMAN	AP1G1	Isoform 2 of AP-1 complex subunit gamma-1 OS=Homo sapiens OX=9606 GN=AP1G1	-0.0720161	0.00182541	0.0490669	0.142874	-0.140244	0.0738416	0.121083	0.214891	-0.0682277	0.0472415	0.141049	-0.142069	0.0938075	-0.189311	-0.283118	0.34283	0.980606	0.515636	0.0678406	0.0726592	0.331004	0.117648	0.00865338	0.368289	0.531226	0.0711533	0.0692847	0.220019	0.0186074	0.001012	0.751524	0.9902	0.669773	0.128929	0.141827	0.99581	0.27394	0.0267786	0.525931	0.67403	0.141349	0.143157	0.441276	0.494589	0.0400368	n.s.	n.s.
sp|O43752|STX6_HUMAN	STX6	Syntaxin-6 OS=Homo sapiens OX=9606 GN=STX6 PE=1 SV=1	0.00573026	-0.047255	0.10409	0.140757	0.0981894	-0.0529852	0.0983598	0.135026	0.0924591	0.151345	0.188012	0.145444	0.0366667	-0.0059007	-0.0425674	0.963269	0.704606	0.406795	0.265204	0.433489	0.670916	0.432703	0.284582	0.460426	0.231996	0.141191	0.250091	0.768476	0.962178	0.73264	0.995848	0.877026	0.567337	0.378068	0.556384	0.99581	0.629707	0.417088	0.613564	0.383849	0.243762	0.378891	0.87239	0.99108	0.916842	n.s.	n.s.
sp|O43760-2|SNG2_HUMAN	SYNGR2	Isoform 2 of Synaptogyrin-2 OS=Homo sapiens OX=9606 GN=SYNGR2	-0.0535609	0.060985	0.280926	0.402351	0.153764	0.114546	0.334487	0.455912	0.207325	0.219941	0.341366	0.092779	0.121425	-0.127163	-0.248587	0.784306	0.75537	0.160717	0.0497196	0.434997	0.559576	0.0980779	0.028056	0.295395	0.267767	0.0917889	0.636022	0.536446	0.517555	0.212211	0.951687	0.90325	0.296772	0.101811	0.557507	0.99581	0.240098	0.0691742	0.450686	0.426371	0.172814	0.746072	0.719487	0.846603	0.589798	n.s.	n.s.
sp|O43765|SGTA_HUMAN	SGTA	Small glutamine-rich tetratricopeptide repeat-containing protein alpha OS=Homo sapiens OX=9606 GN=SGTA PE=1 SV=1	-0.142934	-0.174368	-0.332671	-0.43473	-0.326708	-0.0314337	-0.189737	-0.291796	-0.183774	-0.158303	-0.260362	-0.15234	-0.102059	0.00596257	0.108022	0.140895	0.0759764	0.00184806	0.000136782	0.00214845	0.739807	0.0550894	0.00513934	0.0624949	0.104912	0.0110476	0.117824	0.286929	0.949704	0.260477	0.524682	0.319426	0.00983843	0.000860645	0.00838414	0.99581	0.160419	0.0175456	0.143857	0.21618	0.0310596	0.216284	0.511119	0.990178	0.643799	n.s.	n.s.
sp|O43768-3|ENSA_HUMAN	ENSA	Isoform 3 of Alpha-endosulfine OS=Homo sapiens OX=9606 GN=ENSA	-0.310623	0.173153	-0.479599	-0.32839	-0.425231	0.483776	-0.168976	-0.0177662	-0.114607	-0.652752	-0.501542	-0.598383	0.15121	0.0543683	-0.0968412	0.0125028	0.142716	0.000387109	0.00880642	0.00121099	0.000354579	0.152109	0.877321	0.324936	1.07505e-05	0.00024414	3.25189e-05	0.197824	0.637459	0.40397	0.162403	0.437299	0.00284366	0.0256029	0.00526211	0.290702	0.324021	0.921949	0.482148	0.000157587	0.00130546	0.000279248	0.417737	0.900959	0.751303	n.s.	n.s.
sp|O43772|MCAT_HUMAN	SLC25A20	Mitochondrial carnitine/acylcarnitine carrier protein OS=Homo sapiens OX=9606 GN=SLC25A20 PE=1 SV=1	0.176625	0.267187	0.0420255	0.309173	0.216549	0.0905618	-0.134599	0.132549	0.0399241	-0.225161	0.0419868	-0.0506376	0.267148	0.174524	-0.0926244	0.717175	0.584483	0.931213	0.527382	0.657216	0.852484	0.78237	0.785598	0.934644	0.644569	0.931276	0.917166	0.584537	0.720388	0.849167	0.936785	0.808014	0.962868	0.635273	0.753005	0.996264	0.88521	0.859275	0.959202	0.760075	0.95835	0.950904	0.755704	0.925016	0.957146	n.s.	n.s.
sp|O43776|SYNC_HUMAN	NARS1	Asparagine--tRNA ligase, cytoplasmic OS=Homo sapiens OX=9606 GN=NARS1 PE=1 SV=1	0.172522	0.224556	-0.291686	-0.492438	-0.307897	0.0520339	-0.464207	-0.66496	-0.480418	-0.516241	-0.716994	-0.532452	-0.200753	-0.016211	0.184542	0.136657	0.0569659	0.0161301	0.000240408	0.0116915	0.645452	0.000440222	6.45099e-06	0.00031101	0.00014451	2.27037e-06	0.000102286	0.0861133	0.885759	0.11271	0.519263	0.277182	0.0534999	0.0013524	0.0330848	0.99581	0.00413195	6.75568e-05	0.00215676	0.00130196	2.58805e-05	0.00071754	0.26703	0.972724	0.451218	n.s.	n.s.
sp|O43795|MYO1B_HUMAN	MYO1B	Unconventional myosin-Ib OS=Homo sapiens OX=9606 GN=MYO1B PE=1 SV=3	0.213762	0.298323	-0.240639	-0.343384	-0.341733	0.0845612	-0.454401	-0.557147	-0.555495	-0.538963	-0.641708	-0.640057	-0.102745	-0.101094	0.00165129	7.97253e-05	9.89785e-07	1.89332e-05	1.15233e-07	1.24369e-07	0.0670642	1.03817e-09	2.54959e-11	2.69461e-11	4.72227e-11	1.7619e-12	1.85103e-12	0.0288472	0.0312283	0.970269	0.00698872	0.000193264	0.000233314	2.33278e-06	2.48451e-06	0.99581	7.85635e-08	1.52799e-09	2.20448e-09	5.01555e-09	1.40326e-10	1.75096e-10	0.144307	0.531057	0.992594	n.s.	n.s.
sp|O43805|SSNA1_HUMAN	SSNA1	Sjoegren syndrome nuclear autoantigen 1 OS=Homo sapiens OX=9606 GN=SSNA1 PE=1 SV=2	-0.186748	-0.171862	-0.00944459	-0.26946	-0.107813	0.0148862	0.177303	-0.0827119	0.0789352	0.162417	-0.0975981	0.064049	-0.260015	-0.0983683	0.161647	0.259635	0.29893	0.954151	0.106945	0.512816	0.927797	0.284111	0.615192	0.631373	0.325905	0.553344	0.696895	0.119377	0.550233	0.328175	0.676235	0.604956	0.974368	0.183798	0.630782	0.998379	0.485962	0.727583	0.751688	0.48812	0.679937	0.792496	0.318182	0.860511	0.701988	n.s.	n.s.
sp|O43808|PM34_HUMAN	SLC25A17	Peroxisomal membrane protein PMP34 OS=Homo sapiens OX=9606 GN=SLC25A17 PE=1 SV=1	-0.156439	0.0328661	0.272567	0.67038	0.248598	0.189305	0.429006	0.826819	0.405037	0.239701	0.637514	0.215732	0.397813	-0.0239693	-0.421783	0.274907	0.816074	0.0642532	9.57913e-05	0.0893104	0.189315	0.00576028	7.06262e-06	0.00852382	0.100565	0.000167677	0.137054	0.00958089	0.865258	0.00648627	0.690462	0.932748	0.151983	0.000634381	0.166851	0.99581	0.030998	7.27042e-05	0.0308447	0.209504	0.000951219	0.241612	0.0789022	0.966866	0.115136	n.s.	n.s.
sp|O43809|CPSF5_HUMAN	NUDT21	Cleavage and polyadenylation specificity factor subunit 5 OS=Homo sapiens OX=9606 GN=NUDT21 PE=1 SV=1	-0.1895	-0.193685	0.0637706	-0.0205976	0.00662867	-0.00418546	0.25327	0.168902	0.196128	0.257456	0.173088	0.200314	-0.0843682	-0.057142	0.0272263	0.207784	0.198295	0.666286	0.888996	0.964165	0.977368	0.0970268	0.259682	0.192915	0.0919756	0.24842	0.183967	0.568963	0.699055	0.853653	0.619376	0.503427	0.784929	0.924904	0.977889	0.998697	0.238393	0.389799	0.331415	0.195473	0.375733	0.301743	0.746247	0.917524	0.957966	n.s.	n.s.
sp|O43813|LANC1_HUMAN	LANCL1	Glutathione S-transferase LANCL1 OS=Homo sapiens OX=9606 GN=LANCL1 PE=1 SV=1	-0.240315	-0.242068	-0.360388	-0.357083	-0.403835	-0.00175234	-0.120073	-0.116767	-0.16352	-0.11832	-0.115015	-0.161767	0.00330505	-0.0434473	-0.0467523	0.000178076	0.000161273	9.69875e-08	1.21095e-07	4.98947e-09	0.97708	0.0520515	0.0586824	0.00886964	0.0554829	0.0624798	0.00958995	0.956787	0.477041	0.444303	0.011467	0.00856301	2.96498e-06	2.43517e-06	1.66858e-07	0.998697	0.154168	0.123526	0.0318675	0.135168	0.127552	0.0295759	0.978603	0.833762	0.772929	n.s.	n.s.
sp|O43815|STRN_HUMAN	STRN	Striatin OS=Homo sapiens OX=9606 GN=STRN PE=1 SV=4	-0.0900795	-0.0928108	-0.066879	-0.13899	-0.0365037	-0.00273137	0.0232004	-0.0489105	0.0535757	0.0259318	-0.0461791	0.0563071	-0.0721109	0.0303753	0.102486	0.280249	0.26602	0.422064	0.0972024	0.66083	0.973796	0.78028	0.556774	0.519857	0.755209	0.578975	0.498855	0.386822	0.714988	0.219712	0.696143	0.571809	0.584078	0.170689	0.755772	0.998397	0.884509	0.676874	0.665655	0.837178	0.701544	0.628265	0.597079	0.924704	0.596227	n.s.	n.s.
sp|O43818|U3IP2_HUMAN	RRP9	U3 small nucleolar RNA-interacting protein 2 OS=Homo sapiens OX=9606 GN=RRP9 PE=1 SV=1	0.0260678	0.0552734	-0.0692928	-0.0484603	0.0964396	0.0292057	-0.0953606	-0.0745281	0.0703718	-0.124566	-0.103734	0.0411662	0.0208325	0.165732	0.1449	0.811794	0.614489	0.528484	0.658557	0.382471	0.789679	0.387722	0.49813	0.522146	0.262185	0.348214	0.707185	0.849044	0.140218	0.194479	0.955996	0.827861	0.68053	0.751413	0.50703	0.99581	0.586817	0.622972	0.667879	0.41969	0.486327	0.800491	0.922668	0.670802	0.571346	n.s.	n.s.
sp|O43823|AKAP8_HUMAN	AKAP8	A-kinase anchor protein 8 OS=Homo sapiens OX=9606 GN=AKAP8 PE=1 SV=1	-0.0313145	-0.305997	0.210635	0.0849354	0.143041	-0.274682	0.24195	0.11625	0.174356	0.516632	0.390932	0.449038	-0.1257	-0.0675941	0.0581059	0.74151	0.00369709	0.0354445	0.374922	0.141757	0.00797791	0.0173836	0.228371	0.0768223	1.81188e-05	0.000431562	9.84062e-05	0.194043	0.478572	0.541795	0.944894	0.0620453	0.0963384	0.492294	0.237952	0.99581	0.0693284	0.355537	0.167468	0.000237427	0.00209314	0.000695971	0.414009	0.834386	0.833963	n.s.	n.s.
sp|O43837|IDH3B_HUMAN	IDH3B	Isocitrate dehydrogenase [NAD] subunit beta, mitochondrial OS=Homo sapiens OX=9606 GN=IDH3B PE=1 SV=2	0.304233	0.343026	0.495352	0.595807	0.595728	0.0387933	0.191119	0.291574	0.291495	0.152326	0.252781	0.252702	0.100455	0.100376	-7.88585e-05	0.0427072	0.0232763	0.00153491	0.000205754	0.000206089	0.790611	0.195617	0.0516026	0.0516628	0.300376	0.0895403	0.0896366	0.492886	0.493224	0.999569	0.313722	0.179735	0.00845388	0.00119066	0.00121584	0.99581	0.383505	0.111841	0.125307	0.462011	0.169206	0.174209	0.686006	0.839089	0.999641	n.s.	n.s.
sp|O43847-2|NRDC_HUMAN	NRDC	Isoform 2 of Nardilysin OS=Homo sapiens OX=9606 GN=NRDC	-0.0493825	0.0594329	-0.183688	-0.335366	-0.429993	0.108815	-0.134306	-0.285983	-0.380611	-0.243121	-0.394798	-0.489426	-0.151677	-0.246305	-0.0946275	0.56783	0.492525	0.0426039	0.000749531	5.31351e-05	0.214902	0.129422	0.00296164	0.000210527	0.00944256	0.000141503	1.04821e-05	0.0891307	0.00867755	0.278657	0.879745	0.756111	0.110347	0.00338828	0.000402021	0.99581	0.291705	0.0111554	0.00157349	0.0364342	0.000819635	0.000110171	0.270024	0.410681	0.664059	n.s.	n.s.
sp|O43852-3|CALU_HUMAN	CALU	Isoform 3 of Calumenin OS=Homo sapiens OX=9606 GN=CALU	0.158904	0.0878893	0.338238	0.172481	0.33429	-0.0710144	0.179334	0.013577	0.175386	0.250349	0.0845914	0.246401	-0.165757	-0.00394795	0.161809	0.0682762	0.299794	0.000523941	0.0493415	0.000587239	0.400029	0.0417033	0.871116	0.0459611	0.00640281	0.317836	0.00714095	0.0580349	0.962361	0.0637538	0.392648	0.605589	0.00363369	0.101208	0.00290643	0.99581	0.131759	0.917978	0.114979	0.0271637	0.454384	0.0235465	0.210982	0.99108	0.360185	n.s.	n.s.
sp|O43852-4|CALU_HUMAN	CALU	Isoform 4 of Calumenin OS=Homo sapiens OX=9606 GN=CALU	0.155633	0.0638775	0.341617	0.159994	0.208071	-0.0917551	0.185984	0.00436122	0.0524381	0.27774	0.0961163	0.144193	-0.181623	-0.133546	0.0480769	0.0685708	0.439489	0.000390662	0.0617314	0.0179867	0.270431	0.0321962	0.957601	0.524703	0.00254162	0.24898	0.0897681	0.0360119	0.114359	0.559446	0.392648	0.719175	0.00285934	0.119955	0.0465522	0.99581	0.108846	0.97287	0.670017	0.0131512	0.376393	0.174408	0.161467	0.650896	0.842628	n.s.	n.s.
sp|O43854|EDIL3_HUMAN	EDIL3	EGF-like repeat and discoidin I-like domain-containing protein 3 OS=Homo sapiens OX=9606 GN=EDIL3 PE=1 SV=1	-0.313036	-0.35794	-0.0570468	0.394974	0.137469	-0.044904	0.255989	0.70801	0.450505	0.300893	0.752914	0.495409	0.452021	0.194516	-0.257505	8.08212e-05	1.57347e-05	0.384293	4.23242e-06	0.0441573	0.491949	0.000671774	3.48849e-10	6.37513e-07	0.000126586	1.1423e-10	1.48255e-07	6.06225e-07	0.0063805	0.000634951	0.00698872	0.00167091	0.546039	4.7007e-05	0.0960418	0.99581	0.00584328	1.55264e-08	1.22136e-05	0.00117179	5.2781e-09	3.05284e-06	0.000153465	0.387829	0.0322971	n.s.	n.s.
sp|O43865|SAHH2_HUMAN	AHCYL1	S-adenosylhomocysteine hydrolase-like protein 1 OS=Homo sapiens OX=9606 GN=AHCYL1 PE=1 SV=2	-0.234876	-0.16218	-0.536401	-0.449075	-0.569403	0.0726959	-0.301526	-0.214199	-0.334527	-0.374221	-0.286895	-0.407223	0.0873268	-0.0330014	-0.120328	0.0317685	0.127096	3.31681e-05	0.000251323	1.56508e-05	0.484233	0.0075923	0.0481798	0.00360496	0.00144422	0.0104954	0.00066912	0.401969	0.749682	0.251709	0.2656	0.414271	0.000373866	0.00140208	0.000147561	0.99581	0.0379552	0.10602	0.0153801	0.00843951	0.0298537	0.00338417	0.609499	0.936495	0.634404	n.s.	n.s.
sp|O43896|KIF1C_HUMAN	KIF1C	Kinesin-like protein KIF1C OS=Homo sapiens OX=9606 GN=KIF1C PE=1 SV=3	-0.0470798	-0.105277	-0.255008	-0.588438	-0.602565	-0.0581969	-0.207928	-0.541358	-0.555486	-0.149731	-0.483161	-0.497289	-0.33343	-0.347557	-0.0141276	0.766885	0.50919	0.118739	0.00117251	0.000946247	0.714181	0.198982	0.00238569	0.00192928	0.350387	0.00566066	0.00459815	0.0454646	0.0378094	0.929046	0.950933	0.766317	0.238701	0.00489798	0.00428394	0.99581	0.386506	0.00934666	0.00931593	0.511883	0.0180813	0.0165108	0.184873	0.544559	0.981584	n.s.	n.s.
sp|O43913|ORC5_HUMAN	ORC5	Origin recognition complex subunit 5 OS=Homo sapiens OX=9606 GN=ORC5 PE=1 SV=1	0.250585	0.241442	0.329675	0.23188	0.334749	-0.00914236	0.0790901	-0.0187045	0.0841647	0.0882324	-0.00956212	0.0933071	-0.0977946	0.00507468	0.102869	0.0161638	0.0199012	0.00245366	0.0246652	0.0021661	0.924875	0.418323	0.847074	0.389587	0.367506	0.921437	0.341154	0.318958	0.958254	0.295103	0.187538	0.168951	0.0123767	0.0586405	0.00841012	0.998379	0.616336	0.901114	0.548503	0.528978	0.951947	0.476765	0.542166	0.990767	0.676546	n.s.	n.s.
sp|O43920|NDUS5_HUMAN	NDUFS5	NADH dehydrogenase [ubiquinone] iron-sulfur protein 5 OS=Homo sapiens OX=9606 GN=NDUFS5 PE=1 SV=3	0.0524821	0.043333	0.182285	0.185445	0.364571	-0.00914918	0.129803	0.132963	0.312089	0.138952	0.142112	0.321238	0.00315986	0.182286	0.179126	0.746603	0.789546	0.268292	0.260327	0.0335743	0.955024	0.427163	0.416172	0.0650643	0.395835	0.385369	0.0581598	0.984459	0.268289	0.276432	0.946901	0.920301	0.426351	0.372079	0.077184	0.998397	0.624478	0.5493	0.148431	0.55536	0.522193	0.124697	0.992163	0.739191	0.661419	n.s.	n.s.
sp|O43929|ORC4_HUMAN	ORC4	Origin recognition complex subunit 4 OS=Homo sapiens OX=9606 GN=ORC4 PE=1 SV=2	0.0576963	0.0989912	0.142188	-0.13767	-0.00503241	0.0412949	0.0844918	-0.195366	-0.0627287	0.0431969	-0.236661	-0.104024	-0.279858	-0.147221	0.132637	0.59794	0.367274	0.197847	0.212164	0.963244	0.705586	0.440909	0.0796773	0.566529	0.692727	0.0354102	0.343692	0.0138868	0.182781	0.229009	0.887937	0.663683	0.343635	0.317351	0.977351	0.99581	0.637207	0.157046	0.703254	0.796533	0.080427	0.479395	0.0986392	0.696428	0.606801	n.s.	n.s.
sp|O43933|PEX1_HUMAN	PEX1	Peroxisome biogenesis factor 1 OS=Homo sapiens OX=9606 GN=PEX1 PE=1 SV=1	0.172843	-0.00782672	0.540594	0.46907	0.385978	-0.18067	0.367751	0.296227	0.213134	0.548421	0.476897	0.393804	-0.0715239	-0.154616	-0.0830923	0.2419	0.957027	0.00113709	0.00367948	0.0137474	0.221934	0.0181689	0.0516219	0.152425	0.000998756	0.00324002	0.0121798	0.623428	0.293592	0.568792	0.657192	0.982103	0.00660539	0.0124285	0.0375171	0.99581	0.0717044	0.111841	0.279716	0.00638487	0.0112196	0.0357854	0.782419	0.750585	0.846035	n.s.	n.s.
sp|O60216|RAD21_HUMAN	RAD21	Double-strand-break repair protein rad21 homolog OS=Homo sapiens OX=9606 GN=RAD21 PE=1 SV=2	0.110168	-0.0760578	0.181146	0.161726	0.312308	-0.186225	0.0709785	0.0515582	0.20214	0.257204	0.237784	0.388365	-0.0194203	0.131161	0.150582	0.258382	0.431508	0.0698754	0.102881	0.00346951	0.06295	0.462467	0.592374	0.0450323	0.0130625	0.0204603	0.000519041	0.839704	0.181169	0.127265	0.67478	0.71286	0.161866	0.17864	0.0122241	0.99581	0.657036	0.708484	0.113137	0.0469597	0.0515167	0.00274195	0.917058	0.695668	0.476989	n.s.	n.s.
sp|O60220|TIM8A_HUMAN	TIMM8A	Mitochondrial import inner membrane translocase subunit Tim8 A OS=Homo sapiens OX=9606 GN=TIMM8A PE=1 SV=1	-0.0782835	0.282947	0.217869	0.117712	0.218013	0.361231	0.296152	0.195996	0.296297	-0.0650787	-0.165235	-0.0649344	-0.100156	0.00014429	0.100301	0.613652	0.0781063	0.168495	0.449518	0.168226	0.0277616	0.0661037	0.213447	0.0659821	0.674407	0.291646	0.675085	0.519145	0.999255	0.518549	0.892707	0.323156	0.307214	0.56334	0.271567	0.99581	0.182569	0.337689	0.150002	0.782008	0.423948	0.778165	0.706312	0.999822	0.819439	n.s.	n.s.
sp|O60231|DHX16_HUMAN	DHX16	Pre-mRNA-splicing factor ATP-dependent RNA helicase DHX16 OS=Homo sapiens OX=9606 GN=DHX16 PE=1 SV=2	-0.0214765	-0.0357479	-0.0305142	-0.094764	-0.0457281	-0.0142713	-0.00903765	-0.0732875	-0.0242516	0.00523368	-0.0590162	-0.00998023	-0.0642499	-0.0152139	0.0490359	0.750615	0.597579	0.65198	0.170037	0.500427	0.832618	0.893495	0.284263	0.719763	0.938192	0.386232	0.88247	0.346325	0.821756	0.470315	0.948239	0.816559	0.775331	0.265608	0.618055	0.996264	0.945999	0.416792	0.818607	0.96317	0.523128	0.929126	0.563881	0.953962	0.790617	n.s.	n.s.
sp|O60232|ZNRD2_HUMAN	ZNRD2	Protein ZNRD2 OS=Homo sapiens OX=9606 GN=ZNRD2 PE=1 SV=1	0.00977078	0.210865	-0.276148	-0.272012	-0.184871	0.201094	-0.285919	-0.281782	-0.194642	-0.487013	-0.482876	-0.395736	0.00413634	0.091277	0.0871407	0.94374	0.138196	0.0565106	0.0599926	0.190994	0.156435	0.0489922	0.0520579	0.169519	0.00185486	0.00199213	0.00871771	0.976166	0.511925	0.531045	0.992965	0.430313	0.137098	0.11771	0.300126	0.99581	0.14736	0.112659	0.301844	0.0103306	0.00755063	0.0273882	0.989406	0.844501	0.828815	n.s.	n.s.
sp|O60244|MED14_HUMAN	MED14	Mediator of RNA polymerase II transcription subunit 14 OS=Homo sapiens OX=9606 GN=MED14 PE=1 SV=2	0.0963851	-0.0168097	0.0104634	0.0455972	0.0612216	-0.113195	-0.0859216	-0.0507879	-0.0351635	0.0272731	0.0624068	0.0780313	0.0351337	0.0507582	0.0156244	0.31699	0.859824	0.912448	0.632734	0.522033	0.242046	0.371194	0.594774	0.712168	0.774612	0.51409	0.415937	0.7124	0.594989	0.869609	0.729882	0.94504	0.950444	0.730347	0.639002	0.99581	0.570606	0.710794	0.81333	0.850472	0.645063	0.548004	0.836987	0.882354	0.964763	n.s.	n.s.
sp|O60245-2|PCDH7_HUMAN	PCDH7	Isoform B of Protocadherin-7 OS=Homo sapiens OX=9606 GN=PCDH7	-0.0161121	-0.23045	0.993123	1.22948	1.35228	-0.214338	1.00923	1.24559	1.36839	1.22357	1.45993	1.58273	0.236355	0.359154	0.122799	0.937307	0.262671	6.53407e-06	6.6025e-08	5.41303e-09	0.297225	4.8353e-06	4.77177e-08	3.88338e-09	7.43473e-08	5.81006e-10	4.436e-11	0.250745	0.0827525	0.549349	0.99249	0.570078	9.57644e-05	1.49123e-06	1.77402e-07	0.99581	0.000100941	1.11519e-06	1.56733e-07	2.57199e-06	2.18437e-08	2.79745e-09	0.473708	0.599984	0.836951	n.s.	n.s.
sp|O60256|KPRB_HUMAN	PRPSAP2	Phosphoribosyl pyrophosphate synthase-associated protein 2 OS=Homo sapiens OX=9606 GN=PRPSAP2 PE=1 SV=1	-0.0224247	0.040288	0.0858152	0.00198927	0.0323291	0.0627128	0.10824	0.024414	0.0547538	0.0455272	-0.0382988	-0.00795898	-0.083826	-0.0534862	0.0303398	0.801411	0.651659	0.338535	0.982191	0.717018	0.483056	0.229024	0.784228	0.539971	0.610068	0.667761	0.928841	0.349717	0.549349	0.733721	0.95515	0.846024	0.501382	0.987084	0.803129	0.99581	0.424269	0.858564	0.682461	0.734849	0.771807	0.957956	0.565999	0.860258	0.916842	n.s.	n.s.
sp|O60264|SMCA5_HUMAN	SMARCA5	SWI/SNF-related matrix-associated actin-dependent regulator of chromatin subfamily A member 5 OS=Homo sapiens OX=9606 GN=SMARCA5 PE=1 SV=1	-0.0449214	-0.0437411	0.135189	0.377388	0.239554	0.0011803	0.18011	0.422309	0.284476	0.17893	0.421129	0.283295	0.242199	0.104365	-0.137834	0.561606	0.571852	0.0904126	6.70362e-05	0.00489236	0.987782	0.0277618	1.68838e-05	0.00122502	0.028686	1.74997e-05	0.00127095	0.00451482	0.185077	0.0846927	0.877944	0.800368	0.196364	0.000474585	0.0161118	0.998697	0.0982291	0.000152024	0.00656308	0.0826346	0.000141046	0.00571219	0.0522528	0.699849	0.401679	n.s.	n.s.
sp|O60266|ADCY3_HUMAN	ADCY3	Adenylate cyclase type 3 OS=Homo sapiens OX=9606 GN=ADCY3 PE=1 SV=3	0.206405	0.451401	0.374104	0.624892	0.638105	0.244996	0.167699	0.418487	0.4317	-0.0772966	0.173491	0.186704	0.250788	0.264001	0.0132131	0.340891	0.0450651	0.0918984	0.00764907	0.00663483	0.260381	0.437342	0.0614768	0.0543366	0.718794	0.421913	0.388021	0.249621	0.226331	0.950845	0.748699	0.247756	0.198493	0.0228149	0.0207656	0.99581	0.633565	0.128184	0.129955	0.814524	0.557486	0.521269	0.472469	0.722458	0.988742	n.s.	n.s.
sp|O60271-2|JIP4_HUMAN	SPAG9	Isoform 2 of C-Jun-amino-terminal kinase-interacting protein 4 OS=Homo sapiens OX=9606 GN=SPAG9	0.0785305	0.0704167	0.167936	-0.026263	-0.00521259	-0.00811382	0.0894055	-0.104794	-0.0837431	0.0975193	-0.0966798	-0.0756293	-0.194199	-0.173149	0.0210504	0.432386	0.480795	0.101675	0.791531	0.958126	0.934866	0.372457	0.297559	0.402943	0.331516	0.335602	0.449339	0.0610311	0.0921265	0.832165	0.808292	0.748137	0.213471	0.852309	0.973731	0.998397	0.571689	0.431925	0.561302	0.493038	0.474404	0.580393	0.218076	0.624238	0.952573	n.s.	n.s.
sp|O60287|NPA1P_HUMAN	URB1	Nucleolar pre-ribosomal-associated protein 1 OS=Homo sapiens OX=9606 GN=URB1 PE=1 SV=4	0.0410917	0.0562502	0.0608629	0.0526283	0.0807781	0.0151584	0.0197711	0.0115366	0.0396864	0.00461271	-0.00362185	0.0245279	-0.00823457	0.0199152	0.0281498	0.512197	0.371766	0.334626	0.402783	0.204135	0.808102	0.75153	0.853308	0.526586	0.941046	0.953693	0.694658	0.894981	0.749784	0.652538	0.854791	0.667042	0.49742	0.519507	0.315421	0.995938	0.870102	0.905602	0.671431	0.964138	0.97331	0.791786	0.950073	0.936495	0.887185	n.s.	n.s.
sp|O60290|ZN862_HUMAN	ZNF862	Zinc finger protein 862 OS=Homo sapiens OX=9606 GN=ZNF862 PE=2 SV=2	0.289021	0.153106	-0.068762	-0.349321	-0.105589	-0.135916	-0.357783	-0.638342	-0.394611	-0.221868	-0.502427	-0.258695	-0.280559	-0.0368272	0.243732	0.00677337	0.137466	0.499716	0.00134311	0.301979	0.185973	0.00105935	2.04398e-07	0.00036816	0.034059	1.42043e-05	0.0144384	0.00840171	0.717157	0.0206373	0.119881	0.43031	0.655993	0.00547463	0.423512	0.99581	0.00835067	3.78355e-06	0.00249311	0.093737	0.000118757	0.0410568	0.073648	0.925016	0.217208	n.s.	n.s.
sp|O60291-2|MGRN1_HUMAN	MGRN1	Isoform 2 of E3 ubiquitin-protein ligase MGRN1 OS=Homo sapiens OX=9606 GN=MGRN1	-0.646854	-0.487103	-0.205299	-0.249546	-0.26399	0.159752	0.441556	0.397308	0.382864	0.281804	0.237557	0.223113	-0.0442471	-0.0586914	-0.0144443	0.000185255	0.00264787	0.165541	0.095376	0.0788357	0.276208	0.00555623	0.0112215	0.0140497	0.0619275	0.111289	0.133391	0.759873	0.685421	0.920441	0.0118037	0.0503187	0.303274	0.168319	0.150732	0.99581	0.0301951	0.0333451	0.0461012	0.146335	0.202475	0.236748	0.866918	0.914277	0.977958	down	n.s.
sp|O60293|ZC3H1_HUMAN	ZFC3H1	Zinc finger C3H1 domain-containing protein OS=Homo sapiens OX=9606 GN=ZFC3H1 PE=1 SV=3	0.0415722	-0.0639725	-0.0499136	-0.101092	-0.0751456	-0.105545	-0.0914859	-0.142664	-0.116718	0.0140589	-0.0371191	-0.0111731	-0.0511779	-0.0252319	0.025946	0.645378	0.480382	0.581014	0.269027	0.408205	0.249122	0.315892	0.124054	0.204075	0.876046	0.680991	0.901332	0.571545	0.779658	0.773602	0.908802	0.748072	0.723488	0.382438	0.532056	0.99581	0.516353	0.223349	0.345006	0.923326	0.78321	0.942253	0.748176	0.945991	0.930631	n.s.	n.s.
sp|O60306|AQR_HUMAN	AQR	RNA helicase aquarius OS=Homo sapiens OX=9606 GN=AQR PE=1 SV=4	-0.0190603	-0.104354	0.076589	-0.0297847	0.0561528	-0.085294	0.0956493	-0.0107244	0.0752131	0.180943	0.0745696	0.160507	-0.106374	-0.0204362	0.0859375	0.830122	0.247595	0.392599	0.737633	0.529108	0.342071	0.28802	0.90388	0.40101	0.0517965	0.404984	0.081611	0.238855	0.818082	0.338521	0.961081	0.553008	0.553462	0.810922	0.644664	0.99581	0.488331	0.939744	0.559897	0.128304	0.541978	0.161938	0.461117	0.953765	0.711408	n.s.	n.s.
sp|O60313-2|OPA1_HUMAN	OPA1	Isoform 2 of Dynamin-like 120 kDa protein, mitochondrial OS=Homo sapiens OX=9606 GN=OPA1	0.265096	0.323042	0.326667	0.323511	0.498779	0.0579462	0.0615706	0.0584149	0.233683	0.00362441	0.000468744	0.175737	-0.00315567	0.172112	0.175268	0.00400733	0.000756129	0.000680486	0.000745894	4.97876e-06	0.487733	0.461262	0.48426	0.00963201	0.965177	0.995495	0.0440754	0.969678	0.0482019	0.0445905	0.0866299	0.0235072	0.00441951	0.00337688	5.72936e-05	0.99581	0.657036	0.610164	0.0339024	0.978633	0.997968	0.0998999	0.985305	0.555089	0.304979	n.s.	n.s.
sp|O60318|GANP_HUMAN	MCM3AP	Germinal-center associated nuclear protein OS=Homo sapiens OX=9606 GN=MCM3AP PE=1 SV=2	-0.033894	-0.0109335	0.0827687	0.0614543	0.120334	0.0229606	0.116663	0.0953483	0.154228	0.0937022	0.0723877	0.131268	-0.0213145	0.0375653	0.0588798	0.684697	0.895684	0.324004	0.462701	0.154508	0.783133	0.16714	0.256885	0.0703655	0.26505	0.387658	0.121319	0.798318	0.652759	0.481528	0.926525	0.954718	0.488102	0.576163	0.254347	0.99581	0.343947	0.387086	0.156846	0.423157	0.524474	0.220626	0.892212	0.905217	0.795467	n.s.	n.s.
sp|O60331-3|PI51C_HUMAN	PIP5K1C	Isoform 3 of Phosphatidylinositol 4-phosphate 5-kinase type-1 gamma OS=Homo sapiens OX=9606 GN=PIP5K1C	0.28925	0.0577051	0.0860298	-0.00223664	0.0333734	-0.231545	-0.20322	-0.291486	-0.255876	0.0283247	-0.0599417	-0.0243317	-0.0882664	-0.0526564	0.03561	0.035398	0.658276	0.510863	0.98629	0.797793	0.0862275	0.129068	0.0341416	0.059859	0.827823	0.645981	0.851769	0.500055	0.68639	0.784589	0.279718	0.849764	0.665478	0.99038	0.8631	0.99581	0.291342	0.0808526	0.139272	0.8908	0.755142	0.907215	0.691531	0.914286	0.9317	n.s.	n.s.
sp|O60333-2|KIF1B_HUMAN	KIF1B	Isoform 2 of Kinesin-like protein KIF1B OS=Homo sapiens OX=9606 GN=KIF1B	-0.264305	-0.161861	-0.325471	-0.236505	-0.302254	0.102444	-0.0611662	0.0278005	-0.0379495	-0.16361	-0.0746431	-0.140393	0.0889667	0.0232168	-0.0657499	0.025131	0.154548	0.00731789	0.0426744	0.0117994	0.360535	0.582657	0.802213	0.732575	0.150353	0.503249	0.214155	0.426015	0.834266	0.554955	0.240139	0.452653	0.0291416	0.0904757	0.0333178	0.99581	0.755657	0.872873	0.827399	0.281112	0.635607	0.33767	0.629865	0.958341	0.84019	n.s.	n.s.
sp|O60337|MARH6_HUMAN	2006-03-01	E3 ubiquitin-protein ligase MARCH6 OS=Homo sapiens OX=9606 GN=MARCH6 PE=1 SV=2	-0.223829	-0.0130894	0.0343289	0.576477	0.223553	0.210739	0.258158	0.800306	0.447382	0.0474183	0.589566	0.236642	0.542148	0.189224	-0.352924	0.292603	0.950259	0.870078	0.0112246	0.293182	0.321013	0.226823	0.000910467	0.0427018	0.821313	0.00974223	0.26659	0.0161974	0.371799	0.103505	0.709422	0.979867	0.924642	0.0311091	0.41415	0.99581	0.42161	0.00422303	0.108257	0.885526	0.0281478	0.397522	0.106586	0.792597	0.436595	n.s.	n.s.
sp|O60341-2|KDM1A_HUMAN	KDM1A	Isoform 2 of Lysine-specific histone demethylase 1A OS=Homo sapiens OX=9606 GN=KDM1A	0.043413	-0.0842232	0.100217	0.0403248	0.0690902	-0.127636	0.0568041	-0.00308819	0.0256772	0.18444	0.124548	0.153313	-0.0598922	-0.0311268	0.0287654	0.608436	0.324465	0.243281	0.634023	0.417145	0.141183	0.50361	0.970837	0.761402	0.0383921	0.150562	0.0804698	0.480962	0.712955	0.73381	0.891394	0.628526	0.39679	0.731416	0.540564	0.99581	0.693709	0.982176	0.850153	0.102752	0.255925	0.160188	0.676998	0.922863	0.916842	n.s.	n.s.
sp|O60343|TBCD4_HUMAN	TBC1D4	TBC1 domain family member 4 OS=Homo sapiens OX=9606 GN=TBC1D4 PE=1 SV=2	-0.288862	-0.258824	-0.212507	-0.132706	-0.152984	0.0300382	0.0763546	0.156155	0.135878	0.0463164	0.126117	0.10584	0.0798007	0.0595233	-0.0202774	0.00595026	0.0122254	0.0352144	0.174379	0.120004	0.753444	0.427624	0.112941	0.164752	0.628726	0.195817	0.274822	0.407395	0.535092	0.831972	0.111508	0.126713	0.095842	0.271062	0.209608	0.99581	0.624685	0.207476	0.295178	0.749126	0.313224	0.406592	0.614529	0.856852	0.952573	n.s.	n.s.
sp|O60361|NDK8_HUMAN	NME2P1	Putative nucleoside diphosphate kinase OS=Homo sapiens OX=9606 GN=NME2P1 PE=5 SV=1	-0.247484	-0.417674	-0.485211	-0.809736	-0.645302	-0.17019	-0.237727	-0.562252	-0.397818	-0.0675369	-0.392062	-0.227628	-0.324525	-0.160091	0.164434	0.360293	0.129436	0.0809421	0.00595416	0.0237273	0.527082	0.379171	0.0456622	0.147651	0.80103	0.153309	0.399387	0.233636	0.551666	0.541019	0.760674	0.417186	0.180625	0.0185203	0.0580758	0.99581	0.578066	0.101503	0.273526	0.871104	0.259343	0.531054	0.455195	0.861294	0.833916	n.s.	n.s.
sp|O60437|PEPL_HUMAN	PPL	Periplakin OS=Homo sapiens OX=9606 GN=PPL PE=1 SV=4	-0.2804	-0.381122	-0.2619	-0.493068	-0.261059	-0.100722	0.0184997	-0.212668	0.0193406	0.119222	-0.111946	0.120063	-0.231168	0.000840891	0.232009	0.00180318	8.49158e-05	0.00313832	3.17292e-06	0.00321789	0.213452	0.815972	0.0131531	0.807779	0.143753	0.16856	0.141089	0.00774627	0.991554	0.00755986	0.0529838	0.00619917	0.0151244	3.6652e-05	0.0114981	0.99581	0.904411	0.0380208	0.879707	0.27289	0.278792	0.247009	0.0711505	0.997817	0.125365	n.s.	n.s.
sp|O60443|GSDME_HUMAN	GSDME	Gasdermin-E OS=Homo sapiens OX=9606 GN=GSDME PE=1 SV=2	-0.19178	-0.0918308	-0.232734	-0.568845	-0.566296	0.099949	-0.0409537	-0.377066	-0.374516	-0.140903	-0.477015	-0.474465	-0.336112	-0.333562	0.00254955	0.0771127	0.389735	0.0335817	3.92349e-06	4.23336e-06	0.349639	0.700168	0.000981602	0.0010515	0.189828	5.89275e-05	6.3453e-05	0.0028949	0.00309105	0.980855	0.412335	0.681614	0.0926905	4.39794e-05	5.01459e-05	0.99581	0.838373	0.00447412	0.00580309	0.330615	0.000389397	0.000488112	0.0405621	0.329237	0.993414	n.s.	n.s.
sp|O60462|NRP2_HUMAN	NRP2	Neuropilin-2 OS=Homo sapiens OX=9606 GN=NRP2 PE=1 SV=3	0.0119001	-0.02704	-0.226051	-0.178255	0.068271	-0.0389401	-0.237951	-0.190155	0.0563709	-0.199011	-0.151215	0.095311	0.0477953	0.294322	0.246526	0.939938	0.86408	0.1577	0.26291	0.665911	0.805319	0.137494	0.232886	0.721359	0.212241	0.341165	0.547117	0.762303	0.0682158	0.124261	0.99249	0.945561	0.29254	0.374887	0.759812	0.995938	0.303146	0.360804	0.819505	0.359514	0.480249	0.671038	0.868366	0.583248	0.470979	n.s.	n.s.
sp|O60476|MA1A2_HUMAN	MAN1A2	Mannosyl-oligosaccharide 1,2-alpha-mannosidase IB OS=Homo sapiens OX=9606 GN=MAN1A2 PE=1 SV=1	0.215523	0.0991925	0.060681	0.0020683	0.116247	-0.116331	-0.154842	-0.213455	-0.0992759	-0.0385115	-0.0971242	0.0170547	-0.0586127	0.0555662	0.114179	0.0827516	0.411165	0.613313	0.986215	0.336932	0.336593	0.20469	0.085535	0.410778	0.747969	0.420832	0.886734	0.625389	0.643375	0.345411	0.423769	0.699338	0.747259	0.99038	0.460156	0.99581	0.395024	0.166316	0.569209	0.83232	0.556664	0.931994	0.783419	0.902726	0.716772	n.s.	n.s.
sp|O60488|ACSL4_HUMAN	ACSL4	Long-chain-fatty-acid--CoA ligase 4 OS=Homo sapiens OX=9606 GN=ACSL4 PE=1 SV=2	-0.185578	-0.037665	0.0754246	0.574664	0.08071	0.147913	0.261003	0.760242	0.266288	0.11309	0.612329	0.118375	0.499239	0.00528539	-0.493954	0.0109703	0.597749	0.292095	1.06291e-11	0.259855	0.0409638	0.00045827	1.59411e-16	0.000358237	0.115924	1.08964e-12	0.100125	9.97298e-10	0.940921	1.3673e-09	0.153711	0.816559	0.45359	7.94299e-10	0.377778	0.99581	0.0042617	3.44611e-14	0.00244231	0.232385	9.69943e-11	0.189661	1.00611e-06	0.988604	2.06907e-06	n.s.	n.s.
sp|O60493|SNX3_HUMAN	SNX3	Sorting nexin-3 OS=Homo sapiens OX=9606 GN=SNX3 PE=1 SV=3	-0.0895282	-0.0410516	-0.116781	-0.0903483	-0.225332	0.0484766	-0.0272524	-0.000820083	-0.135803	-0.075729	-0.0492967	-0.18428	0.0264324	-0.108551	-0.134983	0.346534	0.663328	0.222895	0.342229	0.0244998	0.607535	0.772302	0.993045	0.15892	0.424483	0.601513	0.0607281	0.77896	0.25608	0.161333	0.754821	0.853373	0.373154	0.458908	0.0595572	0.99581	0.879352	0.995842	0.28814	0.582593	0.720411	0.128954	0.87918	0.731846	0.523436	n.s.	n.s.
sp|O60502|OGA_HUMAN	OGA	Protein O-GlcNAcase OS=Homo sapiens OX=9606 GN=OGA PE=1 SV=2	-0.348803	-0.360568	-0.413801	-0.239626	-0.549801	-0.0117647	-0.0649982	0.109178	-0.200998	-0.0532335	0.120942	-0.189233	0.174176	-0.136	-0.310176	0.00190737	0.00143698	0.000395291	0.0237791	1.5113e-05	0.905875	0.515673	0.279297	0.0536459	0.593845	0.232203	0.0679043	0.0909571	0.181069	0.00478115	0.054717	0.0373306	0.00288973	0.0568687	0.000143758	0.998289	0.702969	0.411435	0.128674	0.722495	0.357367	0.140945	0.274038	0.695668	0.100875	n.s.	n.s.
sp|O60503|ADCY9_HUMAN	ADCY9	Adenylate cyclase type 9 OS=Homo sapiens OX=9606 GN=ADCY9 PE=1 SV=4	0.0252619	0.127037	0.0539615	0.461192	0.295124	0.101775	0.0286995	0.43593	0.269862	-0.0730752	0.334156	0.168087	0.407231	0.241163	-0.166068	0.897443	0.518913	0.78322	0.0267861	0.14242	0.604675	0.883588	0.0352237	0.178016	0.709675	0.0991133	0.395182	0.047714	0.226704	0.400786	0.981431	0.771401	0.869877	0.0623361	0.2388	0.99581	0.942159	0.0826712	0.31238	0.808306	0.183578	0.527752	0.188767	0.722458	0.750759	n.s.	n.s.
sp|O60504|VINEX_HUMAN	SORBS3	Vinexin OS=Homo sapiens OX=9606 GN=SORBS3 PE=1 SV=2	-0.0306678	0.00083316	-0.118154	-0.153248	-0.132691	0.031501	-0.0874859	-0.12258	-0.102023	-0.118987	-0.154081	-0.133524	-0.0350944	-0.0145372	0.0205572	0.805285	0.994653	0.347095	0.225964	0.292335	0.800113	0.484201	0.329721	0.415601	0.343778	0.223538	0.289396	0.77792	0.906924	0.8687	0.95515	0.996758	0.510316	0.333518	0.413079	0.995938	0.676518	0.465258	0.573392	0.505435	0.347656	0.422067	0.878498	0.980066	0.964107	n.s.	n.s.
sp|O60506-3|HNRPQ_HUMAN	SYNCRIP	Isoform 3 of Heterogeneous nuclear ribonucleoprotein Q OS=Homo sapiens OX=9606 GN=SYNCRIP	-0.218362	-0.136091	-0.316293	-0.332157	-0.275575	0.0822708	-0.0979319	-0.113796	-0.0572132	-0.180203	-0.196067	-0.139484	-0.015864	0.0407187	0.0565827	0.0152853	0.121655	0.000721829	0.000421988	0.00273028	0.344553	0.2617	0.193453	0.509679	0.0427589	0.0282464	0.112919	0.854555	0.638411	0.514328	0.181489	0.407137	0.00458953	0.00212858	0.0101079	0.99581	0.459359	0.312926	0.657769	0.111052	0.0668657	0.209568	0.925665	0.901263	0.817099	n.s.	n.s.
sp|O60506|HNRPQ_HUMAN	SYNCRIP	Heterogeneous nuclear ribonucleoprotein Q OS=Homo sapiens OX=9606 GN=SYNCRIP PE=1 SV=2	-0.0122254	-0.105116	-0.103436	-0.346271	-0.073926	-0.0928909	-0.091211	-0.334045	-0.0617006	0.0016799	-0.241154	0.0311903	-0.242834	0.0295104	0.272345	0.887938	0.233638	0.240943	0.000592641	0.398162	0.290768	0.299349	0.000832878	0.479547	0.984548	0.0104207	0.719571	0.00997192	0.734044	0.00454243	0.979104	0.542259	0.393851	0.00281353	0.521439	0.99581	0.500341	0.0039453	0.631001	0.988148	0.0297435	0.811376	0.0808032	0.93105	0.0992612	n.s.	n.s.
sp|O60508|PRP17_HUMAN	CDC40	Pre-mRNA-processing factor 17 OS=Homo sapiens OX=9606 GN=CDC40 PE=1 SV=1	-0.02168	-0.170129	0.0243231	-0.152149	-0.0745906	-0.148449	0.0460031	-0.130469	-0.0529105	0.194452	0.0179794	0.0955383	-0.176473	-0.0989137	0.0775589	0.828747	0.100396	0.808281	0.139224	0.459489	0.148597	0.646896	0.201697	0.598591	0.0628721	0.857609	0.34545	0.0891035	0.329048	0.442064	0.960548	0.36808	0.886353	0.227395	0.580281	0.99581	0.802357	0.323488	0.727393	0.148104	0.909511	0.481123	0.270024	0.770933	0.772827	n.s.	n.s.
sp|O60518|RNBP6_HUMAN	RANBP6	Ran-binding protein 6 OS=Homo sapiens OX=9606 GN=RANBP6 PE=1 SV=2	-0.00151531	0.0212558	0.196824	0.264033	0.202041	0.0227711	0.198339	0.265549	0.203556	0.175568	0.242778	0.180785	0.0672092	0.00521683	-0.0619924	0.983623	0.773614	0.0134782	0.0016116	0.0114958	0.757997	0.0128713	0.00153424	0.0109741	0.025397	0.00319925	0.0217909	0.367343	0.943664	0.405011	0.998567	0.912768	0.046566	0.00637581	0.0325664	0.99581	0.0561403	0.00650399	0.0377914	0.0756289	0.0111166	0.0572331	0.580448	0.98909	0.751505	n.s.	n.s.
sp|O60524|NEMF_HUMAN	NEMF	Nuclear export mediator factor NEMF OS=Homo sapiens OX=9606 GN=NEMF PE=1 SV=4	-0.0738691	0.0687033	-0.187192	-0.108389	-0.193409	0.142572	-0.113323	-0.0345202	-0.11954	-0.255895	-0.177093	-0.262112	0.0788026	-0.00621689	-0.0850195	0.445372	0.477419	0.0620688	0.266621	0.0545321	0.148214	0.246108	0.719883	0.221979	0.0135915	0.0762897	0.011751	0.416026	0.948427	0.380836	0.816672	0.745011	0.14778	0.379463	0.113782	0.99581	0.443434	0.809553	0.36518	0.0482599	0.148962	0.0348559	0.621472	0.990091	0.740039	n.s.	n.s.
sp|O60551|NMT2_HUMAN	NMT2	Glycylpeptide N-tetradecanoyltransferase 2 OS=Homo sapiens OX=9606 GN=NMT2 PE=1 SV=1	0.0727115	0.0879211	-0.359525	-0.425238	-0.388614	0.0152095	-0.432237	-0.497949	-0.461326	-0.447446	-0.513159	-0.476535	-0.0657125	-0.029089	0.0366235	0.554841	0.476057	0.00735944	0.00208877	0.00423715	0.901295	0.00182255	0.000501465	0.00103124	0.00135388	0.000371523	0.000764674	0.593277	0.812588	0.765414	0.874093	0.744397	0.0292711	0.00784601	0.0143603	0.997154	0.0127705	0.00260547	0.00571716	0.00802783	0.00184633	0.00377597	0.762767	0.953129	0.927746	n.s.	n.s.
sp|O60563|CCNT1_HUMAN	CCNT1	Cyclin-T1 OS=Homo sapiens OX=9606 GN=CCNT1 PE=1 SV=1	-0.00817628	-0.183598	0.252866	0.25713	0.180199	-0.175422	0.261043	0.265306	0.188375	0.436464	0.440728	0.363797	0.00426337	-0.0726677	-0.0769311	0.936132	0.0829025	0.0204348	0.0186445	0.0883506	0.0965277	0.0171318	0.0156154	0.0757414	0.000296989	0.000268461	0.00165469	0.966669	0.479004	0.453923	0.99249	0.332594	0.0640596	0.0467696	0.16562	0.99581	0.0687316	0.0435777	0.166137	0.00234416	0.00140449	0.00713495	0.984141	0.834386	0.778577	n.s.	n.s.
sp|O60566-3|BUB1B_HUMAN	BUB1B	Isoform 3 of Mitotic checkpoint serine/threonine-protein kinase BUB1 beta OS=Homo sapiens OX=9606 GN=BUB1B	-0.0104795	-0.0713501	-0.533102	-0.664555	-0.58921	-0.0608705	-0.522623	-0.654076	-0.57873	-0.461752	-0.593205	-0.51786	-0.131453	-0.0561077	0.0753455	0.874023	0.281483	5.0448e-13	8.98954e-18	5.00182e-15	0.357886	1.17853e-12	2.1773e-17	1.19334e-14	1.45778e-10	3.58764e-15	1.73024e-12	0.0484788	0.396615	0.255541	0.973741	0.58715	7.78222e-11	2.17655e-15	7.76309e-13	0.99581	2.16206e-10	5.06891e-15	2.49119e-12	1.29786e-08	6.58061e-13	1.69192e-10	0.190547	0.805741	0.637216	n.s.	n.s.
sp|O60568|PLOD3_HUMAN	PLOD3	Multifunctional procollagen lysine hydroxylase and glycosyltransferase LH3 OS=Homo sapiens OX=9606 GN=PLOD3 PE=1 SV=1	0.191812	0.143672	0.557123	0.516423	0.550612	-0.0481401	0.365311	0.32461	0.358799	0.413451	0.37275	0.40694	-0.0407005	-0.00651124	0.0341893	0.000143581	0.00405889	1.55555e-22	3.38889e-20	3.69752e-22	0.330516	5.41883e-12	5.32921e-10	1.1503e-11	1.71648e-14	2.27459e-12	3.8057e-14	0.410499	0.89515	0.489221	0.00998958	0.0664893	1.56929e-19	1.13961e-17	2.48679e-19	0.99581	8.00137e-10	2.17958e-08	1.00926e-09	4.15663e-12	1.72662e-10	6.98174e-12	0.616869	0.976439	0.798326	n.s.	n.s.
sp|O60610|DIAP1_HUMAN	DIAPH1	Protein diaphanous homolog 1 OS=Homo sapiens OX=9606 GN=DIAPH1 PE=1 SV=2	0.00994719	0.0641742	-0.164267	-0.319139	-0.304992	0.054227	-0.174214	-0.329086	-0.314939	-0.228441	-0.383313	-0.369166	-0.154872	-0.140725	0.0141469	0.9127	0.48196	0.0811325	0.00185509	0.00268983	0.551723	0.0655177	0.00142662	0.00207196	0.0187297	0.000337275	0.000491736	0.0987615	0.13143	0.876113	0.985475	0.748603	0.180882	0.00717499	0.010001	0.99581	0.181447	0.0061287	0.00984354	0.0605714	0.00170181	0.00262977	0.286441	0.662513	0.965066	n.s.	n.s.
sp|O60613|SEP15_HUMAN	SELENOF	Selenoprotein F OS=Homo sapiens OX=9606 GN=SELENOF PE=1 SV=4	0.23125	0.142576	0.357011	0.296233	0.418299	-0.0886734	0.125761	0.0649832	0.187049	0.214434	0.153657	0.275722	-0.0607778	0.0612877	0.122065	0.117757	0.325985	0.0199821	0.0490169	0.00764263	0.538367	0.385052	0.651367	0.201228	0.145287	0.290694	0.0653082	0.672476	0.669901	0.398924	0.497406	0.630209	0.0630285	0.100747	0.0235185	0.99581	0.584383	0.75696	0.341817	0.27418	0.423075	0.136619	0.811341	0.910226	0.750278	n.s.	n.s.
sp|O60637|TSN3_HUMAN	TSPAN3	Tetraspanin-3 OS=Homo sapiens OX=9606 GN=TSPAN3 PE=2 SV=1	-0.655769	-0.667525	0.888917	1.23146	0.862502	-0.0117565	1.54469	1.88723	1.51827	1.55644	1.89899	1.53003	0.342545	-0.0264145	-0.36896	0.000171255	0.000140965	3.96829e-06	2.77055e-08	5.99961e-06	0.93562	5.6013e-10	1.42051e-11	7.61746e-10	4.89079e-10	1.26406e-11	6.64022e-10	0.026778	0.856031	0.0180387	0.0111463	0.00797441	6.5272e-05	7.29136e-07	6.56702e-05	0.998397	4.64524e-08	9.44871e-10	4.0101e-08	3.52486e-08	7.77022e-10	2.95587e-08	0.138252	0.96459	0.205353	down	down
sp|O60641|AP180_HUMAN	SNAP91	Clathrin coat assembly protein AP180 OS=Homo sapiens OX=9606 GN=SNAP91 PE=1 SV=2	0.22447	-0.0234792	0.0166721	-0.706975	0.47908	-0.247949	-0.207797	-0.931444	0.25461	0.0401514	-0.683496	0.502559	-0.723647	0.462408	1.18605	0.443429	0.935602	0.954246	0.0234087	0.252081	0.39804	0.477525	0.00424156	0.537607	0.890124	0.0277678	0.230386	0.020712	0.268397	0.00871072	0.815332	0.972672	0.974368	0.0561405	0.369275	0.99581	0.671045	0.0149704	0.680325	0.933047	0.065939	0.356351	0.119846	0.739191	0.135195	n.s.	n.s.
sp|O60645|EXOC3_HUMAN	EXOC3	Exocyst complex component 3 OS=Homo sapiens OX=9606 GN=EXOC3 PE=1 SV=3	0.0570343	0.0803308	0.119426	-0.0508571	0.0302963	0.0232966	0.0623918	-0.107891	-0.026738	0.0390952	-0.131188	-0.0500345	-0.170283	-0.0891298	0.0811534	0.472103	0.312288	0.135219	0.521202	0.702008	0.768534	0.431726	0.176355	0.735571	0.62165	0.101516	0.527938	0.0350087	0.262754	0.307406	0.833374	0.614726	0.261861	0.630211	0.790422	0.99581	0.628891	0.29158	0.829573	0.743131	0.187169	0.653073	0.158851	0.736177	0.6873	n.s.	n.s.
sp|O60658|PDE8A_HUMAN	PDE8A	High affinity cAMP-specific and IBMX-insensitive 3',5'-cyclic phosphodiesterase 8A OS=Homo sapiens OX=9606 GN=PDE8A PE=1 SV=2	-0.205294	-0.307714	-0.509446	-0.219043	-0.528939	-0.10242	-0.304152	-0.0137489	-0.323646	-0.201732	0.0886711	-0.221226	0.290403	-0.0194934	-0.309897	0.188452	0.0544058	0.00287737	0.161723	0.00212454	0.505048	0.0570159	0.928321	0.0439933	0.195919	0.563355	0.157776	0.0681692	0.89852	0.0528592	0.593014	0.271872	0.0140684	0.255973	0.00831275	0.99581	0.164291	0.954497	0.111158	0.338111	0.687636	0.268911	0.23145	0.978205	0.331218	n.s.	n.s.
sp|O60664|PLIN3_HUMAN	PLIN3	Perilipin-3 OS=Homo sapiens OX=9606 GN=PLIN3 PE=1 SV=3	0.125273	0.0164833	0.0467424	-0.317212	-0.0110652	-0.10879	-0.0785307	-0.442485	-0.136338	0.030259	-0.333695	-0.0275485	-0.363954	-0.0578075	0.306147	0.170752	0.853735	0.60218	0.00172114	0.901486	0.231653	0.383982	5.88693e-05	0.137611	0.735291	0.00110551	0.758172	0.000488335	0.519869	0.00231305	0.565714	0.943952	0.740598	0.00671268	0.934686	0.99581	0.582905	0.000439378	0.259532	0.824038	0.00459806	0.838198	0.0147815	0.848554	0.06897	n.s.	n.s.
sp|O60669|MOT2_HUMAN	SLC16A7	Monocarboxylate transporter 2 OS=Homo sapiens OX=9606 GN=SLC16A7 PE=1 SV=2	0.0949738	0.220316	0.123728	0.434756	0.517095	0.125342	0.0287546	0.339782	0.422122	-0.0965877	0.21444	0.296779	0.311028	0.393367	0.0823391	0.670202	0.327785	0.579606	0.0613207	0.0285486	0.574708	0.897202	0.137244	0.0686055	0.66496	0.340559	0.191506	0.171895	0.0880827	0.711816	0.921503	0.631952	0.722478	0.119387	0.0676604	0.99581	0.947934	0.241353	0.154229	0.774763	0.47973	0.310492	0.38694	0.61334	0.911785	n.s.	n.s.
sp|O60671|RAD1_HUMAN	RAD1	Cell cycle checkpoint protein RAD1 OS=Homo sapiens OX=9606 GN=RAD1 PE=1 SV=1	-0.33466	-0.174092	0.0361933	0.0468832	-0.0161745	0.160568	0.370853	0.381543	0.318486	0.210285	0.220975	0.157917	0.0106899	-0.0523678	-0.0630578	0.00705776	0.135338	0.749958	0.679989	0.886635	0.166727	0.00334821	0.00267842	0.00978777	0.0746329	0.0620105	0.173521	0.924923	0.64516	0.579676	0.122288	0.426446	0.847787	0.767066	0.924415	0.99581	0.0206028	0.0102676	0.0343707	0.168481	0.126936	0.288677	0.964437	0.904329	0.850613	n.s.	n.s.
sp|O60675|MAFK_HUMAN	MAFK	Transcription factor MafK OS=Homo sapiens OX=9606 GN=MAFK PE=1 SV=1	-0.573776	-0.610437	-0.333555	0.662031	-0.22677	-0.0366612	0.240221	1.23581	0.347006	0.276882	1.27247	0.383667	0.995586	0.106785	-0.888801	0.000272659	0.000140231	0.0191745	5.53513e-05	0.0992156	0.783052	0.0819013	5.76544e-09	0.0153322	0.0473992	3.48716e-09	0.00822029	1.98673e-07	0.425707	1.1048e-06	0.0154617	0.00797441	0.0610216	0.000406604	0.181417	0.99581	0.212962	1.75368e-07	0.048982	0.119565	1.02448e-07	0.0260962	8.01713e-05	0.811874	0.000351965	n.s.	down
sp|O60678|ANM3_HUMAN	PRMT3	Protein arginine N-methyltransferase 3 OS=Homo sapiens OX=9606 GN=PRMT3 PE=1 SV=4	0.24278	0.0349057	0.282218	-0.0606299	-0.00312697	-0.207874	0.0394388	-0.303409	-0.245906	0.247313	-0.0955356	-0.0380327	-0.342848	-0.285345	0.0575029	0.0877626	0.79931	0.0498025	0.65928	0.981815	0.140128	0.773963	0.0361981	0.0840249	0.0823896	0.488727	0.781799	0.0195286	0.0475408	0.675752	0.437945	0.924207	0.124465	0.751954	0.98851	0.99581	0.880455	0.0846806	0.179052	0.18072	0.621615	0.856809	0.116263	0.555089	0.897001	n.s.	n.s.
sp|O60684|IMA7_HUMAN	KPNA6	Importin subunit alpha-7 OS=Homo sapiens OX=9606 GN=KPNA6 PE=1 SV=1	0.136387	0.0453861	-0.0724195	-0.233792	-0.0826965	-0.0910005	-0.208806	-0.370179	-0.219083	-0.117806	-0.279178	-0.128083	-0.161373	-0.010277	0.151095	0.0592093	0.525544	0.312136	0.00157208	0.248934	0.204983	0.00447562	1.77533e-06	0.00293652	0.102112	0.000197145	0.0760078	0.02632	0.885549	0.0371305	0.365094	0.773446	0.47543	0.00623988	0.366083	0.99581	0.0257072	2.3722e-05	0.0131008	0.211997	0.00109079	0.153435	0.136517	0.972724	0.280642	n.s.	n.s.
sp|O60701|UGDH_HUMAN	UGDH	UDP-glucose 6-dehydrogenase OS=Homo sapiens OX=9606 GN=UGDH PE=1 SV=1	0.189457	0.160717	0.229615	0.00750597	0.237115	-0.0287402	0.0401584	-0.181951	0.0476583	0.0688985	-0.153211	0.0763985	-0.222109	0.00749997	0.229609	0.00987075	0.0253741	0.00246619	0.911554	0.00189274	0.671239	0.553952	0.0126921	0.483197	0.31384	0.0321707	0.26539	0.0032096	0.911624	0.00246671	0.144333	0.188234	0.0124192	0.940934	0.00756355	0.99581	0.734156	0.0369885	0.634412	0.47571	0.0744947	0.396133	0.0423288	0.980339	0.0714402	n.s.	n.s.
sp|O60716|CTND1_HUMAN	CTNND1	Catenin delta-1 OS=Homo sapiens OX=9606 GN=CTNND1 PE=1 SV=1	0.192009	0.205432	0.00875442	-0.00966658	0.0679711	0.0134222	-0.183255	-0.201676	-0.124038	-0.196677	-0.215098	-0.13746	-0.018421	0.0592167	0.0776377	0.0833592	0.0652795	0.934719	0.927936	0.526789	0.900073	0.0973727	0.069953	0.253346	0.076629	0.054498	0.207162	0.863198	0.580919	0.470379	0.424961	0.296728	0.964516	0.952028	0.643134	0.997154	0.238855	0.14179	0.401808	0.171438	0.114184	0.329262	0.931527	0.873977	0.790617	n.s.	n.s.
sp|O60725|ICMT_HUMAN	ICMT	Protein-S-isoprenylcysteine O-methyltransferase OS=Homo sapiens OX=9606 GN=ICMT PE=1 SV=1	0.189307	0.18426	-0.00122149	0.365975	0.260104	-0.00504665	-0.190528	0.176668	0.0707976	-0.185481	0.181715	0.0758443	0.367196	0.261326	-0.10587	0.404251	0.41669	0.995669	0.114749	0.25529	0.98211	0.401276	0.435854	0.753366	0.413658	0.423055	0.736462	0.113613	0.253134	0.638952	0.788743	0.702766	0.997812	0.194832	0.372804	0.998697	0.600427	0.566979	0.843739	0.5728	0.558506	0.823825	0.309636	0.731846	0.882001	n.s.	n.s.
sp|O60749|SNX2_HUMAN	SNX2	Sorting nexin-2 OS=Homo sapiens OX=9606 GN=SNX2 PE=1 SV=2	-0.0783237	0.0235273	-0.148421	-0.361428	-0.19656	0.101851	-0.070097	-0.283104	-0.118236	-0.171948	-0.384955	-0.220087	-0.213007	-0.0481393	0.164868	0.397375	0.797758	0.116514	0.000672787	0.0418006	0.273924	0.448015	0.00515342	0.206288	0.0717303	0.000361965	0.0242885	0.0286705	0.600984	0.0832869	0.784934	0.923173	0.235321	0.00310395	0.0920402	0.99581	0.644707	0.0175739	0.347777	0.163685	0.00180773	0.0624916	0.144209	0.883889	0.401312	n.s.	n.s.
sp|O60762|DPM1_HUMAN	DPM1	Dolichol-phosphate mannosyltransferase subunit 1 OS=Homo sapiens OX=9606 GN=DPM1 PE=1 SV=1	0.058052	0.102604	0.197758	0.498035	0.372334	0.0445524	0.139706	0.439983	0.314282	0.0951532	0.39543	0.26973	0.300277	0.174576	-0.125701	0.621954	0.386424	0.102995	0.000323357	0.00421362	0.704777	0.241852	0.00106752	0.0131469	0.421259	0.00264743	0.0301757	0.0171513	0.147235	0.290813	0.897668	0.678521	0.215645	0.00171528	0.0142965	0.99581	0.439103	0.00479713	0.0437555	0.579614	0.00951598	0.0748242	0.109281	0.674318	0.67436	n.s.	n.s.
sp|O60763-2|USO1_HUMAN	USO1	Isoform 2 of General vesicular transport factor p115 OS=Homo sapiens OX=9606 GN=USO1	0.0697717	0.0263073	0.204721	0.17136	0.132691	-0.0434644	0.134949	0.101588	0.0629193	0.178414	0.145053	0.106384	-0.0333611	-0.0720301	-0.038669	0.423549	0.761303	0.0260489	0.0580902	0.135564	0.616432	0.129378	0.247954	0.469848	0.0492715	0.104519	0.22704	0.700269	0.408938	0.655647	0.802399	0.907224	0.0768768	0.114796	0.230303	0.99581	0.291705	0.378123	0.622557	0.12326	0.191777	0.351985	0.828686	0.808888	0.88904	n.s.	n.s.
sp|O60783|RT14_HUMAN	MRPS14	28S ribosomal protein S14, mitochondrial OS=Homo sapiens OX=9606 GN=MRPS14 PE=1 SV=1	0.26762	0.173613	0.491626	0.536755	0.829147	-0.0940071	0.224006	0.269135	0.561526	0.318013	0.363142	0.655533	0.0451287	0.33752	0.292392	0.0986241	0.274858	0.00456779	0.00231275	2.62438e-05	0.550281	0.162768	0.0968528	0.00158529	0.0526773	0.0289352	0.000373138	0.773564	0.04082	0.0728973	0.46091	0.580703	0.0201964	0.00845867	0.000226287	0.99581	0.338624	0.183318	0.00805825	0.129978	0.0683092	0.00210922	0.876358	0.548216	0.377362	n.s.	n.s.
sp|O60825|F262_HUMAN	PFKFB2	6-phosphofructo-2-kinase/fructose-2,6-bisphosphatase 2 OS=Homo sapiens OX=9606 GN=PFKFB2 PE=1 SV=2	-0.11756	-0.0968182	0.0707459	0.0439675	0.0588565	0.0207418	0.188306	0.161527	0.176416	0.167564	0.140786	0.155675	-0.0267785	-0.0118895	0.014889	0.175344	0.261	0.408127	0.605355	0.490237	0.806938	0.0355538	0.0676049	0.0475354	0.0587033	0.107837	0.0773513	0.752496	0.888542	0.8607	0.569139	0.567711	0.568691	0.707377	0.608699	0.995938	0.117362	0.138247	0.117813	0.140804	0.197083	0.155346	0.863471	0.974146	0.959451	n.s.	n.s.
sp|O60826|CCD22_HUMAN	CCDC22	Coiled-coil domain-containing protein 22 OS=Homo sapiens OX=9606 GN=CCDC22 PE=1 SV=1	-0.0588335	-0.211565	0.0319506	-0.126736	0.0140661	-0.152732	0.0907841	-0.0679021	0.0728996	0.243516	0.0848295	0.225631	-0.158686	-0.0178845	0.140802	0.596857	0.0670726	0.773399	0.260299	0.899048	0.177836	0.416571	0.542016	0.512984	0.0373471	0.447334	0.0520551	0.162232	0.87187	0.212681	0.887937	0.301095	0.862344	0.372079	0.933117	0.99581	0.614503	0.663731	0.660421	0.100578	0.581679	0.113831	0.374813	0.969111	0.589798	n.s.	n.s.
sp|O60828|PQBP1_HUMAN	PQBP1	Polyglutamine-binding protein 1 OS=Homo sapiens OX=9606 GN=PQBP1 PE=1 SV=1	0.170548	0.0791753	0.246557	0.0379011	0.409419	-0.0913722	0.0760097	-0.132646	0.238871	0.167382	-0.0412742	0.330244	-0.208656	0.162862	0.371518	0.256448	0.593792	0.106506	0.797955	0.0107266	0.538682	0.608538	0.374511	0.117182	0.265111	0.780447	0.0346598	0.168208	0.277853	0.0190124	0.673207	0.813553	0.221008	0.857755	0.0308917	0.99581	0.775108	0.509992	0.231458	0.423157	0.857047	0.0830316	0.381619	0.743711	0.208105	n.s.	n.s.
sp|O60830-2|TI17B_HUMAN	TIMM17B	Isoform 2 of Mitochondrial import inner membrane translocase subunit Tim17-B OS=Homo sapiens OX=9606 GN=TIMM17B	0.0236294	0.151795	0.00968033	0.322925	0.104175	0.128166	-0.0139491	0.299296	0.0805457	-0.142115	0.17113	-0.0476201	0.313245	0.0944948	-0.21875	0.910144	0.471202	0.963119	0.133485	0.619797	0.542218	0.946877	0.162737	0.700932	0.499613	0.417407	0.820167	0.144897	0.652514	0.302336	0.984475	0.740944	0.980439	0.219502	0.724536	0.99581	0.972746	0.274158	0.805432	0.64879	0.554483	0.885394	0.351899	0.905217	0.682597	n.s.	n.s.
sp|O60832|DKC1_HUMAN	DKC1	H/ACA ribonucleoprotein complex subunit DKC1 OS=Homo sapiens OX=9606 GN=DKC1 PE=1 SV=3	0.0353008	-0.000622291	0.022902	0.190617	0.125595	-0.0359231	-0.0123989	0.155316	0.0902946	0.0235243	0.191239	0.126218	0.167715	0.102693	-0.0650216	0.654585	0.993692	0.771305	0.0231203	0.121309	0.64893	0.874867	0.0589844	0.25872	0.765284	0.0227268	0.119579	0.0428284	0.200956	0.412585	0.914003	0.99627	0.861227	0.0555125	0.211487	0.99581	0.936772	0.124099	0.4076	0.845135	0.0560349	0.218511	0.17805	0.712479	0.75564	n.s.	n.s.
sp|O60841|IF2P_HUMAN	EIF5B	Eukaryotic translation initiation factor 5B OS=Homo sapiens OX=9606 GN=EIF5B PE=1 SV=4	-0.0434763	0.0264971	-0.387601	-0.411145	-0.439142	0.0699734	-0.344125	-0.367669	-0.395666	-0.414098	-0.437642	-0.465639	-0.0235441	-0.0515413	-0.0279971	0.42167	0.622622	3.45893e-07	1.38403e-07	4.81977e-08	0.201367	2.0113e-06	7.66787e-07	2.5199e-07	1.23612e-07	5.09522e-08	1.83723e-08	0.661704	0.342315	0.603189	0.800399	0.83262	8.90932e-06	2.71997e-06	1.12208e-06	0.99581	4.68323e-05	1.14886e-05	5.50739e-06	3.83769e-06	1.05984e-06	4.96544e-07	0.803984	0.777885	0.865498	n.s.	n.s.
sp|O60869|EDF1_HUMAN	EDF1	Endothelial differentiation-related factor 1 OS=Homo sapiens OX=9606 GN=EDF1 PE=1 SV=1	-0.0565182	-0.00833406	-0.173531	-0.31463	-0.249912	0.0481842	-0.117012	-0.258112	-0.193394	-0.165197	-0.306296	-0.241578	-0.141099	-0.0763812	0.0647182	0.437838	0.908263	0.0242533	0.000249007	0.00215109	0.507484	0.116452	0.00164047	0.0132362	0.0310471	0.000328983	0.00282935	0.0616377	0.297268	0.375393	0.811253	0.959629	0.0727347	0.0013912	0.00838414	0.99581	0.271886	0.00687935	0.0439319	0.087987	0.00166918	0.0112027	0.219337	0.753217	0.738432	n.s.	n.s.
sp|O60870|KIN17_HUMAN	KIN	DNA/RNA-binding protein KIN17 OS=Homo sapiens OX=9606 GN=KIN PE=1 SV=2	-0.118478	-0.119279	-0.0900382	-0.12462	-0.128853	-0.000801119	0.0284393	-0.00614292	-0.0103759	0.0292405	-0.0053418	-0.00957473	-0.0345823	-0.0388152	-0.00423294	0.159327	0.156656	0.280009	0.139769	0.127479	0.992221	0.729626	0.940407	0.899529	0.722343	0.948166	0.907247	0.674496	0.637547	0.958914	0.553937	0.454478	0.439895	0.228161	0.220404	0.998697	0.855872	0.96121	0.939246	0.816205	0.96914	0.944535	0.813005	0.900959	0.991504	n.s.	n.s.
sp|O60879|DIAP2_HUMAN	DIAPH2	Protein diaphanous homolog 2 OS=Homo sapiens OX=9606 GN=DIAPH2 PE=1 SV=1	0.00865453	0.0620558	-0.0982923	-0.113316	-0.0451544	0.0534013	-0.106947	-0.121971	-0.0538089	-0.160348	-0.175372	-0.10721	-0.0150237	0.0531379	0.0681616	0.897894	0.3589	0.147943	0.0961075	0.50381	0.429463	0.115919	0.0737098	0.425965	0.0196697	0.0110241	0.115039	0.823743	0.431732	0.313875	0.981747	0.657712	0.279494	0.169287	0.621092	0.99581	0.27085	0.147982	0.583965	0.0629387	0.0310223	0.212233	0.907633	0.814501	0.690631	n.s.	n.s.
sp|O60884|DNJA2_HUMAN	DNAJA2	DnaJ homolog subfamily A member 2 OS=Homo sapiens OX=9606 GN=DNAJA2 PE=1 SV=1	-0.034562	0.0171796	0.0130364	-0.119609	-0.0691027	0.0517416	0.0475984	-0.0850473	-0.0345407	-0.00414319	-0.136789	-0.0862823	-0.132646	-0.0821392	0.0505066	0.729217	0.863235	0.895985	0.238205	0.490741	0.604944	0.63399	0.397747	0.729376	0.966852	0.179565	0.391049	0.192539	0.41381	0.613535	0.942043	0.945561	0.941399	0.347686	0.60913	0.99581	0.792193	0.532411	0.825199	0.979471	0.292494	0.523763	0.411949	0.810423	0.870133	n.s.	n.s.
sp|O60885|BRD4_HUMAN	BRD4	Bromodomain-containing protein 4 OS=Homo sapiens OX=9606 GN=BRD4 PE=1 SV=2	0.0246493	-0.0431491	0.20522	0.369261	0.311495	-0.0677984	0.18057	0.344612	0.286845	0.248369	0.41241	0.354644	0.164041	0.106275	-0.0577664	0.749671	0.577443	0.0136768	8.73771e-05	0.000531616	0.383967	0.027561	0.000188429	0.00114898	0.00377215	2.31362e-05	0.00013774	0.0432494	0.177955	0.457088	0.948239	0.804374	0.0470908	0.000590283	0.00267933	0.99581	0.0979767	0.00113828	0.00623292	0.0182547	0.000179083	0.00093067	0.179185	0.694562	0.779148	n.s.	n.s.
sp|O60906|NSMA_HUMAN	SMPD2	Sphingomyelin phosphodiesterase 2 OS=Homo sapiens OX=9606 GN=SMPD2 PE=1 SV=2	-0.128285	-0.0127759	-0.100895	-0.0765304	0.0978444	0.115509	0.0273906	0.0517551	0.22613	-0.0881189	-0.0637544	0.11062	0.0243645	0.198739	0.174375	0.559456	0.953458	0.64569	0.727003	0.655651	0.598933	0.900435	0.813212	0.307713	0.687842	0.771078	0.614392	0.911383	0.368635	0.429185	0.876345	0.981695	0.771032	0.802874	0.751639	0.99581	0.948536	0.878838	0.463753	0.792878	0.850729	0.728462	0.957311	0.790267	0.767622	n.s.	n.s.
sp|O60925|PFD1_HUMAN	PFDN1	Prefoldin subunit 1 OS=Homo sapiens OX=9606 GN=PFDN1 PE=1 SV=2	-0.0964453	-0.0833102	-0.302697	-0.901566	-0.854669	0.0131351	-0.206252	-0.80512	-0.758224	-0.219387	-0.818255	-0.771359	-0.598869	-0.551972	0.0468964	0.581235	0.633429	0.0932733	3.45346e-05	6.5519e-05	0.939901	0.244232	0.000129599	0.000248047	0.216452	0.000108112	0.000206757	0.00224647	0.0042474	0.787957	0.882243	0.83897	0.200719	0.00027361	0.000480711	0.998397	0.4415	0.000848065	0.00179198	0.364406	0.00064985	0.00128644	0.0359272	0.362166	0.933533	n.s.	n.s.
sp|O60930|RNH1_HUMAN	RNASEH1	Ribonuclease H1 OS=Homo sapiens OX=9606 GN=RNASEH1 PE=1 SV=2	0.0756762	-0.174881	-0.165687	-0.20203	0.00593346	-0.250557	-0.241363	-0.277706	-0.0697428	0.00919448	-0.0271487	0.180815	-0.0363431	0.17162	0.207963	0.600816	0.233164	0.257834	0.170801	0.967168	0.0931747	0.104993	0.0647352	0.629491	0.949145	0.850679	0.218224	0.801101	0.241701	0.159129	0.888356	0.541575	0.413641	0.266526	0.97963	0.99581	0.252234	0.133552	0.750037	0.968745	0.906194	0.341642	0.892685	0.730801	0.520936	n.s.	n.s.
sp|O60934|NBN_HUMAN	NBN	Nibrin OS=Homo sapiens OX=9606 GN=NBN PE=1 SV=1	-0.0575095	-0.141484	0.163927	0.0517343	0.211572	-0.0839741	0.221437	0.109244	0.269082	0.305411	0.193218	0.353056	-0.112193	0.0476452	0.159838	0.611283	0.218233	0.156228	0.647328	0.0715356	0.459595	0.0601922	0.338214	0.025007	0.0122834	0.0976989	0.00464901	0.325627	0.673404	0.166321	0.89245	0.525231	0.290432	0.741712	0.140404	0.99581	0.170601	0.473571	0.0717838	0.0448917	0.181849	0.0166265	0.548436	0.910679	0.528473	n.s.	n.s.
sp|O60942|MCE1_HUMAN	RNGTT	mRNA-capping enzyme OS=Homo sapiens OX=9606 GN=RNGTT PE=1 SV=1	-0.0381803	-0.0802207	-0.0119926	0.0425123	-0.106136	-0.0420404	0.0261878	0.0806926	-0.0679553	0.0682281	0.122733	-0.0259149	0.0545049	-0.094143	-0.148648	0.696511	0.415414	0.902332	0.664219	0.284117	0.667706	0.788864	0.41272	0.489285	0.487562	0.217595	0.791009	0.578391	0.34065	0.138627	0.930342	0.702435	0.944028	0.755168	0.404174	0.99581	0.890523	0.546411	0.640737	0.63862	0.340347	0.863464	0.751814	0.777473	0.494967	n.s.	n.s.
sp|O75027-2|ABCB7_HUMAN	ABCB7	Isoform 2 of ATP-binding cassette sub-family B member 7, mitochondrial OS=Homo sapiens OX=9606 GN=ABCB7	0.107181	0.268536	-0.120416	0.269341	0.037295	0.161356	-0.227596	0.16216	-0.0698856	-0.388952	0.000804538	-0.231241	0.389757	0.157711	-0.232046	0.584714	0.178899	0.539602	0.177656	0.848702	0.412776	0.251725	0.410488	0.721025	0.0569864	0.996715	0.244449	0.0565175	0.423245	0.242865	0.883338	0.479573	0.690093	0.274956	0.90002	0.99581	0.450072	0.544304	0.819505	0.137668	0.99853	0.372488	0.207832	0.810423	0.626011	n.s.	n.s.
sp|O75044|SRGP2_HUMAN	SRGAP2	SLIT-ROBO Rho GTPase-activating protein 2 OS=Homo sapiens OX=9606 GN=SRGAP2 PE=1 SV=3	-0.0175896	-0.079446	-0.13161	-0.227311	-0.095964	-0.0618564	-0.114021	-0.209721	-0.0783745	-0.0521642	-0.147865	-0.016518	-0.0957003	0.0356462	0.131346	0.776946	0.202347	0.0358985	0.000381045	0.124229	0.32016	0.0684006	0.000994435	0.208455	0.40151	0.0187294	0.790201	0.125255	0.566112	0.0362639	0.950933	0.507798	0.0971923	0.00196427	0.215449	0.99581	0.18729	0.00452027	0.35023	0.561113	0.0479159	0.863049	0.325376	0.868316	0.277503	n.s.	n.s.
sp|O75054-2|IGSF3_HUMAN	IGSF3	Isoform 2 of Immunoglobulin superfamily member 3 OS=Homo sapiens OX=9606 GN=IGSF3	-0.0680081	0.120011	-0.473974	-0.430804	-0.419958	0.188019	-0.405965	-0.362796	-0.351949	-0.593984	-0.550814	-0.539968	0.0431698	0.054016	0.0108462	0.690873	0.484598	0.0105023	0.0184928	0.0212566	0.277579	0.0253926	0.0432994	0.0493216	0.00203121	0.00370125	0.00429775	0.800484	0.751944	0.949335	0.928368	0.750997	0.0384808	0.0465241	0.0531239	0.99581	0.0927741	0.0974168	0.121281	0.0111285	0.0125863	0.0156426	0.892654	0.937066	0.988642	n.s.	n.s.
sp|O75063|XYLK_HUMAN	FAM20B	Glycosaminoglycan xylosylkinase OS=Homo sapiens OX=9606 GN=FAM20B PE=1 SV=1	-0.0584552	-0.0962484	0.0918065	0.273173	0.23534	-0.0377932	0.150262	0.331628	0.293795	0.188055	0.369421	0.331588	0.181366	0.143533	-0.0378334	0.605336	0.397453	0.419231	0.023073	0.0468466	0.737835	0.191854	0.00721086	0.0154345	0.106275	0.00329492	0.0072168	0.118513	0.211709	0.737566	0.889698	0.688359	0.580954	0.0554429	0.10084	0.99581	0.378457	0.0231674	0.0492051	0.217951	0.0113967	0.0237045	0.316855	0.718971	0.917147	n.s.	n.s.
sp|O75072|FKTN_HUMAN	FKTN	Fukutin OS=Homo sapiens OX=9606 GN=FKTN PE=1 SV=2	0.145071	0.159762	0.237649	0.195291	0.380585	0.0146908	0.0925785	0.0502204	0.235515	0.0778877	0.0355296	0.220824	-0.0423581	0.142936	0.185294	0.348027	0.302475	0.130802	0.210336	0.0199886	0.923483	0.54673	0.742953	0.134109	0.611674	0.81641	0.158791	0.782005	0.355018	0.233758	0.754821	0.608069	0.255731	0.31514	0.0506808	0.998351	0.728733	0.825845	0.255232	0.736051	0.883241	0.270262	0.880974	0.781839	0.613854	n.s.	n.s.
sp|O75083|WDR1_HUMAN	WDR1	WD repeat-containing protein 1 OS=Homo sapiens OX=9606 GN=WDR1 PE=1 SV=4	0.099102	0.151659	-0.0634449	-0.294778	-0.226338	0.0525569	-0.162547	-0.39388	-0.32544	-0.215104	-0.446437	-0.377997	-0.231333	-0.162893	0.0684397	0.230902	0.0729144	0.438411	0.00142961	0.0103173	0.519988	0.0559255	7.56506e-05	0.000576	0.0140897	1.63699e-05	0.000120899	0.00896895	0.0554486	0.403777	0.642007	0.312129	0.599657	0.00576126	0.0300099	0.99581	0.162074	0.000538463	0.00356554	0.0493629	0.000134629	0.000829842	0.0760351	0.558291	0.751303	n.s.	n.s.
sp|O75093|SLIT1_HUMAN	SLIT1	Slit homolog 1 protein OS=Homo sapiens OX=9606 GN=SLIT1 PE=2 SV=4	0.478575	0.363759	0.387576	0.75308	0.727524	-0.114816	-0.0909995	0.274504	0.248949	0.0238169	0.389321	0.363765	0.365504	0.339948	-0.0255558	0.0557881	0.138713	0.11593	0.00444785	0.00570852	0.63212	0.704072	0.258476	0.304145	0.920683	0.114392	0.138707	0.136926	0.165068	0.914914	0.356274	0.430801	0.234377	0.0145215	0.0182824	0.99581	0.840886	0.389	0.460324	0.952951	0.206876	0.243612	0.341336	0.686452	0.975511	n.s.	n.s.
sp|O75110|ATP9A_HUMAN	ATP9A	Probable phospholipid-transporting ATPase IIA OS=Homo sapiens OX=9606 GN=ATP9A PE=1 SV=3	-0.270109	-0.356832	0.48797	0.943153	0.589594	-0.0867236	0.758079	1.21326	0.859702	0.844802	1.29999	0.946426	0.455183	0.101624	-0.353559	0.0405237	0.00760034	0.000376017	1.1101e-09	2.71605e-05	0.503402	2.4452e-07	4.52028e-13	1.27774e-08	1.97452e-08	3.98468e-14	1.00863e-09	0.000835037	0.433324	0.00813643	0.305157	0.0956442	0.00277904	4.57103e-08	0.000230902	0.99581	7.95874e-06	5.82155e-11	4.25022e-07	8.30122e-07	5.74268e-12	4.18235e-08	0.0200847	0.814834	0.130057	n.s.	n.s.
sp|O75113|N4BP1_HUMAN	N4BP1	NEDD4-binding protein 1 OS=Homo sapiens OX=9606 GN=N4BP1 PE=1 SV=4	-0.36926	-0.125057	0.0779202	-0.0670305	-0.054353	0.244203	0.44718	0.30223	0.314907	0.202977	0.0580266	0.0707041	-0.144951	-0.132273	0.0126774	0.0282014	0.433587	0.624036	0.673055	0.732044	0.133953	0.00949593	0.0673145	0.057426	0.209109	0.714755	0.656337	0.365283	0.407938	0.93626	0.24955	0.71415	0.754883	0.762778	0.814084	0.99581	0.0450536	0.1377	0.135297	0.355502	0.809734	0.762807	0.578963	0.808888	0.983471	n.s.	n.s.
sp|O75116|ROCK2_HUMAN	ROCK2	Rho-associated protein kinase 2 OS=Homo sapiens OX=9606 GN=ROCK2 PE=1 SV=4	-0.150729	-0.154069	-0.563961	-0.658709	-0.662353	-0.0033398	-0.413232	-0.50798	-0.511624	-0.409892	-0.50464	-0.508284	-0.0947475	-0.0983917	-0.00364414	0.0674468	0.0620432	4.18863e-07	3.59923e-08	3.28783e-08	0.96632	3.07397e-05	1.95816e-06	1.76752e-06	3.39683e-05	2.15141e-06	1.94146e-06	0.2389	0.221912	0.963253	0.390675	0.287776	1.04768e-05	8.91664e-07	8.12296e-07	0.998397	0.000462907	2.56553e-05	2.90398e-05	0.000407216	2.47576e-05	2.74617e-05	0.461117	0.720923	0.991504	n.s.	n.s.
sp|O75122-3|CLAP2_HUMAN	CLASP2	Isoform 3 of CLIP-associating protein 2 OS=Homo sapiens OX=9606 GN=CLASP2	-0.107021	-0.0899059	-0.267797	-0.30988	-0.338088	0.0171149	-0.160776	-0.202859	-0.231067	-0.177891	-0.219974	-0.248182	-0.0420833	-0.0702911	-0.0282078	0.0825984	0.143944	2.74399e-05	1.67052e-06	2.26285e-07	0.779835	0.00973964	0.00122841	0.000256374	0.00436857	0.000482541	9.28883e-05	0.492275	0.252335	0.645111	0.423702	0.438862	0.000319411	2.15943e-05	4.0765e-06	0.99581	0.0456544	0.00541558	0.00183462	0.0203155	0.00230167	0.000664329	0.685638	0.731846	0.884452	n.s.	n.s.
sp|O75127|PTCD1_HUMAN	PTCD1	Pentatricopeptide repeat-containing protein 1, mitochondrial OS=Homo sapiens OX=9606 GN=PTCD1 PE=1 SV=2	0.142111	0.203227	0.171726	0.00136557	0.242735	0.0611159	0.0296154	-0.140745	0.100624	-0.0315005	-0.201861	0.0395082	-0.170361	0.0710087	0.24137	0.151258	0.045184	0.0862952	0.988716	0.0189024	0.528749	0.75932	0.155035	0.303592	0.744556	0.0465139	0.683015	0.0886514	0.464989	0.0194988	0.540158	0.248184	0.189599	0.992487	0.0484814	0.99581	0.873107	0.265017	0.459832	0.830229	0.100053	0.782729	0.269487	0.82698	0.212365	n.s.	n.s.
sp|O75131|CPNE3_HUMAN	CPNE3	Copine-3 OS=Homo sapiens OX=9606 GN=CPNE3 PE=1 SV=1	-0.0305282	0.021482	-0.103865	-0.0706822	-0.0832493	0.0520102	-0.0733368	-0.040154	-0.0527211	-0.125347	-0.0921641	-0.104731	0.0331829	0.0206157	-0.0125671	0.777113	0.84203	0.340376	0.51397	0.442971	0.630237	0.49846	0.709835	0.625595	0.25223	0.396446	0.336452	0.758352	0.848315	0.907155	0.950933	0.939812	0.503592	0.623334	0.565319	0.99581	0.689125	0.801311	0.747012	0.407852	0.532898	0.472595	0.866095	0.962682	0.973556	n.s.	n.s.
sp|O75146|HIP1R_HUMAN	HIP1R	Huntingtin-interacting protein 1-related protein OS=Homo sapiens OX=9606 GN=HIP1R PE=1 SV=2	-0.113347	-0.0505849	0.451212	0.645283	0.353003	0.0627626	0.564559	0.758631	0.466351	0.501797	0.695868	0.403588	0.194071	-0.0982083	-0.29228	0.141821	0.503153	5.0151e-06	2.16899e-08	0.000107885	0.407496	1.86948e-07	1.35956e-09	3.17651e-06	1.11283e-06	6.08242e-09	2.17581e-05	0.016237	0.200197	0.000758844	0.525041	0.764345	7.76378e-05	5.8874e-07	0.0007204	0.99581	6.5421e-06	4.89846e-08	4.80478e-05	2.31514e-05	1.63631e-07	0.000201412	0.106713	0.712479	0.0342564	n.s.	n.s.
sp|O75147|OBSL1_HUMAN	OBSL1	Obscurin-like protein 1 OS=Homo sapiens OX=9606 GN=OBSL1 PE=1 SV=4	-0.472537	-0.553859	-0.123383	0.127041	-0.14366	-0.0813212	0.349154	0.599578	0.328877	0.430476	0.680899	0.410198	0.250424	-0.0202773	-0.270701	3.61598e-05	4.59701e-06	0.187543	0.175328	0.127652	0.379418	0.000920696	1.50167e-06	0.00156715	0.000108144	2.22764e-07	0.000184221	0.011615	0.825003	0.00700598	0.00412972	0.000708596	0.330575	0.272257	0.22045	0.99581	0.00748174	2.05184e-05	0.00801029	0.00102297	3.70436e-06	0.00117645	0.0893627	0.955533	0.120818	n.s.	n.s.
sp|O75150|BRE1B_HUMAN	RNF40	E3 ubiquitin-protein ligase BRE1B OS=Homo sapiens OX=9606 GN=RNF40 PE=1 SV=5	-0.084689	-0.220067	0.0455226	0.0965848	-0.0111231	-0.135378	0.130212	0.181274	0.0735659	0.26559	0.316652	0.208944	0.0510622	-0.0566457	-0.107708	0.137786	0.000177988	0.423306	0.0910431	0.844669	0.0185942	0.0234552	0.00180888	0.19677	8.1982e-06	1.77091e-07	0.000356767	0.369301	0.319485	0.0599078	0.519991	0.00913017	0.585662	0.162754	0.89761	0.99581	0.0878154	0.00740809	0.336795	0.000126612	3.09807e-06	0.00203186	0.582129	0.76311	0.350613	n.s.	n.s.
sp|O75151|PHF2_HUMAN	PHF2	Lysine-specific demethylase PHF2 OS=Homo sapiens OX=9606 GN=PHF2 PE=1 SV=4	-0.0124875	-0.0388391	-0.314972	0.345139	0.145894	-0.0263516	-0.302484	0.357627	0.158382	-0.276133	0.383978	0.184733	0.660111	0.460866	-0.199245	0.958599	0.87177	0.199404	0.161305	0.545962	0.91278	0.21711	0.147362	0.512475	0.258415	0.121177	0.445735	0.0113085	0.0661005	0.411356	0.995621	0.946199	0.345447	0.255596	0.659623	0.998289	0.410872	0.254199	0.660092	0.415744	0.216367	0.576845	0.0885516	0.57996	0.755214	n.s.	n.s.
sp|O75152|ZC11A_HUMAN	ZC3H11A	Zinc finger CCCH domain-containing protein 11A OS=Homo sapiens OX=9606 GN=ZC3H11A PE=1 SV=3	-0.0910834	-0.0661718	0.0647085	0.170088	0.0880849	0.0249116	0.155792	0.261171	0.179168	0.13088	0.23626	0.154257	0.105379	0.0233764	-0.0820028	0.241844	0.394544	0.405053	0.0299573	0.257608	0.74826	0.0464522	0.000997388	0.0223617	0.0935792	0.0027986	0.0486155	0.176116	0.76329	0.291762	0.657192	0.685863	0.566221	0.0682211	0.375463	0.99581	0.141602	0.00452903	0.0659736	0.198156	0.00999405	0.107927	0.392929	0.941168	0.674835	n.s.	n.s.
sp|O75153|CLU_HUMAN	CLUH	Clustered mitochondria protein homolog OS=Homo sapiens OX=9606 GN=CLUH PE=1 SV=2	-0.0872439	0.0305062	-0.40099	-0.451031	-0.434523	0.11775	-0.313746	-0.363787	-0.347279	-0.431496	-0.481537	-0.465029	-0.0500412	-0.0335329	0.0165082	0.140411	0.597745	6.04183e-07	9.79655e-08	1.76499e-07	0.0512	1.82941e-05	2.49703e-06	4.76905e-06	1.96857e-07	3.39953e-08	5.99938e-08	0.389429	0.562191	0.774712	0.524633	0.816559	1.39894e-05	2.08939e-06	3.31886e-06	0.99581	0.000301778	3.182e-05	6.75146e-05	5.36835e-06	7.42866e-07	1.38627e-06	0.599342	0.865999	0.930631	n.s.	n.s.
sp|O75157|T22D2_HUMAN	TSC22D2	TSC22 domain family protein 2 OS=Homo sapiens OX=9606 GN=TSC22D2 PE=1 SV=3	0.326178	0.279921	0.189382	-0.00702736	-0.0753635	-0.0462573	-0.136796	-0.333206	-0.401542	-0.0905386	-0.286948	-0.355285	-0.19641	-0.264746	-0.0683361	0.0942494	0.147438	0.320418	0.970233	0.689586	0.806104	0.470411	0.0878164	0.0426996	0.631631	0.138035	0.0700182	0.303222	0.169537	0.717129	0.452412	0.444386	0.483905	0.97962	0.780552	0.995938	0.663529	0.169771	0.108257	0.751109	0.239405	0.144036	0.527481	0.690001	0.914234	n.s.	n.s.
sp|O75164|KDM4A_HUMAN	KDM4A	Lysine-specific demethylase 4A OS=Homo sapiens OX=9606 GN=KDM4A PE=1 SV=2	0.0264775	-0.14868	0.274626	-0.108869	0.240943	-0.175157	0.248148	-0.135347	0.214466	0.423306	0.0398107	0.389623	-0.383495	-0.0336827	0.349812	0.848951	0.291208	0.0586291	0.436748	0.0939232	0.216054	0.0851158	0.335535	0.133294	0.00565235	0.774721	0.00987698	0.0109175	0.808611	0.0187622	0.965015	0.597317	0.141444	0.551138	0.174178	0.99581	0.219068	0.471447	0.253939	0.0248146	0.852991	0.0303221	0.0862707	0.951843	0.208105	n.s.	n.s.
sp|O75165|DJC13_HUMAN	DNAJC13	DnaJ homolog subfamily C member 13 OS=Homo sapiens OX=9606 GN=DNAJC13 PE=1 SV=5	0.113136	-0.0110183	0.258003	0.179148	0.199759	-0.124155	0.144867	0.0660118	0.0866233	0.269021	0.190166	0.210778	-0.0788548	-0.0582434	0.0206115	0.0650166	0.856036	5.0546e-05	0.00396194	0.00139779	0.0432867	0.0188502	0.278621	0.156092	2.55122e-05	0.00229129	0.000777143	0.196222	0.338758	0.734383	0.384248	0.943952	0.000528419	0.0132642	0.00589193	0.99581	0.0737681	0.410839	0.284119	0.000323119	0.0084723	0.00383129	0.415843	0.776418	0.916842	n.s.	n.s.
sp|O75167-4|PHAR2_HUMAN	PHACTR2	Isoform 4 of Phosphatase and actin regulator 2 OS=Homo sapiens OX=9606 GN=PHACTR2	-0.0854689	0.0759726	-0.175071	-0.0513715	-0.115151	0.161441	-0.0896019	0.0340974	-0.0296822	-0.251043	-0.127344	-0.191124	0.123699	0.0599197	-0.0637795	0.534411	0.580401	0.209761	0.707996	0.404342	0.246118	0.515028	0.803484	0.828475	0.0776518	0.357324	0.172454	0.370977	0.662398	0.642227	0.866771	0.805859	0.358264	0.787631	0.527816	0.99581	0.702722	0.873547	0.892453	0.173023	0.494712	0.287296	0.58386	0.90733	0.884103	n.s.	n.s.
sp|O75175|CNOT3_HUMAN	CNOT3	CCR4-NOT transcription complex subunit 3 OS=Homo sapiens OX=9606 GN=CNOT3 PE=1 SV=1	-0.108809	-0.0680934	-0.0407887	-0.125621	-0.0383622	0.0407159	0.0680206	-0.0168112	0.0704471	0.0273047	-0.0575272	0.0297312	-0.0848318	0.00242649	0.0872583	0.198453	0.415293	0.623786	0.140183	0.644463	0.624402	0.415783	0.839409	0.39962	0.742251	0.490326	0.720334	0.312291	0.976654	0.298994	0.607549	0.702435	0.754883	0.228591	0.74374	0.99581	0.614075	0.894847	0.558601	0.828464	0.623517	0.811514	0.536254	0.995158	0.680383	n.s.	n.s.
sp|O75179|ANR17_HUMAN	ANKRD17	Ankyrin repeat domain-containing protein 17 OS=Homo sapiens OX=9606 GN=ANKRD17 PE=1 SV=3	-0.0352989	-0.0907915	0.0115309	-0.225201	-0.0265134	-0.0554926	0.0468298	-0.189902	0.00878547	0.102322	-0.134409	0.064278	-0.236732	-0.0380443	0.198687	0.517154	0.0984162	0.832208	8.9081e-05	0.626375	0.309576	0.390684	0.000797638	0.87175	0.0632044	0.015534	0.239778	4.17098e-05	0.485207	0.000471477	0.858147	0.363929	0.901782	0.00059912	0.729409	0.99581	0.590119	0.00380165	0.921847	0.148598	0.0408638	0.366969	0.00300559	0.836811	0.0264245	n.s.	n.s.
sp|O75182|SIN3B_HUMAN	SIN3B	Paired amphipathic helix protein Sin3b OS=Homo sapiens OX=9606 GN=SIN3B PE=1 SV=2	-0.298437	-0.158156	-0.0758145	-0.229337	-0.124662	0.140281	0.222622	0.0690996	0.173775	0.0823412	-0.0711814	0.0334937	-0.153523	-0.0488476	0.104675	0.0460533	0.273794	0.595752	0.11812	0.385761	0.330225	0.128645	0.62852	0.230566	0.564724	0.618273	0.814192	0.287698	0.731974	0.465252	0.327569	0.579411	0.735636	0.199207	0.510608	0.99581	0.290712	0.739012	0.375053	0.700582	0.733086	0.881458	0.511948	0.929562	0.786601	n.s.	n.s.
sp|O75190|DNJB6_HUMAN	DNAJB6	DnaJ homolog subfamily B member 6 OS=Homo sapiens OX=9606 GN=DNAJB6 PE=1 SV=2	-0.337357	-0.390649	-0.146389	-0.144235	-0.196388	-0.0532923	0.190969	0.193122	0.14097	0.244261	0.246415	0.194262	0.0021537	-0.049999	-0.0521527	0.000355187	7.17637e-05	0.0790565	0.0832454	0.0218741	0.508887	0.0253209	0.0238946	0.0899635	0.00568437	0.00533998	0.0231705	0.978589	0.535164	0.517897	0.0180668	0.00546769	0.17776	0.150999	0.054353	0.99581	0.092736	0.0610528	0.188522	0.024883	0.0172126	0.0601519	0.990909	0.856852	0.819135	n.s.	n.s.
sp|O75208|COQ9_HUMAN	COQ9	Ubiquinone biosynthesis protein COQ9, mitochondrial OS=Homo sapiens OX=9606 GN=COQ9 PE=1 SV=1	0.0504224	-0.0514908	0.304714	0.238403	0.423016	-0.101913	0.254292	0.187981	0.372594	0.356205	0.289894	0.474507	-0.066311	0.118302	0.184613	0.596319	0.588614	0.00383408	0.0189404	0.000191742	0.289305	0.0130533	0.058016	0.000692659	0.00105063	0.00552755	5.21345e-05	0.48712	0.220812	0.0622721	0.887937	0.810232	0.017633	0.0473396	0.00114346	0.99581	0.0567708	0.122425	0.00414773	0.00659122	0.0177121	0.000410967	0.681376	0.720923	0.356944	n.s.	n.s.
sp|O75223|GGCT_HUMAN	GGCT	Gamma-glutamylcyclotransferase OS=Homo sapiens OX=9606 GN=GGCT PE=1 SV=1	-0.00383425	0.0212009	-0.103637	-0.328555	-0.243669	0.0250352	-0.0998026	-0.324721	-0.239834	-0.124838	-0.349756	-0.26487	-0.224919	-0.140032	0.0848868	0.965719	0.81228	0.252924	0.00124916	0.0116417	0.779201	0.270364	0.001385	0.0128255	0.171429	0.000704567	0.00676129	0.0186049	0.12715	0.346558	0.996071	0.931728	0.408141	0.00515064	0.0329593	0.99581	0.469275	0.006001	0.0429219	0.306597	0.00315207	0.0226303	0.113885	0.660815	0.717435	n.s.	n.s.
sp|O75251|NDUS7_HUMAN	NDUFS7	NADH dehydrogenase [ubiquinone] iron-sulfur protein 7, mitochondrial OS=Homo sapiens OX=9606 GN=NDUFS7 PE=1 SV=3	0.163522	0.225499	0.222766	0.0826258	0.205096	0.0619775	0.0592443	-0.0808958	0.0415741	-0.00273326	-0.142873	-0.0204034	-0.14014	-0.0176701	0.12247	0.127585	0.0401508	0.0423906	0.431735	0.0598042	0.554063	0.571533	0.441298	0.690758	0.979094	0.18025	0.84498	0.188372	0.865518	0.248021	0.509514	0.236315	0.109983	0.546599	0.122669	0.99581	0.74699	0.571742	0.796895	0.985974	0.293294	0.902843	0.406495	0.966866	0.631973	n.s.	n.s.
sp|O75306|NDUS2_HUMAN	NDUFS2	NADH dehydrogenase [ubiquinone] iron-sulfur protein 2, mitochondrial OS=Homo sapiens OX=9606 GN=NDUFS2 PE=1 SV=2	0.0654042	0.140855	0.119481	0.338365	-0.0508137	0.075451	0.0540763	0.272961	-0.116218	-0.0213747	0.19751	-0.191669	0.218885	-0.170294	-0.389179	0.701621	0.412305	0.485791	0.0575398	0.7658	0.658687	0.751278	0.119956	0.497645	0.900198	0.253968	0.267849	0.207748	0.323388	0.0310847	0.932567	0.700051	0.64259	0.114155	0.838268	0.99581	0.870102	0.217264	0.64818	0.939351	0.38257	0.398711	0.428889	0.764783	0.260412	n.s.	n.s.
sp|O75312|ZPR1_HUMAN	ZPR1	Zinc finger protein ZPR1 OS=Homo sapiens OX=9606 GN=ZPR1 PE=1 SV=1	0.116656	0.103062	-0.283345	-0.710775	-0.414934	-0.0135942	-0.400001	-0.827431	-0.53159	-0.386407	-0.813837	-0.517996	-0.427429	-0.131588	0.295841	0.373565	0.43083	0.0384922	1.7089e-05	0.00398444	0.916625	0.00521626	2.18788e-06	0.000463136	0.00665274	2.76598e-06	0.000596505	0.00317535	0.316766	0.0314404	0.77073	0.712751	0.10255	0.000151007	0.0136722	0.998289	0.0286823	2.81172e-05	0.00301811	0.0279887	3.02211e-05	0.00306817	0.0423288	0.762505	0.261413	n.s.	n.s.
sp|O75323|NIPS2_HUMAN	NIPSNAP2	Protein NipSnap homolog 2 OS=Homo sapiens OX=9606 GN=NIPSNAP2 PE=1 SV=1	-0.28753	-0.19168	0.0843611	-0.447161	0.0692926	0.09585	0.371891	-0.159632	0.356822	0.276041	-0.255482	0.260972	-0.531522	-0.0150684	0.516454	0.0477457	0.175609	0.543905	0.00366273	0.617613	0.491024	0.0128504	0.256145	0.0163876	0.0564896	0.0757498	0.0701101	0.000853401	0.913299	0.0011094	0.33228	0.476379	0.693499	0.0123788	0.722775	0.99581	0.0561303	0.386453	0.0515647	0.136686	0.148242	0.144173	0.0204098	0.980339	0.0415031	n.s.	n.s.
sp|O75326|SEM7A_HUMAN	SEMA7A	Semaphorin-7A OS=Homo sapiens OX=9606 GN=SEMA7A PE=1 SV=1	-0.0404667	0.209717	-0.529364	-0.591613	-0.769172	0.250183	-0.488897	-0.551146	-0.728706	-0.739081	-0.801329	-0.978889	-0.0622488	-0.239808	-0.17756	0.807646	0.215296	0.00406539	0.00166967	0.000126729	0.142371	0.00717135	0.00298337	0.000228011	0.000196096	7.96236e-05	6.46846e-06	0.708296	0.15881	0.291606	0.955759	0.522949	0.0183915	0.00656267	0.000815689	0.99581	0.0364413	0.0112303	0.00168751	0.00169353	0.000500479	7.53078e-05	0.834595	0.683324	0.674835	n.s.	n.s.
sp|O75330-3|HMMR_HUMAN	HMMR	Isoform 3 of Hyaluronan mediated motility receptor OS=Homo sapiens OX=9606 GN=HMMR	0.00995359	-0.0352364	-0.0402226	-0.0486489	-0.0527577	-0.04519	-0.0501762	-0.0586025	-0.0627113	-0.00498625	-0.0134125	-0.0175213	-0.00842626	-0.0125351	-0.00410882	0.932949	0.766049	0.734202	0.681508	0.656385	0.702955	0.672123	0.621362	0.597274	0.966379	0.909742	0.882283	0.943218	0.915622	0.972293	0.991945	0.90973	0.836777	0.768187	0.752339	0.99581	0.818883	0.732587	0.726521	0.979156	0.943407	0.929091	0.973213	0.981596	0.992901	n.s.	n.s.
sp|O75340-2|PDCD6_HUMAN	PDCD6	Isoform 2 of Programmed cell death protein 6 OS=Homo sapiens OX=9606 GN=PDCD6	0.0076246	-0.0535083	0.346405	0.29138	0.323953	-0.0611329	0.33878	0.283755	0.316329	0.399913	0.344888	0.377462	-0.0550254	-0.0224518	0.0325735	0.924279	0.507003	0.000269205	0.00140953	0.000529612	0.449151	0.000338739	0.00177008	0.000666354	5.41885e-05	0.000281795	0.000105877	0.495166	0.779755	0.685272	0.989855	0.765336	0.00209447	0.00569072	0.00267145	0.99581	0.00329699	0.00729856	0.00403411	0.000596467	0.00145617	0.000737538	0.688071	0.945991	0.901532	n.s.	n.s.
sp|O75347|TBCA_HUMAN	TBCA	Tubulin-specific chaperone A OS=Homo sapiens OX=9606 GN=TBCA PE=1 SV=3	-0.0026085	0.0636578	-0.178631	-0.783448	-0.472735	0.0662663	-0.176022	-0.78084	-0.470127	-0.242288	-0.847106	-0.536393	-0.604817	-0.294104	0.310713	0.984226	0.630413	0.185127	5.84011e-06	0.00158692	0.616552	0.191359	6.1104e-06	0.00166388	0.0772048	1.96535e-06	0.000496174	0.000141797	0.0348888	0.0266991	0.998567	0.837172	0.327558	6.15857e-05	0.00652114	0.99581	0.377973	6.44359e-05	0.00839861	0.17247	2.29215e-05	0.00264889	0.00692176	0.54295	0.244863	n.s.	n.s.
sp|O75348|VATG1_HUMAN	ATP6V1G1	V-type proton ATPase subunit G 1 OS=Homo sapiens OX=9606 GN=ATP6V1G1 PE=1 SV=3	-0.022886	0.0210129	0.376103	0.243349	0.370192	0.0438989	0.398989	0.266235	0.393078	0.35509	0.222336	0.349179	-0.132755	-0.00591114	0.126844	0.838911	0.851924	0.00281737	0.0400944	0.00319063	0.69697	0.00173526	0.026078	0.00196745	0.00437689	0.058674	0.00494967	0.245837	0.958106	0.266827	0.962298	0.943653	0.0138197	0.0858782	0.0114556	0.99581	0.0123301	0.0653038	0.0094492	0.0203203	0.121296	0.0175441	0.468218	0.990767	0.65248	n.s.	n.s.
sp|O75351|VPS4B_HUMAN	VPS4B	Vacuolar protein sorting-associated protein 4B OS=Homo sapiens OX=9606 GN=VPS4B PE=1 SV=2	-0.073611	-0.0318291	-0.456214	-0.630109	-0.538583	0.0417819	-0.382603	-0.556498	-0.464972	-0.424384	-0.59828	-0.506754	-0.173895	-0.0823698	0.0915255	0.365792	0.693411	1.10531e-05	9.96741e-08	1.10013e-06	0.605296	9.57115e-05	6.78099e-07	8.59617e-06	2.78515e-05	2.25181e-07	2.64162e-06	0.0404912	0.312735	0.263345	0.766404	0.871004	0.000148676	2.10219e-06	1.59308e-05	0.99581	0.00116353	1.05244e-05	0.000111213	0.000347656	3.7343e-06	3.57771e-05	0.171514	0.760854	0.64798	n.s.	n.s.
sp|O75362|ZN217_HUMAN	ZNF217	Zinc finger protein 217 OS=Homo sapiens OX=9606 GN=ZNF217 PE=1 SV=1	-0.26275	-0.337109	-0.0475463	-0.014605	-0.0666327	-0.0743594	0.215204	0.248145	0.196117	0.289563	0.322504	0.270477	0.0329413	-0.0190864	-0.0520277	0.00525347	0.000455503	0.600983	0.872226	0.46414	0.414246	0.0207628	0.00815207	0.0343666	0.00225994	0.000755014	0.00413954	0.716922	0.833541	0.567228	0.10095	0.0169151	0.739981	0.912003	0.584447	0.99581	0.0795053	0.0255671	0.0919208	0.0120404	0.00333666	0.0151883	0.839855	0.957879	0.846035	n.s.	n.s.
sp|O75367|H2AY_HUMAN	H2AFY	Core histone macro-H2A.1 OS=Homo sapiens OX=9606 GN=H2AFY PE=1 SV=4	0.109681	0.0920708	0.0834623	0.649143	0.295455	-0.0176101	-0.0262186	0.539462	0.185774	-0.00860848	0.557073	0.203384	0.565681	0.211992	-0.353689	0.395411	0.474463	0.516288	4.38824e-05	0.0294317	0.890536	0.837693	0.000344181	0.156525	0.946352	0.000246773	0.1226	0.000209762	0.108397	0.0107943	0.783679	0.742676	0.670189	0.000335803	0.0692921	0.997154	0.91707	0.00187518	0.284736	0.967283	0.00131258	0.222288	0.00863734	0.650505	0.153587	n.s.	n.s.
sp|O75368|SH3L1_HUMAN	SH3BGRL	SH3 domain-binding glutamic acid-rich-like protein OS=Homo sapiens OX=9606 GN=SH3BGRL PE=1 SV=1	-0.120816	-0.266791	-0.410305	-0.6851	-0.353509	-0.145975	-0.289489	-0.564284	-0.232693	-0.143514	-0.418309	-0.0867179	-0.274795	0.056796	0.331591	0.453225	0.1063	0.016898	0.000293732	0.0363423	0.366297	0.0813158	0.00181398	0.155883	0.374276	0.0151209	0.589097	0.0968271	0.722975	0.0482477	0.821615	0.38002	0.0554382	0.00159173	0.0821739	0.99581	0.211918	0.00742393	0.283876	0.536207	0.039968	0.707197	0.283823	0.925464	0.31629	n.s.	n.s.
sp|O75369-8|FLNB_HUMAN	FLNB	Isoform 8 of Filamin-B OS=Homo sapiens OX=9606 GN=FLNB	0.108305	0.0863056	-0.402455	-0.552244	-0.553802	-0.0219995	-0.51076	-0.66055	-0.662107	-0.488761	-0.63855	-0.640108	-0.149789	-0.151347	-0.00155789	0.252021	0.35859	0.000264876	5.88208e-06	5.66116e-06	0.813219	1.64968e-05	4.47561e-07	4.31852e-07	2.87497e-05	7.44325e-07	7.17811e-07	0.118226	0.114664	0.986642	0.668486	0.657712	0.00206722	6.19204e-05	6.29908e-05	0.995938	0.000278193	7.48367e-06	8.8028e-06	0.000355824	1.01018e-05	1.18733e-05	0.316226	0.651614	0.994363	n.s.	n.s.
sp|O75376|NCOR1_HUMAN	NCOR1	Nuclear receptor corepressor 1 OS=Homo sapiens OX=9606 GN=NCOR1 PE=1 SV=2	-0.128736	-0.23868	0.0116512	0.0849467	0.0529294	-0.109944	0.140387	0.213683	0.181665	0.250331	0.323626	0.291609	0.0732955	0.0412782	-0.0320173	0.142167	0.0100963	0.89153	0.325706	0.537383	0.206865	0.111156	0.019425	0.0431887	0.00738815	0.000968434	0.00237787	0.395035	0.629894	0.708266	0.525999	0.11234	0.938346	0.442636	0.651176	0.99581	0.26271	0.0516152	0.109399	0.0303063	0.00409067	0.00965501	0.605823	0.898601	0.911443	n.s.	n.s.
sp|O75379|VAMP4_HUMAN	VAMP4	Vesicle-associated membrane protein 4 OS=Homo sapiens OX=9606 GN=VAMP4 PE=1 SV=2	0.283418	0.312746	0.232971	0.602701	0.213776	0.0293281	-0.0504465	0.319283	-0.0696423	-0.0797746	0.289955	-0.0989704	0.36973	-0.0191958	-0.388925	0.143174	0.108094	0.224943	0.0039779	0.264166	0.876431	0.789231	0.101355	0.712324	0.672903	0.134631	0.600876	0.0604645	0.918922	0.0492508	0.527791	0.382853	0.374988	0.0133102	0.382352	0.996612	0.890753	0.189879	0.813356	0.780627	0.234646	0.717779	0.216589	0.982961	0.319181	n.s.	n.s.
sp|O75380|NDUS6_HUMAN	NDUFS6	NADH dehydrogenase [ubiquinone] iron-sulfur protein 6, mitochondrial OS=Homo sapiens OX=9606 GN=NDUFS6 PE=1 SV=1	0.226168	0.122699	0.293313	0.0388579	0.27645	-0.103469	0.0671448	-0.187311	0.0502815	0.170614	-0.0838411	0.153751	-0.254455	-0.0168633	0.237592	0.0246973	0.203427	0.00497255	0.681802	0.00752021	0.280794	0.48042	0.0581452	0.596242	0.0822061	0.379863	0.114866	0.0127687	0.858544	0.018982	0.238806	0.508975	0.0216383	0.76833	0.0231894	0.99581	0.673432	0.122589	0.725975	0.180383	0.51728	0.212024	0.0942547	0.964829	0.208105	n.s.	n.s.
sp|O75381|PEX14_HUMAN	PEX14	Peroxisomal membrane protein PEX14 OS=Homo sapiens OX=9606 GN=PEX14 PE=1 SV=1	0.159546	0.185003	0.0623799	0.0499332	0.132613	0.0254573	-0.0971661	-0.109613	-0.0269328	-0.122623	-0.13507	-0.0523901	-0.0124467	0.0702333	0.08268	0.132199	0.0836273	0.5468	0.629027	0.207014	0.805052	0.350934	0.294045	0.794019	0.242009	0.199041	0.61235	0.903896	0.498008	0.426022	0.51632	0.333682	0.695011	0.727039	0.318613	0.995938	0.552406	0.428158	0.872178	0.39598	0.317468	0.727323	0.953424	0.84082	0.763788	n.s.	n.s.
sp|O75382|TRIM3_HUMAN	TRIM3	Tripartite motif-containing protein 3 OS=Homo sapiens OX=9606 GN=TRIM3 PE=1 SV=2	-0.0387057	-0.1715	-0.0502038	0.0179358	-0.0242111	-0.132794	-0.0114982	0.0566415	0.0144946	0.121296	0.189436	0.147289	0.0681396	0.0259927	-0.0421469	0.688329	0.0811256	0.603123	0.852422	0.80176	0.173476	0.905058	0.557672	0.88049	0.21287	0.0550446	0.13217	0.481045	0.787523	0.662328	0.926587	0.328684	0.740707	0.897497	0.865689	0.99581	0.949826	0.677149	0.927021	0.360078	0.11509	0.235064	0.676998	0.947127	0.891102	n.s.	n.s.
sp|O75385|ULK1_HUMAN	ULK1	Serine/threonine-protein kinase ULK1 OS=Homo sapiens OX=9606 GN=ULK1 PE=1 SV=2	0.0511442	-0.0959953	0.227881	0.3642	0.302023	-0.147139	0.176737	0.313056	0.250878	0.323876	0.460195	0.398018	0.136319	0.0741417	-0.0621776	0.75958	0.566801	0.181678	0.0385326	0.0813624	0.382512	0.296153	0.0715769	0.143226	0.0630005	0.0109904	0.0250703	0.417875	0.657702	0.710004	0.950933	0.796432	0.323917	0.0833886	0.154191	0.99581	0.496514	0.144418	0.267621	0.148349	0.0309707	0.0641215	0.622243	0.906899	0.911785	n.s.	n.s.
sp|O75390|CISY_HUMAN	CS	Citrate synthase, mitochondrial OS=Homo sapiens OX=9606 GN=CS PE=1 SV=2	0.108769	0.115068	0.138226	0.208309	0.107868	0.00629941	0.0294572	0.0995403	-0.000900767	0.0231578	0.0932409	-0.00720018	0.0700831	-0.030358	-0.100441	0.0944244	0.0779737	0.0371001	0.00300474	0.0970055	0.92015	0.64009	0.123856	0.988562	0.712907	0.148081	0.908782	0.271752	0.629954	0.120678	0.452534	0.323042	0.0995861	0.0105497	0.178202	0.998289	0.796364	0.223109	0.99398	0.810449	0.252417	0.945646	0.495904	0.898601	0.466751	n.s.	n.s.
sp|O75391|SPAG7_HUMAN	SPAG7	Sperm-associated antigen 7 OS=Homo sapiens OX=9606 GN=SPAG7 PE=1 SV=2	0.0490849	-0.0551466	-0.0672631	-0.291376	0.0029977	-0.104232	-0.116348	-0.340461	-0.0460872	-0.0121165	-0.236229	0.0581443	-0.224113	0.0702608	0.294374	0.566302	0.519796	0.433526	0.00235393	0.971948	0.229628	0.181759	0.000590152	0.590069	0.886999	0.0106384	0.497601	0.0146489	0.413628	0.00216477	0.8792	0.771741	0.595311	0.00858852	0.982164	0.99581	0.364724	0.00298098	0.720508	0.930819	0.0301661	0.627498	0.100757	0.810423	0.0674695	n.s.	n.s.
sp|O75396|SC22B_HUMAN	SEC22B	Vesicle-trafficking protein SEC22b OS=Homo sapiens OX=9606 GN=SEC22B PE=1 SV=4	0.038392	0.0740824	0.0873802	0.553689	0.369555	0.0356904	0.0489882	0.515297	0.331163	0.0132978	0.479606	0.295473	0.466308	0.282175	-0.184134	0.876385	0.764239	0.723636	0.0338165	0.144528	0.885017	0.842694	0.0467255	0.188824	0.957021	0.0625523	0.239046	0.0695708	0.260155	0.458519	0.974423	0.909186	0.829537	0.0751437	0.241399	0.996934	0.919925	0.103335	0.326986	0.973094	0.127656	0.366487	0.233821	0.734611	0.779761	n.s.	n.s.
sp|O75400-3|PR40A_HUMAN	PRPF40A	Isoform 3 of Pre-mRNA-processing factor 40 homolog A OS=Homo sapiens OX=9606 GN=PRPF40A	0.0376897	-0.0331511	0.251904	0.11485	0.215323	-0.0708407	0.214214	0.0771605	0.177633	0.285055	0.148001	0.248474	-0.137053	-0.0365808	0.100473	0.598511	0.643217	0.000616636	0.110513	0.00319448	0.323132	0.00334843	0.282051	0.0143618	0.000119974	0.0405132	0.000724811	0.0574845	0.609301	0.16209	0.887937	0.843333	0.00410165	0.188858	0.0114556	0.99581	0.0206028	0.414478	0.0466951	0.00111915	0.0892705	0.00360856	0.210371	0.887562	0.524182	n.s.	n.s.
sp|O75410-2|TACC1_HUMAN	TACC1	Isoform 2 of Transforming acidic coiled-coil-containing protein 1 OS=Homo sapiens OX=9606 GN=TACC1	-0.05441	-0.2087	0.384831	0.463888	0.423239	-0.154289	0.439241	0.518298	0.477649	0.593531	0.672587	0.631939	0.0790565	0.0384083	-0.0406482	0.504742	0.016612	9.66984e-05	9.69207e-06	3.12926e-05	0.0679606	1.96668e-05	2.11097e-06	6.55779e-06	2.82554e-07	3.87567e-08	1.059e-07	0.335302	0.63682	0.617411	0.850939	0.150303	0.000917422	9.35663e-05	0.000257356	0.99581	0.000320061	2.73613e-05	8.82241e-05	7.30386e-06	8.31895e-07	2.26543e-06	0.554746	0.900959	0.872972	n.s.	n.s.
sp|O75414|NDK6_HUMAN	NME6	Nucleoside diphosphate kinase 6 OS=Homo sapiens OX=9606 GN=NME6 PE=1 SV=3	0.0571006	0.172489	0.216768	0.20482	0.239926	0.115389	0.159668	0.147719	0.182825	0.0442787	0.0323305	0.0674365	-0.0119482	0.0231578	0.035106	0.562009	0.0895958	0.036299	0.04672	0.0219119	0.247084	0.114346	0.142379	0.0731516	0.652433	0.741981	0.494149	0.903049	0.813452	0.720784	0.878121	0.346754	0.097957	0.0971807	0.0544023	0.99581	0.268315	0.247829	0.162101	0.766213	0.829402	0.624155	0.953424	0.953407	0.914915	n.s.	n.s.
sp|O75420|GGYF1_HUMAN	GIGYF1	GRB10-interacting GYF protein 1 OS=Homo sapiens OX=9606 GN=GIGYF1 PE=1 SV=2	-0.422428	-0.353151	-0.0557266	-0.320478	-0.229577	0.069277	0.366701	0.10195	0.19285	0.297424	0.032673	0.123573	-0.264751	-0.173851	0.0909004	0.0184241	0.0445722	0.739337	0.0660778	0.179398	0.679361	0.0376825	0.543975	0.256377	0.0863444	0.845192	0.462956	0.124148	0.304827	0.588135	0.199292	0.246831	0.840414	0.126532	0.286063	0.99581	0.122418	0.665188	0.404617	0.187291	0.901807	0.592192	0.324135	0.754202	0.855516	n.s.	n.s.
sp|O75431|MTX2_HUMAN	MTX2	Metaxin-2 OS=Homo sapiens OX=9606 GN=MTX2 PE=1 SV=1	0.0459962	-0.0338927	0.272812	0.148429	0.201174	-0.079889	0.226816	0.102432	0.155177	0.306705	0.182321	0.235066	-0.124384	-0.0716386	0.052745	0.504009	0.622213	0.000160922	0.0335361	0.00444568	0.247297	0.00145283	0.139141	0.0264821	2.77088e-05	0.00957602	0.000996405	0.0735266	0.299081	0.44376	0.850939	0.83262	0.00137192	0.0746301	0.0149167	0.99581	0.0106265	0.243652	0.0752336	0.000346589	0.0277338	0.00469069	0.242085	0.753217	0.772929	n.s.	n.s.
sp|O75436|VP26A_HUMAN	VPS26A	Vacuolar protein sorting-associated protein 26A OS=Homo sapiens OX=9606 GN=VPS26A PE=1 SV=2	-0.139788	-0.0920857	0.0308959	-0.124419	-0.0939744	0.0477023	0.170684	0.0153686	0.0458136	0.122982	-0.0323337	-0.00188869	-0.155315	-0.12487	0.030445	0.169121	0.358844	0.756049	0.21885	0.349274	0.632015	0.0967191	0.877078	0.645494	0.224029	0.74511	0.98483	0.128546	0.217245	0.759492	0.562705	0.657712	0.852606	0.324682	0.472754	0.99581	0.23812	0.921853	0.763246	0.374454	0.831211	0.992701	0.329171	0.718971	0.925659	n.s.	n.s.
sp|O75438-2|NDUB1_HUMAN	NDUFB1	Isoform 2 of NADH dehydrogenase [ubiquinone] 1 beta subcomplex subunit 1 OS=Homo sapiens OX=9606 GN=NDUFB1	-0.0051398	0.0252032	-0.133965	0.199376	0.107164	0.030343	-0.128825	0.204515	0.112303	-0.159168	0.174172	0.0819604	0.33334	0.241128	-0.0922118	0.977264	0.888887	0.460584	0.275908	0.554074	0.866436	0.47775	0.264072	0.535398	0.381928	0.339556	0.650322	0.0754546	0.190463	0.610278	0.998567	0.95347	0.619951	0.389385	0.667557	0.996612	0.671045	0.394381	0.678522	0.544045	0.478987	0.757125	0.245949	0.706968	0.869013	n.s.	n.s.
sp|O75439|MPPB_HUMAN	PMPCB	Mitochondrial-processing peptidase subunit beta OS=Homo sapiens OX=9606 GN=PMPCB PE=1 SV=2	0.0407624	0.0576404	0.131395	-0.0714185	0.0431187	0.016878	0.0906327	-0.112181	0.00235626	0.0737547	-0.129059	-0.0145217	-0.202814	-0.0882764	0.114537	0.644757	0.514833	0.140785	0.420136	0.625795	0.848479	0.307145	0.207361	0.978717	0.405188	0.147845	0.869422	0.0248667	0.319773	0.198113	0.908453	0.769155	0.270102	0.535386	0.729125	0.996264	0.508742	0.330739	0.988514	0.56479	0.252086	0.919385	0.132382	0.76311	0.575698	n.s.	n.s.
sp|O75448|MED24_HUMAN	MED24	Mediator of RNA polymerase II transcription subunit 24 OS=Homo sapiens OX=9606 GN=MED24 PE=1 SV=1	-0.00633173	-0.00422667	0.192607	0.105029	0.117928	0.00210507	0.198939	0.111361	0.124259	0.196834	0.109256	0.122154	-0.087578	-0.0746797	0.0128983	0.947327	0.964824	0.0548266	0.279976	0.226787	0.982476	0.047951	0.25282	0.203678	0.0501457	0.261622	0.211148	0.365613	0.439192	0.892965	0.994076	0.984172	0.133709	0.393749	0.340462	0.998697	0.144817	0.38325	0.344528	0.124982	0.390529	0.334456	0.579038	0.816606	0.968659	n.s.	n.s.
sp|O75449|KTNA1_HUMAN	KATNA1	Katanin p60 ATPase-containing subunit A1 OS=Homo sapiens OX=9606 GN=KATNA1 PE=1 SV=1	-0.128004	-0.0170109	-0.276695	-0.398143	-0.305772	0.110993	-0.148691	-0.27014	-0.177768	-0.259684	-0.381132	-0.288761	-0.121449	-0.0290769	0.0923717	0.25267	0.877275	0.0189621	0.00146902	0.0105088	0.319376	0.186299	0.0216009	0.11728	0.0265286	0.00212569	0.0148771	0.277034	0.791925	0.405557	0.669002	0.949814	0.0606967	0.00589263	0.0304498	0.99581	0.372107	0.0562122	0.2315	0.0780551	0.00797693	0.0421067	0.500713	0.94743	0.751505	n.s.	n.s.
sp|O75475|PSIP1_HUMAN	PSIP1	PC4 and SFRS1-interacting protein OS=Homo sapiens OX=9606 GN=PSIP1 PE=1 SV=1	-0.262331	-0.262899	-0.123429	0.126517	0.029448	-0.00056796	0.138902	0.388848	0.291779	0.13947	0.389416	0.292347	0.249946	0.152877	-0.097069	0.00178897	0.00175654	0.107354	0.099361	0.692213	0.993897	0.0722269	2.9843e-05	0.000689136	0.0711555	2.93087e-05	0.000676523	0.00266237	0.0496223	0.200085	0.0529838	0.0412927	0.222083	0.173674	0.782732	0.998697	0.194584	0.000242795	0.00413328	0.162539	0.000219019	0.00341022	0.0386458	0.555089	0.578062	n.s.	n.s.
sp|O75477|ERLN1_HUMAN	ERLIN1	Erlin-1 OS=Homo sapiens OX=9606 GN=ERLIN1 PE=1 SV=2	0.234921	0.398288	0.0568628	0.40814	0.29444	0.163366	-0.178058	0.173218	0.059519	-0.341425	0.00985205	-0.103847	0.351277	0.237577	-0.113699	0.323493	0.101237	0.809037	0.093581	0.218954	0.489707	0.452	0.464223	0.800314	0.156548	0.966578	0.659484	0.14549	0.318181	0.629662	0.733789	0.36937	0.886834	0.165918	0.331581	0.99581	0.648706	0.593	0.874684	0.288506	0.981878	0.764996	0.35226	0.76311	0.878981	n.s.	n.s.
sp|O75489|NDUS3_HUMAN	NDUFS3	NADH dehydrogenase [ubiquinone] iron-sulfur protein 3, mitochondrial OS=Homo sapiens OX=9606 GN=NDUFS3 PE=1 SV=1	0.333413	0.2701	0.535692	0.408274	0.683758	-0.0633128	0.202279	0.0748612	0.350345	0.265592	0.138174	0.413658	-0.127418	0.148066	0.275484	0.00324299	0.013681	2.72964e-05	0.00055384	9.87434e-07	0.534923	0.0568369	0.463963	0.00218284	0.0151073	0.18308	0.000487223	0.21811	0.154956	0.0121444	0.076679	0.135312	0.000318353	0.00266063	1.4472e-05	0.99581	0.163853	0.593	0.010292	0.0519436	0.297021	0.00261292	0.43934	0.679415	0.165264	n.s.	n.s.
sp|O75494|SRS10_HUMAN	SRSF10	Serine/arginine-rich splicing factor 10 OS=Homo sapiens OX=9606 GN=SRSF10 PE=1 SV=1	0.262451	0.0350626	0.49807	0.0333807	0.477925	-0.227388	0.235619	-0.22907	0.215474	0.463008	-0.0016819	0.442862	-0.46469	-0.0201456	0.444544	0.148262	0.842995	0.00963225	0.850429	0.0124663	0.207547	0.192181	0.204331	0.23146	0.0150572	0.992416	0.0193698	0.0147415	0.909368	0.0189696	0.536099	0.940061	0.0362137	0.896467	0.0348368	0.99581	0.378979	0.326941	0.375874	0.0518229	0.997028	0.0522339	0.101053	0.98029	0.208105	n.s.	n.s.
sp|O75496|GEMI_HUMAN	GMNN	Geminin OS=Homo sapiens OX=9606 GN=GMNN PE=1 SV=1	-0.450036	-0.710376	-0.50579	-0.173868	-0.442576	-0.26034	-0.0557539	0.276169	0.00746038	0.204586	0.536508	0.2678	0.331922	0.0632143	-0.268708	0.0123457	0.000302507	0.00572855	0.302224	0.0136542	0.128223	0.73785	0.107794	0.96423	0.227022	0.00371774	0.118222	0.0564374	0.704435	0.117051	0.161345	0.0132687	0.0241683	0.418906	0.0373287	0.99581	0.861679	0.199655	0.979602	0.378411	0.0126353	0.216752	0.207669	0.918908	0.459828	n.s.	down
sp|O75503|CLN5_HUMAN	CLN5	Ceroid-lipofuscinosis neuronal protein 5 OS=Homo sapiens OX=9606 GN=CLN5 PE=1 SV=2	0.342586	-0.0412954	0.138462	0.0163126	1.06416	-0.383882	-0.204125	-0.326274	0.72157	0.179757	0.057608	1.10545	-0.122149	0.925694	1.04784	0.28789	0.896677	0.663923	0.959081	0.00278657	0.23531	0.522922	0.310854	0.0320417	0.573292	0.856271	0.00204569	0.701343	0.00771875	0.00314672	0.70579	0.954889	0.783072	0.972741	0.0102661	0.99581	0.70886	0.445278	0.0871355	0.707298	0.908344	0.00850591	0.82947	0.398114	0.0820465	n.s.	n.s.
sp|O75521|ECI2_HUMAN	ECI2	Enoyl-CoA delta isomerase 2, mitochondrial OS=Homo sapiens OX=9606 GN=ECI2 PE=1 SV=4	0.266392	0.156683	0.186931	-0.0986022	0.112108	-0.109709	-0.0794608	-0.364994	-0.154284	0.0302482	-0.255285	-0.0445749	-0.285533	-0.0748231	0.21071	0.0360276	0.20882	0.135457	0.42606	0.366067	0.376304	0.520625	0.00502826	0.215729	0.806371	0.044026	0.718074	0.0252257	0.545127	0.0936861	0.282847	0.514654	0.262122	0.541457	0.490222	0.99581	0.706988	0.0171955	0.358487	0.874399	0.0955845	0.809944	0.13372	0.858142	0.420965	n.s.	n.s.
sp|O75525|KHDR3_HUMAN	KHDRBS3	KH domain-containing, RNA-binding, signal transduction-associated protein 3 OS=Homo sapiens OX=9606 GN=KHDRBS3 PE=1 SV=1	-0.102223	-0.216075	0.0484064	0.131541	0.239286	-0.113853	0.150629	0.233764	0.341509	0.264482	0.347616	0.455361	0.0831347	0.19088	0.107745	0.393003	0.0794391	0.683799	0.274428	0.0539849	0.342434	0.212759	0.0592736	0.00831476	0.0348451	0.00738651	0.000857619	0.485953	0.118345	0.368411	0.782101	0.325776	0.798492	0.387929	0.113148	0.99581	0.405299	0.124587	0.0302269	0.0953671	0.0224563	0.00416028	0.680601	0.654683	0.733108	n.s.	n.s.
sp|O75528|TADA3_HUMAN	TADA3	Transcriptional adapter 3 OS=Homo sapiens OX=9606 GN=TADA3 PE=1 SV=1	-0.0852033	-0.135556	-0.146692	-0.212936	0.0239643	-0.0503529	-0.0614888	-0.127732	0.109168	-0.0111359	-0.0773794	0.159521	-0.0662435	0.170656	0.2369	0.56074	0.357672	0.320394	0.154447	0.86954	0.730308	0.674007	0.385553	0.45723	0.939148	0.597011	0.280934	0.65053	0.249655	0.115171	0.877044	0.657253	0.483905	0.246667	0.913473	0.99581	0.820354	0.521244	0.610953	0.963314	0.717051	0.412949	0.797904	0.731846	0.456236	n.s.	n.s.
sp|O75530-2|EED_HUMAN	EED	Isoform 2 of Polycomb protein EED OS=Homo sapiens OX=9606 GN=EED	-0.0370679	-0.156278	-0.000150268	0.00839273	-0.0654239	-0.11921	0.0369177	0.0454607	-0.0283559	0.156128	0.164671	0.0908542	0.008543	-0.0652736	-0.0738166	0.693558	0.106955	0.998723	0.928784	0.488495	0.212875	0.694733	0.629247	0.762912	0.107273	0.0904627	0.338646	0.927513	0.489483	0.435194	0.929901	0.3806	0.999157	0.952224	0.607033	0.99581	0.8358	0.739435	0.851054	0.219193	0.170583	0.474685	0.964977	0.837604	0.768894	n.s.	n.s.
sp|O75531|BAF_HUMAN	BANF1	Barrier-to-autointegration factor OS=Homo sapiens OX=9606 GN=BANF1 PE=1 SV=1	0.000108915	0.0861607	-0.204158	-0.128312	-0.114029	0.0860518	-0.204267	-0.128421	-0.114138	-0.290319	-0.214473	-0.200189	0.0758458	0.0901295	0.0142837	0.999557	0.661119	0.304046	0.515055	0.562493	0.661519	0.303795	0.514702	0.562122	0.148968	0.280894	0.313307	0.699429	0.646622	0.941935	0.999825	0.851981	0.466512	0.62415	0.673944	0.99581	0.505128	0.639338	0.699102	0.279385	0.412682	0.447995	0.828178	0.905217	0.985572	n.s.	n.s.
sp|O75533|SF3B1_HUMAN	SF3B1	Splicing factor 3B subunit 1 OS=Homo sapiens OX=9606 GN=SF3B1 PE=1 SV=3	-0.039065	-0.0724951	0.119573	-0.00211885	0.0295383	-0.0334301	0.158638	0.0369462	0.0686034	0.192068	0.0703763	0.102033	-0.121692	-0.0900346	0.0316572	0.648382	0.400294	0.171436	0.980218	0.729961	0.696169	0.0742608	0.666183	0.425652	0.0335552	0.413977	0.240357	0.164304	0.298425	0.711488	0.910639	0.690504	0.310969	0.986082	0.813519	0.99581	0.199015	0.769669	0.583954	0.0930313	0.551314	0.367444	0.377512	0.753217	0.911785	n.s.	n.s.
sp|O75534-4|CSDE1_HUMAN	CSDE1	Isoform 4 of Cold shock domain-containing protein E1 OS=Homo sapiens OX=9606 GN=CSDE1	-0.365422	-0.302618	-0.628076	-0.631612	-0.779166	0.0628038	-0.262654	-0.26619	-0.413744	-0.325458	-0.328994	-0.476548	-0.00353603	-0.15109	-0.147554	3.87141e-06	4.46233e-05	6.59921e-10	5.9704e-10	1.2671e-11	0.299323	0.000222172	0.000192585	6.46214e-07	1.80972e-05	1.57571e-05	7.20195e-08	0.952786	0.0182482	0.0207801	0.000781121	0.00391457	4.03485e-08	2.71721e-08	8.81584e-10	0.99581	0.00232303	0.00115877	1.23413e-05	0.000237427	0.000130476	1.59126e-06	0.976501	0.494589	0.217616	n.s.	n.s.
sp|O75554|WBP4_HUMAN	WBP4	WW domain-binding protein 4 OS=Homo sapiens OX=9606 GN=WBP4 PE=1 SV=1	-0.155929	-0.198833	0.0707017	-0.0346651	0.315107	-0.0429042	0.22663	0.121264	0.471035	0.269535	0.164168	0.51394	-0.105367	0.244405	0.349772	0.270833	0.162358	0.615317	0.805148	0.0297682	0.76017	0.112631	0.390302	0.0017107	0.0609052	0.24673	0.000715034	0.454855	0.0879414	0.0165937	0.687119	0.460545	0.749037	0.863024	0.0699446	0.99581	0.26501	0.525117	0.00854966	0.144653	0.374207	0.00357163	0.656113	0.61334	0.193903	n.s.	n.s.
sp|O75569|PRKRA_HUMAN	PRKRA	Interferon-inducible double-stranded RNA-dependent protein kinase activator A OS=Homo sapiens OX=9606 GN=PRKRA PE=1 SV=1	-0.101031	-0.274392	-0.210864	-0.189752	-0.105729	-0.173362	-0.109833	-0.0887217	-0.00469835	0.0635288	0.0846401	0.168663	0.0211113	0.105135	0.0840234	0.347863	0.0164415	0.0581413	0.0856975	0.32639	0.114313	0.308403	0.40859	0.964803	0.552436	0.430145	0.123875	0.842899	0.329054	0.433463	0.754821	0.14943	0.140379	0.154751	0.449213	0.99581	0.509886	0.543201	0.979638	0.691144	0.566015	0.224332	0.918464	0.770933	0.768752	n.s.	n.s.
sp|O75570-2|RF1M_HUMAN	MTRF1	Isoform 2 of Peptide chain release factor 1, mitochondrial OS=Homo sapiens OX=9606 GN=MTRF1	-0.0389456	0.165971	0.0665245	0.426295	0.178192	0.204916	0.10547	0.46524	0.217138	-0.0994463	0.260324	0.0122213	0.35977	0.111668	-0.248103	0.826885	0.35606	0.709036	0.0244872	0.322509	0.257038	0.555124	0.0151464	0.230618	0.577761	0.153689	0.945257	0.0535429	0.532328	0.172993	0.960548	0.656418	0.818889	0.0583546	0.445391	0.99581	0.735244	0.0425231	0.375053	0.710928	0.259854	0.96818	0.201924	0.855284	0.537263	n.s.	n.s.
sp|O75582|KS6A5_HUMAN	RPS6KA5	Ribosomal protein S6 kinase alpha-5 OS=Homo sapiens OX=9606 GN=RPS6KA5 PE=1 SV=1	-0.413498	-0.388129	0.317133	0.304114	0.324492	0.0253693	0.730631	0.717612	0.73799	0.705262	0.692242	0.712621	-0.0130191	0.00735898	0.0203781	0.00572835	0.00880969	0.0280586	0.0343799	0.0249788	0.85208	2.16936e-05	2.71768e-05	1.91067e-05	3.36807e-05	4.22622e-05	2.96359e-05	0.923742	0.956848	0.880921	0.108272	0.103463	0.0812237	0.0761162	0.0605028	0.996264	0.000345614	0.000223811	0.000220156	0.000404569	0.000294716	0.000257411	0.963562	0.990644	0.965066	n.s.	n.s.
sp|O75586-2|MED6_HUMAN	MED6	Isoform 2 of Mediator of RNA polymerase II transcription subunit 6 OS=Homo sapiens OX=9606 GN=MED6	0.0586479	-0.100061	0.0564814	-0.0755935	0.0697405	-0.158709	-0.00216645	-0.134241	0.0110926	0.156543	0.0244678	0.169802	-0.132075	0.013259	0.145334	0.644554	0.433469	0.656766	0.55276	0.583682	0.219159	0.986368	0.296164	0.930293	0.225289	0.847051	0.189771	0.303826	0.916728	0.259113	0.908418	0.714149	0.777965	0.658766	0.693839	0.99581	0.993589	0.430313	0.956684	0.376144	0.903312	0.308587	0.528079	0.981902	0.641213	n.s.	n.s.
sp|O75592|MYCB2_HUMAN	MYCBP2	E3 ubiquitin-protein ligase MYCBP2 OS=Homo sapiens OX=9606 GN=MYCBP2 PE=1 SV=4	0.0142386	0.0231285	0.0891988	-0.0714842	0.117666	0.00888994	0.0749602	-0.0857228	0.103428	0.0660703	-0.0946127	0.0945377	-0.160683	0.0284674	0.18915	0.842849	0.747621	0.222423	0.325081	0.112058	0.901462	0.302666	0.240334	0.159656	0.36225	0.196595	0.196936	0.0342255	0.692254	0.0144591	0.96296	0.899206	0.372968	0.44201	0.19938	0.997154	0.503667	0.369224	0.289011	0.523654	0.314147	0.31751	0.156589	0.915239	0.181023	n.s.	n.s.
sp|O75600-2|KBL_HUMAN	GCAT	Isoform 2 of 2-amino-3-ketobutyrate coenzyme A ligase, mitochondrial OS=Homo sapiens OX=9606 GN=GCAT	0.383877	0.310642	0.389857	0.339143	0.541872	-0.0732342	0.00597996	-0.0447332	0.157996	0.0792142	0.028501	0.23123	-0.0507132	0.152016	0.202729	0.000284251	0.00251907	0.000236206	0.00110053	1.76021e-06	0.450312	0.950663	0.643934	0.108101	0.414493	0.768196	0.020987	0.600431	0.121644	0.0413671	0.015785	0.0488716	0.00187632	0.00464538	2.37825e-05	0.99581	0.975146	0.751298	0.216918	0.573514	0.848676	0.0556528	0.767477	0.656837	0.291157	n.s.	n.s.
sp|O75608|LYPA1_HUMAN	LYPLA1	Acyl-protein thioesterase 1 OS=Homo sapiens OX=9606 GN=LYPLA1 PE=1 SV=1	0.152854	0.0497794	-0.312007	0.0864537	-0.383647	-0.103074	-0.46486	-0.0663999	-0.536501	-0.361786	0.0366743	-0.433426	0.39846	-0.0716405	-0.470101	0.566254	0.851296	0.24751	0.744955	0.158376	0.698293	0.0908716	0.802608	0.0535616	0.182319	0.89013	0.113332	0.143652	0.787414	0.0875262	0.8792	0.943653	0.401872	0.816887	0.259586	0.99581	0.229225	0.872989	0.128573	0.320953	0.931765	0.210205	0.350758	0.947127	0.404116	n.s.	n.s.
sp|O75616|ERAL1_HUMAN	ERAL1	GTPase Era, mitochondrial OS=Homo sapiens OX=9606 GN=ERAL1 PE=1 SV=2	0.165219	0.140304	0.0333093	0.0350468	0.150306	-0.0249142	-0.131909	-0.130172	-0.0149121	-0.106995	-0.105258	0.0100021	0.00173745	0.116997	0.11526	0.163913	0.234141	0.774031	0.762615	0.203578	0.829892	0.262388	0.268538	0.897646	0.360826	0.368523	0.931235	0.98804	0.318637	0.325707	0.557003	0.542529	0.862679	0.830833	0.314994	0.996264	0.459768	0.399538	0.938413	0.52197	0.50628	0.958748	0.993786	0.76311	0.700065	n.s.	n.s.
sp|O75643|U520_HUMAN	SNRNP200	U5 small nuclear ribonucleoprotein 200 kDa helicase OS=Homo sapiens OX=9606 GN=SNRNP200 PE=1 SV=2	-0.110121	-0.120378	-0.0390532	-0.126253	-0.115622	-0.0102567	0.0710679	-0.0161323	-0.00550129	0.0813246	-0.00587555	0.00475542	-0.0872002	-0.0765692	0.010631	0.160691	0.126877	0.611438	0.110333	0.141739	0.893549	0.358669	0.833353	0.942774	0.295048	0.938888	0.950521	0.262471	0.323469	0.88969	0.55527	0.414231	0.745875	0.188604	0.237952	0.997154	0.560936	0.890429	0.964276	0.455713	0.963169	0.97138	0.486745	0.764783	0.967361	n.s.	n.s.
sp|O75648|MTU1_HUMAN	TRMU	Mitochondrial tRNA-specific 2-thiouridylase 1 OS=Homo sapiens OX=9606 GN=TRMU PE=1 SV=2	0.344234	0.144816	0.131914	0.368529	0.130292	-0.199418	-0.21232	0.0242957	-0.213941	-0.012902	0.223714	-0.0145234	0.236616	-0.00162139	-0.238237	0.0451946	0.380408	0.423561	0.033167	0.429194	0.230904	0.203142	0.881943	0.199846	0.937129	0.180858	0.929249	0.158022	0.99209	0.155325	0.324934	0.673745	0.585861	0.0740264	0.552277	0.99581	0.392664	0.925359	0.340439	0.962663	0.294125	0.958051	0.369906	0.998191	0.515045	n.s.	n.s.
sp|O75663|TIPRL_HUMAN	TIPRL	TIP41-like protein OS=Homo sapiens OX=9606 GN=TIPRL PE=1 SV=2	-0.0223706	0.0900008	-0.218704	-0.407195	-0.265709	0.112371	-0.196334	-0.384825	-0.243338	-0.308705	-0.497196	-0.35571	-0.188491	-0.0470046	0.141486	0.831778	0.396655	0.0477478	0.000798556	0.0184726	0.292233	0.0729957	0.00133213	0.0292849	0.00734864	0.000101407	0.00258016	0.0842973	0.655958	0.188174	0.961149	0.687752	0.120424	0.00356501	0.0476009	0.99581	0.196494	0.00579682	0.0812889	0.0302028	0.000616899	0.0103377	0.264409	0.905975	0.561564	n.s.	n.s.
sp|O75674|TM1L1_HUMAN	TOM1L1	TOM1-like protein 1 OS=Homo sapiens OX=9606 GN=TOM1L1 PE=1 SV=2	0.0739564	0.0401424	-0.0503497	-0.131851	-0.139096	-0.033814	-0.124306	-0.205807	-0.213052	-0.0904921	-0.171993	-0.179238	-0.081501	-0.088746	-0.007245	0.604651	0.778205	0.724025	0.359366	0.334124	0.812407	0.386985	0.158366	0.144896	0.527086	0.235111	0.216634	0.568582	0.535013	0.959419	0.889698	0.914729	0.829553	0.476713	0.457259	0.995938	0.586353	0.269418	0.269907	0.670233	0.360826	0.340058	0.745909	0.856852	0.991504	n.s.	n.s.
sp|O75676|KS6A4_HUMAN	RPS6KA4	Ribosomal protein S6 kinase alpha-4 OS=Homo sapiens OX=9606 GN=RPS6KA4 PE=1 SV=1	-0.154317	0.0223677	-0.156942	-0.0752155	-0.100922	0.176684	-0.00262501	0.0791012	0.0533947	-0.179309	-0.0975832	-0.12329	0.0817262	0.0560197	-0.0257065	0.152913	0.83186	0.146381	0.477723	0.343116	0.104281	0.98011	0.455567	0.613186	0.0995447	0.358982	0.249296	0.440957	0.59596	0.807257	0.543502	0.936252	0.277496	0.589773	0.46681	0.99581	0.989921	0.585467	0.738176	0.207665	0.496441	0.377876	0.643194	0.88242	0.944218	n.s.	n.s.
sp|O75683|SURF6_HUMAN	SURF6	Surfeit locus protein 6 OS=Homo sapiens OX=9606 GN=SURF6 PE=1 SV=3	0.0499927	-0.0129438	0.00907438	-0.0593706	0.0252912	-0.0629365	-0.0409183	-0.109363	-0.0247015	0.0220182	-0.0464268	0.038235	-0.068445	0.0162168	0.0846618	0.374802	0.817944	0.871788	0.292251	0.652988	0.264384	0.467309	0.0538503	0.660559	0.695447	0.4097	0.496944	0.225082	0.773059	0.134184	0.77073	0.932748	0.926103	0.407509	0.749723	0.99581	0.661466	0.115505	0.775305	0.797695	0.546357	0.627032	0.447429	0.944521	0.490173	n.s.	n.s.
sp|O75688|PPM1B_HUMAN	PPM1B	Protein phosphatase 1B OS=Homo sapiens OX=9606 GN=PPM1B PE=1 SV=1	0.0108613	0.0379654	-0.16197	-0.0961036	-0.156052	0.0271041	-0.172832	-0.106965	-0.166914	-0.199936	-0.134069	-0.194018	0.0658668	0.00591809	-0.0599487	0.936877	0.782097	0.245337	0.486018	0.26246	0.843397	0.216122	0.438748	0.23169	0.154966	0.333772	0.166962	0.631965	0.965579	0.662737	0.99249	0.916821	0.398986	0.596848	0.380611	0.996264	0.409516	0.569535	0.375992	0.286989	0.472185	0.280385	0.787044	0.992296	0.891456	n.s.	n.s.
sp|O75691|UTP20_HUMAN	UTP20	Small subunit processome component 20 homolog OS=Homo sapiens OX=9606 GN=UTP20 PE=1 SV=3	0.0990851	0.158371	-0.119175	0.0153333	-0.0488129	0.0592864	-0.21826	-0.0837518	-0.147898	-0.277546	-0.143038	-0.207184	0.134508	0.0703618	-0.0641462	0.339836	0.13346	0.253259	0.881303	0.635373	0.565174	0.0432524	0.418333	0.159686	0.0123962	0.173205	0.0539023	0.199135	0.495549	0.534009	0.747739	0.423394	0.408358	0.918321	0.736201	0.99581	0.134343	0.551191	0.289011	0.0450675	0.284859	0.11713	0.41882	0.84064	0.830607	n.s.	n.s.
sp|O75694|NU155_HUMAN	NUP155	Nuclear pore complex protein Nup155 OS=Homo sapiens OX=9606 GN=NUP155 PE=1 SV=1	-0.0426447	-0.0601973	0.0479481	0.0827961	-0.01099	-0.0175527	0.0905928	0.125441	0.0316547	0.108145	0.142993	0.0492073	0.0348481	-0.0589381	-0.0937862	0.343388	0.185666	0.288094	0.0737745	0.805149	0.693915	0.0520958	0.00956805	0.479722	0.0227454	0.00383382	0.275964	0.437126	0.194653	0.045004	0.751524	0.488423	0.448809	0.137689	0.867955	0.99581	0.154224	0.0290886	0.631082	0.06997	0.0129498	0.407783	0.639721	0.70995	0.306577	n.s.	n.s.
sp|O75695|XRP2_HUMAN	RP2	Protein XRP2 OS=Homo sapiens OX=9606 GN=RP2 PE=1 SV=4	0.137649	0.210633	-0.0636563	0.204919	0.11479	0.0729837	-0.201305	0.0672702	-0.0228586	-0.274289	-0.00571353	-0.0958424	0.268576	0.178447	-0.0901288	0.475116	0.278373	0.739972	0.291256	0.550707	0.703677	0.299623	0.72583	0.905022	0.162089	0.976204	0.61788	0.170605	0.356523	0.638868	0.834798	0.585079	0.840979	0.406777	0.66403	0.99581	0.50053	0.813903	0.941896	0.296014	0.98713	0.731452	0.385182	0.783641	0.882001	n.s.	n.s.
sp|O75717|WDHD1_HUMAN	WDHD1	WD repeat and HMG-box DNA-binding protein 1 OS=Homo sapiens OX=9606 GN=WDHD1 PE=1 SV=1	0.0440644	0.00972581	0.17634	0.0802705	0.207837	-0.0343386	0.132276	0.0362061	0.163772	0.166614	0.0705447	0.198111	-0.0960696	0.0314965	0.127566	0.416702	0.857577	0.00139989	0.140091	0.000184374	0.526608	0.0157178	0.504405	0.00293653	0.00249227	0.194346	0.000353645	0.0779169	0.56134	0.0197487	0.797384	0.944517	0.00786041	0.228502	0.00110813	0.99581	0.0648199	0.629211	0.0131008	0.0129764	0.311211	0.00202168	0.251001	0.865602	0.213679	n.s.	n.s.
sp|O75718|CRTAP_HUMAN	CRTAP	Cartilage-associated protein OS=Homo sapiens OX=9606 GN=CRTAP PE=1 SV=1	-0.0243851	-0.126105	0.1281	0.110668	0.00575623	-0.10172	0.152485	0.135053	0.0301413	0.254205	0.236773	0.131861	-0.0174314	-0.122344	-0.104912	0.805869	0.212095	0.205219	0.271431	0.953707	0.311002	0.134599	0.182608	0.761392	0.0169345	0.0248727	0.192731	0.860497	0.225541	0.296439	0.95515	0.518402	0.353097	0.384681	0.970705	0.99581	0.299547	0.298576	0.850153	0.0561146	0.0603184	0.311894	0.929608	0.722458	0.676957	n.s.	n.s.
sp|O75746|CMC1_HUMAN	SLC25A12	Calcium-binding mitochondrial carrier protein Aralar1 OS=Homo sapiens OX=9606 GN=SLC25A12 PE=1 SV=2	0.181351	0.292008	0.102451	0.36604	0.364425	0.110657	-0.0789005	0.184689	0.183074	-0.189557	0.0740324	0.0724171	0.26359	0.261974	-0.00161528	0.190444	0.0409141	0.453148	0.0125307	0.0128708	0.418313	0.562359	0.182741	0.186436	0.171954	0.586537	0.594673	0.0626026	0.0640982	0.990498	0.596293	0.238128	0.613351	0.0338457	0.0357536	0.99581	0.740644	0.298711	0.323963	0.307263	0.708362	0.711773	0.220092	0.577456	0.994441	n.s.	n.s.
sp|O75781|PALM_HUMAN	PALM	Paralemmin-1 OS=Homo sapiens OX=9606 GN=PALM PE=1 SV=2	-0.0647788	-0.126337	0.379096	0.678196	0.605269	-0.0615582	0.443875	0.742975	0.670048	0.505433	0.804533	0.731606	0.299099	0.226173	-0.0729267	0.640067	0.365312	0.0113192	6.51306e-05	0.00023166	0.656702	0.00382884	2.14395e-05	7.49931e-05	0.00132554	7.60783e-06	2.60191e-05	0.0399164	0.112497	0.598855	0.906478	0.661452	0.0407651	0.000463811	0.00133419	0.99581	0.0228148	0.000184337	0.000673166	0.00793752	7.15065e-05	0.000231796	0.17098	0.650896	0.862128	n.s.	n.s.
sp|O75787|RENR_HUMAN	ATP6AP2	Renin receptor OS=Homo sapiens OX=9606 GN=ATP6AP2 PE=1 SV=2	0.163251	0.125264	0.195712	0.342898	0.20514	-0.0379871	0.0324604	0.179647	0.0418882	0.0704476	0.217634	0.0798753	0.147186	0.00942772	-0.137758	0.250494	0.374789	0.171216	0.0216011	0.152399	0.786	0.816489	0.207528	0.764686	0.615372	0.130101	0.569247	0.298743	0.946231	0.329989	0.667398	0.668808	0.310848	0.0526375	0.251766	0.99581	0.904487	0.330744	0.852248	0.738593	0.228659	0.690626	0.522325	0.9898	0.703513	n.s.	n.s.
sp|O75792|RNH2A_HUMAN	RNASEH2A	Ribonuclease H2 subunit A OS=Homo sapiens OX=9606 GN=RNASEH2A PE=1 SV=2	0.142988	0.163115	0.150768	0.184653	0.238266	0.0201267	0.00777932	0.0416645	0.0952772	-0.0123474	0.0215378	0.0751505	0.0338852	0.0874979	0.0536127	0.277151	0.21702	0.252596	0.164392	0.0770931	0.876706	0.95217	0.748314	0.46545	0.924158	0.868143	0.563858	0.794043	0.502232	0.679944	0.691791	0.524727	0.407832	0.259186	0.148329	0.996612	0.976031	0.829587	0.618353	0.955732	0.916281	0.686652	0.889734	0.842678	0.898429	n.s.	n.s.
sp|O75794|CD123_HUMAN	CDC123	Cell division cycle protein 123 homolog OS=Homo sapiens OX=9606 GN=CDC123 PE=1 SV=1	0.000729599	0.159242	-0.160966	-0.346666	-0.196954	0.158512	-0.161695	-0.347395	-0.197683	-0.320208	-0.505907	-0.356195	-0.1857	-0.0359878	0.149712	0.99483	0.167128	0.162786	0.00524102	0.0912618	0.168994	0.160976	0.00516239	0.0901479	0.00901863	0.000176743	0.00429953	0.110001	0.74957	0.192838	0.998887	0.468269	0.299588	0.0166007	0.169972	0.99581	0.33629	0.0175946	0.188742	0.0352023	0.000996111	0.0156426	0.304034	0.936495	0.56828	n.s.	n.s.
sp|O75815|BCAR3_HUMAN	BCAR3	Breast cancer anti-estrogen resistance protein 3 OS=Homo sapiens OX=9606 GN=BCAR3 PE=1 SV=1	-0.319111	0.00944926	-0.268357	-0.407051	-0.24108	0.32856	0.0507539	-0.08794	0.0780309	-0.277806	-0.4165	-0.250529	-0.138694	0.0272771	0.165971	0.0910582	0.958667	0.151236	0.0346382	0.195184	0.0824887	0.780921	0.630526	0.669348	0.138036	0.0310449	0.178937	0.449981	0.881103	0.367402	0.444952	0.982103	0.284207	0.0765201	0.305127	0.99581	0.884509	0.740795	0.780777	0.264286	0.0723028	0.295333	0.652539	0.97228	0.732022	n.s.	n.s.
sp|O75817|POP7_HUMAN	POP7	Ribonuclease P protein subunit p20 OS=Homo sapiens OX=9606 GN=POP7 PE=1 SV=2	0.120836	0.0655137	0.274419	0.14585	0.246858	-0.0553221	0.153583	0.0250142	0.126022	0.208905	0.0803363	0.181344	-0.128569	-0.0275613	0.101008	0.292021	0.564109	0.0229261	0.206154	0.0385102	0.625839	0.18401	0.825112	0.272359	0.0757077	0.480305	0.119718	0.263066	0.80766	0.376508	0.70915	0.795704	0.0699454	0.310102	0.0861428	0.99581	0.36802	0.885084	0.423328	0.169879	0.613482	0.218568	0.487319	0.95177	0.739083	n.s.	n.s.
sp|O75818|RPP40_HUMAN	RPP40	Ribonuclease P protein subunit p40 OS=Homo sapiens OX=9606 GN=RPP40 PE=1 SV=3	-0.0117283	0.0836876	-0.0220098	-0.461317	-0.190147	0.0954159	-0.0102815	-0.449589	-0.178418	-0.105697	-0.545005	-0.273834	-0.439308	-0.168137	0.271171	0.944752	0.621975	0.896543	0.011785	0.268347	0.574351	0.951557	0.0137723	0.298142	0.534181	0.00375903	0.116455	0.0157715	0.326151	0.119844	0.992965	0.83262	0.941821	0.0322198	0.386463	0.99581	0.975724	0.03949	0.453619	0.675973	0.0127542	0.214291	0.105253	0.768645	0.465241	n.s.	n.s.
sp|O75821|EIF3G_HUMAN	EIF3G	Eukaryotic translation initiation factor 3 subunit G OS=Homo sapiens OX=9606 GN=EIF3G PE=1 SV=2	0.0214519	-0.0849177	-0.209433	-0.4122	-0.205879	-0.10637	-0.230885	-0.433652	-0.227331	-0.124516	-0.327282	-0.120962	-0.202766	0.00355384	0.20632	0.864339	0.501046	0.106116	0.00323462	0.11181	0.400789	0.0767457	0.00215555	0.081058	0.326851	0.0153672	0.340534	0.117007	0.977411	0.11109	0.969927	0.762018	0.220425	0.0111945	0.198995	0.99581	0.203869	0.00857829	0.174573	0.488944	0.0404952	0.476339	0.314776	0.995158	0.448882	n.s.	n.s.
sp|O75822|EIF3J_HUMAN	EIF3J	Eukaryotic translation initiation factor 3 subunit J OS=Homo sapiens OX=9606 GN=EIF3J PE=1 SV=2	0.198068	0.164354	-0.13902	-0.410433	-0.187209	-0.0337132	-0.337088	-0.608501	-0.385277	-0.303375	-0.574788	-0.351564	-0.271413	-0.0481888	0.223224	0.056322	0.108517	0.170892	0.000417808	0.0699823	0.734368	0.00247203	3.74891e-06	0.000771	0.00550339	8.14597e-06	0.00174537	0.0115314	0.628165	0.033402	0.358296	0.3839	0.310539	0.00211101	0.138116	0.99581	0.0162671	4.38072e-05	0.00451627	0.0243194	7.58578e-05	0.00746219	0.0893627	0.898601	0.267512	n.s.	n.s.
sp|O75832|PSD10_HUMAN	PSMD10	26S proteasome non-ATPase regulatory subunit 10 OS=Homo sapiens OX=9606 GN=PSMD10 PE=1 SV=1	0.0599865	0.117381	-0.171838	-0.451939	-0.248941	0.0573945	-0.231824	-0.511926	-0.308928	-0.289219	-0.56932	-0.366322	-0.280102	-0.0771034	0.202998	0.601421	0.311169	0.143623	0.000658482	0.0390807	0.617127	0.0531154	0.000185582	0.012521	0.0183735	5.5704e-05	0.00393967	0.0218757	0.502878	0.0871174	0.888356	0.614319	0.273888	0.00305659	0.0871291	0.99581	0.15663	0.00112558	0.042019	0.0596745	0.00037134	0.0145698	0.122953	0.842786	0.40346	n.s.	n.s.
sp|O75843|AP1G2_HUMAN	AP1G2	AP-1 complex subunit gamma-like 2 OS=Homo sapiens OX=9606 GN=AP1G2 PE=1 SV=1	-0.216324	-0.0417239	0.350487	0.400568	0.492607	0.1746	0.566811	0.616892	0.708931	0.392211	0.442292	0.534331	0.0500816	0.14212	0.0920384	0.0602305	0.710796	0.00328294	0.000943248	8.22093e-05	0.126283	1.05324e-05	2.57408e-06	1.91177e-07	0.00116696	0.000318275	2.60584e-05	0.656406	0.210941	0.415045	0.366892	0.880747	0.0156716	0.0040782	0.000571266	0.99581	0.000193156	3.2733e-05	4.35108e-06	0.00713612	0.00162301	0.000231796	0.800956	0.718971	0.756024	n.s.	n.s.
sp|O75844|FACE1_HUMAN	ZMPSTE24	CAAX prenyl protease 1 homolog OS=Homo sapiens OX=9606 GN=ZMPSTE24 PE=1 SV=2	-0.0682307	0.143688	-0.299948	0.187536	-0.150861	0.211919	-0.231717	0.255766	-0.0826299	-0.443636	0.0438478	-0.294549	0.487484	0.149087	-0.338396	0.760173	0.521941	0.188422	0.404915	0.501595	0.347731	0.305547	0.259376	0.711772	0.0573857	0.844377	0.196174	0.0384011	0.506583	0.140033	0.950933	0.771787	0.33174	0.521479	0.618992	0.99581	0.506929	0.389799	0.813185	0.138313	0.901286	0.316619	0.167335	0.843932	0.495562	n.s.	n.s.
sp|O75845|SC5D_HUMAN	SC5D	Lathosterol oxidase OS=Homo sapiens OX=9606 GN=SC5D PE=1 SV=2	0.0125874	-0.187732	-1.34649	-0.573788	-1.04946	-0.20032	-1.35908	-0.586375	-1.06205	-1.15876	-0.386055	-0.861729	0.772704	0.29703	-0.475674	0.955982	0.414168	6.30667e-06	0.0188105	0.000135837	0.384101	5.5585e-06	0.0166525	0.000118946	4.31467e-05	0.101424	0.000991518	0.00252568	0.201675	0.0469646	0.995621	0.701939	9.3108e-05	0.0471273	0.000857376	0.99581	0.000113686	0.0456925	0.000983739	0.000497543	0.187131	0.0046786	0.0380045	0.712479	0.312247	n.s.	n.s.
sp|O75874|IDHC_HUMAN	IDH1	Isocitrate dehydrogenase [NADP] cytoplasmic OS=Homo sapiens OX=9606 GN=IDH1 PE=1 SV=2	-0.00883351	0.0185479	0.690104	0.500857	0.535955	0.0273814	0.698937	0.50969	0.544788	0.671556	0.482309	0.517407	-0.189247	-0.154149	0.0350979	0.929959	0.853623	7.36786e-07	5.43871e-05	2.37782e-05	0.785443	6.09323e-07	4.41202e-05	1.93423e-05	1.10163e-06	8.45431e-05	3.67698e-05	0.0704839	0.135547	0.727276	0.991729	0.943952	1.65177e-05	0.000400981	0.000209261	0.99581	1.76499e-05	0.000341946	0.00022207	2.31514e-05	0.000527566	0.000308317	0.235322	0.668785	0.91533	n.s.	n.s.
sp|O75879|GATB_HUMAN	GATB	Glutamyl-tRNA(Gln) amidotransferase subunit B, mitochondrial OS=Homo sapiens OX=9606 GN=GATB PE=1 SV=1	0.185896	0.145885	0.332071	0.14525	0.356713	-0.0400105	0.146175	-0.0406453	0.170818	0.186186	-0.000634846	0.210828	-0.186821	0.0246424	0.211463	0.0447426	0.108718	0.00101689	0.110172	0.00051777	0.650611	0.108059	0.645471	0.063216	0.0444406	0.994252	0.0246318	0.0437864	0.779953	0.0242512	0.324027	0.384387	0.00604047	0.188382	0.00262925	0.99581	0.257655	0.752221	0.144966	0.113953	0.99746	0.0632135	0.18016	0.945991	0.236001	n.s.	n.s.
sp|O75880|SCO1_HUMAN	SCO1	Protein SCO1 homolog, mitochondrial OS=Homo sapiens OX=9606 GN=SCO1 PE=1 SV=1	0.0673364	0.0791755	-0.188085	0.0842489	-0.0623662	0.0118392	-0.255421	0.0169125	-0.129703	-0.26726	0.00507337	-0.141542	0.272334	0.125719	-0.146615	0.660731	0.606125	0.22739	0.583405	0.68427	0.93835	0.106088	0.912029	0.400835	0.0917808	0.973558	0.360015	0.0861777	0.415218	0.34341	0.917505	0.822249	0.377909	0.687167	0.775967	0.998397	0.25446	0.943902	0.559897	0.195236	0.985925	0.493648	0.26703	0.810423	0.715791	n.s.	n.s.
sp|O75886|STAM2_HUMAN	STAM2	Signal transducing adapter molecule 2 OS=Homo sapiens OX=9606 GN=STAM2 PE=1 SV=1	0.199066	-0.133805	0.112059	0.0412766	0.0803236	-0.332871	-0.0870071	-0.15779	-0.118742	0.245864	0.175082	0.214129	-0.0707825	-0.0317354	0.0390471	0.0834034	0.241019	0.325244	0.716045	0.479778	0.0046801	0.444179	0.167819	0.297483	0.0337252	0.126671	0.0631205	0.53326	0.779679	0.730753	0.424961	0.548402	0.489188	0.794687	0.598043	0.99581	0.640557	0.280609	0.452898	0.0933147	0.223997	0.132915	0.717658	0.945991	0.916399	n.s.	n.s.
sp|O75909-4|CCNK_HUMAN	CCNK	Isoform 4 of Cyclin-K OS=Homo sapiens OX=9606 GN=CCNK	-0.116322	-0.182418	0.119492	-0.0590179	-0.0490856	-0.0660961	0.235814	0.0573044	0.0672367	0.301911	0.123401	0.133333	-0.17851	-0.168578	0.00993228	0.202673	0.0517833	0.19111	0.511889	0.584796	0.463195	0.0144709	0.524095	0.455616	0.00262073	0.177578	0.146622	0.0565505	0.0704688	0.911658	0.612472	0.264734	0.335301	0.62117	0.69489	0.99581	0.0611835	0.647947	0.609973	0.0135029	0.290194	0.254778	0.207832	0.586736	0.975152	n.s.	n.s.
sp|O75915|PRAF3_HUMAN	ARL6IP5	PRA1 family protein 3 OS=Homo sapiens OX=9606 GN=ARL6IP5 PE=1 SV=1	0.0208438	0.0860322	-0.0727244	0.17385	0.0732612	0.0651884	-0.0935682	0.153006	0.0524174	-0.158757	0.0878179	-0.0127711	0.246575	0.145986	-0.100589	0.910476	0.643402	0.695334	0.353339	0.693207	0.725458	0.614782	0.412919	0.777541	0.395874	0.636567	0.945071	0.192601	0.434353	0.588671	0.984475	0.843333	0.807524	0.470367	0.783417	0.99581	0.778402	0.546556	0.861148	0.55536	0.748037	0.96818	0.411949	0.814867	0.855516	n.s.	n.s.
sp|O75934|SPF27_HUMAN	BCAS2	Pre-mRNA-splicing factor SPF27 OS=Homo sapiens OX=9606 GN=BCAS2 PE=1 SV=1	0.0836387	-0.0284772	0.0907009	0.114727	0.052802	-0.112116	0.00706221	0.031088	-0.0308367	0.119178	0.143204	0.0812792	0.0240258	-0.0378989	-0.0619247	0.4496	0.79562	0.412826	0.302591	0.631712	0.31345	0.948743	0.777389	0.779139	0.284702	0.201324	0.462319	0.826975	0.73047	0.574425	0.818229	0.922534	0.573917	0.419318	0.733643	0.99581	0.974143	0.852298	0.862323	0.444452	0.320351	0.591729	0.908985	0.92921	0.849609	n.s.	n.s.
sp|O75935|DCTN3_HUMAN	DCTN3	Dynactin subunit 3 OS=Homo sapiens OX=9606 GN=DCTN3 PE=1 SV=1	-0.0960696	-0.215494	-0.170503	-0.355797	-0.491635	-0.119424	-0.0744338	-0.259728	-0.395565	0.0449906	-0.140303	-0.27614	-0.185294	-0.321131	-0.135837	0.525168	0.162006	0.264367	0.0261461	0.00336281	0.430827	0.621824	0.0952787	0.0146453	0.765162	0.356065	0.0773651	0.226392	0.0425092	0.371277	0.862168	0.460545	0.421663	0.061247	0.0119315	0.99581	0.782111	0.181463	0.0475148	0.845135	0.493265	0.155346	0.449001	0.550059	0.733996	n.s.	n.s.
sp|O75937|DNJC8_HUMAN	DNAJC8	DnaJ homolog subfamily C member 8 OS=Homo sapiens OX=9606 GN=DNAJC8 PE=1 SV=2	-0.0544609	-0.0493573	-0.143856	-0.0559396	-0.153332	0.00510358	-0.0893953	-0.00147874	-0.0988713	-0.0944989	-0.00658232	-0.103975	0.0879165	-0.00947599	-0.0973925	0.407063	0.451755	0.0364455	0.39466	0.0267691	0.937556	0.179476	0.981889	0.139494	0.156929	0.919522	0.1212	0.186471	0.884369	0.145203	0.791395	0.727833	0.0983086	0.511537	0.06407	0.998397	0.36182	0.989738	0.261981	0.288943	0.950942	0.220499	0.403976	0.972573	0.503964	n.s.	n.s.
sp|O75940|SPF30_HUMAN	SMNDC1	Survival of motor neuron-related-splicing factor 30 OS=Homo sapiens OX=9606 GN=SMNDC1 PE=1 SV=1	-0.199486	-0.169366	-0.166467	-0.120116	-0.147613	0.0301198	0.0330186	0.0793698	0.0518722	0.00289877	0.04925	0.0217523	0.0463512	0.0188536	-0.0274976	0.00759157	0.0222075	0.0244848	0.100794	0.0450317	0.677193	0.648182	0.274887	0.474097	0.968016	0.496631	0.763597	0.52221	0.794318	0.703868	0.126914	0.176596	0.073204	0.175772	0.097768	0.99581	0.80313	0.406621	0.625857	0.979995	0.629288	0.842297	0.709048	0.94743	0.909588	n.s.	n.s.
sp|O75947|ATP5H_HUMAN	ATP5PD	ATP synthase subunit d, mitochondrial OS=Homo sapiens OX=9606 GN=ATP5PD PE=1 SV=3	0.163999	0.324279	-0.0847008	0.151809	0.143285	0.16028	-0.2487	-0.0121903	-0.0207135	-0.40898	-0.17247	-0.180993	0.236509	0.227986	-0.00852328	0.349679	0.0724627	0.626406	0.385941	0.412711	0.360488	0.161684	0.943988	0.904984	0.0265746	0.325888	0.303115	0.182273	0.19787	0.96082	0.754858	0.311076	0.756271	0.502604	0.536657	0.99581	0.336948	0.963731	0.941896	0.0780982	0.463814	0.437648	0.399167	0.710924	0.991504	n.s.	n.s.
sp|O75955|FLOT1_HUMAN	FLOT1	Flotillin-1 OS=Homo sapiens OX=9606 GN=FLOT1 PE=1 SV=3	-0.0855869	-0.0644899	0.273037	0.517367	0.459094	0.021097	0.358624	0.602954	0.544681	0.337527	0.581857	0.523584	0.24433	0.186056	-0.0582732	0.410634	0.533833	0.0140859	5.05447e-05	0.000195984	0.838047	0.00204957	7.24063e-06	2.69882e-05	0.00333116	1.16123e-05	4.37952e-05	0.025951	0.0822761	0.573656	0.793603	0.778249	0.0480621	0.000378647	0.00116761	0.996264	0.0139888	7.42427e-05	0.000292284	0.0164897	0.000101282	0.000357326	0.135884	0.599984	0.849328	n.s.	n.s.
sp|O75962|TRIO_HUMAN	TRIO	Triple functional domain protein OS=Homo sapiens OX=9606 GN=TRIO PE=1 SV=2	0.113325	0.219	-0.488531	-0.606557	-0.577377	0.105675	-0.601856	-0.719882	-0.690702	-0.707531	-0.825557	-0.796377	-0.118025	-0.0888462	0.0291792	0.034605	0.000271267	3.12437e-09	6.47907e-11	1.59946e-10	0.0473116	7.47752e-11	2.59436e-12	5.70186e-12	3.60886e-12	1.84089e-13	3.70867e-13	0.0284337	0.0909827	0.566855	0.277069	0.0122536	1.57598e-07	3.80756e-09	8.41872e-09	0.99581	7.80498e-09	2.39916e-10	5.23016e-10	5.60206e-10	2.14287e-11	4.9894e-11	0.143425	0.62062	0.846035	n.s.	n.s.
sp|O75970|MPDZ_HUMAN	MPDZ	Multiple PDZ domain protein OS=Homo sapiens OX=9606 GN=MPDZ PE=1 SV=2	0.081232	0.138977	-0.0123963	-0.156268	-0.053476	0.057745	-0.0936283	-0.2375	-0.134708	-0.151373	-0.295245	-0.192453	-0.143872	-0.0410797	0.102792	0.245445	0.0485119	0.858795	0.0269662	0.443515	0.408116	0.1812	0.000952103	0.0556826	0.031992	5.26375e-05	0.00682232	0.0412745	0.555834	0.142531	0.662657	0.255894	0.917614	0.062659	0.565893	0.99581	0.364083	0.00436928	0.132093	0.089791	0.000352859	0.0227686	0.173858	0.862851	0.499561	n.s.	n.s.
sp|O75973|C1QRF_HUMAN	C1QL1	C1q-related factor OS=Homo sapiens OX=9606 GN=C1QL1 PE=1 SV=1	-0.234099	-0.326112	0.268206	1.20429	0.645958	-0.0920126	0.502305	1.43839	0.880057	0.594318	1.53041	0.97207	0.936087	0.377752	-0.558335	0.0894684	0.0216878	0.054142	8.97163e-09	7.3986e-05	0.491687	0.000999592	4.0251e-10	1.27895e-06	0.000188073	1.30878e-10	2.88314e-07	5.12283e-07	0.00910944	0.000361481	0.442083	0.174337	0.132466	2.77068e-07	0.000526248	0.99581	0.00795207	1.7528e-08	2.20591e-05	0.00163122	5.95641e-09	5.3872e-06	0.000140948	0.411556	0.0221015	n.s.	n.s.
sp|O75976|CBPD_HUMAN	CPD	Carboxypeptidase D OS=Homo sapiens OX=9606 GN=CPD PE=1 SV=2	0.201015	0.244052	0.423763	0.53601	0.593844	0.0430374	0.222748	0.334996	0.392829	0.179711	0.291958	0.349792	0.112248	0.170081	0.0578335	0.0830077	0.0383535	0.00096024	8.51288e-05	2.48763e-05	0.70065	0.0566608	0.00632498	0.00186643	0.118576	0.0151926	0.00464611	0.320966	0.138455	0.605946	0.42471	0.233086	0.0057662	0.000577026	0.000216657	0.99581	0.163657	0.0208613	0.0090831	0.236215	0.0401101	0.0166265	0.544139	0.670567	0.86668	n.s.	n.s.
sp|O76003|GLRX3_HUMAN	GLRX3	Glutaredoxin-3 OS=Homo sapiens OX=9606 GN=GLRX3 PE=1 SV=2	0.0356126	0.079114	-0.025897	-0.374805	-0.200254	0.0435015	-0.0615096	-0.410417	-0.235866	-0.105011	-0.453919	-0.279368	-0.348908	-0.174357	0.174551	0.774545	0.526182	0.834925	0.00604159	0.117702	0.726553	0.621481	0.00308383	0.0683402	0.401897	0.00133717	0.0334488	0.00975986	0.170141	0.169687	0.950933	0.773446	0.903109	0.0187365	0.206927	0.99581	0.782111	0.0115296	0.153804	0.561265	0.00541037	0.0809105	0.0796179	0.690395	0.533416	n.s.	n.s.
sp|O76021|RL1D1_HUMAN	RSL1D1	Ribosomal L1 domain-containing protein 1 OS=Homo sapiens OX=9606 GN=RSL1D1 PE=1 SV=3	0.0729134	0.171047	-0.135761	0.135569	0.151761	0.0981336	-0.208674	0.0626551	0.0788476	-0.306808	-0.0354785	-0.019286	0.271329	0.287522	0.0161924	0.527048	0.146241	0.244419	0.245066	0.194974	0.396444	0.079841	0.586291	0.49433	0.0132306	0.757383	0.866532	0.0261218	0.019219	0.887775	0.862168	0.44304	0.397813	0.355727	0.304876	0.99581	0.209065	0.703015	0.645252	0.0473291	0.839641	0.917611	0.136318	0.494589	0.966587	n.s.	n.s.
sp|O76024|WFS1_HUMAN	WFS1	Wolframin OS=Homo sapiens OX=9606 GN=WFS1 PE=1 SV=2	0.0243918	0.06744	0.201697	0.357227	0.305767	0.0430483	0.177305	0.332836	0.281375	0.134257	0.289787	0.238327	0.15553	0.10407	-0.0514607	0.863057	0.63367	0.156646	0.013414	0.0333131	0.760865	0.212353	0.0208824	0.0496247	0.343886	0.0433566	0.0950978	0.273374	0.462578	0.71603	0.969218	0.83897	0.290942	0.0358634	0.0766708	0.99581	0.404782	0.0546954	0.121656	0.505435	0.0943002	0.182595	0.497265	0.826034	0.913603	n.s.	n.s.
sp|O76031|CLPX_HUMAN	CLPX	ATP-dependent Clp protease ATP-binding subunit clpX-like, mitochondrial OS=Homo sapiens OX=9606 GN=CLPX PE=1 SV=2	0.159454	0.255786	0.175201	0.119601	0.219874	0.0963322	0.0157476	-0.0398525	0.0604199	-0.0805846	-0.136185	-0.0359123	-0.0556001	0.0446723	0.100272	0.0345316	0.00158448	0.0215203	0.104727	0.00521712	0.186454	0.825475	0.578026	0.401304	0.266087	0.0671289	0.615931	0.439316	0.533318	0.169808	0.277069	0.0388294	0.0665621	0.181066	0.0170422	0.99581	0.910278	0.695427	0.560178	0.424572	0.134815	0.729858	0.642159	0.855706	0.533416	n.s.	n.s.
sp|O76070|SYUG_HUMAN	SNCG	Gamma-synuclein OS=Homo sapiens OX=9606 GN=SNCG PE=1 SV=2	-0.118258	-0.435246	0.244879	-0.243889	0.18512	-0.316987	0.363137	-0.125631	0.303378	0.680125	0.191356	0.620366	-0.488768	-0.0597589	0.429009	0.538073	0.0315627	0.208978	0.210755	0.338297	0.108206	0.0682735	0.513285	0.123254	0.00168725	0.322639	0.00354793	0.0172058	0.754878	0.0338159	0.868803	0.21275	0.357071	0.315533	0.461093	0.99581	0.187196	0.637838	0.239704	0.00953747	0.460272	0.0134077	0.109513	0.937692	0.269373	n.s.	n.s.
sp|O76071|CIAO1_HUMAN	CIAO1	Probable cytosolic iron-sulfur protein assembly protein CIAO1 OS=Homo sapiens OX=9606 GN=CIAO1 PE=1 SV=1	-0.0429493	0.000434175	-0.0670613	-0.0628563	-0.139267	0.0433834	-0.0241121	-0.019907	-0.0963173	-0.0674955	-0.0632905	-0.139701	0.00420505	-0.0722052	-0.0764103	0.686842	0.996742	0.530202	0.556077	0.199267	0.683859	0.820707	0.851545	0.369708	0.527568	0.553375	0.197924	0.968453	0.499464	0.475109	0.926525	0.997771	0.681962	0.661543	0.309612	0.99581	0.9075	0.904122	0.527011	0.670705	0.679937	0.318848	0.984803	0.841359	0.792677	n.s.	n.s.
sp|O76082-3|S22A5_HUMAN	SLC22A5	Isoform 3 of Solute carrier family 22 member 5 OS=Homo sapiens OX=9606 GN=SLC22A5	-0.219862	0.0301333	-0.0996393	0.226514	-0.51872	0.249995	0.120223	0.446376	-0.298858	-0.129773	0.196381	-0.548854	0.326154	-0.419081	-0.745235	0.356139	0.898336	0.67329	0.342077	0.0371089	0.295518	0.611286	0.0691496	0.213639	0.583467	0.408856	0.0283207	0.176221	0.0865117	0.00432917	0.757689	0.956032	0.789964	0.458806	0.0835639	0.99581	0.77605	0.140504	0.35581	0.715603	0.545471	0.0710247	0.392929	0.610325	0.0959871	n.s.	n.s.
sp|O76094|SRP72_HUMAN	SRP72	Signal recognition particle subunit SRP72 OS=Homo sapiens OX=9606 GN=SRP72 PE=1 SV=3	-0.00276093	0.0421978	-0.110555	-0.100879	-0.036355	0.0449588	-0.107795	-0.0981185	-0.0335941	-0.152753	-0.143077	-0.0785529	0.00967603	0.0742005	0.0645244	0.950901	0.351729	0.0210072	0.0333952	0.42113	0.321793	0.0240164	0.0380021	0.456745	0.00241683	0.00402707	0.090763	0.829233	0.108838	0.160109	0.995192	0.652472	0.0652651	0.0744535	0.544563	0.99581	0.089309	0.0879445	0.610811	0.012723	0.0135121	0.176059	0.910291	0.650505	0.521913	n.s.	n.s.
sp|O94760|DDAH1_HUMAN	DDAH1	N(G),N(G)-dimethylarginine dimethylaminohydrolase 1 OS=Homo sapiens OX=9606 GN=DDAH1 PE=1 SV=3	0.0998759	-0.0821749	0.00160186	-0.567069	-0.961274	-0.182051	-0.098274	-0.666945	-1.06115	0.0837767	-0.484895	-0.879099	-0.568671	-0.962875	-0.394204	0.723347	0.770799	0.995466	0.0499624	0.00145933	0.519578	0.727599	0.0223645	0.000525899	0.766465	0.0915022	0.0032753	0.0493509	0.00143608	0.167394	0.939911	0.911725	0.997774	0.102239	0.00608871	0.99581	0.854488	0.0578021	0.00330612	0.845976	0.172392	0.0126049	0.192599	0.267273	0.529116	n.s.	n.s.
sp|O94761|RECQ4_HUMAN	RECQL4	ATP-dependent DNA helicase Q4 OS=Homo sapiens OX=9606 GN=RECQL4 PE=1 SV=2	-0.208159	-0.177957	-0.266767	-0.189838	-0.338614	0.0302023	-0.0586083	0.0183206	-0.130456	-0.0888106	-0.0118817	-0.160658	0.0769289	-0.0718472	-0.148776	0.17905	0.247923	0.0893048	0.21875	0.0344879	0.842087	0.699432	0.903781	0.393476	0.559434	0.937504	0.295478	0.612776	0.636306	0.331737	0.575871	0.553008	0.194517	0.324647	0.0789245	0.996264	0.838061	0.939744	0.55218	0.696589	0.962468	0.429181	0.776619	0.900888	0.705058	n.s.	n.s.
sp|O94762|RECQ5_HUMAN	RECQL5	ATP-dependent DNA helicase Q5 OS=Homo sapiens OX=9606 GN=RECQL5 PE=1 SV=2	-0.0162891	-0.0868989	0.16159	0.235565	0.15221	-0.0706098	0.17788	0.251854	0.168499	0.248489	0.322464	0.239109	0.0739744	-0.00938082	-0.0833552	0.889707	0.462271	0.178371	0.055247	0.203823	0.549409	0.140267	0.0416221	0.161301	0.0441578	0.0112657	0.0519816	0.53072	0.936337	0.480497	0.979178	0.73568	0.319338	0.110476	0.315212	0.99581	0.307561	0.0945006	0.290717	0.113802	0.0315555	0.113773	0.715729	0.987609	0.794952	n.s.	n.s.
sp|O94763|RMP_HUMAN	URI1	Unconventional prefoldin RPB5 interactor 1 OS=Homo sapiens OX=9606 GN=URI1 PE=1 SV=3	0.0135557	0.059521	0.04972	-0.0786304	-0.0832484	0.0459653	0.0361642	-0.0921862	-0.0968042	-0.00980101	-0.138151	-0.142769	-0.12835	-0.132968	-0.00461802	0.913259	0.633338	0.690029	0.529416	0.505764	0.712275	0.771551	0.461729	0.439905	0.937221	0.273886	0.258629	0.308426	0.291782	0.970395	0.985903	0.83897	0.803374	0.637216	0.622993	0.99581	0.879107	0.591252	0.595924	0.962663	0.40504	0.388811	0.532639	0.750087	0.992594	n.s.	n.s.
sp|O94766|B3GA3_HUMAN	B3GAT3	Galactosylgalactosylxylosylprotein 3-beta-glucuronosyltransferase 3 OS=Homo sapiens OX=9606 GN=B3GAT3 PE=1 SV=2	-0.0231914	-0.167554	0.349318	0.282744	0.297256	-0.144363	0.372509	0.305936	0.320447	0.516872	0.450299	0.46481	-0.0665736	-0.0520624	0.0145113	0.886752	0.309499	0.0415347	0.0934258	0.0788048	0.379717	0.0308069	0.0710477	0.0595731	0.00418499	0.0107665	0.0087882	0.683207	0.749431	0.928983	0.978045	0.613424	0.10846	0.165838	0.150732	0.99581	0.105849	0.143542	0.138718	0.0196403	0.0304247	0.0275097	0.817929	0.936495	0.981584	n.s.	n.s.
sp|O94776|MTA2_HUMAN	MTA2	Metastasis-associated protein MTA2 OS=Homo sapiens OX=9606 GN=MTA2 PE=1 SV=1	-0.0759296	-0.0854585	-0.171562	0.0846595	-0.0579167	-0.00952888	-0.0956322	0.160589	0.0180129	-0.0861033	0.170118	0.0275418	0.256221	0.113645	-0.142576	0.455167	0.401441	0.100291	0.405783	0.567817	0.924828	0.348789	0.122496	0.858478	0.397958	0.103001	0.785239	0.0179544	0.267589	0.167783	0.822942	0.691203	0.211372	0.52182	0.678176	0.998379	0.549887	0.221202	0.9142	0.557823	0.189388	0.859645	0.111694	0.739191	0.529504	n.s.	n.s.
sp|O94782|UBP1_HUMAN	USP1	Ubiquitin carboxyl-terminal hydrolase 1 OS=Homo sapiens OX=9606 GN=USP1 PE=1 SV=1	-0.389926	-0.46315	-0.364681	-0.377115	-0.519548	-0.0732244	0.0252453	0.012811	-0.129622	0.0984697	0.0860354	-0.0563973	-0.0124343	-0.154867	-0.142433	0.000552593	8.94042e-05	0.00103574	0.000760307	2.24504e-05	0.453275	0.794765	0.894917	0.19055	0.31583	0.379448	0.562437	0.897988	0.121003	0.15205	0.0249615	0.00636631	0.00612837	0.00342676	0.000199548	0.99581	0.893833	0.935243	0.328564	0.478129	0.516831	0.685386	0.951097	0.656366	0.51188	n.s.	n.s.
sp|O94788|AL1A2_HUMAN	ALDH1A2	Retinal dehydrogenase 2 OS=Homo sapiens OX=9606 GN=ALDH1A2 PE=1 SV=3	0.138264	0.142466	0.384952	0.548852	0.502564	0.00420177	0.246688	0.410588	0.3643	0.242486	0.406386	0.360098	0.1639	0.117612	-0.0462877	0.171164	0.158688	0.000254842	5.78563e-07	3.55352e-06	0.96661	0.0160385	0.000105491	0.000506725	0.0178555	0.000122155	0.000581226	0.105671	0.243549	0.644938	0.566475	0.457308	0.00200072	8.95663e-06	4.33658e-05	0.998397	0.0656123	0.000710277	0.00321901	0.0584624	0.00072278	0.00300234	0.297501	0.731846	0.884452	n.s.	n.s.
sp|O94804|STK10_HUMAN	STK10	Serine/threonine-protein kinase 10 OS=Homo sapiens OX=9606 GN=STK10 PE=1 SV=1	0.0136577	0.0343629	-0.271377	-0.483176	-0.298822	0.0207052	-0.285035	-0.496833	-0.31248	-0.30574	-0.517539	-0.333185	-0.211798	-0.0274449	0.184354	0.878026	0.69983	0.00559871	1.89075e-05	0.00271001	0.816088	0.00390882	1.32106e-05	0.00187998	0.00225248	7.70871e-06	0.00107561	0.0252697	0.757983	0.0483043	0.974815	0.874138	0.0237318	0.000164199	0.0100513	0.995938	0.0232	0.000123591	0.00911971	0.0120154	7.22304e-05	0.00498602	0.133821	0.938668	0.31629	n.s.	n.s.
sp|O94808|GFPT2_HUMAN	GFPT2	Glutamine--fructose-6-phosphate aminotransferase [isomerizing] 2 OS=Homo sapiens OX=9606 GN=GFPT2 PE=1 SV=3	0.30541	-0.194269	0.693798	0.248989	0.705403	-0.499679	0.388388	-0.0564213	0.399992	0.888067	0.443258	0.899672	-0.444809	0.0116044	0.456414	0.150481	0.353265	0.00276586	0.237227	0.00242109	0.0235706	0.0715645	0.785465	0.0640954	0.000289631	0.0419855	0.000252953	0.0413397	0.955315	0.0367873	0.539956	0.654315	0.0136223	0.346425	0.00919954	0.99581	0.193157	0.859275	0.146594	0.00231008	0.0919126	0.00152224	0.174012	0.990644	0.279728	n.s.	n.s.
sp|O94822-3|LTN1_HUMAN	LTN1	Isoform 3 of E3 ubiquitin-protein ligase listerin OS=Homo sapiens OX=9606 GN=LTN1	0.0198922	-0.00282797	-0.197893	-0.296991	-0.226118	-0.0227202	-0.217785	-0.316883	-0.24601	-0.195065	-0.294163	-0.22329	-0.0990982	-0.0282255	0.0708727	0.816508	0.973667	0.0294102	0.00209692	0.0143154	0.79103	0.0177676	0.00120228	0.0084621	0.0315481	0.00226859	0.015409	0.254902	0.742135	0.411936	0.957052	0.987791	0.0840906	0.00786857	0.0386838	0.99581	0.0706271	0.00531198	0.030658	0.0889162	0.00841407	0.0432225	0.478175	0.933303	0.755591	n.s.	n.s.
sp|O94826|TOM70_HUMAN	TOMM70	Mitochondrial import receptor subunit TOM70 OS=Homo sapiens OX=9606 GN=TOMM70 PE=1 SV=1	0.21588	0.393179	0.251755	0.497828	0.468511	0.177299	0.0358755	0.281949	0.252632	-0.141424	0.104649	0.0753324	0.246073	0.216756	-0.0293168	0.393378	0.127449	0.321087	0.0575242	0.0724932	0.482064	0.886235	0.267898	0.319444	0.574141	0.677002	0.76405	0.331875	0.391494	0.906921	0.782206	0.414757	0.484579	0.114155	0.141686	0.99581	0.943309	0.399111	0.476217	0.708201	0.780254	0.842478	0.552031	0.804044	0.973505	n.s.	n.s.
sp|O94842|TOX4_HUMAN	TOX4	TOX high mobility group box family member 4 OS=Homo sapiens OX=9606 GN=TOX4 PE=1 SV=1	-0.0134545	0.199232	0.333339	0.201285	0.130932	0.212686	0.346794	0.21474	0.144386	0.134108	0.00205382	-0.0683001	-0.132054	-0.202408	-0.0703539	0.93827	0.258849	0.0657191	0.254121	0.45412	0.229045	0.0563261	0.224735	0.409777	0.443397	0.990567	0.694742	0.450313	0.251564	0.686078	0.99249	0.565806	0.154544	0.36554	0.575692	0.99581	0.163001	0.351414	0.568632	0.60062	0.995832	0.791786	0.652539	0.731846	0.90181	n.s.	n.s.
sp|O94851|MICA2_HUMAN	MICAL2	[F-actin]-monooxygenase MICAL2 OS=Homo sapiens OX=9606 GN=MICAL2 PE=1 SV=1	0.247913	0.302508	0.0567653	0.00206963	0.174338	0.0545953	-0.191148	-0.245843	-0.0735751	-0.245743	-0.300439	-0.12817	-0.0546957	0.117573	0.172268	0.0228445	0.00687449	0.579776	0.983833	0.0988081	0.594246	0.072119	0.0238706	0.474065	0.0239214	0.00720372	0.218021	0.593572	0.257129	0.102619	0.228559	0.0908544	0.722541	0.988405	0.180854	0.99581	0.19448	0.0610171	0.625857	0.0723378	0.0220334	0.341589	0.762822	0.733237	0.43443	n.s.	n.s.
sp|O94855-2|SC24D_HUMAN	SEC24D	Isoform 2 of Protein transport protein Sec24D OS=Homo sapiens OX=9606 GN=SEC24D	-0.186567	-0.165161	-0.279793	-0.0885508	-0.444732	0.0214062	-0.0932263	0.098016	-0.258165	-0.114633	0.0766098	-0.279571	0.191242	-0.164938	-0.356181	0.0291964	0.0507523	0.00208369	0.279092	1.55567e-05	0.790858	0.255209	0.232358	0.00393443	0.165083	0.347358	0.00209743	0.0257855	0.051037	0.00021255	0.255384	0.261318	0.0108542	0.392779	0.000146902	0.99581	0.452824	0.360384	0.0164724	0.299584	0.485467	0.00869716	0.135486	0.555923	0.0149601	n.s.	n.s.
sp|O94874|UFL1_HUMAN	UFL1	E3 UFM1-protein ligase 1 OS=Homo sapiens OX=9606 GN=UFL1 PE=1 SV=2	0.18833	0.0285724	0.443831	0.270354	0.323545	-0.159758	0.255501	0.0820236	0.135215	0.415259	0.241781	0.294972	-0.173478	-0.120287	0.053191	0.04534	0.74997	5.81127e-05	0.0060206	0.00147708	0.0853942	0.00882444	0.3645	0.141448	0.000124824	0.0124943	0.00315992	0.0633679	0.188477	0.554207	0.324934	0.901244	0.000596197	0.0186886	0.00614062	0.99581	0.0426097	0.500753	0.26487	0.00116081	0.0342934	0.012274	0.220948	0.705652	0.840105	n.s.	n.s.
sp|O94875-11|SRBS2_HUMAN	SORBS2	Isoform 11 of Sorbin and SH3 domain-containing protein 2 OS=Homo sapiens OX=9606 GN=SORBS2	-0.0865675	-0.181002	1.35703	1.78327	1.52121	-0.0944344	1.44359	1.86984	1.60777	1.53803	1.96427	1.70221	0.426244	0.164181	-0.262064	0.44868	0.116335	6.30755e-17	5.46039e-22	5.73078e-19	0.408773	5.11437e-18	6.31665e-23	5.35219e-20	3.5944e-19	6.47483e-24	4.37839e-21	0.000417314	0.153514	0.0246672	0.817939	0.39672	2.12109e-14	2.54244e-19	2.16803e-16	0.99581	1.93515e-15	2.73105e-20	2.49247e-17	1.36003e-16	2.79944e-21	2.2089e-18	0.0134362	0.67886	0.23688	n.s.	n.s.
sp|O94876|TMCC1_HUMAN	TMCC1	Transmembrane and coiled-coil domains protein 1 OS=Homo sapiens OX=9606 GN=TMCC1 PE=1 SV=3	-0.187382	0.20692	-0.0148199	0.243341	-0.00469083	0.394302	0.172562	0.430723	0.182691	-0.22174	0.0364214	-0.211611	0.258161	0.0101291	-0.248032	0.267904	0.222647	0.92913	0.15427	0.977539	0.0260477	0.306516	0.0161509	0.279719	0.192418	0.82706	0.212706	0.131845	0.951525	0.146857	0.685527	0.529748	0.961043	0.246579	0.985681	0.99581	0.507978	0.0446604	0.431884	0.333687	0.890088	0.335957	0.333601	0.990265	0.505817	n.s.	n.s.
sp|O94886|CSCL1_HUMAN	TMEM63A	CSC1-like protein 1 OS=Homo sapiens OX=9606 GN=TMEM63A PE=1 SV=3	-0.0266204	-0.233399	0.274693	0.504952	0.419214	-0.206778	0.301314	0.531572	0.445835	0.508092	0.73835	0.652613	0.230258	0.144521	-0.0857372	0.883707	0.208333	0.141502	0.0105398	0.0297782	0.263053	0.108612	0.00754314	0.0217263	0.0101345	0.000505371	0.00157298	0.214289	0.430516	0.638385	0.977331	0.514191	0.270963	0.0295907	0.0699446	0.99581	0.258565	0.0240562	0.0643814	0.0384909	0.00239923	0.00683128	0.434937	0.814046	0.881823	n.s.	n.s.
sp|O94887|FARP2_HUMAN	FARP2	FERM, ARHGEF and pleckstrin domain-containing protein 2 OS=Homo sapiens OX=9606 GN=FARP2 PE=1 SV=3	-0.0204666	0.122619	-0.53514	-0.521488	-0.408208	0.143086	-0.514673	-0.501022	-0.387742	-0.657759	-0.644107	-0.530827	0.0136515	0.126932	0.11328	0.851459	0.264561	8.26188e-06	1.28631e-05	0.000423694	0.193862	1.60215e-05	2.47955e-05	0.000763687	1.35698e-07	2.16326e-07	9.50597e-06	0.900591	0.248317	0.302278	0.965531	0.570266	0.000116031	0.000118329	0.00222623	0.99581	0.00027477	0.000206731	0.00448411	4.12497e-06	3.63727e-06	0.000102401	0.952688	0.731846	0.682597	n.s.	n.s.
sp|O94888|UBXN7_HUMAN	UBXN7	UBX domain-containing protein 7 OS=Homo sapiens OX=9606 GN=UBXN7 PE=1 SV=2	0.185321	-0.0277971	0.329388	0.0134015	0.184995	-0.213118	0.144067	-0.17192	-0.000326562	0.357185	0.0411985	0.212792	-0.315986	-0.144393	0.171593	0.11679	0.811055	0.00698084	0.908214	0.117415	0.0727463	0.21979	0.144775	0.997758	0.00370301	0.723218	0.0731676	0.00939188	0.218767	0.145518	0.49644	0.931175	0.0281325	0.938447	0.206543	0.99581	0.413488	0.250879	0.999209	0.0179632	0.817029	0.149038	0.0781968	0.718971	0.504282	n.s.	n.s.
sp|O94901-9|SUN1_HUMAN	SUN1	Isoform 9 of SUN domain-containing protein 1 OS=Homo sapiens OX=9606 GN=SUN1	0.109222	0.169243	-0.11196	0.407761	0.227419	0.0600205	-0.221182	0.298539	0.118197	-0.281202	0.238519	0.0581768	0.519721	0.339379	-0.180342	0.642094	0.473032	0.633819	0.0928986	0.337338	0.798048	0.350469	0.211448	0.615148	0.2382	0.314822	0.804114	0.0357654	0.157675	0.444884	0.907031	0.741777	0.76227	0.165047	0.460408	0.99581	0.551817	0.33549	0.739643	0.391584	0.45114	0.87336	0.160835	0.682998	0.772929	n.s.	n.s.
sp|O94903|PLPHP_HUMAN	PLPBP	Pyridoxal phosphate homeostasis protein OS=Homo sapiens OX=9606 GN=PLPBP PE=1 SV=1	0.0699411	0.087329	0.133385	-0.128169	-0.126635	0.0173879	0.0634438	-0.19811	-0.196576	0.0460559	-0.215498	-0.213964	-0.261554	-0.260019	0.00153421	0.550588	0.456519	0.257019	0.275877	0.281604	0.881856	0.588103	0.0945655	0.0970821	0.69402	0.0696244	0.0715757	0.0287479	0.0296571	0.989537	0.873103	0.732585	0.412553	0.389385	0.401543	0.996934	0.760601	0.180285	0.199842	0.7971	0.13895	0.14654	0.144307	0.526263	0.994441	n.s.	n.s.
sp|O94905|ERLN2_HUMAN	ERLIN2	Erlin-2 OS=Homo sapiens OX=9606 GN=ERLIN2 PE=1 SV=1	0.136079	0.19612	0.268186	0.31714	0.427596	0.0600406	0.132107	0.181061	0.291517	0.0720661	0.12102	0.231476	0.0489542	0.15941	0.110456	0.0795097	0.0147882	0.00156373	0.000322003	9.58538e-06	0.425245	0.0880355	0.0230455	0.000737591	0.340159	0.116116	0.00500989	0.514528	0.0425907	0.149553	0.416686	0.140523	0.00858914	0.00171123	9.63849e-05	0.99581	0.224348	0.0592584	0.00437001	0.502029	0.209228	0.0177161	0.702558	0.550059	0.508466	n.s.	n.s.
sp|O94906|PRP6_HUMAN	PRPF6	Pre-mRNA-processing factor 6 OS=Homo sapiens OX=9606 GN=PRPF6 PE=1 SV=1	0.123409	0.0654778	0.125813	0.0581192	0.0809635	-0.057931	0.00240463	-0.0652897	-0.0424454	0.0603356	-0.00735869	0.0154856	-0.0676943	-0.04485	0.0228443	0.0697238	0.322073	0.0648505	0.37825	0.223647	0.379767	0.970643	0.323433	0.518067	0.360682	0.910342	0.812776	0.306355	0.494896	0.727003	0.393669	0.626046	0.152994	0.496325	0.336701	0.99581	0.985621	0.459024	0.66505	0.521907	0.943867	0.880398	0.530881	0.8402	0.91533	n.s.	n.s.
sp|O94913|PCF11_HUMAN	PCF11	Pre-mRNA cleavage complex 2 protein Pcf11 OS=Homo sapiens OX=9606 GN=PCF11 PE=1 SV=3	-0.10869	-0.118081	0.161079	0.136486	0.0886851	-0.00939093	0.269768	0.245175	0.197375	0.279159	0.254566	0.206766	-0.024593	-0.0723936	-0.0478006	0.217107	0.181367	0.0732385	0.125009	0.310937	0.913493	0.00474648	0.00916688	0.0311055	0.0036776	0.00714318	0.0246488	0.776218	0.406232	0.58164	0.627577	0.482131	0.167858	0.208384	0.433165	0.998289	0.0267056	0.0280663	0.0851323	0.0178829	0.0218957	0.0632305	0.87762	0.808888	0.851349	n.s.	n.s.
sp|O94915|FRYL_HUMAN	FRYL	Protein furry homolog-like OS=Homo sapiens OX=9606 GN=FRYL PE=1 SV=2	-0.187419	-0.0621614	-0.212511	-0.34598	-0.386264	0.125257	-0.0250924	-0.158561	-0.198845	-0.15035	-0.283818	-0.324102	-0.133468	-0.173753	-0.0402841	0.0121181	0.37275	0.00526287	5.12158e-05	1.29641e-05	0.0806928	0.71681	0.0303083	0.00831815	0.038926	0.000446461	0.00010928	0.0639734	0.0188301	0.561327	0.161345	0.667532	0.0226615	0.000382256	0.000125756	0.99581	0.8484	0.0736772	0.0302269	0.103631	0.00215161	0.000757827	0.221806	0.494589	0.843344	n.s.	n.s.
sp|O94916-5|NFAT5_HUMAN	NFAT5	Isoform E of Nuclear factor of activated T-cells 5 OS=Homo sapiens OX=9606 GN=NFAT5	-0.0579078	-0.180209	-0.282114	-0.391124	-0.490011	-0.122301	-0.224207	-0.333216	-0.432103	-0.101905	-0.210915	-0.309802	-0.109009	-0.207897	-0.0988873	0.751244	0.328928	0.13261	0.0417004	0.0129031	0.504964	0.227381	0.0787326	0.0259509	0.577916	0.255187	0.100473	0.551911	0.261841	0.589149	0.948239	0.632666	0.258347	0.0887527	0.0358268	0.99581	0.422389	0.155669	0.0739325	0.710974	0.383592	0.1902	0.733014	0.736142	0.8558	n.s.	n.s.
sp|O94925-3|GLSK_HUMAN	GLS	Isoform 3 of Glutaminase kidney isoform, mitochondrial OS=Homo sapiens OX=9606 GN=GLS	0.345602	0.411356	-0.878491	-1.09955	-0.941866	0.0657535	-1.22409	-1.44515	-1.28747	-1.28985	-1.5109	-1.35322	-0.221056	-0.0633756	0.157681	0.00129168	0.000239489	5.39519e-09	1.00091e-10	1.612e-09	0.487705	1.36521e-11	5.74873e-13	5.26373e-12	5.0826e-12	2.42349e-13	2.03697e-12	0.0271807	0.503404	0.105071	0.0434364	0.0112374	2.49291e-07	5.36152e-09	6.336e-08	0.99581	1.7585e-09	7.10144e-11	4.97916e-10	7.50489e-10	2.66716e-11	1.86846e-10	0.138957	0.842815	0.437213	n.s.	n.s.
sp|O94927|HAUS5_HUMAN	HAUS5	HAUS augmin-like complex subunit 5 OS=Homo sapiens OX=9606 GN=HAUS5 PE=1 SV=2	-0.0391239	-0.126149	0.098962	-0.00343294	-0.059193	-0.0870248	0.138086	0.0356909	-0.0200691	0.225111	0.122716	0.0669558	-0.102395	-0.158155	-0.05576	0.698409	0.214468	0.328828	0.97286	0.558072	0.390044	0.174793	0.723705	0.842374	0.029078	0.22703	0.507824	0.312476	0.121104	0.58106	0.930603	0.521598	0.491735	0.980963	0.670905	0.99581	0.354981	0.81196	0.901635	0.0834303	0.351648	0.634544	0.53642	0.656366	0.850994	n.s.	n.s.
sp|O94929|ABLM3_HUMAN	ABLIM3	Actin-binding LIM protein 3 OS=Homo sapiens OX=9606 GN=ABLIM3 PE=1 SV=3	0.220082	0.334339	0.0449411	-0.203671	-0.00595947	0.114256	-0.175141	-0.423753	-0.226042	-0.289398	-0.538009	-0.340298	-0.248612	-0.0509006	0.197711	0.167089	0.0412806	0.77295	0.199578	0.969451	0.465689	0.267544	0.0118579	0.156401	0.0737858	0.00214312	0.0381214	0.120867	0.743907	0.212535	0.561461	0.23957	0.862344	0.302313	0.980301	0.99581	0.466506	0.0349105	0.284595	0.167073	0.00803737	0.0890038	0.320039	0.934166	0.589798	n.s.	n.s.
sp|O94953|KDM4B_HUMAN	KDM4B	Lysine-specific demethylase 4B OS=Homo sapiens OX=9606 GN=KDM4B PE=1 SV=4	-0.120976	-0.12804	0.226861	-0.15767	0.0130992	-0.0070644	0.347837	-0.0366942	0.134075	0.354901	-0.0296298	0.141139	-0.384531	-0.213762	0.170769	0.531832	0.508391	0.246523	0.41669	0.945772	0.970738	0.0818406	0.848949	0.488835	0.0762458	0.877755	0.466505	0.0562719	0.274004	0.379701	0.865605	0.766131	0.400592	0.532115	0.964739	0.998397	0.212919	0.902316	0.640426	0.170725	0.923786	0.595325	0.207602	0.741639	0.739472	n.s.	n.s.
sp|O94955|RHBT3_HUMAN	RHOBTB3	Rho-related BTB domain-containing protein 3 OS=Homo sapiens OX=9606 GN=RHOBTB3 PE=1 SV=2	-0.260806	-0.175348	-0.716475	-0.408482	-0.665421	0.0854572	-0.455669	-0.147677	-0.404616	-0.541126	-0.233134	-0.490073	0.307993	0.0510535	-0.256939	0.0679978	0.209812	3.07885e-05	0.00661828	7.46364e-05	0.535154	0.00295525	0.288248	0.00706382	0.000663559	0.100137	0.0016255	0.0337063	0.710185	0.0718601	0.392648	0.515627	0.000351627	0.0201107	0.00052963	0.99581	0.0188327	0.421283	0.0264631	0.00466572	0.185247	0.00702409	0.155269	0.921184	0.375807	n.s.	n.s.
sp|O94964-2|SOGA1_HUMAN	SOGA1	Isoform 2 of Protein SOGA1 OS=Homo sapiens OX=9606 GN=SOGA1	0.0201537	-0.0692598	0.0770499	-0.123342	-0.083213	-0.0894134	0.0568962	-0.143496	-0.103367	0.14631	-0.0540827	-0.0139532	-0.200392	-0.160263	0.0401294	0.845402	0.50396	0.457534	0.236987	0.422639	0.38922	0.582656	0.170271	0.320338	0.162251	0.601367	0.892599	0.0583306	0.126778	0.698042	0.964086	0.764641	0.617127	0.346222	0.546164	0.99581	0.755657	0.283769	0.477197	0.29622	0.720378	0.936599	0.211435	0.66051	0.906297	n.s.	n.s.
sp|O94966-5|UBP19_HUMAN	USP19	Isoform 5 of Ubiquitin carboxyl-terminal hydrolase 19 OS=Homo sapiens OX=9606 GN=USP19	-0.104394	0.0124047	-0.293355	-0.194811	-0.316949	0.116799	-0.188961	-0.0904166	-0.212555	-0.305759	-0.207215	-0.329353	0.0985442	-0.0235938	-0.122138	0.437905	0.926025	0.0374088	0.154876	0.0257156	0.386306	0.167048	0.500887	0.12232	0.0307609	0.131455	0.0210252	0.463652	0.859864	0.365372	0.811253	0.967448	0.100237	0.247157	0.0619651	0.99581	0.343947	0.625644	0.238418	0.0874714	0.230436	0.0557031	0.664099	0.964829	0.73012	n.s.	n.s.
sp|O94967|WDR47_HUMAN	WDR47	WD repeat-containing protein 47 OS=Homo sapiens OX=9606 GN=WDR47 PE=1 SV=1	-0.141839	0.00586514	-0.72317	-0.56267	-0.851082	0.147704	-0.581331	-0.420831	-0.709244	-0.729035	-0.568535	-0.856947	0.1605	-0.127912	-0.288413	0.1744	0.954658	2.07282e-08	2.85216e-06	4.59342e-10	0.157678	1.60592e-06	0.000205814	3.16453e-08	1.73521e-08	2.38132e-06	3.87222e-10	0.125589	0.219587	0.00770114	0.568466	0.981695	7.69742e-07	3.35878e-05	2.12244e-08	0.99581	3.95777e-05	0.00121897	9.21208e-07	7.39785e-07	2.67594e-05	1.7895e-08	0.325555	0.718971	0.125647	n.s.	n.s.
sp|O94973-2|AP2A2_HUMAN	AP2A2	Isoform 2 of AP-2 complex subunit alpha-2 OS=Homo sapiens OX=9606 GN=AP2A2	0.0337806	0.15397	0.174021	0.261317	0.176345	0.12019	0.140241	0.227536	0.142564	0.0200509	0.107346	0.0223743	0.0872955	0.00232344	-0.0849721	0.772507	0.190136	0.139312	0.0278553	0.134187	0.305308	0.232259	0.0545137	0.224691	0.863729	0.359534	0.848124	0.455759	0.984131	0.467795	0.950933	0.494189	0.267785	0.0643789	0.228417	0.99581	0.427388	0.11668	0.36814	0.916095	0.497008	0.903877	0.656835	0.996964	0.789176	n.s.	n.s.
sp|O94991|SLIK5_HUMAN	SLITRK5	SLIT and NTRK-like protein 5 OS=Homo sapiens OX=9606 GN=SLITRK5 PE=2 SV=2	0.148848	0.267372	0.201263	0.0961284	0.291027	0.118524	0.0524149	-0.0527196	0.142179	-0.0661088	-0.171243	0.0236551	-0.105134	0.0897639	0.194898	0.225293	0.0357443	0.105975	0.428795	0.0235192	0.331149	0.664468	0.662646	0.246039	0.584833	0.165373	0.844522	0.387527	0.459553	0.116784	0.635108	0.223622	0.220284	0.544015	0.0576364	0.99581	0.813651	0.766799	0.392806	0.716275	0.274926	0.902604	0.597326	0.82472	0.459828	n.s.	n.s.
sp|O94992|HEXI1_HUMAN	HEXIM1	Protein HEXIM1 OS=Homo sapiens OX=9606 GN=HEXIM1 PE=1 SV=1	-0.0194072	-0.138404	0.107469	-0.148202	0.116471	-0.118996	0.126876	-0.128795	0.135878	0.245873	-0.00979833	0.254875	-0.255671	0.00900194	0.264673	0.854738	0.200479	0.316416	0.171644	0.278586	0.268591	0.239104	0.232311	0.208495	0.0287609	0.926333	0.0239596	0.0235728	0.932304	0.019587	0.96633	0.505837	0.479896	0.267567	0.398083	0.99581	0.435874	0.360384	0.35023	0.0827953	0.955049	0.0616978	0.128785	0.986571	0.212855	n.s.	n.s.
sp|O95059|RPP14_HUMAN	RPP14	Ribonuclease P protein subunit p14 OS=Homo sapiens OX=9606 GN=RPP14 PE=1 SV=3	0.240174	0.225978	0.0178766	-0.0326537	0.0641109	-0.0141953	-0.222297	-0.272827	-0.176063	-0.208102	-0.258632	-0.161867	-0.0505303	0.0462343	0.0967646	0.0717404	0.088816	0.88908	0.799021	0.617935	0.911809	0.0937816	0.0429861	0.179002	0.11522	0.053891	0.215125	0.693896	0.718681	0.453288	0.398756	0.345503	0.936745	0.858597	0.722775	0.998289	0.234319	0.0969095	0.313836	0.231434	0.113108	0.338504	0.825272	0.925016	0.77847	n.s.	n.s.
sp|O95067|CCNB2_HUMAN	CCNB2	G2/mitotic-specific cyclin-B2 OS=Homo sapiens OX=9606 GN=CCNB2 PE=1 SV=1	-0.139539	-0.155518	-0.621546	-0.373967	-0.407824	-0.0159788	-0.482007	-0.234428	-0.268285	-0.466028	-0.218449	-0.252306	0.247579	0.213722	-0.0338569	0.140996	0.102958	9.83691e-07	0.000513152	0.000211434	0.862612	3.0891e-05	0.017856	0.00780663	4.65722e-05	0.0260407	0.0115847	0.0130014	0.0290607	0.714212	0.524682	0.373129	2.10399e-05	0.00249136	0.00124133	0.996359	0.000462907	0.0482725	0.0288179	0.000527005	0.0626238	0.0345315	0.0953867	0.526263	0.912387	n.s.	n.s.
sp|O95070|YIF1A_HUMAN	YIF1A	Protein YIF1A OS=Homo sapiens OX=9606 GN=YIF1A PE=1 SV=2	0.0454788	0.0543173	-0.286611	0.0165405	-0.0454359	0.0088385	-0.33209	-0.0289383	-0.0909147	-0.340928	-0.0377768	-0.0997532	0.303152	0.241175	-0.0619764	0.804234	0.767269	0.128621	0.928121	0.804415	0.961551	0.0810417	0.874621	0.62102	0.0738221	0.836837	0.58772	0.109128	0.197416	0.735686	0.95515	0.910751	0.252446	0.952028	0.867472	0.998397	0.211369	0.920439	0.743455	0.167073	0.896163	0.706104	0.302589	0.710924	0.917147	n.s.	n.s.
sp|O95071|UBR5_HUMAN	UBR5	E3 ubiquitin-protein ligase UBR5 OS=Homo sapiens OX=9606 GN=UBR5 PE=1 SV=2	-0.0271199	-0.00102827	0.234745	0.215123	0.214196	0.0260916	0.261865	0.242242	0.241316	0.235773	0.216151	0.215224	-0.0196224	-0.0205491	-0.000926637	0.726027	0.989384	0.00576633	0.0103392	0.0106245	0.735992	0.00252499	0.00459801	0.00472891	0.00559057	0.0100311	0.0103083	0.799711	0.790483	0.990433	0.940858	0.994972	0.0242892	0.0291951	0.0306968	0.99581	0.0165078	0.0159953	0.0191625	0.0246453	0.028812	0.0314232	0.892654	0.94743	0.994441	n.s.	n.s.
sp|O95104|SCAF4_HUMAN	SCAF4	SR-related and CTD-associated factor 4 OS=Homo sapiens OX=9606 GN=SCAF4 PE=1 SV=3	0.00828468	-0.0142427	0.106757	-0.0550022	0.106045	-0.0225273	0.0984724	-0.0632869	0.0977606	0.121	-0.0407596	0.120288	-0.161759	-0.00071172	0.161048	0.944884	0.905405	0.377522	0.647074	0.380651	0.850945	0.414999	0.59864	0.418325	0.318495	0.734108	0.321282	0.186393	0.995261	0.188258	0.992965	0.95778	0.539075	0.741712	0.505392	0.996264	0.613615	0.713722	0.57597	0.481321	0.82406	0.456476	0.403976	0.998513	0.561564	n.s.	n.s.
sp|O95139|NDUB6_HUMAN	NDUFB6	NADH dehydrogenase [ubiquinone] 1 beta subcomplex subunit 6 OS=Homo sapiens OX=9606 GN=NDUFB6 PE=1 SV=3	0.164488	0.3106	0.306044	0.472577	0.54564	0.146112	0.141556	0.308089	0.381152	-0.0045558	0.161978	0.23504	0.166533	0.239596	0.0730627	0.458554	0.168607	0.174659	0.0416852	0.0205733	0.509675	0.522828	0.171921	0.0947724	0.983511	0.465351	0.292821	0.45306	0.283815	0.740634	0.824479	0.469016	0.314839	0.0887515	0.0518229	0.99581	0.70886	0.285889	0.195954	0.987917	0.598931	0.425934	0.654505	0.746725	0.91772	n.s.	n.s.
sp|O95140|MFN2_HUMAN	MFN2	Mitofusin-2 OS=Homo sapiens OX=9606 GN=MFN2 PE=1 SV=3	0.163695	0.129171	0.206474	0.0584094	0.218237	-0.0345245	0.0427784	-0.105286	0.0545415	0.0773029	-0.0707613	0.0890661	-0.148064	0.0117632	0.159827	0.0311211	0.0870372	0.00706438	0.435317	0.00452364	0.644258	0.567378	0.16164	0.466208	0.302621	0.345086	0.235521	0.0505402	0.874905	0.035191	0.262481	0.341855	0.0284124	0.550214	0.015128	0.99581	0.743647	0.273223	0.619088	0.464138	0.483519	0.362165	0.195351	0.969731	0.274499	n.s.	n.s.
sp|O95149|SPN1_HUMAN	SNUPN	Snurportin-1 OS=Homo sapiens OX=9606 GN=SNUPN PE=1 SV=1	-0.284925	-0.178708	-0.467681	-0.4172	-0.538132	0.106217	-0.182756	-0.132275	-0.253207	-0.288973	-0.238492	-0.359424	0.0504809	-0.0704509	-0.120932	0.00745205	0.0842007	4.05941e-05	0.000186371	4.58806e-06	0.298553	0.0776703	0.197212	0.0163547	0.00671849	0.023161	0.000998556	0.619319	0.488762	0.237574	0.126182	0.335087	0.000440352	0.00109952	5.3387e-05	0.99581	0.205514	0.317902	0.0514879	0.0281791	0.0569893	0.00469352	0.780337	0.836811	0.618958	n.s.	n.s.
sp|O95155-4|UBE4B_HUMAN	UBE4B	Isoform 4 of Ubiquitin conjugation factor E4 B OS=Homo sapiens OX=9606 GN=UBE4B	-0.0932263	-0.0178811	-0.12642	-0.124714	-0.146344	0.0753452	-0.0331937	-0.0314877	-0.0531182	-0.108539	-0.106833	-0.128463	0.00170601	-0.0199245	-0.0216305	0.25546	0.824733	0.127836	0.132778	0.0806894	0.355465	0.681429	0.69691	0.512569	0.187904	0.194653	0.12212	0.983133	0.805113	0.788833	0.671137	0.933086	0.251292	0.218635	0.153204	0.99581	0.827225	0.791741	0.660092	0.328086	0.31162	0.221618	0.99215	0.951201	0.933996	n.s.	n.s.
sp|O95159|ZFPL1_HUMAN	ZFPL1	Zinc finger protein-like 1 OS=Homo sapiens OX=9606 GN=ZFPL1 PE=1 SV=2	0.0176459	0.229895	0.4864	0.387457	0.492736	0.212249	0.468754	0.369811	0.47509	0.256505	0.157562	0.262841	-0.0989429	0.00633612	0.105279	0.884875	0.0699845	0.000592667	0.00413373	0.000522671	0.0924912	0.000840757	0.00579899	0.000741609	0.0451399	0.204805	0.0405447	0.420432	0.958527	0.391787	0.977399	0.307786	0.00397718	0.0137179	0.00264605	0.99581	0.00702061	0.019432	0.00438362	0.115161	0.32461	0.0934365	0.624807	0.990767	0.746537	n.s.	n.s.
sp|O95163|ELP1_HUMAN	ELP1	Elongator complex protein 1 OS=Homo sapiens OX=9606 GN=ELP1 PE=1 SV=3	0.143161	0.243408	0.0796775	-0.0910923	-0.094158	0.100247	-0.0634832	-0.234253	-0.237319	-0.16373	-0.3345	-0.337566	-0.17077	-0.173836	-0.00306572	0.0477587	0.0017909	0.255033	0.195264	0.181243	0.155781	0.361745	0.00245873	0.00221159	0.02551	7.4089e-05	6.66116e-05	0.0204346	0.0185336	0.964512	0.33228	0.0413706	0.409981	0.29667	0.288246	0.99581	0.563562	0.00960172	0.0103952	0.0758535	0.000470617	0.000508137	0.118819	0.494589	0.991707	n.s.	n.s.
sp|O95164|UBL3_HUMAN	UBL3	Ubiquitin-like protein 3 OS=Homo sapiens OX=9606 GN=UBL3 PE=1 SV=1	-0.246182	-0.107064	0.251378	0.375444	0.0491844	0.139118	0.497559	0.621626	0.295366	0.358441	0.482508	0.156248	0.124066	-0.202193	-0.32626	0.14281	0.515078	0.134985	0.0303879	0.763977	0.399294	0.00572389	0.000944447	0.0820127	0.0378264	0.00708364	0.344881	0.451445	0.22489	0.0565926	0.526771	0.769155	0.261545	0.0690457	0.83729	0.99581	0.0308394	0.00434733	0.175693	0.101418	0.0217655	0.480813	0.65295	0.722239	0.342213	n.s.	n.s.
sp|O95166|GBRAP_HUMAN	GABARAP	Gamma-aminobutyric acid receptor-associated protein OS=Homo sapiens OX=9606 GN=GABARAP PE=1 SV=1	-0.175618	-0.273336	0.978166	1.16993	1.18109	-0.0977183	1.15378	1.34554	1.35671	1.2515	1.44326	1.45442	0.191761	0.202922	0.0111606	0.0693303	0.00715966	6.38613e-10	2.42732e-11	2.03278e-11	0.298908	3.14471e-11	1.71973e-12	1.46768e-12	6.83781e-12	4.45008e-13	3.83241e-13	0.0489621	0.0382119	0.904328	0.393669	0.0929987	3.94441e-08	1.61457e-09	1.33744e-09	0.99581	3.66117e-09	1.70019e-10	1.9316e-10	8.80768e-10	4.48939e-11	5.04378e-11	0.191699	0.544559	0.972584	n.s.	n.s.
sp|O95167|NDUA3_HUMAN	NDUFA3	NADH dehydrogenase [ubiquinone] 1 alpha subcomplex subunit 3 OS=Homo sapiens OX=9606 GN=NDUFA3 PE=1 SV=1	0.120081	0.239755	-0.0480512	0.123666	0.33217	0.119674	-0.168132	0.00358455	0.212089	-0.287806	-0.11609	0.0924143	0.171717	0.380221	0.208504	0.568817	0.260744	0.819052	0.55743	0.124258	0.570117	0.426722	0.986376	0.318211	0.179863	0.581636	0.660503	0.417083	0.0810421	0.326265	0.879828	0.567525	0.895057	0.662762	0.215449	0.99581	0.624317	0.993018	0.475097	0.318205	0.703566	0.765885	0.621981	0.599984	0.700065	n.s.	n.s.
sp|O95168|NDUB4_HUMAN	NDUFB4	NADH dehydrogenase [ubiquinone] 1 beta subcomplex subunit 4 OS=Homo sapiens OX=9606 GN=NDUFB4 PE=1 SV=3	0.0721911	0.357316	0.239283	0.311414	0.368677	0.285125	0.167092	0.239223	0.296486	-0.118033	-0.045902	0.0113608	0.0721311	0.129394	0.0572628	0.661861	0.0395103	0.156305	0.0694216	0.0341985	0.0943758	0.316223	0.156404	0.0827711	0.476274	0.780654	0.945004	0.662124	0.435446	0.728437	0.91805	0.235158	0.290487	0.131276	0.0783511	0.99581	0.51646	0.266906	0.177003	0.628622	0.857119	0.96818	0.803984	0.815905	0.915625	n.s.	n.s.
sp|O95169|NDUB8_HUMAN	NDUFB8	NADH dehydrogenase [ubiquinone] 1 beta subcomplex subunit 8, mitochondrial OS=Homo sapiens OX=9606 GN=NDUFB8 PE=1 SV=1	0.292089	0.377457	0.283364	0.21894	0.45741	0.0853687	-0.00872479	-0.0731483	0.165321	-0.0940935	-0.158517	0.0799527	-0.0644235	0.174046	0.23847	0.135999	0.0582096	0.147463	0.258225	0.024275	0.655091	0.963499	0.701718	0.390129	0.62265	0.409597	0.675592	0.735774	0.366065	0.219458	0.51908	0.280355	0.278853	0.369949	0.059082	0.99581	0.981825	0.796062	0.548755	0.743789	0.54634	0.778165	0.852698	0.788333	0.596227	n.s.	n.s.
sp|O95182|NDUA7_HUMAN	NDUFA7	NADH dehydrogenase [ubiquinone] 1 alpha subcomplex subunit 7 OS=Homo sapiens OX=9606 GN=NDUFA7 PE=1 SV=3	0.279879	-0.00424635	0.195995	0.0779124	0.277214	-0.284125	-0.0838837	-0.201966	-0.00266459	0.200241	0.0821588	0.28146	-0.118082	0.0812191	0.199302	0.0279539	0.971756	0.113065	0.518057	0.0293126	0.0259085	0.486854	0.103125	0.982274	0.105917	0.495754	0.0271751	0.330424	0.500642	0.107465	0.249408	0.987565	0.229813	0.626919	0.0690655	0.99581	0.679173	0.192604	0.99019	0.217511	0.62844	0.0686064	0.550978	0.841998	0.441824	n.s.	n.s.
sp|O95197|RTN3_HUMAN	RTN3	Reticulon-3 OS=Homo sapiens OX=9606 GN=RTN3 PE=1 SV=2	0.00560793	-0.0265655	-0.0366581	-0.0254225	-0.293043	-0.0321734	-0.042266	-0.0310304	-0.298651	-0.0100926	0.00114296	-0.266478	0.0112356	-0.256385	-0.267621	0.966628	0.842937	0.784584	0.849608	0.0339156	0.81038	0.752674	0.81699	0.0308297	0.939982	0.993197	0.0525614	0.933201	0.0616985	0.0516047	0.996071	0.940061	0.870913	0.895937	0.0778799	0.995938	0.87036	0.880894	0.0845302	0.963537	0.997445	0.114669	0.967734	0.573561	0.328113	n.s.	n.s.
sp|O95202|LETM1_HUMAN	LETM1	Mitochondrial proton/calcium exchanger protein OS=Homo sapiens OX=9606 GN=LETM1 PE=1 SV=1	0.154046	0.226582	0.0938611	0.270891	0.29713	0.0725368	-0.0601845	0.116846	0.143084	-0.132721	0.0443089	0.0705475	0.17703	0.203269	0.0262385	0.410997	0.230898	0.614594	0.155026	0.120598	0.696822	0.746353	0.531462	0.444573	0.477813	0.811672	0.704713	0.34601	0.280862	0.887743	0.793621	0.539206	0.748518	0.247266	0.210429	0.99581	0.867383	0.653584	0.600233	0.629939	0.880001	0.798639	0.563881	0.744486	0.966587	n.s.	n.s.
sp|O95208|EPN2_HUMAN	EPN2	Epsin-2 OS=Homo sapiens OX=9606 GN=EPN2 PE=1 SV=3	-0.146565	-0.128933	-0.12195	-0.128337	-0.171551	0.0176319	0.0246153	0.0182279	-0.0249863	0.00698344	0.00059601	-0.0426182	-0.00638743	-0.0496016	-0.0432142	0.160966	0.215078	0.240059	0.217128	0.103736	0.862893	0.809549	0.85831	0.806739	0.945452	0.995341	0.676907	0.950101	0.627957	0.672668	0.55527	0.522627	0.393073	0.323077	0.188168	0.996359	0.901915	0.909216	0.878924	0.966689	0.997968	0.77879	0.975897	0.898601	0.895066	n.s.	n.s.
sp|O95210|STBD1_HUMAN	STBD1	Starch-binding domain-containing protein 1 OS=Homo sapiens OX=9606 GN=STBD1 PE=1 SV=1	-0.0837816	-0.0983335	0.0821409	0.31395	0.0341009	-0.0145519	0.165923	0.397731	0.117883	0.180474	0.412283	0.132434	0.231809	-0.04804	-0.279849	0.573697	0.50965	0.581168	0.0441191	0.818299	0.921864	0.270449	0.0130347	0.430309	0.231885	0.0104445	0.376542	0.128761	0.746366	0.0700331	0.882166	0.766333	0.723532	0.0928557	0.877753	0.998289	0.469275	0.0377328	0.586845	0.38377	0.0297648	0.509974	0.329314	0.935565	0.370875	n.s.	n.s.
sp|O95218|ZRAB2_HUMAN	ZRANB2	Zinc finger Ran-binding domain-containing protein 2 OS=Homo sapiens OX=9606 GN=ZRANB2 PE=1 SV=2	0.113969	-0.0352074	-0.108624	-0.0520079	0.049649	-0.149176	-0.222593	-0.165977	-0.06432	-0.0734167	-0.0168004	0.0848565	0.0566163	0.158273	0.101657	0.403928	0.795002	0.425976	0.701399	0.71429	0.277474	0.111048	0.228473	0.635673	0.588979	0.901267	0.53278	0.67648	0.250059	0.455823	0.788743	0.922534	0.588012	0.783123	0.800795	0.99581	0.262673	0.355605	0.754729	0.718302	0.939447	0.65793	0.814549	0.731846	0.779081	n.s.	n.s.
sp|O95219|SNX4_HUMAN	SNX4	Sorting nexin-4 OS=Homo sapiens OX=9606 GN=SNX4 PE=1 SV=1	0.0338609	-0.0353823	-0.0594562	-0.0760934	0.0359777	-0.0692433	-0.0933171	-0.109954	0.00211674	-0.0240739	-0.0407111	0.07136	-0.0166372	0.0954339	0.112071	0.79176	0.78264	0.643154	0.553474	0.779079	0.589633	0.467776	0.392686	0.986827	0.851079	0.750945	0.578341	0.896758	0.45779	0.3837	0.953736	0.916975	0.768887	0.659354	0.848308	0.99581	0.661798	0.527268	0.993692	0.907442	0.834995	0.697687	0.950294	0.82472	0.74155	n.s.	n.s.
sp|O95229|ZWINT_HUMAN	ZWINT	ZW10 interactor OS=Homo sapiens OX=9606 GN=ZWINT PE=1 SV=2	-0.232906	-0.486709	-0.260623	-0.379962	-0.345441	-0.253804	-0.0277171	-0.147057	-0.112536	0.226086	0.106747	0.141268	-0.119339	-0.0848186	0.0345208	0.0216846	1.31504e-05	0.0108423	0.000372837	0.00104211	0.0129066	0.777219	0.138836	0.2545	0.0255519	0.279341	0.154606	0.227396	0.38867	0.724617	0.220274	0.00147406	0.0394164	0.00193218	0.00466216	0.99581	0.882793	0.243517	0.402915	0.0759035	0.4112	0.264632	0.449502	0.804044	0.914915	n.s.	n.s.
sp|O95232|LC7L3_HUMAN	LUC7L3	Luc7-like protein 3 OS=Homo sapiens OX=9606 GN=LUC7L3 PE=1 SV=2	-0.0801997	-0.170568	0.0920856	0.0595629	0.111234	-0.0903682	0.172285	0.139763	0.191434	0.262653	0.230131	0.281802	-0.0325226	0.0191489	0.0516715	0.501322	0.160424	0.440869	0.61664	0.35343	0.449318	0.15645	0.246429	0.117353	0.0359973	0.0630086	0.0255391	0.784136	0.871791	0.66384	0.849995	0.458474	0.602116	0.717538	0.476992	0.99581	0.331055	0.376201	0.231569	0.0975942	0.128257	0.0649912	0.88239	0.969111	0.892145	n.s.	n.s.
sp|O95235|KI20A_HUMAN	KIF20A	Kinesin-like protein KIF20A OS=Homo sapiens OX=9606 GN=KIF20A PE=1 SV=1	-0.0271596	-0.301949	-0.531625	-0.480245	-0.420431	-0.27479	-0.504465	-0.453086	-0.393271	-0.229675	-0.178296	-0.118482	0.0513794	0.111194	0.0598142	0.616302	1.3103e-05	2.13954e-09	1.2223e-08	1.07808e-07	4.27408e-05	5.29983e-09	3.21843e-08	3.06085e-07	0.00031736	0.00311806	0.0376628	0.346889	0.0497388	0.275288	0.895173	0.00147406	1.13602e-07	3.62676e-07	2.20461e-06	0.100353	3.0269e-07	8.1511e-07	6.54783e-06	0.00248873	0.0108984	0.0883078	0.563996	0.555089	0.660189	n.s.	n.s.
sp|O95239|KIF4A_HUMAN	KIF4A	Chromosome-associated kinesin KIF4A OS=Homo sapiens OX=9606 GN=KIF4A PE=1 SV=3	-0.0488544	-0.0695196	-0.16014	-0.158496	-0.0409765	-0.0206652	-0.111286	-0.109642	0.00787794	-0.0906207	-0.0889767	0.0285432	0.00164396	0.119164	0.11752	0.533939	0.378367	0.0506886	0.0528951	0.601371	0.791684	0.164462	0.170499	0.919739	0.253909	0.262359	0.71546	0.983222	0.13789	0.143121	0.866702	0.671824	0.126223	0.106964	0.709432	0.99581	0.340509	0.284072	0.951441	0.409911	0.391533	0.807794	0.99215	0.670509	0.49971	n.s.	n.s.
sp|O95248-4|MTMR5_HUMAN	SBF1	Isoform 4 of Myotubularin-related protein 5 OS=Homo sapiens OX=9606 GN=SBF1	-0.164697	-0.314904	-0.161683	-0.0483138	-0.146983	-0.150208	0.00301395	0.116383	0.0177139	0.153222	0.26659	0.167921	0.113369	0.0147	-0.0986689	0.21281	0.0228168	0.220992	0.709994	0.264389	0.254364	0.981461	0.374174	0.891394	0.245253	0.0499876	0.204318	0.386442	0.90978	0.449983	0.62512	0.178095	0.371368	0.789128	0.382549	0.99581	0.99046	0.509878	0.934621	0.399873	0.106391	0.326025	0.596717	0.980304	0.776309	n.s.	n.s.
sp|O95249|GOSR1_HUMAN	GOSR1	Golgi SNAP receptor complex member 1 OS=Homo sapiens OX=9606 GN=GOSR1 PE=1 SV=1	0.0706077	0.271409	0.384475	0.214568	0.141712	0.200802	0.313867	0.14396	0.0711046	0.113066	-0.0568412	-0.129697	-0.169907	-0.242763	-0.0728559	0.576201	0.0365598	0.00394182	0.0948081	0.264909	0.117134	0.0166065	0.257528	0.573531	0.372306	0.652499	0.306924	0.182886	0.0600287	0.564168	0.882243	0.227056	0.0179984	0.167603	0.383061	0.99581	0.0671681	0.387862	0.708025	0.533953	0.760704	0.441148	0.400178	0.571819	0.845066	n.s.	n.s.
sp|O95251|KAT7_HUMAN	KAT7	Histone acetyltransferase KAT7 OS=Homo sapiens OX=9606 GN=KAT7 PE=1 SV=1	0.0244705	-0.0392397	0.0224076	-0.00481689	0.0214631	-0.0637102	-0.00206289	-0.0292874	-0.00300744	0.0616473	0.0344228	0.0607028	-0.0272245	-0.000944551	0.02628	0.752828	0.613767	0.773055	0.950555	0.78237	0.41321	0.978813	0.706288	0.969117	0.428431	0.657882	0.435509	0.726094	0.990298	0.735227	0.948239	0.827861	0.862344	0.96628	0.850518	0.99581	0.989671	0.798704	0.982423	0.586681	0.764037	0.566883	0.846341	0.997491	0.917147	n.s.	n.s.
sp|O95260-2|ATE1_HUMAN	ATE1	Isoform ATE1-2 of Arginyl-tRNA--protein transferase 1 OS=Homo sapiens OX=9606 GN=ATE1	0.0174912	-0.084745	0.0501241	-0.0574823	-0.01295	-0.102236	0.0326329	-0.0749735	-0.0304412	0.134869	0.0272627	0.071795	-0.107606	-0.0630741	0.0445323	0.952497	0.773081	0.86449	0.844851	0.96482	0.728064	0.911513	0.798603	0.917433	0.646818	0.926026	0.806956	0.714434	0.829995	0.879476	0.995192	0.912768	0.921585	0.892164	0.97807	0.99581	0.954201	0.87004	0.949912	0.761984	0.954895	0.875661	0.83813	0.956656	0.965066	n.s.	n.s.
sp|O95263|PDE8B_HUMAN	PDE8B	High affinity cAMP-specific and IBMX-insensitive 3',5'-cyclic phosphodiesterase 8B OS=Homo sapiens OX=9606 GN=PDE8B PE=1 SV=2	0.135587	-0.0892798	0.399755	0.156823	0.0997272	-0.224867	0.264167	0.021236	-0.0358601	0.489034	0.246103	0.189007	-0.242931	-0.300028	-0.057096	0.43453	0.605343	0.0287073	0.367257	0.564117	0.20062	0.135558	0.90188	0.835138	0.00910286	0.162921	0.279297	0.168159	0.092472	0.740573	0.808777	0.82196	0.0826667	0.484421	0.674858	0.99581	0.301052	0.939116	0.897236	0.0354169	0.271846	0.411261	0.381619	0.624238	0.91772	n.s.	n.s.
sp|O95292|VAPB_HUMAN	VAPB	Vesicle-associated membrane protein-associated protein B/C OS=Homo sapiens OX=9606 GN=VAPB PE=1 SV=3	0.203423	0.270083	0.214318	0.418069	0.538673	0.0666607	0.0108957	0.214646	0.33525	-0.0557651	0.147986	0.268589	0.203751	0.324354	0.120604	0.204089	0.0964513	0.181808	0.0136045	0.00228771	0.671897	0.944691	0.181169	0.04248	0.722927	0.351145	0.0981888	0.203389	0.0489791	0.44574	0.615079	0.360383	0.324054	0.0362606	0.0088005	0.99581	0.971646	0.297024	0.107966	0.816533	0.488761	0.186896	0.424469	0.555089	0.773528	n.s.	n.s.
sp|O95297|MPZL1_HUMAN	MPZL1	Myelin protein zero-like protein 1 OS=Homo sapiens OX=9606 GN=MPZL1 PE=1 SV=1	0.14372	0.341469	0.544998	0.763943	0.626198	0.197748	0.401278	0.620222	0.482477	0.203529	0.422474	0.284729	0.218944	0.0811997	-0.137745	0.516266	0.131678	0.0206271	0.00208946	0.0090379	0.373946	0.0794387	0.00961513	0.0378497	0.36041	0.0658382	0.205006	0.325949	0.712859	0.533691	0.857888	0.420384	0.064525	0.00784601	0.0269357	0.99581	0.208191	0.0291731	0.0990242	0.521866	0.132751	0.326779	0.548505	0.922863	0.830607	n.s.	n.s.
sp|O95298|NDUC2_HUMAN	NDUFC2	NADH dehydrogenase [ubiquinone] 1 subunit C2 OS=Homo sapiens OX=9606 GN=NDUFC2 PE=1 SV=1	0.213278	0.395202	0.151356	0.283877	0.418285	0.181925	-0.0619219	0.0705993	0.205007	-0.243846	-0.111325	0.0230826	0.132521	0.266929	0.134408	0.188967	0.0200911	0.34624	0.0851007	0.0145721	0.259812	0.697402	0.657712	0.205991	0.135535	0.486296	0.884574	0.408375	0.104048	0.401846	0.593575	0.169164	0.509419	0.153886	0.0392545	0.99581	0.837048	0.762522	0.347373	0.260824	0.618946	0.930208	0.615052	0.643127	0.750759	n.s.	n.s.
sp|O95299|NDUAA_HUMAN	NDUFA10	NADH dehydrogenase [ubiquinone] 1 alpha subcomplex subunit 10, mitochondrial OS=Homo sapiens OX=9606 GN=NDUFA10 PE=1 SV=1	0.155923	0.218656	0.211867	0.105254	0.435316	0.0627329	0.0559444	-0.0506686	0.279393	-0.00678846	-0.113401	0.21666	-0.106613	0.223448	0.330062	0.137709	0.0421377	0.0482952	0.309357	0.000311797	0.541327	0.585606	0.621223	0.0116056	0.947064	0.274353	0.0438696	0.303308	0.0382289	0.00368999	0.519991	0.241352	0.12145	0.425728	0.00171262	0.99581	0.75802	0.732566	0.0395164	0.967767	0.405434	0.0994706	0.527481	0.544559	0.0883898	n.s.	n.s.
sp|O95302-3|FKBP9_HUMAN	FKBP9	Isoform 3 of Peptidyl-prolyl cis-trans isomerase FKBP9 OS=Homo sapiens OX=9606 GN=FKBP9	0.0367633	-0.13299	0.281649	0.198595	0.268271	-0.169754	0.244885	0.161832	0.231508	0.414639	0.331585	0.401262	-0.0830535	-0.0133772	0.0696763	0.642399	0.103095	0.00165045	0.0188602	0.00247291	0.0411828	0.00497251	0.0505942	0.00736775	2.88788e-05	0.000359293	4.3135e-05	0.299259	0.865522	0.382018	0.907031	0.373225	0.0089759	0.0471934	0.00934947	0.99581	0.0275674	0.110319	0.0274488	0.000356073	0.00179736	0.000353874	0.523076	0.966866	0.740532	n.s.	n.s.
sp|O95319-3|CELF2_HUMAN	CELF2	Isoform 3 of CUGBP Elav-like family member 2 OS=Homo sapiens OX=9606 GN=CELF2	-0.216472	-0.302802	-0.352904	-0.257444	-0.3282	-0.0863299	-0.136432	-0.040972	-0.111729	-0.0501023	0.045358	-0.0253988	0.0954603	0.0247035	-0.0707568	0.029467	0.00305318	0.000703652	0.010539	0.00146753	0.37257	0.162038	0.670892	0.250168	0.603547	0.638152	0.792082	0.324711	0.797643	0.464116	0.255784	0.0548853	0.00453107	0.0295907	0.00610934	0.99581	0.337455	0.773487	0.397929	0.729899	0.749464	0.864011	0.548021	0.949813	0.785679	n.s.	n.s.
sp|O95336|6PGL_HUMAN	PGLS	6-phosphogluconolactonase OS=Homo sapiens OX=9606 GN=PGLS PE=1 SV=2	0.178182	0.0348352	0.0570322	-0.25914	-0.0441669	-0.143347	-0.12115	-0.437322	-0.222349	0.022197	-0.293975	-0.0790021	-0.316172	-0.101199	0.214973	0.194032	0.795636	0.671965	0.0645067	0.742748	0.292657	0.371989	0.00347223	0.108923	0.868855	0.0380756	0.558274	0.02684	0.454517	0.120443	0.601679	0.922534	0.78948	0.124429	0.820561	0.99581	0.571434	0.012707	0.218135	0.919119	0.0853599	0.68086	0.138384	0.824328	0.466439	n.s.	n.s.
sp|O95340-2|PAPS2_HUMAN	PAPSS2	Isoform B of Bifunctional 3'-phosphoadenosine 5'-phosphosulfate synthase 2 OS=Homo sapiens OX=9606 GN=PAPSS2	0.276906	0.305553	0.362284	0.274232	0.226931	0.028647	0.0853781	-0.00267462	-0.0499755	0.056731	-0.0313216	-0.0786225	-0.0880527	-0.135354	-0.0473009	0.000403168	0.000142925	1.88835e-05	0.000444216	0.0024443	0.668264	0.209276	0.968015	0.456746	0.39912	0.639543	0.246245	0.195889	0.0527018	0.480887	0.0200031	0.00801043	0.000233269	0.00221668	0.00926446	0.99581	0.40119	0.980159	0.610811	0.558676	0.750554	0.374376	0.415776	0.558241	0.794952	n.s.	n.s.
sp|O95347|SMC2_HUMAN	SMC2	Structural maintenance of chromosomes protein 2 OS=Homo sapiens OX=9606 GN=SMC2 PE=1 SV=2	-0.091811	-0.0708409	-0.330094	-0.370124	-0.35319	0.0209701	-0.238283	-0.278313	-0.261379	-0.259253	-0.299283	-0.282349	-0.0400307	-0.0230967	0.0169339	0.0624247	0.143805	5.62639e-07	9.54872e-08	1.99781e-07	0.657661	4.67712e-05	6.44136e-06	1.4766e-05	1.64038e-05	2.35526e-06	5.29735e-06	0.400526	0.625664	0.720231	0.374115	0.438862	1.33555e-05	2.05688e-06	3.6424e-06	0.99581	0.000648742	6.75568e-05	0.000178075	0.000220685	2.6578e-05	6.40122e-05	0.608989	0.896726	0.914915	n.s.	n.s.
sp|O95352|ATG7_HUMAN	ATG7	Ubiquitin-like modifier-activating enzyme ATG7 OS=Homo sapiens OX=9606 GN=ATG7 PE=1 SV=1	-0.0499042	0.0170641	-0.022896	-0.180224	-0.0264428	0.0669683	0.0270082	-0.13032	0.0234614	-0.0399602	-0.197288	-0.0435069	-0.157328	-0.00354678	0.153781	0.65375	0.877837	0.836637	0.115228	0.811806	0.547996	0.807865	0.248001	0.832666	0.719226	0.0864436	0.695585	0.166159	0.974506	0.17548	0.91347	0.950036	0.904315	0.195425	0.872955	0.99581	0.901245	0.378123	0.895543	0.814605	0.164632	0.792102	0.379963	0.995051	0.541653	n.s.	n.s.
sp|O95359-3|TACC2_HUMAN	TACC2	Isoform 3 of Transforming acidic coiled-coil-containing protein 2 OS=Homo sapiens OX=9606 GN=TACC2	0.082362	0.189334	0.123045	0.179393	0.156494	0.106972	0.0406835	0.0970308	0.0741323	-0.0662884	-0.00994107	-0.0328396	0.0563473	0.0334488	-0.0228985	0.273992	0.0171387	0.107892	0.0230425	0.0444657	0.159214	0.585029	0.199844	0.323556	0.376315	0.893509	0.658993	0.4509	0.653105	0.758028	0.689886	0.153236	0.222967	0.0553918	0.0966431	0.99581	0.757435	0.321119	0.480925	0.538329	0.934411	0.764573	0.65263	0.905217	0.92451	n.s.	n.s.
sp|O95361|TRI16_HUMAN	TRIM16	Tripartite motif-containing protein 16 OS=Homo sapiens OX=9606 GN=TRIM16 PE=1 SV=3	-0.0709834	0.055822	-0.426707	-0.690917	-0.585273	0.126805	-0.355723	-0.619934	-0.51429	-0.482529	-0.746739	-0.641095	-0.264211	-0.158567	0.105644	0.337659	0.448924	7.50716e-06	4.39767e-09	6.98575e-08	0.0942342	7.33027e-05	2.73544e-08	5.24326e-07	1.34703e-06	1.13475e-09	1.56615e-08	0.00149127	0.0398164	0.159011	0.746203	0.725396	0.000106669	1.53867e-07	1.53206e-06	0.99581	0.000927684	7.01593e-07	1.03061e-05	2.7183e-05	3.8806e-08	4.38958e-07	0.0281205	0.547664	0.520831	n.s.	n.s.
sp|O95363|SYFM_HUMAN	FARS2	Phenylalanine--tRNA ligase, mitochondrial OS=Homo sapiens OX=9606 GN=FARS2 PE=1 SV=1	0.142747	0.212441	0.307227	0.326929	0.324994	0.0696938	0.16448	0.184183	0.182247	0.0947862	0.114489	0.112553	0.0197026	0.0177666	-0.00193597	0.274255	0.109617	0.0248874	0.0178157	0.0184165	0.58938	0.209863	0.162244	0.166499	0.464247	0.378103	0.386072	0.878333	0.890202	0.987995	0.689886	0.385988	0.074099	0.0450453	0.0474767	0.99581	0.401942	0.27384	0.297341	0.618247	0.515464	0.519395	0.940567	0.974202	0.994441	n.s.	n.s.
sp|O95372|LYPA2_HUMAN	LYPLA2	Acyl-protein thioesterase 2 OS=Homo sapiens OX=9606 GN=LYPLA2 PE=1 SV=1	-0.137001	-0.0612209	-0.354418	-0.365614	-0.479583	0.0757797	-0.217417	-0.228613	-0.342582	-0.293197	-0.304393	-0.418362	-0.0111958	-0.125165	-0.113969	0.0877313	0.432464	0.000143733	0.000101511	3.25481e-06	0.33312	0.00976683	0.00700939	0.000207812	0.000970535	0.000684671	2.01084e-05	0.885027	0.116692	0.151121	0.437945	0.713466	0.00125907	0.000664147	4.03716e-05	0.99581	0.0456943	0.0226765	0.00155705	0.00624215	0.00307899	0.000188446	0.944309	0.652679	0.510454	n.s.	n.s.
sp|O95373|IPO7_HUMAN	IPO7	Importin-7 OS=Homo sapiens OX=9606 GN=IPO7 PE=1 SV=1	-0.0135711	0.0865173	-0.119896	-0.167625	-0.390658	0.100088	-0.106325	-0.154054	-0.377087	-0.206413	-0.254142	-0.477176	-0.0477288	-0.270762	-0.223034	0.905364	0.45155	0.299827	0.152085	0.00232712	0.384891	0.356536	0.186424	0.00308616	0.0814732	0.0350685	0.000375468	0.676452	0.0257243	0.0612716	0.984475	0.727833	0.462384	0.244053	0.00892088	0.99581	0.558337	0.303585	0.0136876	0.179229	0.0798306	0.00211844	0.814549	0.526263	0.354559	n.s.	n.s.
sp|O95376|ARI2_HUMAN	ARIH2	E3 ubiquitin-protein ligase ARIH2 OS=Homo sapiens OX=9606 GN=ARIH2 PE=1 SV=1	-0.0765085	0.0475546	0.0849962	-0.186165	-0.143582	0.124063	0.161505	-0.109656	-0.0670736	0.0374416	-0.233719	-0.191137	-0.271161	-0.228578	0.0425826	0.567033	0.72134	0.525206	0.171698	0.287445	0.356368	0.233156	0.413909	0.615458	0.778723	0.0901377	0.161035	0.0518957	0.0969529	0.749366	0.87945	0.885594	0.677263	0.267582	0.407949	0.99581	0.428355	0.547394	0.739869	0.854056	0.170182	0.273006	0.198562	0.628973	0.921525	n.s.	n.s.
sp|O95379-4|TFIP8_HUMAN	TNFAIP8	Isoform 4 of Tumor necrosis factor alpha-induced protein 8 OS=Homo sapiens OX=9606 GN=TNFAIP8	-0.187016	-0.15811	-0.923463	-1.08888	-1.12048	0.0289066	-0.736447	-0.90186	-0.933465	-0.765353	-0.930766	-0.962371	-0.165413	-0.197018	-0.0316051	0.0525434	0.0988422	4.80415e-12	4.20277e-14	1.77906e-14	0.758753	1.64813e-09	9.19276e-12	3.56574e-12	6.48113e-10	3.86382e-12	1.51922e-12	0.0847343	0.0416562	0.737061	0.346889	0.364076	5.01371e-10	6.87551e-12	2.39304e-12	0.99581	1.1211e-07	6.70407e-10	3.71868e-10	4.37917e-08	2.75149e-10	1.55887e-10	0.265063	0.550059	0.917147	n.s.	n.s.
sp|O95394-4|AGM1_HUMAN	PGM3	Isoform 3 of Phosphoacetylglucosamine mutase OS=Homo sapiens OX=9606 GN=PGM3	-0.0453862	0.00400878	-0.0416039	-0.1503	-0.140323	0.049395	0.00378227	-0.104914	-0.0949368	-0.0456127	-0.154309	-0.144332	-0.108696	-0.0987191	0.00997702	0.552258	0.957952	0.585602	0.0585665	0.0758483	0.51804	0.960325	0.1772	0.220237	0.550293	0.0526735	0.068428	0.162753	0.203055	0.89562	0.873482	0.982103	0.727108	0.115549	0.146915	0.99581	0.980572	0.29234	0.363797	0.689183	0.111014	0.141871	0.375292	0.712479	0.969587	n.s.	n.s.
sp|O95400|CD2B2_HUMAN	CD2BP2	CD2 antigen cytoplasmic tail-binding protein 2 OS=Homo sapiens OX=9606 GN=CD2BP2 PE=1 SV=1	0.0924102	0.001526	0.184967	-0.0657134	0.0908517	-0.0908842	0.0925568	-0.158124	-0.00155846	0.183441	-0.0672394	0.0893257	-0.25068	-0.0941153	0.156565	0.271649	0.9854	0.0315402	0.432569	0.279687	0.279518	0.270901	0.0638791	0.985089	0.0328848	0.422048	0.287719	0.0044328	0.263044	0.066423	0.68753	0.992615	0.0883856	0.547427	0.399091	0.99581	0.469905	0.132237	0.992136	0.0918287	0.557542	0.420636	0.0516768	0.736177	0.364183	n.s.	n.s.
sp|O95425|SVIL_HUMAN	SVIL	Supervillin OS=Homo sapiens OX=9606 GN=SVIL PE=1 SV=2	-0.143599	-0.210956	0.40549	0.582693	0.52876	-0.0673568	0.549089	0.726292	0.672359	0.616446	0.793649	0.739716	0.177203	0.12327	-0.0539328	0.0337564	0.002024	1.5178e-08	1.67515e-14	1.29595e-12	0.315876	2.54863e-13	1.13171e-19	1.02009e-17	1.05161e-15	4.09399e-22	3.68651e-20	0.00912186	0.0677295	0.421587	0.274306	0.0440693	5.88924e-07	2.81658e-12	1.18854e-10	0.99581	5.71459e-11	3.26202e-17	3.43092e-15	2.76803e-13	1.37672e-19	1.39488e-17	0.0769005	0.583248	0.760743	n.s.	n.s.
sp|O95433|AHSA1_HUMAN	AHSA1	Activator of 90 kDa heat shock protein ATPase homolog 1 OS=Homo sapiens OX=9606 GN=AHSA1 PE=1 SV=1	0.0564356	0.0985857	-0.111588	-0.370882	-0.272474	0.0421502	-0.168023	-0.427317	-0.32891	-0.210173	-0.469467	-0.37106	-0.259294	-0.160887	0.0984071	0.527042	0.273863	0.217358	0.000378952	0.00536308	0.635905	0.0692296	8.19125e-05	0.00118613	0.0260174	2.64943e-05	0.000377113	0.00756451	0.080933	0.274709	0.862168	0.579411	0.366482	0.00195716	0.017425	0.99581	0.188452	0.000575861	0.00637731	0.0769089	0.000200462	0.00211982	0.0701764	0.599984	0.659323	n.s.	n.s.
sp|O95453|PARN_HUMAN	PARN	Poly(A)-specific ribonuclease PARN OS=Homo sapiens OX=9606 GN=PARN PE=1 SV=1	0.0639553	-0.0548033	0.0815009	-0.136253	0.031766	-0.118759	0.0175456	-0.200209	-0.0321893	0.136304	-0.08145	0.0865693	-0.217754	-0.0497349	0.168019	0.489151	0.552783	0.379804	0.148547	0.730057	0.205258	0.848701	0.0388461	0.726613	0.148403	0.380096	0.351456	0.0259281	0.589815	0.0785225	0.841753	0.790539	0.541185	0.239647	0.813519	0.99581	0.922945	0.0894392	0.823685	0.278411	0.517482	0.485867	0.135881	0.878654	0.39119	n.s.	n.s.
sp|O95456|PSMG1_HUMAN	PSMG1	Proteasome assembly chaperone 1 OS=Homo sapiens OX=9606 GN=PSMG1 PE=1 SV=1	0.253389	0.385731	0.188656	-0.137506	-0.0137161	0.132342	-0.0647333	-0.390895	-0.267105	-0.197075	-0.523237	-0.399447	-0.326162	-0.202372	0.12379	0.192226	0.0529583	0.3272	0.472744	0.942547	0.489331	0.734101	0.0501237	0.170204	0.306582	0.0111756	0.0457283	0.0975298	0.294092	0.517526	0.599155	0.267556	0.49145	0.585178	0.962584	0.99581	0.858294	0.109412	0.302738	0.467282	0.0314047	0.102761	0.284368	0.750921	0.818836	n.s.	n.s.
sp|O95466-3|FMNL1_HUMAN	FMNL1	Isoform 3 of Formin-like protein 1 OS=Homo sapiens OX=9606 GN=FMNL1	0.164655	0.0670637	0.680044	0.708952	0.706471	-0.0975909	0.51539	0.544297	0.541817	0.61298	0.641888	0.639407	0.0289075	0.026427	-0.00248046	0.0265402	0.360708	8.34649e-15	1.26456e-15	1.48668e-15	0.184642	3.51012e-10	5.58885e-11	6.5488e-11	6.629e-13	1.0081e-13	1.18517e-13	0.693035	0.718178	0.972968	0.245264	0.65903	1.80433e-12	2.46915e-13	2.49969e-13	0.99581	3.07975e-08	3.13234e-09	4.83493e-09	1.25412e-10	1.29831e-11	1.9392e-11	0.824639	0.925016	0.992982	n.s.	n.s.
sp|O95470|SGPL1_HUMAN	SGPL1	Sphingosine-1-phosphate lyase 1 OS=Homo sapiens OX=9606 GN=SGPL1 PE=1 SV=3	0.0465751	0.261506	-0.0527445	0.447117	-0.0627714	0.214931	-0.0993196	0.400542	-0.109347	-0.31425	0.185611	-0.324277	0.499861	-0.0100269	-0.509888	0.821838	0.214437	0.79875	0.0400614	0.761635	0.304663	0.631835	0.0633084	0.59805	0.138889	0.373832	0.127353	0.0232988	0.961313	0.0209646	0.959049	0.521598	0.881724	0.0858682	0.835479	0.99581	0.790806	0.13119	0.726977	0.265498	0.510974	0.228375	0.127743	0.990939	0.218414	n.s.	n.s.
sp|O95478|NSA2_HUMAN	NSA2	Ribosome biogenesis protein NSA2 homolog OS=Homo sapiens OX=9606 GN=NSA2 PE=1 SV=1	0.137283	0.197322	-0.217686	-0.193525	-0.0908262	0.0600387	-0.35497	-0.330808	-0.22811	-0.415008	-0.390847	-0.288148	0.0241613	0.12686	0.102699	0.0597574	0.00754662	0.00336607	0.00872337	0.209781	0.405631	4.80405e-06	1.7093e-05	0.00218459	1.76404e-07	6.82159e-07	0.000144298	0.737368	0.0813771	0.156787	0.366475	0.0955643	0.0159552	0.0254103	0.32155	0.99581	0.000100636	0.000153507	0.0102922	4.92142e-06	9.34187e-06	0.000968489	0.853873	0.599984	0.517112	n.s.	n.s.
sp|O95486|SC24A_HUMAN	SEC24A	Protein transport protein Sec24A OS=Homo sapiens OX=9606 GN=SEC24A PE=1 SV=2	-0.2616	-0.252403	-0.170274	-0.287528	-0.509677	0.00919698	0.0913256	-0.0259276	-0.248077	0.0821286	-0.0351246	-0.257274	-0.117253	-0.339403	-0.222149	0.0296354	0.0351816	0.143663	0.0180516	0.000176521	0.935382	0.424349	0.819306	0.038106	0.471829	0.757089	0.0321356	0.30742	0.00640754	0.0607478	0.255896	0.22229	0.273888	0.0455466	0.00106529	0.998397	0.622036	0.881481	0.0996518	0.624726	0.839469	0.0785738	0.53166	0.387829	0.352885	n.s.	n.s.
sp|O95487-3|SC24B_HUMAN	SEC24B	Isoform 3 of Protein transport protein Sec24B OS=Homo sapiens OX=9606 GN=SEC24B	-0.0446168	-0.0428115	-0.123269	-0.18198	-0.0923906	0.00180525	-0.0786524	-0.137363	-0.0477738	-0.0804577	-0.139168	-0.049579	-0.0587107	0.0308786	0.0895894	0.541396	0.557802	0.0968106	0.0163141	0.209659	0.980237	0.28416	0.0654123	0.513318	0.273421	0.0621028	0.497624	0.422455	0.672145	0.22352	0.870403	0.792612	0.205698	0.0418962	0.321445	0.998697	0.485962	0.134765	0.660495	0.431312	0.127033	0.627498	0.626746	0.910546	0.60077	n.s.	n.s.
sp|O95490-6|AGRL2_HUMAN	ADGRL2	Isoform 6 of Adhesion G protein-coupled receptor L2 OS=Homo sapiens OX=9606 GN=ADGRL2	0.293407	0.0283437	-0.0517677	-0.061921	-0.193648	-0.265064	-0.345175	-0.355328	-0.487056	-0.0801114	-0.0902647	-0.221992	-0.0101533	-0.141881	-0.131727	0.0574947	0.847922	0.726421	0.675766	0.198945	0.0837513	0.027787	0.0239655	0.00313879	0.58896	0.543023	0.143288	0.94521	0.342185	0.377126	0.359476	0.941854	0.832139	0.764991	0.309328	0.99581	0.0982607	0.0611824	0.0138601	0.718302	0.670663	0.250063	0.974013	0.777885	0.739083	n.s.	n.s.
sp|O95544-2|NADK_HUMAN	NADK	Isoform 2 of NAD kinase OS=Homo sapiens OX=9606 GN=NADK	-1.27348e-05	-0.0542573	-0.108312	-0.115071	-0.126616	-0.0542446	-0.108299	-0.115058	-0.126604	-0.0540542	-0.0608139	-0.072359	-0.00675969	-0.0183048	-0.0115451	0.999898	0.58597	0.278825	0.250242	0.206403	0.586058	0.278881	0.250294	0.206448	0.58737	0.541667	0.468059	0.945825	0.854027	0.907612	0.999898	0.808843	0.438598	0.360904	0.317983	0.99581	0.479643	0.380483	0.347852	0.717559	0.669398	0.596931	0.974133	0.964065	0.973556	n.s.	n.s.
sp|O95551-2|TYDP2_HUMAN	TDP2	Isoform 2 of Tyrosyl-DNA phosphodiesterase 2 OS=Homo sapiens OX=9606 GN=TDP2	0.191836	0.130531	0.236826	0.0838973	0.0461585	-0.0613048	0.0449898	-0.107939	-0.145677	0.106295	-0.0466338	-0.0843725	-0.152928	-0.190667	-0.0377388	0.244259	0.424118	0.154	0.605797	0.775966	0.705671	0.781482	0.507605	0.373269	0.514024	0.773726	0.60377	0.350418	0.247052	0.815959	0.660635	0.706241	0.287554	0.707499	0.84564	0.99581	0.884762	0.63286	0.530961	0.661075	0.852141	0.719816	0.566274	0.731846	0.947922	n.s.	n.s.
sp|O95562|SFT2B_HUMAN	SFT2D2	Vesicle transport protein SFT2B OS=Homo sapiens OX=9606 GN=SFT2D2 PE=1 SV=1	-0.0836997	-0.096616	0.161198	0.228253	0.300808	-0.0129163	0.244898	0.311953	0.384508	0.257814	0.324869	0.397424	0.0670551	0.13961	0.0725546	0.576278	0.519408	0.286663	0.136566	0.0541324	0.931023	0.111603	0.0465071	0.0164473	0.0949949	0.0388925	0.0135606	0.65393	0.354484	0.627765	0.882243	0.771717	0.44744	0.223596	0.113289	0.998397	0.263306	0.103003	0.0516451	0.200313	0.0866689	0.0390006	0.79983	0.781819	0.8773	n.s.	n.s.
sp|O95563|MPC2_HUMAN	MPC2	Mitochondrial pyruvate carrier 2 OS=Homo sapiens OX=9606 GN=MPC2 PE=1 SV=1	0.060962	0.377274	-0.0696667	0.184598	0.0790219	0.316312	-0.130629	0.123636	0.01806	-0.446941	-0.192676	-0.298252	0.254265	0.148689	-0.105576	0.790976	0.111531	0.762035	0.425418	0.731326	0.17825	0.571257	0.591883	0.937367	0.062425	0.405765	0.203255	0.275521	0.519742	0.646787	0.953495	0.387987	0.855506	0.540978	0.813884	0.99581	0.746792	0.708037	0.960856	0.147395	0.542438	0.324671	0.49947	0.848554	0.884746	n.s.	n.s.
sp|O95571|ETHE1_HUMAN	ETHE1	Persulfide dioxygenase ETHE1, mitochondrial OS=Homo sapiens OX=9606 GN=ETHE1 PE=1 SV=2	-0.00656265	0.060648	0.550649	0.666259	0.613663	0.0672107	0.557211	0.672822	0.620226	0.490001	0.605611	0.553015	0.11561	0.0630148	-0.0525955	0.945955	0.532939	1.0386e-05	7.13232e-07	2.35839e-06	0.490032	8.87916e-06	6.16072e-07	2.02714e-06	4.52235e-05	2.84198e-06	9.81454e-06	0.24029	0.517232	0.588252	0.993901	0.777926	0.000140641	1.06074e-05	3.06997e-05	0.99581	0.000168509	9.78762e-06	3.27262e-05	0.000515599	3.07737e-05	0.000103876	0.462833	0.846304	0.855516	n.s.	n.s.
sp|O95573|ACSL3_HUMAN	ACSL3	Long-chain-fatty-acid--CoA ligase 3 OS=Homo sapiens OX=9606 GN=ACSL3 PE=1 SV=3	-0.0342955	0.0859818	0.437003	0.94655	0.585723	0.120277	0.471299	0.980846	0.620018	0.351022	0.860568	0.499741	0.509547	0.148719	-0.360827	0.810203	0.548575	0.00544405	1.22858e-06	0.000451653	0.403317	0.00309558	7.27166e-07	0.000252635	0.0212819	4.73095e-06	0.00192695	0.00163488	0.303581	0.0183055	0.955813	0.787601	0.0231736	1.67115e-05	0.00235069	0.99581	0.0195827	1.10591e-05	0.00181861	0.0666878	4.74113e-05	0.00805089	0.02954	0.754202	0.205636	n.s.	n.s.
sp|O95602|RPA1_HUMAN	POLR1A	DNA-directed RNA polymerase I subunit RPA1 OS=Homo sapiens OX=9606 GN=POLR1A PE=1 SV=2	0.0655269	0.0104236	0.0448633	-0.0135559	0.0228128	-0.0551033	-0.0206636	-0.0790828	-0.0427141	0.0344397	-0.0239795	0.0123892	-0.0584192	-0.0220505	0.0363687	0.273751	0.859821	0.450178	0.818393	0.699532	0.355354	0.726559	0.189391	0.47189	0.561025	0.685025	0.833768	0.327763	0.709073	0.539486	0.689847	0.94504	0.610822	0.872904	0.788662	0.99581	0.854115	0.307342	0.624442	0.697195	0.78591	0.894811	0.549722	0.921146	0.833462	n.s.	n.s.
sp|O95613|PCNT_HUMAN	PCNT	Pericentrin OS=Homo sapiens OX=9606 GN=PCNT PE=1 SV=4	0.1342	-0.0113859	0.0620197	-0.0396279	0.0435269	-0.145586	-0.0721805	-0.173828	-0.0906732	0.0734055	-0.0282421	0.0549128	-0.101648	-0.0184927	0.0831549	0.0326982	0.854669	0.319517	0.524167	0.484262	0.0207432	0.247035	0.00601844	0.146639	0.239156	0.649724	0.37787	0.104137	0.766119	0.182794	0.269649	0.943952	0.483026	0.632785	0.602639	0.99581	0.444576	0.0200273	0.272149	0.392691	0.758466	0.510942	0.29593	0.941361	0.551128	n.s.	n.s.
sp|O95619|YETS4_HUMAN	YEATS4	YEATS domain-containing protein 4 OS=Homo sapiens OX=9606 GN=YEATS4 PE=1 SV=1	0.122209	0.272307	0.378449	0.433015	0.442492	0.150097	0.25624	0.310806	0.320283	0.106142	0.160708	0.170185	0.0545662	0.064043	0.00947683	0.491115	0.133359	0.0416265	0.0215652	0.0191741	0.399108	0.156562	0.089184	0.0804777	0.549268	0.367217	0.340215	0.757433	0.717101	0.957173	0.84213	0.423394	0.10857	0.0525923	0.0490685	0.99581	0.331121	0.171866	0.173632	0.688461	0.504867	0.476002	0.865723	0.925016	0.990652	n.s.	n.s.
sp|O95625|ZBT11_HUMAN	ZBTB11	Zinc finger and BTB domain-containing protein 11 OS=Homo sapiens OX=9606 GN=ZBTB11 PE=1 SV=2	-0.249461	-0.0799946	-0.201113	0.0516437	-0.148905	0.169466	0.0483479	0.301104	0.100555	-0.121118	0.131638	-0.0689109	0.252756	0.0522073	-0.200549	0.12262	0.611324	0.208726	0.742398	0.347845	0.286835	0.75827	0.0657168	0.523705	0.44347	0.405497	0.661295	0.118027	0.739695	0.209957	0.501599	0.826708	0.356999	0.815116	0.471769	0.99581	0.873107	0.135255	0.669166	0.60062	0.542305	0.766509	0.316031	0.933303	0.588265	n.s.	n.s.
sp|O95628-6|CNOT4_HUMAN	CNOT4	Isoform 6 of CCR4-NOT transcription complex subunit 4 OS=Homo sapiens OX=9606 GN=CNOT4	-0.125126	-0.084026	-0.0851214	-0.193442	-0.141408	0.0411	0.0400045	-0.0683165	-0.0162821	-0.00109541	-0.109416	-0.0573821	-0.108321	-0.0562867	0.0520344	0.360643	0.537039	0.531795	0.163285	0.302899	0.761884	0.768033	0.615194	0.904363	0.993549	0.422977	0.672588	0.427564	0.67846	0.701451	0.760704	0.78048	0.683251	0.258126	0.424507	0.99581	0.878043	0.727583	0.941896	0.995193	0.558506	0.776181	0.631384	0.911798	0.907822	n.s.	n.s.
sp|O95630|STABP_HUMAN	STAMBP	STAM-binding protein OS=Homo sapiens OX=9606 GN=STAMBP PE=1 SV=1	0.128305	0.100238	0.119481	-0.0323302	-0.0187066	-0.028067	-0.00882345	-0.160635	-0.147011	0.0192436	-0.132568	-0.118944	-0.151811	-0.138188	0.0136236	0.0958575	0.191911	0.120577	0.672507	0.806714	0.713607	0.908113	0.0379114	0.0569792	0.801283	0.0854852	0.122232	0.0494946	0.0732397	0.858567	0.455794	0.49653	0.241593	0.7623	0.869112	0.99581	0.951327	0.0878215	0.134432	0.871222	0.163499	0.221753	0.192981	0.586736	0.957966	n.s.	n.s.
sp|O95671|ASML_HUMAN	ASMTL	Probable bifunctional dTTP/UTP pyrophosphatase/methyltransferase protein OS=Homo sapiens OX=9606 GN=ASMTL PE=1 SV=3	0.0704168	0.125887	-0.236592	-0.305657	-0.256473	0.0554699	-0.307008	-0.376074	-0.326889	-0.362478	-0.431544	-0.382359	-0.0690658	-0.0198811	0.0491847	0.576913	0.322532	0.0707115	0.0226679	0.0516022	0.659858	0.0221445	0.0064276	0.0156376	0.00824728	0.00227708	0.00572351	0.58419	0.874406	0.696213	0.882243	0.626536	0.163319	0.0546432	0.108984	0.99581	0.083737	0.0211677	0.0496435	0.0329347	0.00843008	0.019784	0.755704	0.969603	0.90567	n.s.	n.s.
sp|O95674|CDS2_HUMAN	CDS2	Phosphatidate cytidylyltransferase 2 OS=Homo sapiens OX=9606 GN=CDS2 PE=1 SV=1	0.0202945	0.231978	-0.00907197	0.112839	0.0668569	0.211683	-0.0293665	0.0925447	0.0465624	-0.24105	-0.119138	-0.165121	0.121911	0.0759289	-0.0459823	0.846874	0.0307232	0.931201	0.2854	0.525366	0.0478689	0.779954	0.380144	0.65796	0.0249985	0.259645	0.120167	0.248848	0.470979	0.661947	0.964442	0.209187	0.962868	0.399797	0.641785	0.99581	0.884406	0.516037	0.773755	0.0747171	0.388248	0.219255	0.471858	0.830558	0.891043	n.s.	n.s.
sp|O95684|FR1OP_HUMAN	FGFR1OP	FGFR1 oncogene partner OS=Homo sapiens OX=9606 GN=FGFR1OP PE=1 SV=1	0.161013	0.236155	-0.0925462	-0.462403	-0.300295	0.075142	-0.253559	-0.623415	-0.461308	-0.328701	-0.698557	-0.53645	-0.369857	-0.207749	0.162107	0.175338	0.0498812	0.432246	0.000312601	0.0140215	0.523115	0.0359404	4.48281e-06	0.000321402	0.00760529	5.86955e-07	4.58408e-05	0.00299204	0.0827618	0.172492	0.569139	0.259168	0.594182	0.00167597	0.0380764	0.99581	0.11838	5.0624e-05	0.0022212	0.031006	8.14871e-06	0.000370521	0.0410199	0.599984	0.535982	n.s.	n.s.
sp|O95696-2|BRD1_HUMAN	BRD1	Isoform 2 of Bromodomain-containing protein 1 OS=Homo sapiens OX=9606 GN=BRD1	-0.0879379	-0.244555	-0.199938	-0.0871562	-0.3625	-0.156617	-0.112	0.000781695	-0.274562	0.0446164	0.157398	-0.117946	0.112782	-0.162562	-0.275344	0.3681	0.0183332	0.0488481	0.37229	0.00107056	0.116287	0.254509	0.993553	0.00913606	0.645518	0.114581	0.230942	0.251312	0.103832	0.00896891	0.76752	0.160594	0.122485	0.489886	0.00475294	0.99581	0.452245	0.996186	0.0326311	0.760897	0.207032	0.356794	0.474039	0.643127	0.13744	n.s.	n.s.
sp|O95707|RPP29_HUMAN	POP4	Ribonuclease P protein subunit p29 OS=Homo sapiens OX=9606 GN=POP4 PE=1 SV=2	-0.0175713	0.0485563	0.120702	0.338876	0.23341	0.0661276	0.138273	0.356448	0.250981	0.0721457	0.29032	0.184853	0.218174	0.112708	-0.105467	0.842426	0.583431	0.177215	0.000427148	0.0114182	0.455936	0.123536	0.000236368	0.0068681	0.416311	0.00206897	0.041903	0.0174693	0.20697	0.237045	0.962937	0.807588	0.31821	0.00214745	0.0323872	0.99581	0.282221	0.00136781	0.0259062	0.574766	0.00780278	0.095982	0.110608	0.71559	0.618196	n.s.	n.s.
sp|O95714|HERC2_HUMAN	HERC2	E3 ubiquitin-protein ligase HERC2 OS=Homo sapiens OX=9606 GN=HERC2 PE=1 SV=2	0.0667539	0.141356	0.299885	0.230311	0.220185	0.0746023	0.233131	0.163557	0.153431	0.158529	0.0889547	0.0788286	-0.069574	-0.0797001	-0.0101261	0.227371	0.0155501	1.5333e-05	0.000325665	0.0005111	0.179168	0.000287258	0.00613558	0.00942244	0.00759915	0.112372	0.156801	0.209014	0.152483	0.852183	0.638052	0.144755	0.000195391	0.00172463	0.00260093	0.99581	0.0028888	0.0203166	0.0333392	0.031006	0.204099	0.267702	0.429742	0.67706	0.957966	n.s.	n.s.
sp|O95721|SNP29_HUMAN	SNAP29	Synaptosomal-associated protein 29 OS=Homo sapiens OX=9606 GN=SNAP29 PE=1 SV=1	-0.121278	-0.111643	-0.0158747	-0.220284	-0.0807001	0.00963455	0.105403	-0.0990064	0.040578	0.0957688	-0.108641	0.0309434	-0.20441	-0.0648254	0.139584	0.193719	0.230107	0.86217	0.0237176	0.381745	0.916065	0.256323	0.285445	0.657852	0.301068	0.242455	0.735315	0.0343703	0.480852	0.137212	0.601132	0.538127	0.91976	0.0567441	0.506511	0.998289	0.454003	0.418252	0.773755	0.462572	0.369017	0.822998	0.15683	0.834386	0.493491	n.s.	n.s.
sp|O95747|OXSR1_HUMAN	OXSR1	Serine/threonine-protein kinase OSR1 OS=Homo sapiens OX=9606 GN=OXSR1 PE=1 SV=1	-0.097363	-0.158928	-0.413153	-0.616084	-0.468104	-0.0615653	-0.31579	-0.518721	-0.370741	-0.254225	-0.457155	-0.309175	-0.20293	-0.0549504	0.14798	0.307651	0.0984688	5.57229e-05	2.34508e-08	7.39125e-06	0.517681	0.00151114	1.07345e-06	0.000246894	0.0094763	1.11315e-05	0.00186019	0.0362871	0.563507	0.123311	0.722255	0.363929	0.0005746	6.28086e-07	7.78074e-05	0.99581	0.0109826	1.56193e-05	0.00178792	0.0365179	9.7935e-05	0.00784778	0.16222	0.866735	0.469806	n.s.	n.s.
sp|O95749|GGPPS_HUMAN	GGPS1	Geranylgeranyl pyrophosphate synthase OS=Homo sapiens OX=9606 GN=GGPS1 PE=1 SV=1	-0.0394323	0.0275106	0.0819688	-0.216288	-0.0388681	0.0669429	0.121401	-0.176855	0.000564198	0.0544582	-0.243798	-0.0663787	-0.298256	-0.120837	0.177419	0.867682	0.907452	0.729393	0.365448	0.869557	0.77744	0.609026	0.457807	0.998097	0.818078	0.30894	0.779264	0.216026	0.610681	0.456393	0.970989	0.959107	0.833415	0.482876	0.913473	0.99581	0.775313	0.587472	0.999209	0.883372	0.444183	0.854339	0.436634	0.8881	0.779081	n.s.	n.s.
sp|O95757|HS74L_HUMAN	HSPA4L	Heat shock 70 kDa protein 4L OS=Homo sapiens OX=9606 GN=HSPA4L PE=1 SV=3	0.0902858	0.128052	0.0873332	-0.0299008	-0.0438281	0.0377661	-0.00295259	-0.120187	-0.134114	-0.0407187	-0.157953	-0.17188	-0.117234	-0.131161	-0.0139273	0.368955	0.206948	0.384523	0.764056	0.660359	0.704785	0.976329	0.235163	0.187057	0.683	0.123154	0.0950976	0.24648	0.196548	0.888716	0.767642	0.513173	0.546237	0.831732	0.755463	0.99581	0.989143	0.363587	0.324761	0.788798	0.219057	0.182595	0.469016	0.710924	0.966953	n.s.	n.s.
sp|O95758-4|PTBP3_HUMAN	PTBP3	Isoform 4 of Polypyrimidine tract-binding protein 3 OS=Homo sapiens OX=9606 GN=PTBP3	-0.005965	-0.0294163	0.0739841	-0.0216096	0.0321089	-0.0234513	0.0799491	-0.0156446	0.0380739	0.1034	0.00780672	0.0615253	-0.0955938	-0.0418752	0.0537185	0.936859	0.696558	0.331368	0.774325	0.67046	0.755722	0.294779	0.835482	0.614179	0.179183	0.91743	0.417582	0.212863	0.579517	0.47826	0.99249	0.871899	0.494276	0.83906	0.763268	0.99581	0.495153	0.891918	0.738919	0.317464	0.949266	0.549215	0.433644	0.87385	0.794214	n.s.	n.s.
sp|O95772|STR3N_HUMAN	STARD3NL	STARD3 N-terminal-like protein OS=Homo sapiens OX=9606 GN=STARD3NL PE=1 SV=1	0.0627373	0.0616147	0.191281	0.32736	0.31816	-0.00112262	0.128544	0.264623	0.255422	0.129667	0.265745	0.256545	0.136079	0.126878	-0.00920046	0.68418	0.689514	0.22237	0.043187	0.0488185	0.994181	0.407584	0.0965641	0.107943	0.403569	0.0952486	0.106496	0.381126	0.413589	0.952339	0.926525	0.870049	0.372968	0.0913385	0.104416	0.998697	0.606418	0.182886	0.216745	0.562822	0.177999	0.199668	0.59259	0.810423	0.989759	n.s.	n.s.
sp|O95782|AP2A1_HUMAN	AP2A1	AP-2 complex subunit alpha-1 OS=Homo sapiens OX=9606 GN=AP2A1 PE=1 SV=3	-0.0802797	-0.162403	0.103868	0.210286	0.0875841	-0.0821232	0.184147	0.290566	0.167864	0.266271	0.372689	0.249987	0.106419	-0.0162836	-0.122702	0.326045	0.0547588	0.207329	0.0155223	0.285013	0.315319	0.0313743	0.00153589	0.0477412	0.00314466	0.000132213	0.00505116	0.196807	0.840332	0.139232	0.736125	0.272578	0.355917	0.0404287	0.405163	0.99581	0.107311	0.00650399	0.118259	0.0157598	0.000773225	0.0178307	0.416479	0.960788	0.495562	n.s.	n.s.
sp|O95785|WIZ_HUMAN	WIZ	Protein Wiz OS=Homo sapiens OX=9606 GN=WIZ PE=1 SV=2	-0.00289745	-0.00967255	0.21884	0.171928	0.166658	-0.00677511	0.221738	0.174826	0.169556	0.228513	0.181601	0.176331	-0.046912	-0.0521821	-0.00527006	0.965666	0.885768	0.00349679	0.0172983	0.0205481	0.919836	0.00315866	0.0157239	0.0186967	0.00248786	0.012554	0.0149604	0.488392	0.441509	0.937599	0.996071	0.951704	0.0164588	0.0439467	0.0518024	0.998289	0.0199193	0.04382	0.057167	0.0129764	0.0343689	0.0423227	0.682104	0.817399	0.983756	n.s.	n.s.
sp|O95786|DDX58_HUMAN	DDX58	Antiviral innate immune response receptor RIG-I OS=Homo sapiens OX=9606 GN=DDX58 PE=1 SV=2	0.202973	0.227312	0.747498	0.835194	0.617103	0.0243391	0.544524	0.632221	0.414129	0.520185	0.607882	0.38979	0.0876963	-0.130395	-0.218091	0.0992236	0.066994	2.70487e-06	5.36536e-07	3.39293e-05	0.838111	0.000145631	2.51403e-05	0.00204025	0.000238449	4.07662e-05	0.00331552	0.464333	0.280305	0.0779262	0.461645	0.30105	4.82967e-05	8.5017e-06	0.000273467	0.996264	0.00164487	0.00020903	0.00971044	0.00196671	0.000286262	0.012712	0.664761	0.744298	0.389502	n.s.	n.s.
sp|O95793|STAU1_HUMAN	STAU1	Double-stranded RNA-binding protein Staufen homolog 1 OS=Homo sapiens OX=9606 GN=STAU1 PE=1 SV=2	-0.027994	-0.214461	-0.217016	-0.411401	-0.0567433	-0.186467	-0.189022	-0.383407	-0.0287493	-0.00255502	-0.196941	0.157717	-0.194386	0.160272	0.354658	0.70846	0.00850176	0.00786022	1.5916e-05	0.450859	0.0197094	0.0182826	3.84437e-05	0.700995	0.972729	0.0144524	0.0446787	0.0155967	0.0416363	9.62731e-05	0.933393	0.102167	0.0309148	0.000142094	0.572848	0.99581	0.0719642	0.000302208	0.805432	0.983473	0.0385038	0.100777	0.10478	0.550059	0.00856972	n.s.	n.s.
sp|O95801|TTC4_HUMAN	TTC4	Tetratricopeptide repeat protein 4 OS=Homo sapiens OX=9606 GN=TTC4 PE=1 SV=3	0.241115	0.263765	-0.117649	-0.451807	-0.271479	0.0226498	-0.358764	-0.692922	-0.512594	-0.381414	-0.715572	-0.535244	-0.334158	-0.15383	0.180328	0.000848651	0.000298908	0.0906069	1.61607e-08	0.000207388	0.741443	2.50657e-06	3.35746e-14	5.64566e-10	7.49459e-07	1.03634e-14	1.62095e-10	9.08918e-06	0.028325	0.0107652	0.0329287	0.0132065	0.196645	4.52678e-07	0.00122113	0.99581	5.66223e-05	5.08068e-12	2.99814e-08	1.70572e-05	1.6954e-12	8.53327e-09	0.00114146	0.526263	0.153587	n.s.	n.s.
sp|O95810|CAVN2_HUMAN	CAVIN2	Caveolae-associated protein 2 OS=Homo sapiens OX=9606 GN=CAVIN2 PE=1 SV=3	0.127574	-0.0933452	-0.189452	-0.392032	-0.196662	-0.22092	-0.317026	-0.519606	-0.324237	-0.0961068	-0.298687	-0.103317	-0.20258	-0.00721019	0.19537	0.41117	0.546095	0.226762	0.0176001	0.210184	0.161267	0.0495999	0.00260787	0.0450704	0.534392	0.063016	0.504489	0.197295	0.962648	0.213085	0.793626	0.785717	0.3775	0.0446307	0.321924	0.99581	0.148579	0.0100544	0.113171	0.675973	0.128257	0.63299	0.416978	0.99108	0.5903	n.s.	n.s.
sp|O95816|BAG2_HUMAN	BAG2	BAG family molecular chaperone regulator 2 OS=Homo sapiens OX=9606 GN=BAG2 PE=1 SV=1	-0.0137584	-0.0744154	0.00823356	-0.12836	-0.0711898	-0.060657	0.021992	-0.114601	-0.0574313	0.082649	-0.0539444	0.00322566	-0.136593	-0.0794233	0.05717	0.904619	0.518959	0.942827	0.270608	0.537065	0.598472	0.848145	0.323893	0.617943	0.474318	0.639318	0.977584	0.241964	0.491533	0.619533	0.984475	0.771401	0.968589	0.383874	0.650951	0.99581	0.922672	0.459053	0.741325	0.627106	0.750542	0.988524	0.464219	0.838472	0.874481	n.s.	n.s.
sp|O95817|BAG3_HUMAN	BAG3	BAG family molecular chaperone regulator 3 OS=Homo sapiens OX=9606 GN=BAG3 PE=1 SV=3	0.190555	0.127319	-0.00201586	-0.196539	0.0339105	-0.0632356	-0.192571	-0.387094	-0.156644	-0.129335	-0.323858	-0.0934088	-0.194523	0.0359263	0.230449	0.0258006	0.123859	0.979989	0.0219591	0.673735	0.434809	0.0244418	8.11841e-05	0.0618986	0.118345	0.000541287	0.252705	0.0231894	0.655641	0.00854263	0.243637	0.410137	0.987987	0.0533437	0.765699	0.99581	0.0903362	0.000572069	0.142865	0.23591	0.00253398	0.382183	0.127373	0.905975	0.13385	n.s.	n.s.
sp|O95819-3|M4K4_HUMAN	MAP4K4	Isoform 3 of Mitogen-activated protein kinase kinase kinase kinase 4 OS=Homo sapiens OX=9606 GN=MAP4K4	0.0168952	0.0898522	-0.132435	0.159895	0.00689694	0.072957	-0.14933	0.143	-0.00999827	-0.222287	0.0700427	-0.0829553	0.29233	0.139332	-0.152998	0.867227	0.378305	0.198904	0.124186	0.945574	0.472972	0.149593	0.166758	0.921172	0.0370668	0.490622	0.415346	0.0080436	0.17741	0.140326	0.970989	0.671824	0.345173	0.207458	0.964699	0.99581	0.320806	0.27953	0.951993	0.099912	0.623604	0.547615	0.0722238	0.694562	0.495562	n.s.	n.s.
sp|O95822|DCMC_HUMAN	MLYCD	Malonyl-CoA decarboxylase, mitochondrial OS=Homo sapiens OX=9606 GN=MLYCD PE=1 SV=3	0.334519	0.258032	0.803859	0.941008	1.05418	-0.0764864	0.46934	0.606489	0.719663	0.545827	0.682976	0.796149	0.137149	0.250323	0.113173	0.0160894	0.0564249	3.10604e-06	3.06781e-07	5.09762e-08	0.555868	0.00142003	0.000109936	1.38154e-05	0.000340832	2.68648e-05	3.55333e-06	0.295329	0.0635518	0.385834	0.187538	0.276999	5.41812e-05	5.27541e-06	1.16878e-06	0.99581	0.0104585	0.000735298	0.000167949	0.00265559	0.000202759	4.5576e-05	0.519503	0.576971	0.743065	n.s.	n.s.
sp|O95825|QORL1_HUMAN	CRYZL1	Quinone oxidoreductase-like protein 1 OS=Homo sapiens OX=9606 GN=CRYZL1 PE=1 SV=2	-0.0570399	-0.0685069	-0.236668	-0.497644	-0.382443	-0.0114671	-0.179628	-0.440604	-0.325403	-0.168161	-0.429137	-0.313936	-0.260976	-0.145775	0.115201	0.489904	0.408141	0.00827042	4.43445e-06	0.000119209	0.888989	0.0381092	2.20987e-05	0.000637543	0.0507994	3.07092e-05	0.000892998	0.00415867	0.0869012	0.170474	0.841753	0.697682	0.0322113	4.87146e-05	0.000775174	0.997154	0.123255	0.000188931	0.00389081	0.126248	0.000226963	0.00429064	0.0494547	0.610325	0.533546	n.s.	n.s.
sp|O95831|AIFM1_HUMAN	AIFM1	Apoptosis-inducing factor 1, mitochondrial OS=Homo sapiens OX=9606 GN=AIFM1 PE=1 SV=1	0.230731	0.246883	0.102299	0.325682	0.297401	0.0161519	-0.128432	0.0949507	0.06667	-0.144584	0.0787989	0.0505182	0.223383	0.195102	-0.0282807	0.0929458	0.0735818	0.443842	0.0214956	0.0339576	0.903101	0.33834	0.476827	0.616314	0.282503	0.554168	0.703812	0.10312	0.151518	0.83126	0.448363	0.313655	0.604949	0.0525232	0.0779086	0.997514	0.539598	0.603562	0.740311	0.441589	0.68054	0.797768	0.29401	0.676803	0.952436	n.s.	n.s.
sp|O95833|CLIC3_HUMAN	CLIC3	Chloride intracellular channel protein 3 OS=Homo sapiens OX=9606 GN=CLIC3 PE=1 SV=2	0.573473	0.641888	-0.448879	-0.776948	-0.719871	0.0684153	-1.02235	-1.35042	-1.29334	-1.09077	-1.41884	-1.36176	-0.328069	-0.270991	0.0570774	3.21155e-06	6.27789e-07	7.41725e-05	3.11335e-08	1.06926e-07	0.462345	2.6909e-10	1.48733e-12	3.39725e-12	8.26047e-11	5.73749e-13	1.26664e-12	0.00172731	0.00738948	0.538946	0.000694269	0.000140741	0.000731215	8.01919e-07	2.19729e-06	0.99581	2.43145e-08	1.57944e-10	3.60824e-10	8.06595e-09	5.60146e-11	1.39423e-10	0.0304822	0.398114	0.832941	n.s.	up
sp|O95834-3|EMAL2_HUMAN	EML2	Isoform 3 of Echinoderm microtubule-associated protein-like 2 OS=Homo sapiens OX=9606 GN=EML2	0.110508	0.154493	1.22424	1.01165	1.10444	0.0439852	1.11373	0.901142	0.993929	1.06975	0.857156	0.949944	-0.212592	-0.119804	0.0927874	0.481221	0.327518	9.35777e-08	1.69632e-06	4.64235e-07	0.778116	4.08795e-07	8.43058e-06	2.18433e-06	7.49383e-07	1.62265e-05	4.12095e-06	0.182269	0.445589	0.553554	0.838364	0.631952	2.90121e-06	2.18001e-05	7.53355e-06	0.99581	1.2281e-05	8.36562e-05	3.49839e-05	1.70572e-05	0.000133814	5.14396e-05	0.399167	0.819467	0.839765	n.s.	n.s.
[truncated: 5,342 more rows]
[truncated: 41 more columns]

## Sheet: all_stats_results_MSstats_Plex2
Reference	Gene.Symbol	Annotation	log2FC_Ctrl_48hGalFAC-Ctrl_72hGal	log2FC_Ctrl_72hGalFAC-Ctrl_72hGal	log2FC_NPC2_72hGal-Ctrl_72hGal	log2FC_NPC2_48hGalFAC-Ctrl_72hGal	log2FC_NPC2_72hGalFAC-Ctrl_72hGal	log2FC_Ctrl_72hGalFAC-Ctrl_48hGalFAC	log2FC_NPC2_72hGal-Ctrl_48hGalFAC	log2FC_NPC2_48hGalFAC-Ctrl_48hGalFAC	log2FC_NPC2_72hGalFAC-Ctrl_48hGalFAC	log2FC_NPC2_72hGal-Ctrl_72hGalFAC	log2FC_NPC2_48hGalFAC-Ctrl_72hGalFAC	log2FC_NPC2_72hGalFAC-Ctrl_72hGalFAC	log2FC_NPC2_48hGalFAC-NPC2_72hGal	log2FC_NPC2_72hGalFAC-NPC2_72hGal	log2FC_NPC2_72hGalFAC-NPC2_48hGalFAC	p.val_Ctrl_48hGalFAC-Ctrl_72hGal	p.val_Ctrl_72hGalFAC-Ctrl_72hGal	p.val_NPC2_72hGal-Ctrl_72hGal	p.val_NPC2_48hGalFAC-Ctrl_72hGal	p.val_NPC2_72hGalFAC-Ctrl_72hGal	p.val_Ctrl_72hGalFAC-Ctrl_48hGalFAC	p.val_NPC2_72hGal-Ctrl_48hGalFAC	p.val_NPC2_48hGalFAC-Ctrl_48hGalFAC	p.val_NPC2_72hGalFAC-Ctrl_48hGalFAC	p.val_NPC2_72hGal-Ctrl_72hGalFAC	p.val_NPC2_48hGalFAC-Ctrl_72hGalFAC	p.val_NPC2_72hGalFAC-Ctrl_72hGalFAC	p.val_NPC2_48hGalFAC-NPC2_72hGal	p.val_NPC2_72hGalFAC-NPC2_72hGal	p.val_NPC2_72hGalFAC-NPC2_48hGalFAC	q.val_Ctrl_48hGalFAC-Ctrl_72hGal	q.val_Ctrl_72hGalFAC-Ctrl_72hGal	q.val_NPC2_72hGal-Ctrl_72hGal	q.val_NPC2_48hGalFAC-Ctrl_72hGal	q.val_NPC2_72hGalFAC-Ctrl_72hGal	q.val_Ctrl_72hGalFAC-Ctrl_48hGalFAC	q.val_NPC2_72hGal-Ctrl_48hGalFAC	q.val_NPC2_48hGalFAC-Ctrl_48hGalFAC	q.val_NPC2_72hGalFAC-Ctrl_48hGalFAC	q.val_NPC2_72hGal-Ctrl_72hGalFAC	q.val_NPC2_48hGalFAC-Ctrl_72hGalFAC	q.val_NPC2_72hGalFAC-Ctrl_72hGalFAC	q.val_NPC2_48hGalFAC-NPC2_72hGal	q.val_NPC2_72hGalFAC-NPC2_72hGal	q.val_NPC2_72hGalFAC-NPC2_48hGalFAC	sig_Ctrl_48hGalFAC-Ctrl_72hGal	sig_Ctrl_72hGalFAC-Ctrl_72hGal
[truncated: 7,178 more rows]
[truncated: 41 more columns]
