# Supplementary material for: Global cellular proteo-lipidomic profiling of diverse lysosomal storage disease mutants using nMOST
Source: bioRxiv. 2024 Oct 20:2024.03.26.586828. Originally published 2024 Mar 27. Preprint. [Version 2] doi: 10.1101/2024.03.26.586828 (PMC10996675; doi:10.1101/2024.03.26.586828)
Supplement: Supplement 6 [file media-6.xlsx]

## Sheet: Index
Supplemental Tables for Kraus et al., 2024
Dataset	Description
Table S1	Generation of CRISPR-edited cell lines for interrogation of lysosomal storage disease gene function analysis. This file contains gRNA sequences as well as allele sequencing results for all edits examined.
Table S2	nMOST proteomic and lipidomic analysis of 33 LSD cell lines (whole cell).
Table S3	nMOST Cross-Ome analysis of 33 LSD cell lines (whole cell).
Table S4	nMOST proteomic and lipidomic analysis of Control, LIPA-/-, GAA-/-, NPC1-/- and NPC2-/- HeLa TMEM192-3xHA cells under fed and starved (EBSS) conditions.
Table S5	TMT-based proteomic analysis of Control and NPC2-/- HeLa TMEM192-3xHA with and without FAC addition.
Table S6	iNeuron d0,4,8,16,22 Control, NPC1-/- C3, NPC2-/- E2, NPC2-/- G1 from nDIA LFQ triplicate whole cell
Table S7	Source Data Table

## Sheet: iNeuron_LFW_report.pg_matrix
Protein.Group	Protein.Ids	Protein.Names	Genes	First.Protein.Description	D:\yh\data\LSD_NPC_neuron\aa01618_YH_FK_diff119_LSD_NPC_neuron_FAC_d8_NPC2KO_G1_3.mzML	D:\yh\data\LSD_NPC_neuron\aa01629_YH_FK_diff119_LSD_NPC_neuron_FAC_d8_WT_1.mzML	D:\yh\data\LSD_NPC_neuron\aa01512_YH_FK_diff119_LSD_H9.mzML	D:\yh\data\LSD_NPC_neuron\aa01518_YH_FK_diff119_LSD_NPC_neuron_FAC_d0_NPC2KO_G1_1.mzML	D:\yh\data\LSD_NPC_neuron\aa01511_YH_FK_diff119_LSD_H9.mzML	D:\yh\data\LSD_NPC_neuron\aa01609_YH_FK_diff119_LSD_NPC_neuron_noFAC_d22_NPC2KO_C2_2.mzML	D:\yh\data\LSD_NPC_neuron\aa01615_YH_FK_diff119_LSD_NPC_neuron_FAC_d8_NPC1KO_1.mzML	D:\yh\data\LSD_NPC_neuron\aa01543_YH_FK_diff119_LSD_NPC_neuron_noFAC_d4_NPC2KO_C2_2.mzML	D:\yh\data\LSD_NPC_neuron\aa01630_YH_FK_diff119_LSD_NPC_neuron_noFAC_d0_NPC2KO_G1_3.mzML	D:\yh\data\LSD_NPC_neuron\aa01611_YH_FK_diff119_LSD_NPC_neuron_noFAC_d16_WT_1.mzML	D:\yh\data\LSD_NPC_neuron\aa01612_YH_FK_diff119_LSD_NPC_neuron_noFAC_d22_NPC1KO_3.mzML	D:\yh\data\LSD_NPC_neuron\aa01610_YH_FK_diff119_LSD_NPC_neuron_noFAC_d16_NPC2KO_C2_2.mzML	D:\yh\data\LSD_NPC_neuron\aa01616_YH_FK_diff119_LSD_NPC_neuron_FAC_d4_NPC2KO_C2_1.mzML	D:\yh\data\LSD_NPC_neuron\aa01631_YH_FK_diff119_LSD_NPC_neuron_FAC_d0_NPC1KO_1.mzML	D:\yh\data\LSD_NPC_neuron\aa01628_YH_FK_diff119_LSD_NPC_neuron_FAC_d4_NPC2KO_G1_1.mzML	D:\yh\data\LSD_NPC_neuron\aa01624_YH_FK_diff119_LSD_NPC_neuron_noFAC_d16_NPC2KO_C2_3.mzML	D:\yh\data\LSD_NPC_neuron\aa01657_YH_FK_diff119_LSD_NPC_neuron_FAC_d8_NPC1KO_3.mzML	D:\yh\data\LSD_NPC_neuron\aa01531_YH_FK_diff119_LSD_NPC_neuron_FAC_d4_NPC2KO_C2_2.mzML	D:\yh\data\LSD_NPC_neuron\aa01585_YH_FK_diff119_LSD_NPC_neuron_FAC_d8_NPC1KO_2.mzML	D:\yh\data\LSD_NPC_neuron\aa01621_YH_FK_diff119_LSD_NPC_neuron_noFAC_d8_WT_3.mzML	D:\yh\data\LSD_NPC_neuron\aa01548_YH_FK_diff119_LSD_H9.mzML	D:\yh\data\LSD_NPC_neuron\aa01594_YH_FK_diff119_LSD_NPC_neuron_FAC_d0_NPC2KO_C2_1.mzML	D:\yh\data\LSD_NPC_neuron\aa01605_YH_FK_diff119_LSD_H9.mzML	D:\yh\data\LSD_NPC_neuron\aa01600_YH_FK_diff119_LSD_NPC_neuron_FAC_d4_NPC2KO_G1_2.mzML	D:\yh\data\LSD_NPC_neuron\aa01627_YH_FK_diff119_LSD_NPC_neuron_FAC_d4_NPC1KO_2.mzML	D:\yh\data\LSD_NPC_neuron\aa01636_YH_FK_diff119_LSD_NPC_neuron_FAC_d16_NPC2KO_G1_2.mzML	D:\yh\data\LSD_NPC_neuron\aa01603_YH_FK_diff119_LSD_NPC_neuron_noFAC_d4_NPC2KO_G1_2.mzML	D:\yh\data\LSD_NPC_neuron\aa01619_YH_FK_diff119_LSD_NPC_neuron_noFAC_d0_NPC2KO_C2_2.mzML	D:\yh\data\LSD_NPC_neuron\aa01602_YH_FK_diff119_LSD_NPC_neuron_FAC_d8_NPC2KO_C2_3.mzML	D:\yh\data\LSD_NPC_neuron\aa01580_YH_FK_diff119_LSD_NPC_neuron_FAC_d22_NPC2KO_G1_1.mzML	D:\yh\data\LSD_NPC_neuron\aa01613_YH_FK_diff119_LSD_NPC_neuron_noFAC_d0_NPC2KO_G1_1.mzML	D:\yh\data\LSD_NPC_neuron\aa01598_YH_FK_diff119_LSD_NPC_neuron_FAC_d16_NPC2KO_G1_3.mzML	D:\yh\data\LSD_NPC_neuron\aa01549_YH_FK_diff119_LSD_NPC_neuron_noFAC_d0_WT_1.mzML	D:\yh\data\LSD_NPC_neuron\aa01614_YH_FK_diff119_LSD_NPC_neuron_noFAC_d8_WT_2.mzML	D:\yh\data\LSD_NPC_neuron\aa01623_YH_FK_diff119_LSD_NPC_neuron_FAC_d22_NPC2KO_C2_3.mzML	D:\yh\data\LSD_NPC_neuron\aa01649_YH_FK_diff119_LSD_NPC_neuron_noFAC_d8_NPC2KO_G1_3.mzML	D:\yh\data\LSD_NPC_neuron\aa01545_YH_FK_diff119_LSD_NPC_neuron_noFAC_d0_NPC2KO_G1_2.mzML	D:\yh\data\LSD_NPC_neuron\aa01547_YH_FK_diff119_LSD_NPC_neuron_FAC_d16_WT_3.mzML	D:\yh\data\LSD_NPC_neuron\aa01671_YH_FK_diff119_LSD_NPC_neuron_noFAC_d0_WT_2.mzML	D:\yh\data\LSD_NPC_neuron\aa01539_YH_FK_diff119_LSD_H9.mzML	D:\yh\data\LSD_NPC_neuron\aa01604_YH_FK_diff119_LSD_NPC_neuron_FAC_d8_NPC2KO_C2_2.mzML	D:\yh\data\LSD_NPC_neuron\aa01635_YH_FK_diff119_LSD_H9.mzML	D:\yh\data\LSD_NPC_neuron\aa01640_YH_FK_diff119_LSD_NPC_neuron_FAC_d0_WT_2.mzML	D:\yh\data\LSD_NPC_neuron\aa01644_YH_FK_diff119_LSD_NPC_neuron_FAC_d0_NPC2KO_C2_3.mzML	D:\yh\data\LSD_NPC_neuron\aa01626_YH_FK_diff119_LSD_H9.mzML
A0A024RBG1	A0A024RBG1		NUDT4B		23902.4	51841.6	30720.8	31836.3	18157.9			23381.7	33208.1			17628.8	12873.1	21168.1	16943.2		30790.8	14277.5	14274.2		23883.7	5040.97	16791.9		9133.73	14035.1	23359.2	39720.8	35876.6	20981.2	36366		33711.5	37306.2	34979.2	14133.5	45231.6	24764.5		19088.8	30640.8	29284.5	22638	26969.1	22176.5
A0A075B6H4	A0A075B6H4		KAT14		46143.4	85528.9	38524	25972.3	25951.2	82385.3	67687.4	42039.2	121490	95664.5	48693.6	91844.5	49301.3	50300.8	81746.9		81482.2	51236.7	87525.5	84168.2	58470.9		106476	104117	75939.9	25594.4	69394		57248.8	50833.2	25376.4	85390.1	40560.4	22665.9	24244.1	85380	28827.3	60852.2	65199.1	38229.7	69944.9	90979	38014.4	49952.3	137967
A0A087WUL4	A0A087WUL4		PEG10		129693	99899.4	34952.1	44742.2	41984.3	115193	299978	70071.5	79683.6	70982.4	86088.3	71054.5	51309.7	65428.3	40083.6	90863.9	199942	43058.5	310778	86753	46727.6	56929.7	40012.7	47972.9	131465	92121.9	43198	54289.4	117558	126199	51976.3	94873.1	63160.4	92169.1	75702.1	77650.7	98777	125542	53005.1	40896.5	126719	36368.5	54894.1	50598.8	44110.2
A0A087WV00	A0A087WV00		DGKI		16855.4					44999.4	13306.2			20738.6	27595.1	21787.4				29102.5			8745.76							39942.4				76243.9		28910.5		14091.3	51798.3	8762.53		38199.6
A0A087WV05	A0A087WV05				577675	736081	1482600	919273	1898930	370250	692730	1170950	1001920	510237	448251	478543	803933	764642	864785	576344	744951	617540	418360	670842	1724400	953702	1028710	902769	959878	291444	730588	852763	723196	392260	924742	339201	814518	910770	253833	783199	1023900	570196	705222	1754870	596333	1461910	740302	778373	1004440
A0A087WVI9	A0A087WVI9		HNRNPU		14746.4	13300.6	12226.5	14796		19276.2	21260.2	14430	21043.1	13580.5		20821.2	24384.6	27046.3	15693.5	29592.7	24880.6	24087	14730.3	31293.8	9986.3	21619.8	7557.37	14607.7		13600.8	17446.8		18784.9		22554.8	13872.9	27458.6	19136.8		33337.2	22933.2		32822.9	15851.2		21463.8	23935.6	26706.6	16082.8
A0A087WVM4	A0A087WVM4		MTHFD1L		677885	670234	1021880	1797760	1083590	393499	626684	921291	1595530	491529	386445	431929	991478	1401850	1029770	450323	609701	994421	655861	644355	1197500	1870680	1163810	1034270	825949	557395	979691	1561160	694765	539464	1827170	568107	1820570	618556	568062	573673	1528790	527144	1666170	1184310	690392	1190580	1912830	2115620	1168990
A0A087WWP8	A0A087WWP8		RSBN1		99345	85183.8	26282.2	39190.8	26777.6	85265.6	115509	82305.6	32488.9	121720	93515.6	95706.8	86302.4	28969.6	79856.3	105041	121289	67726.7	130252	124747	22372.4	34018.7	20595.9	85022.6	72812.7	82093.2	93708.8	38818.1	129971	80698.7	32119.5	109902	29805.3	114340	103905	112451	37134.4	83968.2	25403.5	22355.1	106599	18995	42443.5	41275.3	22297.5
A0A087WYR3	A0A087WYR3		TPD52L2		111405	145728	83205.5	191459	75410.1	92560.3	123245	141656	174236	68824.7	75313.1	92633.6	89638.1	125326	130761	107783	129806	101296	119854	95752.3	70483.1	104701	74296.1	87754.3	117462	57663.1	96500.7	142424	90200.2	84465.5	138451	61046.7	111272	101256	63816.3	90095.5	147658	82955.3	112848	71604.2	107896	67576.4	66882.3	126730	91518.3
A0A087WZ62	A0A087WZ62					54357.9	23589.1		26442.4	69519.4	54577.4		31167.3	81332.7	68412.3	76586.7	61333.2		74732.2	60880.7	54887	72487.7	71598.8	78479.3	59366.6	39093.4	25822.7	65827	46172.9	69099.9	75600.1	46098.5	72734.5	52598.8	19836.1	76497.4		64578.8	67426.8	80454.5	39739.4	75748.6	50503.6	28591.3	38793.3	27935.5			25179
A0A087WZF1	A0A087WZF1		LPP		168652	174117	177474	305695	197921	92959.5	159634	233744	249175	86905.6	87164.8	89271.2	212008	268714	168608	91643.5	131620	184052	140117	159556	175225	333312	186575	179678	186668	65586.5	163223	241073	189904	74213.3	359158	87620.8	193595	207735	73375.2	179206	281920	78306	183978	204285	191713	184670	323236	265270	177953
A0A087WZV9	A0A087WZV9
A0A087X011	A0A087X011		KIF3A		96216.1	100927	47179.5	62174.8	37391.5	199143	120567	105903	63765.6	160861	214133	157783	94830.6	67043.7	88989	154350	115589	84021.4	124616	105883	50308.6	55978.4	22350.9	73351.5	119128	172619	87964	62441.3	129494	201035	67296.7	160951	57316.3	111902	203845	111556	64813.1	153341	77774.5	60591.6	113401	58753.5	85925.7	57527	35918.5
A0A087X021	A0A087X021		UROS		4052670	3857850	1741380	2913400		2261810	3816550			3015880	2132400	3132310	3789550			3327660	3945810	3966820	4133320	3706640	1669010		1163370							1659120		2613530	2234200		2085150	2951770		2328260	2301300	1695260	4159400		2600560
A0A087X0H9	A0A087X0H9		RBM26		635846	512990	512733	490997	418727	426036	682570	583156	473150	619428	486840	617780	682204	569484	623080	571454	560572	527298	576470	662400	511100	622589	523601	689269	580051	434167	630350	515043	566274	263703	519635	432455	443552	593926	280380	628159	476318	409064	438861	514943	564066	403863	741751	627507	492985
A0A087X0N3	A0A087X0N3		NOL4L		202256	172070	64206	94473	44758.2	251703	201350	137913	49931.2	219876	262925	250838	130751	76733	126383	264864	205587	116051	193436	201110	53220.4	73650	64165.2	139909	122189	188335	135218	79591.1	149879	204438	62604.4	184610	55913.6	188259	190721	164539	53137.3	171170	75764	76549.4	174281	85362.4	58128.3	50192.8	66911
A0A087X0W9	A0A087X0W9		OTUD6B		71606.6	64359.5	161857	132118	184514	63915.4	66184.3	84672.1	124081	69196.5	59308.9	50815.9	77881.1	104536	68389.1	58928.6	77925.1	82934	75906.7	81606.3	165174	105261	179072	70036.4	70292.2	61047.2	63925.9	87158.4	69569.1	65672.5	108152	43236.2	133653	84483.2	52183.7	85331.3	107389	54442.8	110121	182553	57416.5	178003	74381.5	61085.1	178549
A0A087X102	A0A087X102		CHEK2		73363.8	57958.2	75129.1	27592	71305.9	22538.1	76660.8	95642.8	88032.5				101444	95344.4	103423	43767.6	127438	73265.4	84594.1	102733	90600	99374.3	99260.8	81732.3	42459.6	44491.7	103633	125930	105412	18276.7	122678		74415.3	82758.9		94910.4	96880.8		86663.6	96957.8	131193	80576.9	81777.6	96139.6	93749.5
A0A087X118	A0A087X118		INF2		3902.62	7640.89	11635.5		11522.3	1229.11	5005	15856.2	16201.2				9185.38	7128.82	6134.6			8626.81	5508.29	12561.8	16610.1	12687	10978.5	9780.32	6134.64		12236.9	13394	12163.7		7562.69	7129.06	12537.8	8383.93		14676.2	12264.4		16034.4	10080.6	7669.65	13576.9		5138.19	12970.9
A0A087X2C4	A0A087X2C4		PCDH7				9987.67	20446.3	14589.4			26854	41673.4		21692		6754.68	23411.3	21365.4					35200.7	12911.2	18833.2	10968.7		29804.6	37032.1	27335.6	24237.3	32209.6	29315.1	47180.9	22621.1	22515.3	23833.5	32969.7	15841.1	31563.7		20803.5	9256.79	12150.2	7034.62	28215.1	18439.3
A0A087X2I1	A0A087X2I1		PSMC6		2171500	1982670	1221940	2105920	1041940	1960600	2242250	2104060	2080970	1918240	1857640	1937110	2305810	2391230	1938420	1860440	2154460	2208260	2224370	2196060	1190090	2213260	1195410	1912300	1844210	2052490	1708900	2314550	2318740	1929190	2306810	2130910	1719540	2372080	2206460	1938250	2202130	2110360	1720510	1276080	2319960	1145370	1956690	1956630	1126910
A0A096LP25	A0A096LP25		AAK1		92469	91071.4	31945.5	32712.9	25910.3	96183.9	78669.2	74867.4	51452	82250.2	118715	91483.1	69652.8	27049.5	64137.4	96077.4	86634.5	69946.1	80528.6	75020.9	40868	39985.6	31727.6	76273.7	76917.4	108523	59096.8	52424.5	92120.9	100229	39532.2	118203	47003.7	73847.2	116157	79069	43853.3	110098	27643.1	32157.7	88611.6	40629.1	58286.3	31773.7	31809.8
A0A096LP39	A0A096LP39		TRIM39-RPP21		8370.01	17157.8		36396.4	12373.5	11876.5	12816.9	19853.2	29886.3	8008.41		9362.93	14687	30066	18999.1	11825.3	8099.95	13032.1	11720.4	9835.9	8565.92	19963.8			16452.1	7833.29		14681.2	16017.4	13954.8	11211.3	10490.7	14460.7	16221.1	13426.6	12461.1	27559.7	7079.92	18947.4		12284.5	13706.8	19796.1	10771.5	9434.19
A0A096LP59	A0A096LP59		ATRX				30436.8	2589.16	28316.5			5906.86	11170.2				2741.58	6174.66	2794.38					6705.15	21707.2	7186.92	16629.4	4083.34				12023.3			6131.04		18160.6	6068.29		13546.8	5298.04		14382.2	24214.9		20408.5			20444.4
A0A0A0MQS0	A0A0A0MQS0		PHF20L1		47405.1	43249.4	6803.37		10924.3	96477.2	41213.2	33627.3	9261.68	94109.8	96220.7	94393.6	14654.3	6980.82	25454.1	93151	46025	36621.6	38940.7	27537.2	9557.41	11458.7	5748.06		41822.3	64866.9	42290.1		41391.6	64585.4	12570.7	67531.5	11396.5	40364.6	60663.6	48083.8	12280	84516.1		6216.18	45429.7				3752.09
A0A0A0MQT0	A0A0A0MQT0		RBP1		58539.5	71433.2			17662.7	165370	75634.2	42102.3		128568	132180	149399	40591.3	30501.6	35107.1	119183	69081.6	47113	71485.6	88848.6	8286.38	19489.4		29849.6	49787.7	94462.8	31963.1		46290.4	114494		92561.9	10846.7	96805.5	126795	91811.9	15740.1	82871.4		12307.2	54682.5		18767.6
A0A0A0MR33	A0A0A0MR33		GSTZ1		65394.4	68443.1	76055.8	40111.7	73539.3	74626.9	103026	55200.2	28915.9	77272.2	79411.7	81547.6	69317.3	42297.5	87391.6	76117.6	72047.4	74118.6	82506.8	69826.6	63953.5	26410.4	72200.7	66161.8	81408.2	64318.1	71379.9	20887	62843	77985.1	24179.5	76086.7	16007.1	53465.9	46663.6	66232.9	33255.7	50348.8	24843.7	62345.7	61539	71811.8	34342.4	16385.9	78758.4
A0A0A0MR39	A0A0A0MR39		MYEF2		1805560	1697160	536865	752334	542653	2902360	1997600	1151840	653949	3195930	2899130	3051650	1257110	703665	1319950	3211280	2330500	1128100	2050920	1729980	491266	746679	500638	1237620	1365860	2557730	1453220	659838	1778100	2492170	650304	2318340	639247	1609170	2474290	1786020	639250	2444030	690584	552841	1840430	550607	769712	806224	532471
A0A0A0MR79	A0A0A0MR79		MED12		131225	135080	30673.7	34866.2	29832.9	96445.8	134473	122720	59766.6	144263	98448.2	144041	126625	57249.7	137554	127876	137854	118503	142760	133561	32237.5	43909.2	31623.6	132113	109800	77157.5	136228	51201.2	129520	61444.1	49741.4	77809.9	41240.9	129314	62209.5	163586	44324.6	82321.5	41898.2	33452.4	131911	33982.6	50518.3	36459.5	32695
A0A0A0MR84	A0A0A0MR84		ZNF446		60590.5	57493.3	17679.7	22387.8	23389	42241.1	53642.1	79816.5	29051	49869	43043.2	56041.8	52603.4	35911.3	66975.5	51287.2	80804.7	67708.7	58752.8	73609.5	14785.8		14443.2	69731.2	64628.6	33696.7	66525.1	21008.6	76466	34164.9		27385.2		62621.1	28274.6	64241.1		22238.8	28109.5	12590.5	60741.4	15301.8	25885.7	23110	13188.5
A0A0A0MRT8	A0A0A0MRT8		SPAG6		39278.8	28205.9	23857.6		25329.3	22507.3	34243.6	36740.7	45681.9	24873.4	24791	45841.9	49527.8	62756.8	50518.1	28836.7	34228.1	27780.3	41397.1			111629	18013.3	45199	21613.5	30536.5	58525.4	49614.9	41949.2		50043.3	25127.9	36155.1	34126.6	29185.8	54882.1	52655.7		30270.2	22756.5	44939.2	24921.3	101464	114783	26440.1
A0A0A0MRX1	A0A0A0MRX1		ELAVL2		339172	322785				723096	664257	196678		583585	584192	430438	180205		127347	634064	594832	157774	492231	614166		99155.7	21778.6	102354	274564	833129	111192	64054.9	571955	637366	43942.9	503392	41035.5	575060	671766	554740		677731			561389	16394.6			33279.7
A0A0A0MS29	A0A0A0MS29		MFF		183352	123632	157154	114318	155493	214282	197687	154033	149134	212657	192038	225912	148662	157865	193503	208966	161107	166565	124154	91489.7	139047	230287	133580	169552	149498	278097	174821	101767	171795	182189	128787	252099	125808	94838.6	186811	147117	119707	257473	103978	160190	189547	168833	266886	217217	152661
A0A0A0MSA4	A0A0A0MSA4		EPB41L3		19093	16207.1				168764	32521.2			72169.1	210722	92459.1				100124	26205.1		40803.8	17455.9				7899.63		136925			24587.6	207423		148448		9872.79	163397			142513
A0A0A0MSS4	A0A0A0MSS4		NUDC		22787.4	24296.2		60545.4		10387	16391.3	12217.7	32241.5	10452.7	8015.63		15475.1	28839.3	17471	31311.4	22189.1		23677.3	17637.5		17523.8		14995	16556.2	10672		3254.32	16790.5	16257.9	15784.9	8799.9		10658.4		10940.5	8349.89		35547.3		11529.1	1732.01		13051.5	6833.01
A0A0A0MT26	A0A0A0MT26		ATP1A3		1302870	1269760	299106	140641	241130	3470660	1467560	823657	199743	3555060	4155860	3483320	943109	156994	1026900	3104330	1463610	822604	1400720	1183770	269108	226539	220876	1074200	933607	4089700	1219190	195222	1368480	3703300	187229	3814430	206485	923855	4316730	1270800	176189	3884160	230597	240132	1229570	261803	926404	236836	207227
A0A0A0MTC2	A0A0A0MTC2		TUSC3		11290.5						40323.1			24973.5	30446.6	48544.7	27197.1	16134.3	31358.6	32854.2	22594.7		31543.7					39958.1	12707.3	53326.2			31378.8	62972.9		45055.6	12723.2		59062.8			49513.8	18610.1	16796.3		17528.1		21089.4	29239.4
A0A0A0MTJ9	A0A0A0MTJ9		NCEH1		32849.6	29903.1	13651.6	21599.7	16470.3		27269.5	54602	12646.2	45562.8	25206.2	33866	38114.3	17902.6	60815.5	48338.2	39936.3	26730.7	42215.8	32995.8	10251	23989.1	17166.1	37914.6	31526.5	30522.4	64746.3	21751.5	42738.2	26565.9	20796.5	32953.7	25435.5	22773.9	76133.9	53817.7	15473.7	38257.6	32793.1	5909.93	35636	17458.2	34181.6	26442.3	17547.8
A0A0A0MTN0	A0A0A0MTN0		CUL2		111628	115176	144083	98692.2	150932	153183	130621	132170	97169.8	127013	151123	116087	125652	84583.3	123136	123497	132891	130717	145957	130351	147146	95687.5	94110.9	132758	155559	142657	104922	110109	135707	128124	103029	142711	105058	126447	128955	139012	110813	160189	84359.5	155600	134408	104526	77731.4	79017	120783
A0A0B4J1V8	A0A0B4J1V8		PPAN-P2RY11		416227	310900	489623	624090	480986	193367	258892	366752	692834	275057	170327	258362	391371	688943	461949	229001	266386	436800	285530	269688	544134	646937	510814	474354	193090	206575	572005	758244	411332	140225	726093	205552	780607	247295	167017	362225	691467	196119	555828	495509	364029	569044	763688	797832	489493
A0A0B4J2A2	A0A0B4J2A2		PPIAL4C		462229	269177	289076	124800	347378	621067	266067	562148	331256	359101	623846	437506	400429	298580	457568	406798	362168	455492	456756	479832	340706	265213	324650	325303	322604	534732	392675	394340	442714	512744	352356	570371	339249	486193	607386	419368	397389	616275	133355	391162	691014	187525	271516	293133	324202
A0A0B4J2D5	A0A0B4J2D5		GATD3B		865252	875699	751058	740874	649254	960298	989597	940611	546079	990408	1007140	1006120	1146920	737046	1137180	961998	1080670	948191	996468	964314	700245	742498	599743	1130820	984550	946594	1071440	685979	889948	900404	600663	951135	641978	846552	994253	954894	579976	934425	752041	595846	814212	578563	945497	779133	536946
A0A0C4DFL8	A0A0C4DFL8		KDM4B		79552.7	72165.9	29774.2	13188.2	26973.9	92635.1	90358.5	122712	23870.3	102701	76737.4	99026.6	78872.1		86703.5	113705	85741.6	82477.2	108703	126325	37210.8	11875.1	26754.2	63122.8	89301.2	80332.5	92488.1	41145	106781	55310.4	17506.3	56625.6	32371.7	110857	58081.2	117336	102317	44786	24957.7	21239.3	92833	29924.2	71267		47292.6
A0A0C4DGJ4	A0A0C4DGJ4		NUDT4		159416	167461	97452.7	124719	100252	143710	137538	117493	183270	107644	126748	120077	114527	158904	119403	134609	121955	172219	113659	126664	93048.5	145134	110312	141769	114453	101571	118182	156631	128528	99372.1	162328	104915	102517	146570	104732	139452	150789	98287.7	152255	90452.3	147680	100595	130952	96650.9	88845.6
A0A0D9SEN2	A0A0D9SEN2		CDK11B		223869	233674	214245	283168	216434	195509	250049	246620	296136	305122	248914	240010	251847	263364	263010	298535	197437	233389	272209	325515	268257	267240	239175	233974	310058	198486	273379	286942	216753	167440	275804	151881	292632	323055	138535	322357	280147	173655	282967	246879	263754	301005	248722	262613	295726
A0A0D9SEY1	A0A0D9SEY1		MAP4K4		168185	165369	62675.3	62419.6	71764.6	230675	179376	64870.3	85160.1	201031	237654	225365	84098.6	65326.7	71115.1	184596	190445	91287.9	164605	136858	58558.1	67988.8	53941.9	88795.7	79901.3	204456	82361.2	57871.2	161401	213450	76893.6	247890	52018.5	113661	197190	155173	75400.8	253045	49327.4	47885.1	171471	58978	54013	77411.9	79495.3
A0A0D9SF30	A0A0D9SF30		NCAM1		143973	123159				1174120	221492	100224		654343	1104340	651374	22956.9		50607.7	786470	154993	52321.6	259246	128736			8282.08	58663.2	73657	708060	96966.1	17181	120400	1179210		652621	13145.1	98625.7	1001300	113389		690447	26048.8		118064				14911.6
A0A0D9SF53	A0A0D9SF53		DDX3X		285359	255436	468434	188550	453492	161393	199023	237970	367836	187382	124668	193407	211874	279287	167767	229201	153858	190445	216554	236358	506139	353374	531602	169941	259156	147296	269542	387387	239578	134087	290962	166411	333737	224734	168562	233483	394347	176448	181690	425464	320414	370858	270954	219851	440866
A0A0D9SF58	A0A0D9SF58		CHTF18		83926.3	76999.4	30023.1	116124	38156.1	26210.9	42269.1	57382	110035	24129.5		23364.5	72273	96700.1	83570.5	23663.6	43998.6	71948.8	50605.1	49224	46695.7	118328	44732.4	73764.7	62847.5	15035.6	56048.5	78693.9	73033	11013.5	79584.6	16400.9	78880.1	67994.6	12545	87075.6	89655.6	24592	71359.8	35736.8	81527.5	46899.7	75951.1	95007.7	62725.4
A0A0D9SFW8	A0A0D9SFW8		HLA-F								19252.5		56625				82791.1	167479	124730	17214	36199	51336.1	4075.71	51387.3		57312.2	113665	172136	70901.1	65252.2	131945	206745	62162.4		251641			39004.6	44405.3	50283.8	2166.83	42313.8	92429		76833.7	105795	302687	275833	87044.6
A0A0D9SGH0	A0A0D9SGH0		SLC9A6				20510.3		17717.7		4815.42		3408.87	7067.74										12146.3	10389.9		8333.03		9169.88	8668.96	4514.68	2579.55		13951		8660.55			9328.45	4331.79				15839.5	3398.2	12734.8		3665.84
A0A0G2JH58	A0A0G2JH58		MICB				48650.4		43843.3																38758.9		48597.7					34934.9					50310.3				33241.9			46108.7
A0A0G2JIA5	A0A0G2JIA5		VARS2		41707.3	37581.4	56026.3	73412.9	50339.8	40203.6	48886.5	42122.2	44720.8	50694.8	46702.7	42063.6	54426.8	65526.9	50986.3	40462.9	47852.9	39789.5	42335.9	41646.5	38499.2	62844.3	44965	51698.2	49390.9	43552.5	48609.5	33628.8	46640.6	35536.7	33444.2	38691.9	54579.9	36986.5	32054.5	54304	32672.2	42025.5	71028.6	35691.2	47301.9	45266	76396.7	66209.1	50546.9
A0A0G2JJL1	A0A0G2JJL1		WDR46		109254	78086.1	110175	69955.4	114965	53202.3	67398.4	45983.6	133649	63389	50507.3	59312.7	76328.9	106797	108897	36596.6	59290.7	31916.2	53944.6	59921.2	83738.7	161567	100904	127507	46076.3	58262.4	141828	165293	96653		114278	61841.9	86212.6	48012.6	51046.9	78311	67423.1	42186.7	96478.8	86529.2	84474	113017	224196	173816	112962
A0A0G2JS92	A0A0G2JS92		VPS11		35177.8	52632.2	13743	25701.1	17159.5	68749.3	62589.2	48055.7	14038.9	57896.9	69752.9	58016.7	38071.6	30154.3	46921.1	62947	26760.6	40236.3	39445.7	41526.1	13275.4	13747.7		33269.9	24171.9	82967.1	26806.4	26210.8	51817.3	77633.6	11647.2	57572.1	12196.9	29367.8	34791.9	41932.9	13011.9	52764.3	17670.5	16926.4	56327.3	19017		12116.6	7555.19
A0A0J9YW36	A0A0J9YW36		STMN3
A0A0J9YWL0	A0A0J9YWL0		CRYBG1		45094.8		119384	63963.3	120556				80671.7	14099			52969.4	59597.3			63163.7		24828.2		109634	82030.6	108022		53170.5			77988.7		12692	78979.6		82315.1				74694.5		72800	107355		112344	108296	89357.8	119347
A0A0J9YXF2	A0A0J9YXF2		PON2		104034	151629	144682	9861.92	138968	106789	148502	162675		83845.8	63534.6	111351	161463	71655.5	169139	176534	127514	117812	130400	83100.3	136659	61331.5	161040	120982	116502	88741.7	201772	53565.1	108810	124394	73861.8	199880	70003.6	89697.2	128653	108398	35031.7	118684	46126.8	140072	100493	144468	85905.6	65232.9	173233
A0A0J9YYI4	A0A0J9YYI4		SERINC5		15825.7	22097.9	33284.2	38198	34609.9	135575		17518.4	39459.3	51002.6		44150.6		16918.3	11044.8	52649.2			18452.8	7479.75		37117.1	36944.2			69386.6		65427.2	17196.9	89134			52495.7	13156.8	167019			52869.8	95740.2	39106.6	22086.4	47405.1	50994.5	29328.4	52885
A0A0S2Z377	A0A0S2Z377		ANXA6		1961610	2330500	1097910	1885190	1242380	1160300	2137300	4069490	1183360	2323410	1377970	1901130	4118730	1383880	4116470	2082900	1856780	3748070	2169280	2619370	1299260	1434200	1331010	4251100	5096380	1419410	4637640	1139300	2123690	1253070	1112690	1546220	1061320	2533900	1116960	2261460	1192260	1689580	1163680	1141240	2215300	1490070	1505490	1748490	1342820
A0A0S2Z471	A0A0S2Z471		CKB		1822150	2209490	496768	419038	622796	4209820	2685910	479984	510997	2635390	4585150	3083270	634120	457326	632819	2824370	2799880	828155	2752150	2020620	601259	506965	812780	681553	953012	3412280	387290	587366	2186610	3979520	547479	4237260	452743	1961050	3536580	1792880	582001	4672060	457037	619730	2140770	832234	544604	511421	734577
A0A0S2Z4L3	A0A0S2Z4L3		PROS1		38335.4					49276.7	57079.9	70229.2		44101.4		51250.4	77902.8		70665.9	52119.7		80897.5		71534.5						119645	56575.8		41484.2			80731.8		58320.7	50249.4	108132		67302			21627.1	56505	23588.3		47172.2
A0A0U1RQD2	A0A0U1RQD2		CCDC149		21264.3	20607.9	13151.6			63573.2	21240.8	55711.8	13017.4	44234.6	51698.2	37496.1			10975.2	40967.8	22659.4		12492.5	14204.3	8948.3	8724.81	6133.09		51260.8	62373.2		115112	8834	62690.4	10633.3	49110.8		17786.6	51431.5	15028.3	18545.1	53012.8	15248.5		27378.6	5549.27		5196.22
A0A0U1RQJ2	A0A0U1RQJ2		DST		27151.3	45797.6				24867.9	12615.2	14464.4				23266.7	13305.3		17313.2	35709.7	17995.9		12764.9	28809.2				14335.5		39777.2	18875.9		32024.7	13502.3		32266.9		21498.2		23479.3		33303			38248.3
A0A0U1RQV1	A0A0U1RQV1		ERVK3-1		12217.3	13737.2	4520.4	9212.78	5079.78	2870.76	16718.6		16365	10324.2	8240.76			9426.43	6315.35	11769.6			11103.7	10873.7	7688.06		6260.28	13159.9	16299.6		12886.9	12372.8	10969.3		25154.7	10743.1	26069.2			11877.1	21704.8	5405.74	13743.5	7069.05	16364.6		20827.6	18976.7	10462.6
A0A0U1RQW6	A0A0U1RQW6		DIP2C			34704				68623.9				34994.3	59369.7					45466.9	31307.7			23047.6							9246.19		40126.5	35427.9		35149.9		22692.4	55773.2	16480		71669.5
A0A0U1RQZ9	A0A0U1RQZ9		SMARCA2		197742	129585	62340.4	83150.6	70310.6	127849	151923	157194	81936.9	153250	140653	167554	145761	105414	155134	147045	165056	188878	147243	158519	151948	88792.3	110104	148425	121028	122291	177023	96906.5	152283	116064	102895	91338.2	74294.1	179450	134610	155069	95660.8	100527	120696	114241	134404	122654	135784	88740.6	97716.1
A0A0U1RR11	A0A0U1RR11		CENPVL1		55814.2	63753.6	46253.8	65910.9	46007.6	84839.2	76769	45132.4	72825.2	68897.1	85740.8	82346	67630.7	72031.1		74599.3	89853.8	43957.7	57028.9		53965	95373.7	48508.3	44651	126428	45713.5	75309.4	54721.8	49626.8		77646	48299.9	73491	90530.4		70182.2	67492.4	26712.7	91780.7	48572.8	58523.8	42854.7	43305.2	88725.5	52073.7
A0A0U1RRE5	A0A0U1RRE5		NBDY		157534	295159	120668	89028.8	92094.1	169676	170308	303772	171248	128914	146942	219513	196525	96626.8	283745	227606	230659	270924	226045	190433	106414	125706	85164.7	232906	203708	223985	273336	190407	271779	50592.5	179688	226059	133933	184238	70832	224006	222831	209086	73067.1	105861	295250	94047.9	39129.2	122557	104036
A0A0U1RRM4	A0A0U1RRM4		PTBP1		1383960	1707810	2338130	2326280	2132880	505620	1628970	1872260	2087110	1025140	669044	860239	2418350	1752700	2134330	975597	2075820	1676470	1900410	2258550	2531560	3077760	2681050	2401380	2057550	403106	2533270	3107420	1655280	466720	2630160	650458	2673010	2504600	516801	1897600	2336870	786112	3093500	1687620	1483570	1589670	3495160	2916130	2304670
A0A0U1RRM6	A0A0U1RRM6		ENAH		753018	745334	1030320	645544	1090840	565865	775151	670723	1183420	587127	621714	638319	709353	731153	714832	557274	885490	631054	761060	678863	1197310	1043150	1316690	741228	710269	599247	551946	1022170	712510	539968	1157060	667949	1100240	586859	594951	745813	1213310	671148	779617	981676	806983	1106740	767621	1030190	1168870
A0A140T912	A0A140T912		HLA-C		25859.4	36983.5	91742	120783	86664.6	8046.31	54393.8	39475.5	169841				55805.7	121251	40711.8		65637.9	15252.7	62125.2	77795.3	70889.2	153117	84271.5	21115	82369.2		30149.3	163380	56042.7	67425.6	136948	36901.8	100115	24380.7		89182.8	148669	551265	151295	38134.2	102343	78760.5	144584	146226	68644.5
A0A140T913	A0A140T913		HLA-A		242900	339762	641943	610405	594280	142149	251233	524455	652844	245573	153355	246929	381881	857683	525512	263189	275213	384256	262772	252699	548923	693744	556692	493670	434976	273350	511654	958475	332037	208472	683456	288839	778998	281595	298782	320531	675488	236534	816040	599090	279060	687041	1145270	837884	695003
A0A140TA18	A0A140TA18		DDX39B		2165220	2090830	1267820	1329810	1226510	1978200	2597440	2217340	1775460	3106770	2421080	2696870	2143790	1703370	2364230	3623850	2145930	2330060	2367450	2736400	1233390	1854620	1638650	2325720	3245810	2015150	2987890	1765950	2183810	1862310	2045320	1915980	2106910	2205380	1435720	2715540	1787380	1815780	1711640	1329050	2658800	1678530	1419520	1814960	1487510
A0A1B0GTU4	A0A1B0GTU4		PXN		98232.2	103772	53111.5	144043	65232.2	81297.3	88859.2	102004	80976.6	64160	71734.6	86801.3	81297.1	103566	81884.2	66375.1	114079	58368.5	94059.5	115281	63608.2	146795	57154.9	50660.8	65851.9	81631.6	93136.4	86974.4	116737	102876	122512	80824.3	98686.9	116799	82110.8	111215	129208	66177.2	102808	74556.2	116485	57781	89448.1	137717	65733.6
A0A1B0GUI1	A0A1B0GUI1		RALGAPA1		60389	58744.5	12060.7	33857.4	12158.5	88690.6	69940.3	33512.8	28973	84400.2	124746	81890.1	29238.1	21898.4	47855.1	114071	50682.4	40872.8	58602.6	64975	11705.6	18909.9	11686.7	41542.4	51189	110796	32474.4	12345.8	48865.4	114176	23304.1	111014	14843.2	44766.2	91524.1	66433.5	23627	107263	26063.8	12801.3	58563.1	17097.3	33781.5	37067.2	12133.2
A0A1B0GUS7	A0A1B0GUS7		UNC13B		67932.7	69724.3	24853.3	34728.9	27585.7	131582	73403.9	37148.6	39408.5	99316.3	124113	100373	29692.5	39525.8	40429.8	87026.1	64998.1	26432.1	73521.2	47661	28221.5	41664.1	24973.6	42852	45145	123484	34751.2	21589.3	70288.2	101761	26131.5	88442.2	20884.1	34296.6	93386	66055	26677.1	95427.4	28269.9	27022.4	55769.9	25343.9	28558.8	33724.1	20136.8
A0A1B0GUW4	A0A1B0GUW4		ASAH1		27570.5	29623.8	11428.2	17575.1	12203	65421	37536.9	20644.8	16265.3	61152.9	89871.5	35776.6	23144.6	15897.8	24053.2	38908.3	34961.6	24458.4	43027.2	21454.8	10349.3	21208.9	16883.9	25283.4	40165.8	56046.1	25278.2	9631.69	29972.5	45458.6	8695.41	67644.3		25534.1	57915.3	22740.6		62681.5	13456.7	11124.9	33286.1	6637.74	25470.9	11491.6	5148.39
A0A1B0GV68	A0A1B0GV68		FARP1		21557.9	20560.3				87692.5	35227.1	25696.9		54356.8	61102.7	74053.9	9554.16		22843	65492.8	38702.1	27017.3	44450.5	19148.5	4755.56			13356.2	28751.5	58199.2	18863.9			47172.4		49829.3		17789.1	42174.2	25485.6		50542		4342.62	44436.4	8252.5		11137.6
A0A1B0GVD3	A0A1B0GVD3		LIN28B		908745	832612	349049	324140	381052	837858	823148	520349	404586	826382	703816	777019	606499	355547	616693	792805	782512	704102	780595	767613	324295	413770	316198	557674	604206	860854	570330	329821	929956	1053920	357919	933871	317885	697036	875610	808948	429864	1014840	259143	361283	952192	303294	308218	333241	300982
A0A1B0GVF1	A0A1B0GVF1				176547	156720	122490	231890	115014	246547	214381	202069	116672	219469	244546	203996	212239	188249	258505	213956	236118	270778	212289	140006	103961	147825	109462	207846	271927	264900	183301	122272	164636	344016	120135	274636	130534	115526	301997	111803	125393	321186	146404	102857	179242	112850	165676	150442	107190
A0A1B0GVI3	A0A1B0GVI3		KRT10			90983.8	65188.3	198290	75165.2	50596.2	73962.5	81230.6	108807	55130.8	34188.8	89215.9		113641	90963.4	48004.9		94188.6		86970.7	67738.9	161941	58032	91574.5	106688	66126.1	121034	96873.4	123487	73095	91067.7	64795.3	177505		35532.4	126628		59459.3	121666	58199.9	93990.5	72091.9	156660	137000	67761.7
A0A1B0GVL4	A0A1B0GVL4		FAM193A		56488.8	63378.4	41277	37418.1	60974.1	43133.9	75727.1	67484.5	63199.6	43411.5	35098.6	41477.1	52801.9	70401.5	56658.3	49899.7	64294.6	64026.7	67682.5	60493.3	41382.1	30192.2	44736.4	57912.9	60047.8	45951.9	63627.1	77086.8	76741.7	35074.6	73122.1	41816.9	63059.3	80563.6	52722.9	73865.7	70390.4	51535.1	61732.9	48804.4	68523.6	44588.8	55997.3	33180.9	43751.4
A0A1B0GVV8	A0A1B0GVV8		ZEB2		109441	98247.3				68233.3	101048	67015.3		89022.6	78008.6	101491	78460		82149.8	78163.1	113124	69875.4	97869.7	108503				89714	77507.2	58394.2	79389.4		127387	36042.8		69124.5		102266	71712.8	122283		61316.4	22683.3		114358
A0A1B0GW23	A0A1B0GW23		ABHD14A-ACY1		277337	345553	84493.8	243097	104109	159627	417065	520117	240502	213513	151361	192078	511815	328225	411314	226826	386288	492871	387060	244654	98853.2	203306	104421	405732	349550	189824	442370	216931	331405	120723	209275	199097	158280	291266	117041	265275	225006	235060	187702	127127	319939	119644	181217	176228	117420
A0A1B0GW95	A0A1B0GW95		IWS1		468889	575981	565218	708646	531007	427870	724336	894158	437927	454560	416869	422042	831080	667901	699350	649123	733940	793295	686845	819011	598685	672536	691245	651823	660898	432584	821373	727736	738909	277582	578439	377302	664203	834985	322531	716635	577987	348435	817025	572640	780909	684670	781616	698385	667748
A0A1C7CYX9	A0A1C7CYX9		DPYSL2		10862400	11012200	2435430	2698640	2084420	27351700	11028400	6262070	4516980	19357100	26081800	20506400	6549520	3326870	6360090	22321200	10596300	6396690	9944730	9893320	2253420	3508990	2194290	6992690	9952820	26035400	5539050	4446950	11135800	25868200	4290410	24513800	2832950	10405600	25815400	9301500	4234380	24182800	2849200	2261940	10557400	2330230	2622890	2875380	2071000
A0A1W2PPJ5	A0A1W2PPJ5		CRBN		81222.3	82033.4	20929.2	78943.5	25910.2	87791.2	92909	67471.3	36842.3	91952.9	97714.8	87996.9	68814.6	51696.3	74799.7	95046	96758.1	67642.5	103003	70028.4	19179.1	31106.5	25076.3	73412.8	67478.6	89633.9	72602.4	32903	94567.4	89596.8	34433.6	96902.8	20143.1	113507	123375	87438.1	31211.3	94944.4	26360.8	26676.5	73894.7	56171.1	41370.7	27007.9	8992.63
A0A1W2PQ11	A0A1W2PQ11		CNTN2		151331	155351	15664.6		2951.35	1570270	224534	867466		1369300	1314190	1375700				1215100	242346		237025	277521	67280.6		11943.6		32040.9	398128		325008	177624	559329	57236.4	451631		261237	635339	242127		448076	9140.71		177590	30556.2		46576.4	26727.2
A0A1W2PQS6	A0A1W2PQS6		RPS10-NUDT3		362018	400285	557500	671696	262121	376713	526498	468529	594112	418428	483304	366973	443294	536200	372058	459715	360714	492882	550278	567847	596987	798483	449092	525176	515208	295357	456062	584432	430429	296623	785651	369011	534651	557866	501355	535759	738652	348958	621419	522372	387130	509778	529805	663820	751592
A0A1W2PS27	A0A1W2PS27		MED17		191807	210238	94526.7	122012	85574.1	143348	194018	196432	110317	152524	139513	180006	184865	105859	188597	165749	181813	194461	221272	209708	79107.1	126562	87701.6	174882	213576	116091	172682	95559.5	202648	83771.6	110630	113880	121661	203066	93387.8	206136	117456	109931	100728	94535.1	197289	86430.6	95025.9	106004	86230.7
A0A1X7SBS4	A0A1X7SBS4		TEAD3		167565	159440	80638.4	138789	82660.8	149646	129045	263458	166397	171821	186476	136054	234152	153563	282126	119922	143986	240074	139910	137802	101699	153038	118033	254130	248021	96425	259352	171307	157304	110538	143671	82279.7	171515	121233	67762.7	205387	143903	106528	157703	96111.6	173101	124515	154718	169160	132119
A0A286YEW9	A0A286YEW9		MAPK10			25624.6	6903.2			101899	53015.2			92205	144565	70095.6			10325	96913.2	46750.4		58318.4							80344.1			17725.1	68514.8		70277.4	3832.58	28755.3	62514.6	27438.4		61479.2			15325.9	11861.8			9679.25
A0A2R8Y3X7	A0A2R8Y3X7		ATXN3		74606.3	78185.6	22240.9	29731.7	34455.5	74572.2	95420.2	44888.8	39488.2	59685.2	62305.9	80857.9	58200.8	39357.4	66795.5	63475	74094.2	72558.9	96302.6	64168.6	29107.9	40871	37574	61750	67713	73108.8	31040.4	35344.4	96419	33784.6	36362.9	85232.5	35497.5	36353.9		49618.7	49064.8	88520.1	28134.5	39233	79811.3	34808.3	51440.2	35765.3	29887
A0A2R8Y455	A0A2R8Y455				20734.8	10614.8			3822.06	12997.3	17619.3		6654.17	16068.3	15785.7		14807	5733.23	11383.3		17836.7		22898.1			7390.34		15966.6	14381.6	7062.68	11227	6862.28	10387.3		7679	11502.3	4911.06	14836.3		11841.8	6007.87				18431.4		2913.46
A0A2R8Y4Z8	A0A2R8Y4Z8		CCDC9		152328	196060	139566	116178	142508	73755.2	158621	205040	171667	116246	76125.5	126964	194519	162642	156881	141344	147912	188948	204889	220651	120513	157702	145669	182608	171673	99956.3	160023	169249	176553	56224.6	141907	140274	149864	188076	54795.9	185828	178432	156374	103554	127176	188785	108565	132347	132772	147750
A0A2R8Y524	A0A2R8Y524		MANBA		59071.6	60153.7	95457.1		85068.4		64395.6	66573	51642.6	51388.7	40789.5	47046.3	82155.5	65026.6	104510	43196.4	77970.5	78627.9	54948.7	64895.3	84528.9	72279.4	98120.1	75826	62805	53656.9	91671.7	59394.5	60370.2	74515.9	63964.7	53768.9	67428.2	64220.7	58216	47272	57704.5	75255.4	85929.3	110619	70925.9	92431.2	80093.2	69878.3	85988.6
A0A2R8Y5A6	A0A2R8Y5A6		ATXN2		244848	279556	216844	349778	209365	209527	263486	219963	279736	234778	239299	241491	222998	329953	187783	214485	248976	217857	271415	262715	238887	276060	221850	176574	235518	234262	158444	242557	220199	190995	254963	248123	252052	247313	258544	207486	266790	205470	237981	206114	250497	191971	169455	234211	173835
A0A2R8Y5H9	A0A2R8Y5H9		KSR1		170173	156082	43185.7	73972.7	54301.7	178142	170112	151742	51276.4	127180	148967	145898	152025	80863.3	119110	141042	181453	151756	186447	145737	54259.3	61216.9	48087.2	137915	125681	138095	118245	56575.4	176525	184293	61301.7	169241	64765.4	157401	149261	134717	76015.9	159351	72697.8	49469.4	148018	54084.2	60150.6	63778.1	50547.4
A0A2R8Y6R5	A0A2R8Y6R5		CLPB		196365	209596	52361.7	260030	382761		206843	379517	157220	292661	222604	160577	251843	212031	193265	237215	176729	223596	184898	169831	226804	223017	189259	102055	189392	176268	391700	212919	216720	208282	270631		193762	182576	227845	169961	209816	193749	240109	159836	190138	182266	237506	293141	233249
A0A2R8Y783	A0A2R8Y783		EPB41				51675.3		47095.9									19261.6							38797.2	31503.6	51180.1								32049.1		46644				24667		25997.3	49319.2		48464.5		33008.4	44645.8
A0A2R8Y793	A0A2R8Y793		ACTB		152398000	158892000	121285000	157324000	122685000	297144000	183387000	117531000	132257000	247234000	326828000	253349000	121878000	157818000	121127000	256122000	152554000	123283000	170919000	159645000	136636000	171216000	136100000	123464000	181744000	231269000	127580000	142791000	185196000	241016000	165593000	245067000	158628000	176564000	264661000	168843000	146602000	259166000	130666000	124313000	189648000	132697000	179480000	178278000	138531000
A0A2R8Y7B8	A0A2R8Y7B8		SPG7		67900.3	66723.4	64818.3	80319.6	77042.5	92438	83097.2	79132	106304	98058.2	99493.8	90227.4	71610.3	102864	81680.4	63226.9	84498.5	103532	75651	73313.6	77806.5	74688	62844.7	120126	50596.7	106775	99132.7	104979	77101.5	110312	61755.9	126533	77806.2	62164.5	74970.6	79417.9	94706.1	125253	80714	85000.9	75488.5	68709.9	128898	96819.2	50815.8
A0A2R8Y7C0	A0A2R8Y7C0		HBA2		67362.2	70796.2		256227		249679	68611.8	50401.7		140237	251990	256916	67181.6	46896.8	43590	214185	55489.8	61453.3	69991.9	117730		51923.8		21305.9	159073	141273	61126.2	15018.2	68075.3	219177	21512.5	111000	57755.9	104486	206101	81864.9		134472	35236.2		90470.9		43586.7	67465.6
A0A2R8Y7R9	A0A2R8Y7R9		PPFIA1		124138	108574	104820	87616.2	79885.6	101306	95666.8	93353.4	108685	87529.1	93370.1	85886.1	99709.1	118263	109678	101905	123742	128331	108334	102423	97459.4	100349	106042	114889	114383	127600	90889.7	112323	112442	74162	90595.1	110517	88705.9	107313	66286.1	97830.9	105095	125976	89036.4	106339	131588	102644	88403.3	98074.7	82216.5
A0A2R8Y7W8	A0A2R8Y7W8		MEA1		21229.2	25052.1	64842.1	18022.5	70980.6		23174.8	53660.1	52006.1	18036.6		11576.7	15058.3	13092.3	21005.1	23263.7		31445.2	30354.8	36249	79042.2	34900.5	84612.6	12977.5		15523.5	22513.1	61712.3			55981.7		81960.4	38450.2		43997.7	72020.9	25281.2	57014.5	81669.1	23410.3	72931.2	24130.7	18448.7	89099.8
A0A2R8Y839	A0A2R8Y839		DNAJC19		120263	86932.1	125807	188561	144879	170370	212021	410511	114382	161273	222398	244561	193953	114330	132794	136144	53393	296257	249399	125228	132143	151365	135183	205335	194788	100606	419712	222390	425265	137391	174562	251582	122544	148645	349067	84651.9	150776	135886	121267	108634	341362	117157	260490	232566	110436
A0A2R8YDH4	A0A2R8YDH4				144062	137737	575151	873390	585225	40538.6	130508	150303	713802	71002.2	40892	76898	139525	786518	128561	50031.4	132120	145897	123837	153569	531144	827444	594071	127933	121473	50527.4	141003	777557	148156	30582.3	808002	50574.3	733222	144991	25170.9	147708	761476	54582.2	671731	621292	154656	573744	912897	816128	564874
A0A2R8YDT1	A0A2R8YDT1		GLUL		277602	293407	73423.5	95002	81460.3	80426.9	236678	441543	154701	106707	83367.4	89237.7	384099	74093.4	371368	138059	268208	466021	231371	270385	77856.3	97611.4	76919.8	324810	318214	104826	346727	113299	266125	74949.3	150421	79881	113897	264472	74617.3	269054	154980	126795	88642.2	83786.2	308233	73030.6	43172.2	69853.4	86951.1
A0A2R8YDZ2	A0A2R8YDZ2		TSC2		344101	368054	94981.9	146566	99968.9	403856	302777	195676	171536	339211	395725	353800	229258	132397	228084	353447	302874	217964	295403	274531	84053.2	142915	81957.8	218886	224227	425114	170717	152295	317653	314790	169775	410381	116471	242263	332959	252735	162406	346446	123334	80932.9	298989	92850.7	108493	121764	73925.8
A0A2R8YF49	A0A2R8YF49		ARHGEF5				6325.37		8657.99				7975.68												5309.54		3206.69					4952.83												9621.55		8620.77			5861.17
A0A2R8YH03	A0A2R8YH03		TASOR2		79780.5	87771.8	84222.3	80231.6	76629.7	51233.3	72561	101232	101936	64111.9	63718.5	72120.5	83531.3	89280.6	98357.4	56927.6	73000.9	80462	67479.8	87638.6	73420	75828.3	75068.3	95121.1	68538.3	57430	103652	71726.2	84805.9	55471.8	91416.1	47036.8	101641	70880.2	50015.9	85752.4	88448.9	46792.8	117658	72739.4	81298.5	77972	98532.2	93925.9	78497.1
A0A2U3TZV8	A0A2U3TZV8		PLCH1		69258.4	41725.2	54127.3	72329.2	50810.9	65029.2	56266	48535.8	60060.5	62379.4	73751.3	59070.3	72425.2	77055.8	61859.3	54501.6	70482.4	17910.5	55867.5	63353.9	49321.7	81027.8	57966.8	65109	72962.2	52803.2	58886.4	67559.1	54665.8	47204.1	75872.6	57435.8	78152.7	74095.9	73001.7	63541.5	64334.9	63472.2	92123.7	43180.2	75838.7	59766.5	97065.7	83900.1	58368.3
A0A2U3U043	A0A2U3U043		KCTD1		27058.5	20531.2	24767.3	27869.3	23396.7	17203.7	14680.3	22860.5	22134.6	22250.7	22708.8	22587	20349.2	30844.5	22400.9	21061.3	23141	21568.9	24271	23058.1	18951.9	27077.2	20981	24852.2	25722.6	15924.9	12428.4	14572.8	24847.4	13002.7	17894.2		18168.1	23577.7	12876.9	33789	35136	19238.9	17192.9	23133.8	28044.1	22793.4	34811.3	28916.7	19444.1
A0A2Y9D025	A0A2Y9D025		NDUFA6		880681	853184	598400	985433	519563	1176380	1063170	1148220	682018	1377490	1364980	1193700	1098840	780279	1032030	1215420	1158880	960603	1013120	1148120	748396	735716	686651	1187590	1181980	995920	1237050	600757	1257640	1378750	546834	1014640	906915	1095000	886157	1169810	569277	1116020	786184	551722	1110530	666303	853848	838939	653701
A0A2Z4LIS9	A0A2Z4LIS9		FOXO3B		34488.5	59696	42458.9	41021.8	34958	25210.5	51458.8	31203.8	40508.9	36066	8624.15	34332.9	41094.1	21131.7	43166.2	40468.9	72966.1	57984.2	48529.5	39019.5	36639.5	285812	30615.7	42040.5	52720.9	24676	40063.6	36091.1	41886.3	18490.4	45314.1	20137.8	44660.1	42340.7	14441.5	59006	44120.5	24491.8	29510.2	24323	32104.4	36775.5	26367.6	36862.6	26926.7
A0A3B3IRJ3	A0A3B3IRJ3		HDAC8																					8886.77		2534.26							8042.62					14081.9		8800.74		25163.3
A0A3B3IRW6	A0A3B3IRW6		QSER1		237713	291414	255799	331577	227003	108116	223958	174402	329394	109123	167845	135124	229636	354016	291702	150086	289617	225584	233435	291997	214451	397546	216857	266226	260521	144953	231935	304672	271308	204836	387976	108883	285751	313135	128771	274600	308412	265660	244819	195576	247658	219146	284236	422697	220865
A0A3B3IRW8	A0A3B3IRW8		SORBS1		187166	241764	78370.2	131463	77448	162729	223769	148726	171340	156966	146362	167065	200597	114684	178665	175930	247593	168848	216068	160421	78404.7	124217	54704.1	167969	200359	174172	133268	139969	187733	119917	163871	160711	116155	128409	92779.7	151614	182013	177902	110778	60803.4	162738	69445.2	83131	142517	61153.6
A0A3B3IRZ4	A0A3B3IRZ4		IQSEC1		216058	206479	58010.3	38020.4	56602.8	413392	205779	128296	67689.6	376868	395673	293205	52840.9	53831.4	50640.5	402677	198175	83234.9	208615	222234	48456.8	61187.6	41007.5	36452.5	90223.8	285976	34290.3	62853.4	193150	255022	101972	248343	38443.2	225733	257423	183793	73515.9	228152	78258.6	45844.6	172615	39211.5	41114.3	38933.5	59873.5
A0A3B3ISJ8	A0A3B3ISJ8		CLIP1			114070		96699.6	84718.6	125857			210412				97183.9	121353		127353		77415.9	167550	204069		162608	97601.4				128026	131972		85486.2		96396.1	349906	161168		223947	146612		168037	89206.2	98623.1		123193	95204.8	113907
A0A3B3ITJ4	A0A3B3ITJ4		HNRNPL		6629610	6472920	5271570	6146370	4901060	5619460	6832440	6706020	5800170	7149440	5817700	6864630	6866950	5021860	7887580	7806770	6821560	6519480	6431080	6629820	5852600	7399280	5331910	7491730	7463510	5983440	8683690	6184420	7464890	4997880	6331600	6111460	6433780	6124070	5322030	7085780	6862660	6670910	5356020	5776800	7341230	5140710	7548930	8784730	5544360
A0A3B3ITT1	A0A3B3ITT1		RAB12		168848	132484	293777	250768	251920	139404	162296	165053	172065	117316	208152	198187	168714	353594	179742	162997	289462	113700	194016	84235	274564	205749	266076	124898	154197	215898	136593	259992	161731	147585	123913	143424	179948	218199	232758	175782	93125.5	103787	228821	213198	166244	210983	278304	164706	231513
A0A3B3IUA2	A0A3B3IUA2		SNU13		1910660	1419840	1735240	1582110	1850800	1204530	1527820	1628380	1501030	1241760	1254650	1297560	1858860	1507700	1526870	1066920	1611500	1463490	1703260	1595650	1762170	1675840	1820520	2042560	1284740	1108230	2140840	1585940	1772870	1080160	1769010	1203060	1358690	1668800	1254110	1455870	1566280	1100250	1417990	1828460	1823420	1577640	2203890	1790050	1556390
A0A494BZV2	A0A494BZV2		MPRIP		454731	527442	284985	276856	256592	487046	583689	546925	246396	505551	450539	489853	488341	283666	499107	528405	716891	613776	650382	387728	273308	282976	300810	503614	535452	582012	476824	303806	523611	447384	280060	560358	336951	382074	406233	376237	286546	536286	341131	291966	525060	270529	295581	286252	313149
A0A494BZX7	A0A494BZX7		MRTFA		122332	97088.3	23002.3	55555.1	35281.7	93349	120354	57632.4	46364.1	176401	147690	283777	76270.8	53215.3	78441.4	312317	130988	93438.1	101987	134178	30102.2	64629	43116.9	101906	131764	142935	82866.2	39448.3	141518	126212	61428	127323	42525.4	99359.1		128315	66282.5	300759		35022.5	134115			56616	30498.4
A0A494BZZ2	A0A494BZZ2		TPM1		258908	337015	206134	138878	301026	247310	401694	321299	150378	381262	276828	286053	393292	138663	338859	279294	377790	383047	414365	433858	307425	116866	251946	346889	321478	327079	375331	277526	289339	232249	107708	326788	75463.6	331271	223835	321941	138705	371161	93237.9	230093	290286	212018	119160	145876	229668
A0A494C055	A0A494C055		PTPRZ1		37953.9	32946.8	222529	254210	217782	19138.2	28756.2	20739	207383	53622.4	17766.3	29409.2	33492.5	233040	34698	35179.8	25071.7	23990.6	31895.9	18133.8	198888	260664	211730	39061.1	46586.8	58974.2	35633.7	238580	25789.7	17829.5	206268	41564.4	230693	25650.3	25384	26600.9	204540	50884.4	205191	217448	20651.3	206360	196890	271866	212121
A0A494C0R8	A0A494C0R8		CLUH		227202	240371	386009	438362	373715	207227	211860	209119	591318	158471	183683	158294	235022	536924	219876	181691	200658	260605	223178	197002	358896	497393	354656	211706	205070	184263	208663	612844	229743	188176	548615	203698	474020	192194	203498	202400	604553	215023	477832	367866	209746	374338	389166	415582	380207
A0A494C0Y3	A0A494C0Y3		FAM246A					37408.5	36232.4		208899		52590.6				124915		156139							34070.2										262220										34674.1
A0A494C0Z5	A0A494C0Z5		RAB33B		98198.8	68017.3	52950.8	27957.2	50043.9	103107	65294.8	57720.5	62935.2	104460	126464	73013.5	54433.8	102921	55140.7	101215	96934.4	66784.4	57146.5	52957.2	42867.2	99569.5	56848.7	52154	51216.2	137253	92091.3	99751.6	64855.3	135790	87785.2	101615	86975.6	56711.8	163621	70518.9	97660.4	153683	94619.5	48769.2	61786.9	46327.8	121096	92457.3	48716.3
A0A494C143	A0A494C143		DIP2A		49132.8	49385	11493.1	19644.7	12584.5	67245.3	47243.8	26236.6	15802.3	52394.7	53854.4	57009.2	28919.1	16636.7	33157.5	49737.1	40615	29098.1	52216.2	43846.2	12238.7	20266.8	10017	31364.7	37464	74316.4	22984.4	20621.7	38938	62213.6	11536	68172	15924	48069.8	52800.5	43385.6	16901.7	55367.9	19345.9	14796.1	53695.4	10466	13743.6	14917.6	18060.2
A0A494C164	A0A494C164		STAT2		50898	65987.4	14149.2	27895.1	22965.6	31108	65776.4	39781	29116	36803.9	34495.2	20530.3	48051	37762	37666.6	34051.8	61977.5	61087.2	61663.1	47891.2	24856.6	27279.5	20777.6	49641.2	52260.1	37415.8	38740.3	31456.8	79788	30185.7	20603.4	38353.1	28358.1	57644.8	23108.3	63429.6	32375.5	41867.5	23047	24980.4	58974.5	40482.6	22246	31771.7	23014.8
A0A494C175	A0A494C175		MLF1			16178.8	15730.7	35904.9	14028.1		11691.8		30337.1			6484.48	19541.9	34931.6	11134.6	14027.8			11112.7		18431.5	30316.4	7645.66	12494	15003.6	9611.16		19618.9		18802.9	26202.7					20145.9	13070.6	14563.7	35846.7	7280.8	14207.3	18763	26745.2	28790	13298
A0A494C1B1	A0A494C1B1		SUMF2		84831	63101.7	25198.3	63568.1	20311.5	57423.9	33896.4	73790.7	29635.2	54624.1	49418.5	50124.3	50892.1	57082.1	42172.9	63480.4	50207.4	57117.6	48238.6	71472.6	30771.1	29756.8	27908.2	58046.7	76558	61874.2	73392.3	30021.9	59084.6	40887	34663.1	55068.3	27525.7	81641	33436.8	53505.2	17410.5	42603.6	38863.5	21125.6	62019.3	18105.9	30722.3	54589.9	14695.6
A0A494C1F2	A0A494C1F2		NUP214		146461	154032	172570		134032	113925	134713	213728	112068	139873	125824	131609	196999	182771	195535	112254	146522	238684	182884	227031	156881	132313	127587	163431	157499	94477.5	234655	135020	195888	88606.9	139655	86351.2	177205	184302		225900	162596	112806	156482	157070	182783	176232	179711	175669	133494
A0A494C1N8	A0A494C1N8		GTF2IRD2B		65330.3	31546.9	111782	55263.7	74694.8	61943.3	71506.4	105392	54356.8	70156.8	46187.7	57657.1	65789.5	145965	73468.2	50422.1	86699.7	97041.9	162746	121824	53992.7	68187	74742.5		86234.1	49485	83235.2	91655	57161.8	106609		72494.5	34084.9	185279	157660	76714.5	157287	62725.4	224989	69280.3	67524.5	75536.7	215627		63965.5
A0A499FI48	A0A499FI48		PDIA4		98907.1	71777	66573.5	80612.7	57601.7	71163.8	82022.9	50353.2	96189.3	91888.8	59999.9	90885.9	97017.9	78667.5	100058	109385	80005.1	79681.8	71426.7	93331.4	59421.6	89874.3	52239.9	97212.5	130556	71746.5	105309	75048.7	81333.9	58261.7	92429	64146.8	90788.8	76962.8	39710.5	87091.8	94819.8	74018.9	79345.6	54858.3	90235.1	67644.3	82292.9	90494.8	59110.2
A0A499FIZ0	A0A499FIZ0		WDR26		106165	128371	56079.7	67547.1	49663.9	71786.2	108093	91451.6	67674.9	98236	94845.2	84473.1	127757	81665.9	109363	88115	127962	101852	101229	125833	37949.4	68115.3	45669.8	107435	136266	71647.7	116615	60327.8	156450	95211	59239.5	78790.5	61223.4	119053	104114	123036	66030.6	123058	59441.3	46815.6	115173	55025.7	71925.7	64040.9	54567.5
A0A499FJD3	A0A499FJD3		WDR24		44873.4	55107	22652.5	26710.6		44227.4	59243.2	58641	47237.6	57169.7	47242.8	58506.3	43707.1	61576.8	62973.3	56692	63286.2	46202.5	76703.4	92313	16486.4	35689.2	42547.2	42005.7	56961.4	72977.4	43676	44155	65662.3	75922.1	33177.5	45492	27690.7	108242	147370	31521.4	17633.7	15560.4	29966.2	24988	33570.5	38416.4		23237.4
A0A499FJE1	A0A499FJE1		BOLA2B		1380210	1299920	1238760	1995160	1215970	1218090	1446010	1676060	2016730	1143630	1218140	1088620	1615240	2063760	1767600	1404600	1612430	2119000	1585360	1383590	1186300	1552400	1296510	1692730	1396210	1356360	1391160	1919710	1576720	1689060	1921460	1405380	1471660	1535150	1633500	1351130	2191230	1290640	1743530	1196470	1608840	1350200	1626230	1343990	1406040
A0A590UJ96	A0A590UJ96		LOC122526780										59914.1					28658.9				11976.4	13800.9			36624.8		8227.93															47605.5					71192.8	24655.2
A0A590UJW8	A0A590UJW8		ITCH		99887	120173	84052.8	50163.4	85576	90125	117139	93999.6	63607.4	80531	101884	85831.7	72656.1	78094	78130.4	85248.1	112110	90799	126144	93508.6	72743.2	55353.4	76735.8	66524.8	72120.9	83112	92612.2	64836.1	101476	96349.1	55675.4	96556.2	55669.4	97386.5	86913.8	84865.9	52820.5	109142	51304.7	75279.1	81585.2	72901.3	51064.7	42846	68023.4
A0A590UJZ5	A0A590UJZ5		CFAP92				146832	13017.4	156497								48522.2	23616.3	9471.12				8357.5		158708		134695					7359.24	10597.5		11145.6						13253.4			161681		162739			154170
A0A5F9UN28	A0A5F9UN28		KCNAB2		33869.1	33875.7	16448.7	24834.1	12327.1	24399.4	31802	41298.4			19251.5		44579.1	33611.3	25527.7		51952	33484.6	35706.7	31896.4	11999.1	17644.3	18290.1	28066.5	24420.5	31152.2	30545.7	9078.69	34758.6	29439.4	8904.65	13313	11986.1	46601.8	32103.9	45737.1	9463.1	36767.8	20545.7	13575	38240.8	12304.2	28786	17493.1	11697.7
A0A5F9YFS9	A0A5F9YFS9		SPCS1				19509.9		18141.1			4186.76					15988.4								51117.3		33712.2	11950.6			12758.4				8218.09						11885.9			24383.3		28554.7			22127
A0A5F9ZGZ0	A0A5F9ZGZ0				27755	21939.3	34003.7	22094.6	30947.2		14882.6	46017.4	47343.4				27531	61201.1	25594.2				20244.9	38701.4	20561.6			22437.9				34860.5					31038.1	27240.2		15460.9	37427.4		47461.8			26599.7	31367.4		22565.9
A0A5F9ZHJ0	A0A5F9ZHJ0		ACAT1		94124.6	85836.4	22441.1	107022	13700	163522	86911.9	64575.5	55618.7	141318	136710	130536	64004.7	85049.6	76136.4	128767	106450	73587.7	71719.4	92328.9	14142	80394.3	10264.4	73421.4	101803	138817	70478.6	46188.9	90470.4	166670	41295.8	120117	38665.8	85314.9	252780	99400.1	46650.8	150717	48375.6	12553.2	79498.8	14702.5	98736.7	101976	10232.3
A0A5F9ZHW1	A0A5F9ZHW1		AP1S2		184790	265107	519275	194529	563363	392984	263719	295310	336144	257838	332115	315224	242985	289983	242396	298812	224924	211163	281745	276807	543081	227184	503095	226161	172733	262366	219567	385449	217825	210163	271915	278029	318773	252873	244502	242820	388427	310124	344308	527793	203588	559976	278478	187784	544216
A0A5F9ZI63	A0A5F9ZI63		EED		138588	136649	146079	181921	136308	83270.1	105942	134286	120467	146880	74764	129964	103513	123009	116354	185646	109295	104756	113992	114848	145811	108899	134151	99226.1	220043	64921.8	153075	79877.8	105584	50714.9	107475	53499	108221	133703	63022.3	140934	108318	47084.5	183087	155677	114042	132339	98959.8	99756.8	158230
A0A5H1ZRP4	A0A5H1ZRP4		NELFB		40892.7	43534	13686.3	6654.42	17889.5	27026.5	45580.1	26293.4	31772.5	20117.5	36005.7	39234.5	40665.6	27563.3	34409.2	26082.2	18896.3	31949.3	61610.6	59744.7	36652.5	25076.9	33266	48762.8	25320.1	21287.4	36669.8	27647.4	50736.5	25999.1	40133.6	34426.4	28977.4	59308.3	27251.1	24335.8	40286.1	27349.6	21202.2	21731.6	58186.8	30238.5	23321.7	29243.2	30400.6
A0A669KAV7	A0A669KAV7		WIZ		447499	429963	249249	315948	299455	314774	459334	462350	237307	385577	304184	344122	419638	312917	449179	323133	416548	429853	511609	438252	240768	287101	257636	392638	351284	231483	430406	263800	431827	199744	320066	273490	352009	463100	191381	459478	236217	240907	326927	253728	423803	258130	348972	329381	241540
A0A669KAX3	A0A669KAX3		WFS1		85230.1	78183.1	56670.1	48299.9	65169.8	68395.1	66042	64916.7	67468.6	93224.8	55924.3	91344.3	41095.3	69592.5	59899	79969.4	64220.3	75649.5	70225.4	69156.7	74657.8	52675.5	75494.1	57549.4	55684.2	94525.9	86073	78511.9	71485.3	49118.5	57472.4	89735	60391.7	51039.6	65716	61684.7	60904.4	84277.7	52948.8	74282.6	64107.6	71899.3	70182.6	73035.6	74132
A0A669KAY5	A0A669KAY5		DUS4L-BCAP29																					22078.3			7588.18				26803.7	12507.8	43288.1						88026.8						34540.1				5990.82
A0A669KB10	A0A669KB10		GBF1		129891	134084	79555.1	91670.5	66096.8	132247	153630	160137	99505.2	149365	114844	129033	149537	88658.3	135093	132532	139684	140069	150814	157715	76088.4	84589.3	85937	150292	147070	142782	154936	91128.1	150865	119233	82327.1	133815	99033.3	147878	129752	135339	107583	145135	91691.1	83144.8	171104	85266.4	138792	65384.2	94600.2
A0A669KB51	A0A669KB51		DDHD1		57436.2			319686	65377.6	22512.3	89504.4	133480	138624	68532.6	68955		141392	213405						131486	65623.1	155172							106176	119551	138402				107063	137161	144648		244901	69546.4	102288		177801	175887
A0A6I8PRM1	A0A6I8PRM1		N4BP2L2			105703		82104.8	45221.9	62051.1		73895.6	55931.8		47191.1				98955.7		76770.4	115983	88463.1					101026	78879.4		116919		101057		64562.7		60969.5		57585	100187			63979.8		97323.6			109626	49695.1
A0A6I8PS01	A0A6I8PS01		MSANTD2				18424.7		23281	22920.4	8226.15	12448	22637.3		25684.8				15104.8				14279.6	9071.68	11942.9		11007.7		10891.6	22455.9	31716.3	11349	11307.9	19869.5	15023	23313.1			21567	16752.7	20486.8				22625.5	5544.96		11203.1	10444.9
A0A6Q8PF18	A0A6Q8PF18				200644	210184	139175	132082	121826	478058	196376	123629	159628	289249	417147	232681	168133	146729	166661	289762	259610	126974	192897	180654	93333.8	115323	179644	117853	152558	486209	134508	136419	207822	600767	163649	455516	108065	177145	386027	157778	150143	364377	123613	118475	185144	130722	122926	131840	158245
A0A6Q8PFP0	A0A6Q8PFP0				100919	105507	23425.3	16459.8	9601.61	80228.6	120190	110256	34944.4	92675.6	86030.1	135157	91756.2	25399	72638.8	114541	68967.8	84872.8	102385	166979	31041.5	30407.1	34193	122076	79731.6	62653.4	79826.5	29055.5	154183	60911.4	42109.8	71286.2		177810	49578.1	101625	42455	94594.6	34404.5	42525.7	135412	18096.4			26909.8
A0A6Q8PGD7	A0A6Q8PGD7		ACTB		139797	95923.4	356973		302007	238111	177580	127613	133786	216743	273447	407840	234482	116625	189180	264058	135080	128961	182893	76979.5	270651	119453	434889	187485	167211	253094	153194	187818	173491	311632	129185	266943	123144	93213.4	181442	121246	94600	349906	109165	396922	125702	358446	127696	141212	342485
A0A6Q8PH91	A0A6Q8PH91		MACROD1		647842	662417	306037	320850	231324	1117400	537907	532264	140415	949248	1295280	1328250	618986	377535	632081	976594	576305	472843	499595	474343	305681	313837	242368	717320	505234	1006120	543822	187231	600874	790199	227194	1011460	172496	437088	899569	700301	143177	992314	264250	290529	727354	304764	457891	422247	313088
A0A6Q8PHC2	A0A6Q8PHC2		SEPTIN9																					203524							4400.25	93991.2	112304						185710	4951.79					159628		86391.2	58949.7	48479.8
A0A6Q8PHH2	A0A6Q8PHH2		KAT7		138876	143942	23573.7	102782	21070.4	68503	89973.3	115816	106317	82273.3	56509	102204	122908	140492	148914	68341.8	104051	128364	92802.1	141411	32964.8	109623	37387.3	100296	99347.2	50424.5	126463	79296.1	114939	52952.4	108931	43906.3	64230.6	98963.5	22052.3	154187	99032.8	55646.3	112311	56144.1	110673	37532.9	123325	155402	42061.5
A0A6Q8PHS8	A0A6Q8PHS8		INF2		36253.5	40917.3	63895.1	64329.7	60758.3	15048	36218.9	92452.7	72672.9	31550.2	18289.9	24003.9	97882.6	76916	131091	23092.9	19703.6	98159.1	43162.4	44620.5	47301.4	71166.2	43545.4	89526.6	51496.6	31879.8	71036.6	80394.9	44520.8	20157.4	71805.9	34869	72326.9	45242.8	25806	27891	84053.4	47199.7	75554.7	56411	32016.7	68959.5	47450.7	50488.7	62058.2
A0A7I2V2R4	A0A7I2V2R4		HNRNPA1				26809.8		21810			2978.01										9446.85			12822.7	9718.08	18539.5	7317.74	4120.61			5425.51					2543.08							25286.2		25161.7			16925.2
A0A7I2V372	A0A7I2V372		CSPP1			53193.1	20457.5	33421.7	42018.2				99757.1		40772.1	42430.9	44468.4	34963.2			42609.7	8027.55		37676.4	39419.8		42740	39887.8				43967.8	36120.2		56247.6		35687.2	45061.1	18395.6		105486	19572.7	34393			70892.8	19854.2	71466.5	46999.3
A0A7I2V3A9	A0A7I2V3A9		KIF11		100772	109945	218199	260040	224445	34532.6	75407.2	148129	228481	37510.7	18976.3	39188	85841.6	244358	89452.1	54133.6	73828	83301.1	79443.8	170283	219867	201148	214050	64967.1	97581.3	36293.4	118195	301856	172925	42605	287713	18518.3	263286	200508	41845.7	145882	267828	51204.8	212317	253951	171291	239200	219042	166385	227406
A0A7I2V3F2	A0A7I2V3F2		RSL24D1		238134	364772	418591	769570	356682	305992	327552	462774	852722	309312	270591	298708	358334	499126	281573	351237	306295	285699	278928	341559	417642	755354	339181	320101	387861	69800.3	511146	568035	186737	33936.1	868746	46571	652583	269873	28782.2	409055	698883	62489.8	309601	446024	224405	447797	279367	709059	429396
A0A7I2V3J9	A0A7I2V3J9		PABPC1						7820.95		2034.81	9148.35												5359.77		9499.24	26876.8	6670.19			8870.06										9042.13		5080.87	13588.8	10268.9		15794.6	8099.44	8645.12
A0A7I2V3M3	A0A7I2V3M3		CTSF		19197.4	18139.1	14199.2	22582.1	12319		14860.7	4995.15	3871.79			22587.6			6011.59	8053.87	16039.7		15203.4		8208.15		13879.4		19398.4	49715.6	4069.36	7640.29	11648.3	41466.1	30347.7	46198.3	8318.84		23262.1	6163.26	24996.8	42571		15325.8	16863.7	11261.9	16933.1	10774.5	6628.87
A0A7I2V3R3	A0A7I2V3R3		MARK2		159916	131988	68437.2	74997.5	74268.1	196707	106629	115919	126707	104305	185331	200906	115344	126258	117125	92880	129744	104848	83488.7	103597	61089.8	106691	65658.6	118221	107129	50352.9	117744	110479	127548	76215.5	109932	72105	106303	91139.8	26422.4	112068	115514	54196.9	88239.6	63795.5	121469	62487.4	154606	127285	57802.8
A0A7I2V3R4	A0A7I2V3R4		LOC122319436							22659.1	2588.89				23039.8	6591.59							5886.82							10401.5				35941.7		17768.6						12325.6
A0A7I2V3U2	A0A7I2V3U2		NPM1		1241340	1162230	5269580	2628050	5420680	1094720	1392460	1794870	1919040	1349670	1049200	1030470	1620930	2375650	1790030	1252250	1147360	1390700	1781790	1933130	6076670	2326620	6590790	1576900	2125520	1236760	1738310	2307090	1547460	849351	2647320	1002700	3968450	1701920	580782	1750350	2443400	1206520	3076420	5330160	1697550	4780180	3208650	2478290	4142630
A0A7I2V461	A0A7I2V461		XPO1		1184450	1235470	1539390	1451810	1518910	1037900	1316450	1059690	1054130	1078160	1050030	1079010	1185210	1136520	1180180	1102460	1256410	1333780	1358730	1336630	1617510	1198720	1212520	1117460	1352870	961607	1140760	1147410	1199660	931115	1242920	994160	1348360	1323960	960469	1270510	1296920	1072320	1026840	1429300	1305020	1467210	1095510	1153580	1489070
A0A7I2V4B4	A0A7I2V4B4		EIF3E		858089	980762	931632	1151170	926601	600742	936779	874529	1231170	707231	606415	702673	890230	1120460	950955	784738	834975	962806	895108	880631	979572	1170720	943538	894989	1188190	742459	809836	1146790	951463	594985	1239370	658577	1156120	864088	628284	852612	1305590	706459	884488	972579	912124	1024990	870989	980450	1062730
A0A7I2V4K5	A0A7I2V4K5		CTSA		81808.9	90776.6	50162.1	73001.8	33334.4	117508	105633	116904	62844.8	162637	149824	131216	117569	86991.9	123369	48983.9	86072.8	98138.6	108849	69161.2	48266.3	106064	43556.9	174464	106232	112817	137141	77764.7	71888.5	106116	92297.9	116151	107620	69486.6	71074.1	87807	85695.8	140961	59707.8	45294.3	87748.4	40222.9	79798	92530.1	33040.2
A0A7I2V4L7	A0A7I2V4L7		PABPC4		867284	763114	1515420	1217420	1375660	687259	864796	1324300	1438420	610018	641526	617741	1099360	1556360	794456	587352	716883	1149760	927414	932565	1689820	1123810	1678790	800869	761090	602534	1035500	1554370	884863	878289	1532380	575423	1263380	954343	850624	1063510	1518390	805048	1284730	1517770	926135	1597590	1239120	1054520	1564630
A0A7I2V4N4	A0A7I2V4N4		PABPC1		3035440	2907930	4519230	3579170	4467770	2480790	3334080	3209740	5747110	2581220	2513370	2571830	3179830	4465650	2585370	2565350	3011250	2899450	3198030	3856760	4770700	4673130	4671880	2978860	3260310	2193280	3346760	5989160	3261580	2369180	5365150	2157370	5122510	4045600	2331650	3654820	5849690	2412380	4358650	4283180	3255270	4460370	3541610	4192390	4385700
A0A7I2V586	A0A7I2V586		ACO2		2366670	2295700	1003450	1192260	1011490	4091740	3226490	1935730	1161550	3802600	4416610	3433670	2674930	1510100	2557320	3657500	2965980	2496350	3159630	2210870	1085270	1443770	1028490	2810440	2515990	3728290	2261220	1208190	2802390	4582300	1268370	4037530	1306610	2341650	4540010	2158000	1094940	3716930	1344630	963927	2639530	1058380	1946260	1572030	1096930
A0A7I2V5A3	A0A7I2V5A3		HGS		417060	394187	152710	186208	201009	331887	471031	266960	175506	463073	318265	477501	310522	209057	281318	512130	508014	318528	456337	401609	138796	224747	126610	291341	318238	638589	287546	196919	447900	506807	176187	609112	138726	460389	486773	383725	188388	618817	163809	124897	465304	143550	207834	218895	99568.1
A0A7I2V5H2	A0A7I2V5H2		PITRM1		324402	269718	220839	348929	187533	522626	376808	313588	221605	570959	571090	506140	372720	296463	370948	509601	365254	347859	371686	328801	194586	292592	222529	388905	333473	453491	382737	248172	333854	576353	278811	454282	238783	332441	656354	359276	207258	473476	310371	231974	385870	195443	375801	343562	185612
A0A7I2V5Y5	A0A7I2V5Y5		KIF23		118724	96215.1	150145	147991	130538	77377.9	87222.6	104030	210320	116837	82582.9	101048	92961.3	194951	111425	99799.4	82107.4	85297.1	81267.1	100243	122671	149221	120425	109492	129949	80912.9	132640	208464	128172	86776.6	204053	79384.2	220682	96010.5	102000	110905	186175	81172.4	183518	137933	124216	123787	200483	173943	134364
A0A7I2V668	A0A7I2V668		CTSB		3473290	3156870	1070360	1206900	883753	4961150	4330230	3532290	571963	5498500	5079510	5350540	4050290	1289450	4265980	4754930	4590690	4041110	4319680	3079000	1179130	1144120	1161720	4332110	4286460	5091780	3799830	878658	3453550	5097780	710998	5409530	906303	3387000	5317500	3056370	698414	6185510	1133430	1141100	3466210	1135930	1428630	1138230	1063470
A0A7I2V697	A0A7I2V697		SGTA		2056890	2189540	1121780	1221900	900951	2792940	2445800	1646180	1566890	1849680	2234050	2223900	1945700	1473730	1905720	2496210	2395750	1975900	2100780	1838430	1052980	1445440	1101660	2226300	1687200	2366200	1585670	1391800	2361940	2647060	1372640	2442750	1042370	2053060	2576980	1851250	1515840	2255030	1126130	1042780	2110740	1027130	1142820	1189210	859810
A0A7I2V6A6	A0A7I2V6A6		ACO2		250158	219920	103260	140592	94019.3	374876	288402	180803	83675.8	363718	455112	343892	205042	130975	177338	292712	271922	194128	286161	236116	136798	153474	109541	279445	225089	269406	245010	136019	260197	396482	130377	391028	144321	262172	367847	181495	97991.2	367800	138303	93814.4	228522	61696.2	240190	209648	108484
A0A7I2YQI5	A0A7I2YQI5		GMPPB		203761	228704	92538.6	134969	104580	221565	187953	210188	201344	177564	239879	196014	196944	169348	224485	195220	218516	229387	213494	220749	125572	153949	107246	219446	182793	265626	167156	166743	228131	234453	170224	266592	138669	206636	247462	187228	202352	244603	133058	123437	217639	104735	132261	145470	114920
A0A7N4I394	A0A7N4I394		PRPF40A		109385	81804.6	35075.9	98639.5	40185.2	59393.7	78762.7	56852.7					64084.6		53818.8	100561			83897.2		49986.4		24153.6	68007.9	68787.4							66451							67295.4	51638.6		22679.4	106521	110263
A0A7P0S5H5	A0A7P0S5H5		RPS20			25661.9	111264	29830.9	164803	28388.6	41381.3	46286.7	52053.8	24688.3	31527.6	13504.6	53053.1	51369.2		14844.4	19673.2	52234.1	48151.4		175215	50665.5	163787	26508.4	30972.9		58448.6	68197.4	40378.2	15856.7	71281.1		74859				67646.9	21221.2		117713	29772.3	92013	78924	75010.4	96058.4
A0A7P0T890	A0A7P0T890		DST		234302	211224	169879	108642	160976	272430	367193	130867	149656	294726	324907	280027	155006	136591	160607	297484	353007	157034	382454	234422	152290	127524	139518	133571	203963	328125	126641	140722	249694	321769	133193	327353	153327	241173	303664	236045	132664	343495	158500	143757	273610	148704	150182	116262	150044
A0A7P0T8N8	A0A7P0T8N8		TCERG1		964358	974954	942501	948190	894042	734632	1102670	1093560	687402	880867	835841	810538	1152760	960843	1065230	795104	1017310	970287	1184280	1088150	908476	872893	1020640	1029000	992504	719751	933794	847403	931228	630444	758421	672518	830555	1088150	747127	953769	729436	769528	863285	862682	949972	937438	978083	854026	974726
A0A7P0T961	A0A7P0T961		WAC		248342	284830	116977	261092	112279	162607	201112	155479	182333	161510	146682	186690	208119	203477	248783	210776	239036	201587	211526	210748	112410	192129	123961	198413	248187	185602	155023	151537	219237	158437	166492	164144	137735	211756	126050	251459	170487	135151	143935	119825	239844	141995	132832	183972	116839
A0A7P0T9K2	A0A7P0T9K2		DYNC1H1		999551	1019370	737843	535866	744678	2393270	1349360	666273	513718	1894860	2599900	1707670	690584	573248	735851	1846370	1190650	743817	1348330	1004900	754508	556835	744957	699600	886814	2463200	607578	536108	1167020	2594610	508683	2425150	524763	966423	2908470	1052630	533726	2480740	515663	751377	1165050	739189	547218	489612	781310
A0A7P0T9K5	A0A7P0T9K5		CIC		29194	30357.2	17466.4	20182.8	17246.8	53744.6	35601	49861.2	24966.4	38184.2	48388.8	36170.2	27877.9	37664.6	35803.4	31837.3	38035.9	28613.9	31555.8	36811.3	15575.1	27777.6	20605.1	24794.1	36869.6	23027.1	29934.4	30663.2	21260.3	40221.6	22918.8	29841	24302.8	30605.5	34642.9	34599.8	23600.5	20628.6	37171.2	15021.6	21326.7	19050.7	26246.5	27238.2	23081.7
A0A7P0TA23	A0A7P0TA23		SEPSECS		105014	130230		20589.8	13334.3	132032	129322	72379.8	23012.8	131923	130226	121602	93994.8	28370.3	99068.9	122219	130080	139444	148023	113583	19502.8		18519.7	85651.5	94134.3	123711	59191.5	29806	119192	183136	21806.6	141283	14806.6	104316	147234	95874.2	21017.2	75068.4	20186.2	27430.7	123684	10669.7	12788.8		14855
A0A7P0TA35	A0A7P0TA35		P4HB		3486150	3309270	2520040	3660480	2404280	2860630	2944310	3580500	2837440	3779990	3272330	3427210	3551850	3676510	3270270	3440420	3142890	2824610	3325060	3976170	2758000	3758530	3223290	3646310	4544530	3111030	3942110	3760250	3451630	3241110	3790360	3371980	3842430	4177050	3046750	3490410	3360110	3287880	3867630	2878170	3384770	3173180	4184950	3829220	2951760
A0A7P0TAD6	A0A7P0TAD6		AKAP9		89799.9	81575.8	34574.5	51121.6	36579	100525	102072	95369.6	55881.5	99190.3	89007.7	115574	91821	61919.9	97303	85831.3	99092.2	91578	120135	83556.4	31776.9	45982.7	34303.9	92676.6	90954.9	106939	93024.2	45904.1	89527.8	99379.6	40138.3	103940	38772.2	80278.9	88523.3	77265.3	38821.2	95565.5	45267.5	29104.8	91986.1	33219	49718.5	49500.4	34986.5
A0A7P0TAG0	A0A7P0TAG0		MMP14		72131.2	123868	195916	163365	192580	46012.8	92762.4	83643.3	151336	59782.2	55331.8	45379.9	105611	138494	103009	55133	91345.9	88310.6	94236	44984.1	181094	184569	171916	114990	62643.3	69008.9	90917.4	153561	99854.6	60131.2	150787	85456.6	234496	58143.5	38708.7	54779.3	157506	94209.9	155689	191190	116128	188300	157086	203733	184651
A0A7P0TAK7	A0A7P0TAK7		DDB1		910827	967650	728922	862071	737726	488152	1062810	866390	815806	917651	629878	656943	828669	679476	920961	756530	852139	832085	992262	1071050	863664	748533	838958	924181	1380570	635336	990306	642275	928368	404608	868070	641893	967345	1048090	387906	1160740	773756	623319	736267	741969	1055960	836574	725292	714610	837126
A0A7P0TAZ5	A0A7P0TAZ5		ACADM				42351.2	98928	37374.5			88904.8		53669.8		50508.5	64836.3	63118.7	78038.3		54539.1		77055.7		48557.3	49907.5	40029.6	59793.2	110558		64994.7				64751.9			49612.1	38742	66743.7				49150		53269.1		43788.9	55662.9
A0A7P0Z445	A0A7P0Z445		VRK1		116774	102166	321909	198812	290898	102160	165851	193243	158666	138099	112232	97204.7	169510	170732	191067	140374	99224.1	206441	162648	237944	319695	137175	233984	159696	227553	22138.1	207882	127253	105931	15371.7	193422	33712	177082	255610	41947.5	244867	113957	43771.2	215664	319608	117411	255170	169113	147524	267442
A0A7P0Z491	A0A7P0Z491		ASPM		30350.8	23903.2	53696	83439.4	45813.7	23255.8	27861.3	47595	32359.5			23113.7	11840.1	93132.1	54918.4			20861.6	23936.6	49120.4	38593.8	43302.6	43023.1	49159.2		16960.7	40066.5	45248.2	38937.9		47672.7		38253.5	43831.6		35306.6	45756.8	43270.2	35357.7	37765.4	39250.8	36286.1	71798.9	66213.6	39544.8
A0A804HI22	A0A804HI22		CEP63			20131.4	5979.97					20375.3												27174.8			6196.09	18694.1			24033.5					7329.52		23341.1		11633.4	21794.8					10536			9949.2
A0A804HIU1	A0A804HIU1		TBCD		192345	214491	136007	120097	147967	197370	211447	210895	151699	151095	168233	153138	189828	152152	228527	163044	195300	268673	204541	210144	131833	110299	142535	192081	196333	184287	174066	157459	228753	190053	128329	191304	127093	188872	226142	197604	151570	215530	134449	140083	229791	133099	121913	95232.6	135028
A0A804HJ38	A0A804HJ38		AIP		149797	91374.8	74159.5	34747.3	66237.4	162859	165787	136002	106640	171779	176413	109920	121614	174346	138212	198055	130147	134964	136320	122826	90848.5	60070.7	85356	139640	135880	139715	102604	55506.9	103081	110691	37225.9	108603	45574.4	146542	131239	115759	50234.8	116720	144039	83766.6	118634	153923	49431.4	23130.5	118798
A0A804HJ66	A0A804HJ66		MAN1B1		133788	120050	60801.6	125399	68747.9	119222	126440	159573	123380	127317	123736	141030	130413	81634.9	168207	114832	85601.5	146193	96259.6	75835.1	60931	140334	46588.6	144125	127982	161069	198134	93776.7	124927	104391	108805	142530	109299	46877.7	106625	97598.1	109061	115546	49938.2	59962.7	111909	50623.8	109395	160505	55184.7
A0A804HJ86	A0A804HJ86		UBA5		608787	727343	166454	361671	149678	624828	577320	597800	449605	557343	520836	491811	525468	371467	561858	612615	739120	596094	583796	580788	194807	402958	206409	622489	459662	685504	512224	374519	602773	653372	406502	640980	352552	614943	574825	648819	454545	670675	332747	82018.9	645065	179073	301575	331148	184241
A0A804HJX8	A0A804HJX8		HECTD4		84008.8	79864.2	29610.6	21295.4	12539.5	199405	122430	62058.7	22543.3	146610	199463	161875	44401.1	123848	83689.6	150088	119234	42275.8	111272	74586.4	24756.6	37375.9	21900.3	56466.2	96061.2	184214	47766.2	22816.9	83135.1	230163	74000.9	176535	37668.8	74315.1	224643	83493.2	43322.5	184323	79529.9	15664.5	82279.9	16750.7	38490.2	39040.6	41039.9
A0A804HK18	A0A804HK18		SACS		2961.21					18607				10032.6	34836	14790.3		1245.78		9845.92	4687.03									5000.39				12739.4		7231.65				7951.79		6370.12
A0A804HKD7	A0A804HKD7		RABGAP1L		72653.7	85087.4	20679.4	37416.9	23306.7	114720	63478.7	86696	46302.9	94387.3	105500	89307	75411.3	42241	89243	66397.7	58916.9	106844	79351.5	40664.9	20619.4	23038.5	22375.6	83064.8	63632.2	90903.8	83803.7	60711.7	69169.1	95385.8	29380.8	102884	46622.2	67742.6	88216.3	61058.3	42561.7	87701.2	47900.4	24973.7	74790.7	21413.1	24428.7	28378.6	60066.6
A0A804HKE7	A0A804HKE7		MAP4		756216	795115	836101	477494	912901	953138	926618	752773	715258	911481	1031300	1021380	868015	589590	803746	1074390	836101	817689	925839	793879	927552	714346	1016380	812889	763860	925777	759152	780719	859612	634232	752964	913850	609188	714898	527974	783152	795432	948442	511868	906475	833408	789946	337479	582002	816226
A0A804HKK3	A0A804HKK3		AIP		391475	344796	90740.2	104327	95626.9	348736	285805	258056	126596	310691	311962	363569	302562	104207	319804	274559	333934	301420	326652	292681	74022.8	132605	79894.1	276925	279940	325343	270227	141295	289521	279947	126832	296312	98774.9	309613	260894	318988	141437	304109	93661.7	91327.1	316785	76680.6	103647	107114	73027.9
A0A804HKL8	A0A804HKL8		ADGRL3		37921.3	33451.1		52143.6	7766.95	59627.8	52456.6	37577.7	18660.7	43108.9	57287	30556.4	46823.7	28858.3	27588.2	42680.6	45956.2	40524.7	52764.4	62145.6	7037.71	16093.1	10836.3	30961.1	44227.2	61505.5	26385.7	20096.5	35941.7	119245		49797.3	28085.8	44186.1	101116	33314	20530.2	53004.9	33493.3		32642.6	18505.2	41027.7	26742.1	8806.15
A0A804HKV3	A0A804HKV3		ACTA1		943815	818497	123623	513231	253524	1415660	1047430	611381	881428	1012940	1571020	1281200	845924	592945	678637	1165930	1022710	379610	975430	864059	454387	747367	324955	679539	650980	1491460	603733	733819	1245400	1407000	911422	1120580	759398	688966	1045680	1012190	934739	1519210	739353	464661	1088850	512862	763204	1132180	494636
A0A804HL07	A0A804HL07		CRELD1		131995	112789	42674.9	19523.6	40343.3	211397	151503	38136.7	15919.7	389474	311138	318879	102457	167151	94914	308075	167817	109591	136549	103560	195086	60399.9	28200.2	90388.6	80925.1	351483	126380	31966.7	152961	346203	30455.5	337574	15665.3	91604.4	484348	185220	30624.1	402993	23894.3	21915.2	117598	23096.3	57625.7	41961.5	13343.3
A0A804HL20	A0A804HL20		GFRA1											10624.3	2188.57	7984.48																		8440.16		15406.3						6100.61
A0A804HL84	A0A804HL84		ETFDH		43750.3	46670.9	29110.6	15371.8	23703.8	61165.3	39251.1	76682.7	38370.7	53457.5	55879.2	65847.5	58082.5	30007.2	73766.9	62437.9	52720.8	44474.1	53785.3	53856.8	23154.6	30078.4	23628.4	70609.9	66178.6	45938	79321.4	30737.2	50846.9	75446.6	25931.1	46812.2	26251.6	44026.4	53895.9	45094.9	32936.5	55704.6	29645.1	21749	46915.1	23872.3	29781.4	32888.9	29853
A0A804HL95	A0A804HL95		TUBGCP2		219671	251520	98446.8	136234	104613	182378	244077	237472	159628	215175	201507	186176	227610	156700	217634	215945	230829	237736	279978	256115	119311	143870	77635.1	228586	223365	191745	190592	158023	259091	178478	156766	199530	151682	283562	171511	246162	187060	245702	165602	136036	260853	123266	128914	111150	111281
A0A804HLC1	A0A804HLC1		ATL1		157011	157417	25631.1	27346.6	31796.9	403365	197454	56181.2	29528.9	345775	393050	335101	48496	26861.8	79837.9	316826	162504	55747.2	197874	134795	20944.2	45615.7	20603.6	51044.3	109285	416912	60281.2	43893.8	146731	455491	17658.9	435249	31982.7	114782	627767	157529	26550.9	417826	34970.2	25751.2	129530	28266.5	28195.7	26008.2	26229.5
A0A805TBS0	A0A805TBS0		ARHGAP21		103437	92392.3	38075.2	78016.3	40327.2	167860	96606.4	77381.9	64864.2	98598.5	148079	109559	66937.2	64363.1	54293.6	93972.6	106315	72633.4	91087	100716	52044.1	64480.1	38279.8	64757.3	90480.9	151841	57106.7	50820.8	82405.1	131853	64828.1	127715	54286.9	88153.2	135578	85920.7	55991	107442	57011.5	45785.4	83087.1	50291.8	50313.8	64800.2	52753.9
A0A8C8NWT4	A0A8C8NWT4		PLEKHG3		37296.3	39104.5	138633	300185	128300			86553.9	227162	13709.7			55628.2	205010	50079.3	44457.7	24599.6	56852.5		61309.1	124265	291905	114346	50883.9	55084.9	17154.1	95713.6	186425	57575		286634		205548	48532		55293.5	249652		206564	145714	50932.2	128332	222933	318248	138255
A0A8I5KNX5	A0A8I5KNX5		PPM1D		39632	39959.7		26187.5		24023.8	39562	44594.3	13826.5	42879.1	24573.4	36723.4		18634.4	36922.7	39900.7	37849.4	47528.9	33267.8			34197.4		20077.9	44810.1	19001.5	36225.8	10453.9	37499.8	17219.7	29236	19780.1	17032.1	62952.6		45980.4	19143.7	19930.2	18483.5		39667.5		22805.2	21461.9	7602.31
A0A8I5KPE0	A0A8I5KPE0		MID1		45974.9	43665	72523.1	107234	78946.5	33229.1	39352.5	29495.9	101319	25167.4	32288.3	17808.1	25567.6	107168	27163.5	29212.7	38308.7	27690.8	38035.7	30734.9	66649.9	91515.3	68954.2	20721.2	23612.7	49188.2	18420.8	99622.8	50391.4	73917.4	106573	49056	59580.9	34008	84268.7	36380.4	103946	51301.1	77572.8	61554.7	52873.8	67287.8	111250	79234.4	69025.1
A0A8I5KPP4	A0A8I5KPP4		PRMT7		52181.6	58347.6	20310	20927.8	12040.1	42446.5	55820.1	68108.1		37957.4			83574.7	72472.1	78831.6	64651.5	57283.4	54879.6	66171.6	80239.4	13318	35471.5	17300.4	63644.1		36303.3	26028.8	63617.3	57124.6	72527.4	67332.1	34973.9	40604.7	64061	64190.8	69051.2	66970.9	40178.5	80569.3	21226	69956.3	27815.6	50125.3	46343	18789.9
A0A8I5KQ02	A0A8I5KQ02		SBF2		48135	47382.4	45409.1	44481.9	32390.2	127543	49186	49708.7	44750.3	77340.4	109567	82733.9	50543.1	58909.4	32941.6	74634.8	43048.4	38070.2	44706.7	46705.8	31762.9	40068.9	35484.4	39768	28374	69065.2	43323.3	51678.1	52300.6	131531	47482.1	84205.2	56200.5	54674.2	118297	49532.1	52239.8	54842.4	51094.1	43909.6	48169.8	40642.7	45578.2	30367.6	43076.6
A0A8I5KQA0	A0A8I5KQA0		EMC1		294710	240844	312486	316530	333960	263528	294280	327482	293444	341628	292661	299717	251114	349181	311932	303446	257741	247805	299351	266343	308460	372093	323208	306345	255652	364534	400573	354606	292209	278204	337168	297245	461183	230277	395747	296054	330060	328152	367575	345533	282922	290404	398904	350404	323457
A0A8I5KS41	A0A8I5KS41		EMC3		53653.6	44580.9	50422.9	35053.6	51001.9	48789.4	40453.6	71880.7	64764.1	55180.6	53048	61594.8	61856.9	62261.1	69634.8	70520.1	46827.2	63202.6	49242.8	52087.7	58214.4	62237.3	55221.1	61397.4	44351.5	59895	78882.9	66653.5	51322.5	36128.5	52527.7	34657.8	76814.6	40384.6	60705.7	70372.6	61943.1	71938.3	71393.4	66218.4	38747.3	66538	66889.1	72155.5	66710.2
A0A8I5KSE4	A0A8I5KSE4		NAV1		308330	349943	132864	121772	130843	556295	355361	99041.3	177581	434164	505635	459685	109109	132025	94837.7	441288	306558	107245	325396	248378	122988	127520	111485	82309.8	85345.3	415176	73165.7	142068	309144	288114	153505	438896	138857	226654	258954	241515	174609	422986	122088	117325	310070	123470	79660.6	99194.9	138648
A0A8I5KSQ8	A0A8I5KSQ8		EDEM3		122788	118488	26900.5	42253.5	31571.4	108748	103184	99795.9	33936.1	99101.9	94592.3	119339	92047.7	37196.1	109588	111611	100692	78676	105378	93178.6	24327	42280.7	23989.4	115515	108041	86732.2	132860	35089.9	95527.9	84105	36281.5	86072.5	23854.4	93558.9	71050	114154	25800.7	74209.5	31521.1	29427.3	103704	28111.5	35485.3	43429.6	28874.5
A0A8I5KT99	A0A8I5KT99		EIF4G3		349118	326760	123675	175448	103073	367426	382072	267932	189727	305390	323429	277560	244309	173436	284286	420200	390615	280023	385071	374234	124560	177567	124959	252984	292380	349325	249800	168638	379883	226440	187782	314970	166140	362953	302763	383851	207584	344590	168262	119416	374190	122813	153160	162041	140076
A0A8I5KTA5	A0A8I5KTA5		RAF1		108900	128548	79180	57773.5	63151.8	145911	103402	98477.6	84177.7	104342	127206	96857.7	86446.4	64043.6	93862.6	96881.4	126982	90974.4	112494	122085	62611.7	57248.1	54244.8	76279.3	86927	102340	82090.5	82627.3	124698	107912	78270.6	104946	71239.1	132475	107156	145929	93100.4	106672	63995.2	67006.1	124826	70538.1	59325.6	68378.8	57286.3
A0A8I5KTH0	A0A8I5KTH0		ATE1		45698.2	68243.2	39445.1	16604.1	33888.7	122027	79490	39463.5	40991	57797.4	102819	53789.4	54582.6	29257	40196.9	54039.8	34219.8	44440.7	78514.7	60481.4	38796.6	30507.5	45914.1	46560.2	46250.2	61517.4	37392	40199	67829.3	67165.4	47127.7	77817.6	28781	59623.4	60312.2	59204.3	33594.5	75531.6	25314.9	28726.7	45840	53178.6	21225.9	18135.8	46568.8
A0A8I5KUX3	A0A8I5KUX3		ADGRL2		374446	392886	129924	275022	146018	267684	361172	325855	184336	276164	243163	215304	284083	222256	293527	246032	393089	265509	300311	274453	131991	216249	136358	304757	423514	328875	339778	154797	335443	432222	182535	301727	196261	247898	392465	294994	190453	386404	195345	172799	362178	166199	267101	250779	157611
A0A8I5KW61	A0A8I5KW61						102090		101278	10998.2										33414.8		49163.7			90536.6		62136.4																13231.1	109480	29895.5	8786.87	86190.6
A0A8I5KW96	A0A8I5KW96		AK4P3		963953	886517	2076150	3990650	2041590	177273	1245970	1560350	2696970	365882	124201	233796	1879450	3863560	1836120	293659	1252440	1784450	1361070	956672	2442190	3508680	2846360	1817980	1386590	405040	1795380	3374850	1264490	463979	3347070	491741	2727950	935861	511702	1091920	2698860	336760	3727390	2090410	1386970	2372360	4326410	3874500	2498530
A0A8I5KWI2	A0A8I5KWI2		DPF1		35264.6	34133.7	5861.66	13817.6		33650.2	28516.5	27104.5	21118.9	37608.7	15931.7	30634.6	18514.3		23268.3	46964.9	20050.5		44959.5	35656.8		14736	4495.49	22957.7	48241.6	27435.8	29207.5			29284.6				48059.3		38713.9	19708.5	22575.6	5614.08		37490.8	4789.14
A0A8I5KWQ7	A0A8I5KWQ7				704141	683150	504695	593354	508530	660530	802056	638226	698856	783828	649061	702927	502140	665896	585573	709348	672706	609709	961776	607285	539155	580513	584048	448247	655816	629396	695265	844126	743522	540194	680327	635298	954811	630479	698340	700545	719408	691074	758621	514239	755780	527313	713013	611064	524799
A0A8I5KX04	A0A8I5KX04		PCF11		110305	122801	97644.8	120851	96846.5	80848.8	111440	97707.4	139552	92915.3	87728.9	99722.1	105213	106237	119995	83994.9	87561.8	101095	95896.1	100895	93626.7	140586	98121.1	115685	105461	76346.9	88392.6	97304	105677	41327.1	114980	78241.3	106849	95256.8	36770.5	111392	121223	77334.5	81236.1	98296.5	97629.5	96591.1	90429.7	140045	85076.3
A0A8I5KX71	A0A8I5KX71		FKBP15		191218	207890	76605.9	214086	97176.9	165246	219948	185011	175675	162411	141406	193319	238194	104622	205061	163583	231377	208261	263229	204972	87947.3	182245	91156.2	262546	199913	213723	195714	186690	187240	142611	164048	216475	139161	231964	146830	163076	180836	155123	81351.2	92686.6	182045	68857.4	119250	159182	75613.7
A0A8I5KX72	A0A8I5KX72		NKRF		324942	308748	611332	366852	541875	307566	367233	461439	457821	426040	307881	449673	389284	464361	461582	481364	378516	374072	379307	372905	464499	541569	501651	356495	382117	344883	498949	516374	400482	251323	435659	272252	565432	392265	385285	424434	475887	331908	559644	428394	345687	480818	534636	609870	508144
A0A8I5KXR5	A0A8I5KXR5		TANC2		126731	115935	18659.6	50715.3	18896.4	181478	122107	67010.7	21926.6	130818	192567	149874	92352	17493.1	83443.1	140860	127904	62286.5	119606	84758.7	23291.8	20957.3	14618.5	67536.8	78037.1	197480	54067.8		104056	165263	16271.3	171005	15587.3	95448	154322	112061	30062.2	198674		24213.8	102675	13813.9	18215.9	34362.3	18656.1
A0A8I5KY20	A0A8I5KY20		CCDC92B		14501.3					20411.4					21462.6	18473.7				17897.2										22927.2			13237.9	30137.3		25095.7						12759.7
A0A8I5KZ24	A0A8I5KZ24		ATE1		95782.8	76045.3	22272.1	42443.2	21300	114887	61780.2	42540.3	48416.7	118031	110523	91588.8	45494.2	35443.7	56149.5	98769.3	75724.4	60807.3	75751.2	47571	24207.3	40338.4	15102.8	53573.2	84217.8	120918	38655.1	44399	66533	77743.9	31404.7	105656	27235.1	63560.4	86235.2	59463.7	32192.5	97016.3	34125.3	15735.1	61994.9	16698	31741.9	33247.3	15430
A0A8I5KZ40	A0A8I5KZ40		RAPGEF2		70415	69095.7	60443.7	34279.4	61915.4	119997	89409.6	90071.8	69441.5	92059.5	100248	77387.2	84663	57754.4	86562.9	94017.9	103422	92178.2	101907	81340.1	52621.9	81268.1	57800	72315.2	54812	94609.9	75632.4	84364.8	73351.7	120739	61020.9	96015	66259	92076	149560	80225.3	69718.4	103885	88509.2	52359.4	81940.8	70030	47813	33834.1	57532.3
A0A8I5KZ92	A0A8I5KZ92		PRMT7				27518.8		22457.7																15094.7																			25212.8
A0A8I5QJ71	A0A8I5QJ71		SHF		61617.4	42050			4295.32	76869.9	91636.6	60862.8		52616	69523.8	59327.1	27062.2		50182.7	60879.9	115032	83416.4	107811	39641.8				23828.6	40278.5	78854.1	40431.2		60771.1	65136.7		82368.7	9299.79	42673.5	57257.8	46298.6	8290.68	119811			57373.7
A0A8J8YWN6	A0A8J8YWN6		CYB5R3		104062	133441	459007	90077.2	338327	270239	157734	248989	109175	300383	343395	208639	123583	126338	210861	479820	136539	197735	205397	275263	498428	88954.1	503357	137054	129772	197951	236918	141709	114636	285320	94889.8	200765	226455	184430	169017	224466	85558.8	250104	165851	392859	122439	563522	122091	66501.3	517840
A0A8Q3SHW7	A0A8Q3SHW7		GORASP1		73472.1	136860	20229.6	174425	12754.9	84676.5	57304.3	65812	90029.6	89069.6	77173.4	85993.2	50390.9	94329.6	77773.5	102904	65466.3	8500.86	57629.1	59523.8	12641.6	70373.7	15089.6	77315.1	98199.2	118857	40920.5	48984.2	27221.4	105721	47716.7	94104.2	39749.6	66758.8	91270.4	59008.2	25690	69993.7	104881	15714.6	38231.5	31776.1	78575.8	82623.5	34478.7
A0A8Q3SHZ3	A0A8Q3SHZ3		PCNT		45113.1	38723.6	22683.6	53908.8		42630.5	52457.8	53480.3		66520.1	40553	59354.5	66719.5	115616	63616	82278.2	80797.4	55975.8		66820.6	39306.9	118949	22412.7	63523.7	40367.2	84388.5	87567.5	55561.2	48544.1	33073.7	58287.3	33628.2	48685.7	122068	71123.5	83218.2	86151.5	62087.7			71974.4	130030	121104	67640.9	130218
A0A8Q3SI46	A0A8Q3SI46		ADA		22320.9	24926.5	33822.9	31958.1	26007.3	11696.8	18756	41036.2	16533.7	9224.65	7644.47	11318.8	39319.6	29672.8	34809.8	14636	30125	40798.2	18117.7	21197.3	35511.9	12331.9	31076.9	32715.3	31980.6	11635.8	21496.1	18105.2	31827	7907.03	10623.4	11340.3	13017.6	14332.3	3878.59	26500.7	15111.3	13671.6	9198.52	24241.5	30590.8	34712.9	21858	23529.9	37363.7
A0A8Q3SIN6	A0A8Q3SIN6		G6PD		95740.9	92062.5	28367.3	37309.5	44798.9	146143	76468.2		80195.1	124660	146839	125621	57175.4	35101.6		137278	78344.1	62779.2	73735.1	81430.6		50826.2	52397.9	86188.4	105251	232970		58030.7	108173	210667	58503.7	250255	51537.5	73924.6	235470	95107.8	68087.4	265731			106558		42251.7	54355.6
A0A8Q3SIN7	A0A8Q3SIN7		VANGL2		113870	124412	68060.8	37060.8	64667.1	121977	132871	51281.3	45326.1	116614	150429	121814	49606.8	46440.5	63299	115256	140203	49862.5	138919	78550.9	65563.3	50957.4	70637.7	56064.4	72647.8	259300	55317	45168.3	86413.1	278141	43203.2	219977	50011	73490.6	207150	85940.3	45633.4	272798	54738.7	87424.5	111027	68064.2	45862.8	39831.1	61690
A0A8Q3SIW8	A0A8Q3SIW8		ROBO2		43889.5	32245.8			17716.2	158646	63839.4			55053.1	170367	82395.3				57508.6	55636		67288.4	115897						195960		46700	54031.4	235450		185909		19611.5	265264	77637.1		170268			35535.3	5867.31		39459.8
A0A8Q3WKA5	A0A8Q3WKA5		MTCH1		47306.8	94055.7	70756.1	154586	109742	103602	58419.3	126956	59266.5	110804	97476.1	74352.4	64543.4	100807	79040.4	77734.9	68423.8	101332	72606.1	70262	93972	127595	89153	98476.4	76625.8	58535.8	98380.7	63133.6	60625.5	54330	69855.8	82603.4	106644	89602.3	98874.9	94729.1	72508.4	52155.4	90894.3	77862	68387.5	79447.2	178071	188528	122783
A0A8Q3WKJ2	A0A8Q3WKJ2		LIMS1		98556.5	98859.3	38502.6	75859.4	33280.4	46519.9	91102.7	53322.7	58369.4	43758.6	42774.1	53601	73295.5	46976.7	60141.9	49773.1	74545.6	48583.7	68467.8	84211.5	39481.2	80866.7	29295.8	77132	78574.7	35285.2	49647.7	40021.5	85409.4	15983.6	68859.7	37169.8	46708.7	65812	19950.2	85000.8	74831.4	37474.4	26819.3	33599.8	94234.9	26491.4	38552.1	60658.4	32063.4
A0A8Q3WKK5	A0A8Q3WKK5		NUP58		630767	724691	489343	789544	428086	383085	638813	732017	603134	475777	366646	475816	688348	799412	757277	463480	686783	567892	641257	824286	380465	651897	387048	747920	682549	412449	664823	585811	615397	356229	559060	389158	582440	771765	386264	705771	533860	390914	795942	298616	645117	456036	881170	751844	376312
A0A8Q3WKS1	A0A8Q3WKS1		ACP5		20244.8	16926.3	70655.4	107196	63422.6	13858.9			77834.5				18342.8	83496.2	21247.8			28939.7	17389	11127.8	58355.9	88391.1	55271.4	31889.2	22573.1	43316.8		90735.1	21088.5	47967.7	74041.5	38188.1	84942		60539.7		63749.5	31494.1	89977.2	58327.2	20401.6	62446.7	138157	103169	42782.7
A0A8V8NBT1	A0A8V8NBT1		NUP160		198492	207578	282827	294647	251005	124754	186750	208339	227533	189778	133675	154573	191911	259520	252714	161163	208734	205791	182265	189470	243190	292063	246046	237320	293158	169073	268343	221326	227903	121619	242250	172156	264121	168734	155032	219213	207484	131989	222345	251027	248659	198883	332948	267977	258276
A0A8V8TKY5	A0A8V8TKY5		NBN		365675	401237	158177	347563	164327	246584	366796	405492	273196	309884	246535	310380	383394	303686	407037	315902	326301	376604	374377	416979	186126	245956	180294	387844	455776	216908	399654	227468	398925	203618	224739	206531	273648	423845	187462	368945	262947	176784	266301	205560	343615	187423	257321	265446	174739
A0A8V8TL66	A0A8V8TL66		POLR3F		98310.6	101035	45161	65537.6	47348.3	58215.6	81797.4	88174.4	81689.6	58544.7	65157.4	56288.3	109456	90190.2	82964.4	59455.6	93319.6	95368.9	83217.9	97673.1	58285.4	81472.6	47755.2	78810.4	63295.8	58019.4	73361.2	94958	90388.8	43914.3	87943.8	71529.8	75684.6	87257.9	32913.9	77854	79186.5	57617	66677.2	46567.1	91201.8	51488	76424.1	47876.2	47989.4
A0A8V8TL71	A0A8V8TL71		ACTN4		440217	404835	202184	532443	199778	285888	442885	673301	458194	200412	198705	205767	387129	602198	449488	342987	176900	523858	474519	344735	199824	685182	225844	612275	363408	223038	429018	525766	343468	224941	581102	345843	400856	304036	351096	267485	487224	269159	413825	244167	327428	269010	517729	432177	276660
A0A8V8TM05	A0A8V8TM05		VPS45		200274	205162	90865.9	112828	99721.1	227889	219874	189231	134546	208231	223190	209273	178894	176340	176856	200643	204958	128394	185423	183755	91458.5	140335	105039	205150	159630	318753	216171	131699	189128	223717	153621	290066	161138	170536	217556	241646	120599	269338	129009	99560.6	195296	100667	179498	163708	90475.1
A0A8V8TM63	A0A8V8TM63		HDAC6		197313	202463	34163.7	39263.2	32171.2	299228	244799	180450	39615.4	272123	310886	306513	141738	39095.1	150176	312312	179383	186072	259087	199681	39539.1	50444.3	24031	139876	176054	318564	123185	39388.4	211027	335647	40530.8	281967	46500.3	236643	400589	170463	58752.1	293201	44814.7	27350	225107	24823.3	34758.9	36818.5	28032.8
A0A8V8TMN4	A0A8V8TMN4		PPIP5K2		103035	108250	52223.2	57496.5	40774.2	191611	105188	90707	62412.3	135073	165450	117000	79050.7	68168.9	73707.7	125899	108755	92094.1	117568	83135.2	60611.6	47388.8	47039.9	80336.6	86913.9	115781	62047	74061.1	107068	134027	42031.3	136098	56929	77573.3	124145	109118	57383.6	126922	67397.4	54148.5	87648.1	42099.7	62573	56350	58974.2
A0A8V8TMQ1	A0A8V8TMQ1		FXR1		1343870	1533810	1898680	1368320	1740520	1075840	1427230	1413140	1406830	1120450	1091320	1228020	1356690	1601080	1414420	1134690	1420630	1557910	1426140	1483480	1963410	1427010	1696940	1364460	1641370	1221190	1492240	1437320	1611690	1082060	1342680	1178780	1345160	1448040	1162220	1487640	1547790	1308850	1007680	1477190	1664100	1820040	1438460	1255810	1755430
A0A8V8TMS3	A0A8V8TMS3		PLEKHA7		10538	15268.4	38974.9	54774.2	39166.8				59932.4				7758.72	59460.4	5931.95				7310.26	21368.6	31602.8	51157.1	30674.3				9961.82	47641.6	10463.7		67664.6		45589.3	41889.3		12259	51805.3		57565.7	44479.5		39193.7	66625.9	54429	29815.2
A0A8V8TNC5	A0A8V8TNC5		TCN2				9257.85		9092.19																9478.07		9523.01																	12610		17024.8		6882.44	10765.1
A0A8V8TND7	A0A8V8TND7		GSN		326967	411397	202023	129017	237251	232346	398613	974019	147156	293977	272074	293866	740099	201909	683613	285198	408710	846838	359635	347917	263088	172207	148776	811463	592097	237625	802823	144746	397863	177193	124827	287637	112800	389508	160505	391235	140952	307566	135298	185520	380330	193480	157484	129857	175360
A0A8V8TP51	A0A8V8TP51		PTPRJ				38281.1	44939.4	30273.1				11950.2												34701.2	38889.6	38494.2	58493.3				17698.3	47657.2		35413.4		17526.8			42850.2	11845.8		45950.4	48195.1	35634.4	44836.3	56263.4	60564.1	21932.5
A0A8V8TQB4	A0A8V8TQB4		BIRC6		117464	151804	123063	115119	105651	94205.5	140953	99199.9	163819	88642	102925	111227	123792	158376	123916	100538	138995	93633.1	133641	111569	91440	124574	105559	122483	106295	118432	87167.2	138707	118814	93348.5	149486	109953	119383	104723	88944.3	112330	152064	107267	136277	97649.2	119422	104085	83695.5	104027	112030
A0A8V8TQC5	A0A8V8TQC5		TAPBP		27961.4		160226	255521	137961			62473.5	105642					225218	58101		15667.1	55011.8		24094.8	124566	158271	165788	50678.8			71773	247763	40540.1		146013		165400			28872.8	118877		309232	139235	37179.8	147512	403199	222580	143218
A0A8V8TR17	A0A8V8TR17		MAP3K7		126208	140153	62165.3	172677	60602	138794	123667	98368.4	118595	111594	119961	111113	106924	110860	103982	137797	104039	103391	130836	127193	66820.2	92691.2	67776.9	88993.4	114326	106933	80614.4	114842	117856	135460	113465	115494	118635	152820	121238	107790	145480	118080	127915	69882.4	114492	59906.8	68407.2	79966	96305.5
A0A8V8TR54	A0A8V8TR54		CHD3		357022	400356	168761	143357	197656	536208	489674	416059	94917.5	675822	532942	683165	410501	144297	428654	784820	475048	385272	525436	622640	198296	123673	223253	379399	521681	290789	474671	132828	345741	319186	107332	257838	179942	637908	275340	534433	115269	268761	165086	198494	362445	128510	217858	156836	165317
A0A994J3S1	A0A994J3S1		GPAA1		253332	214835	110590	157302	142291	231299	200888	314745	142020	247626	204234	218884	218416	251558	243922	212533	170869	291616	196439	229157	77542.6	205752	105681	257125	176627	225439	315804	206023	261619	223256	134709	216282	154662	173132	191976	254149	165573	227608	246165	87910.9	257393	116319	309714	202931	174332
A0A994J426	A0A994J426		DPF2		324382	347283	155945	214071	168861	144725	279009	354187	264212	271626	139560	270371	356616	244204	344903	298504	304606	273312	313579	324901	203397	281291	129804	383064	377713	144045	365072	280586	238986	139465	256385	171217	284150	351612	109735	264157	236416	192199	287353	151870	281334	151498	249857	298322	136503
A0A994J434	A0A994J434		HMGA1		111659	111504	202920	143114	215268	21800.7	110500	84704.3	341988	32140	28943.8	36724	106365	79371.7	112814	9712.42	72071.2	150856	89220.8	106646	167796	198600	154266	99284.8	143368	24641.6	52354.6	243737	100702	32135.9	290599	29757.3	289464	82040.7	32452.9	147318	318355	22872.9	234290	168276	81996.5	132976	162333	172179	165652
A0A994J436	A0A994J436		GRIPAP1		310039	343714	105856	136902	111699	366506	358111	254297	150808	363225	319082	412891	246476	162934	237610	446644	368162	272764	359168	296786	118678	125403	120791	219908	226071	422832	186612	156828	298406	300228	145015	421508	131111	293334	246326	236277	177244	432930	145586	104003	308864	116016	120441	127609	113062
A0A994J4E3	A0A994J4E3		SAYSD1			33833.4	8056.05			36935.1	23925			32817.1			18994.2			28703.2		27153	27506.1		5932.04		5591.77			36289		29783.1			30186.3			30127.4		40185.9			9480.71		23565.5
A0A994J4R0	A0A994J4R0		CEP43		20585.9	23983.9	10282.4	16035.3	19496.2	4714.32	23139		32356.8	8147.55	8047.01		25054.9		14999.6		9424.11		11968.1	14596.2	7691.49	23554.8	13018.8	21286.3		10072.2	8385.67	30711.6	4557.67		25524.2		24025	8626.63		11470.7	31006.9	6535.11	19461.9	6742.33	9823.94	6944.53		12101.4	10815.6
A0A994J4Y8	A0A994J4Y8		PGAM5		634095	579028	513336	1183770	582076	462378	543824	808914	820537	633972	523160	600076	803372	824178	801972	617645	480662	797845	516642	597514	666192	1094810	612137	859743	805245	535241	1004140	790422	657354	516523	984444	506564	999887	533487	532001	552591	777825	470365	818843	569841	700767	529293	1184050	1158150	579690
A0A994J4Z8	A0A994J4Z8		RIMS2		14908.8	21942.4		20158.1		94270	24852.3		36657.7	37644.6	74717.1	43170.9		28340.5		38510.4	22534.8		23155.8	16014.1		23241.2			12955.1	48423.8	16681.8	19748.7	10943.2	71281.2	23097.9	38896.3	19852.8	12918.4	84506.8	20736.2	29710.5	38125.3	24427.7	13296.8			12523.8	25100.7
A0A994J575	A0A994J575		TRRAP		118761	115557							78464.7	123324	86200.8	112239			83339.9	120833			105122					107210	101422			66199.9	101149			111027				120921	59839.7	67740.2	92375.9		91786.4	43611.7			38394.8
A0A994J5B1	A0A994J5B1		EPB41L2		650564	588902	703578	939767	701972	185272	544611	963711	1066910	283388	155616	307138	897485	1053240	865727	254950	559915	788612	552156	621181	661617	1085840	671606	870607	679845	196087	918486	963908	579343	169149	964898	212911	1016460	613930	149336	733133	896943	220147	1035080	665223	564889	705561	1146280	1153420	711842
A0A994J5E0	A0A994J5E0		PDE4DIP		67257.3	68223.7	22841.5	52463.5	32425.3	73656.6	70694.4	42541.1	47571.8	78958.3	91559.7	93472.2	48971.7	38304.8	52240.3	87015.8	86960.4	45900.2	62106.9	51047.3	31723	54472.5	43107	35811.2	69546	112995	28878.9	52057.3	79988.7	118014	50626.8	109945	36746.3	53249.8	98741.7	67127.2	50062.7	114586	41850.2	25797.6	64669.3	32725.2	30999.3	36093.3	25830.3
A0A994J6L2	A0A994J6L2		MGA		214689	230521	240423	294554	236906	116441	174894	216252	286836	177448	109941	161591	199666	276120	227087	168571	176705	192978	198352	261186	232738	279305	237870	225017	230621	107361	241029	275772	190629	69551.3	293696	92357.6	295230	239761	80799.6	230810	255919	82454.4	317785	239871	164520	259123	292300	319227	250041
A0A994J6R4	A0A994J6R4		FIP1L1		1001310	996722	493474	1630710	510328	983677	850192	1091460	1035640	1271080	634541	1141080	1054220	926667	1234520	1015200	1081090	1094310	893929	1111790	1194130	944991	355800	978452	1402200	977632	1021070	798694	1048660	714756	776986	635050	794534	1080140	438730	857642	925237	801239	915938	507298	1214430	468342	418588	811380	403139
A0A994J6W3	A0A994J6W3		SPTAN1		502421	505854	1357070	695358	1334000	809017	795803	755382	1006890	920244	970122	656550	733454	711377	672060	704109	606238	620054	766473	751088	1500790	925662	1469900	736469	763818	534079	793379	1104650	560855	636868	958407	656910	1354420	713436	569145	724132	902480	688631	1185740	1417700	542815	1534780	745682	825104	1529480
A0A994J6Y1	A0A994J6Y1		GRIA2		36880	26727.9				119642	18905.9			77183.8	124763	77136.5				82921.2	27804.9		18823.4	18952.9						80752.2			31046.4	101563		76236.3		34310.2	181768	22539.4		72610.9			26247.5
A0A994J704	A0A994J704		CEP97		242208	214837	31643.2	67001.7	33885.7	182918	211646	145779	90687.4	192235	168647	173750	130098	75629.2	117046	205653	226360	115658	214993	193381	34531.8	62152.8	30876	155511	152425	195803	118958	65034.3	223137	177172	65349.5	180650	40280.8	173638	148170	205026	70553.4	219379	70436.3	41514.1	246067	24610	66498.2	41797.5	31850.8
A0A994J749	A0A994J749		IMPDH		2847060	3280650	3043360	3877420	3285160	1947090	2680350	2937930	4312180	1890470	2027720	1958170	3129940	4709930	3188160	1890870	2515840	2901600	2558420	2778120	3290060	4475650	3359210	2869130	2585850	2166800	2436920	4053020	3089650	2105460	3982730	2227360	3709350	2637840	1989780	3088400	4478000	2196890	3294580	3479920	3253090	3122890	3917300	3820360	3412300
A0A994J7B3	A0A994J7B3		GRIPAP1		379107	413301	90227	200043	74252.6	486544	423131	237077	159790	445892	486794	460164	255350	200466	262656	502488	495256	255740	405389	324696	91873.3	157017	71482.6	236375	272360	566244	220326	155576	403646	544434	150746	520837	132928	311055	426874	365417	153828	579841	117417	83701.5	407847	78401.4	141226	122993	66684.9
A0A994J7H4	A0A994J7H4		NPLOC4			89903.2		40149.7			72712.9			46297.8	36487.1	75498	66418	35594	51823.7	48595.2	75172.4	66384.6	28442.6	40525	40078.2	60318	12788	34540.8	62402.3	40378.4	17741.3	18139.6	32029.4	19723.2	41212.3	58379.7	28198.5	42637.9		74883.2	49910.7	33669	33475.3	22647.2	48990.6	28916.6		45752	17204.9
A0A994J7I5	A0A994J7I5		KHDRBS3		319138	282458	407045	172693	404155	673748	341642	173793	179829	732131	875854	591212	163282	224774	172534	741696	402795	131993	378829	263236	429860	193208	413004	154150	206674	630839	185149	132816	333949	799292	170338	551526	243777	234247	600642	297419	171754	682328	202378	541037	362605	363760	177199	185929	365920
A0A994J7L4	A0A994J7L4		CHN2		6762.88						19785.4						16219.2				22603.5	7089.52	19173.8	13658.2		4158.69		11735.9					17228.1							14202.7		13192.1		2476.65	20739.7
A0A994J7P9	A0A994J7P9		FXR2		312933	326384	151157	182350	162095	393167	356644	247466	132707	387081	380159	376730	262861	177026	267066	388620	361457	277382	351882	300428	154721	160337	151270	238026	365010	385145	262354	133262	322407	438227	116737	332934	119296	279857	412868	325800	111240	389220	117812	180061	315288	165089	121409	135234	203659
A0A994J7R0	A0A994J7R0		TNC		44601.9	39405.6				552182	29282			278581	613876	196990				202073	29175.3		26733.2						16392.6	742336			26413.7	1758380		774913		13009.1	1483460	16987.6		902056			18587.7
A0A994J7T6	A0A994J7T6		TLE4		194099	216715	182185	134038	125773	230737	304903	124728	135337	165370	208959	221084	184863	140391	104924	251437	170824	149808	204224	204739	152422	166602	172316	171824	162242	165500	90667.2	188014	258504	188014	190092	226658	166888	241737	190728	208208	222089	235033	104412	142211	327665	97564.9	135060	139038	191011
A0A994J847	A0A994J847		EPB41		91651.3	273275	100189		120917	135101	115888	113980	36179.3	301458	198918	145775	194360	31735.6	132080	146220	314795	167732	417436	594625	119709	53371.2	118824	104558	90415	346992	122893	53129.5	223701	377256	52942	164247	62454.2	285510	252579	196701	41394.2	314752		91512.2	679430	127782	183011	64806.2	107032
A0A9L9PXE3	A0A9L9PXE3		EVI5		37658.6	42444.6	6647.47			41879	34009.5	39600	8089.17	47781.5	45432	44027.3	26969.1	14794	42721	40609.1	38651.3	42025.9	48672.8	41182.3		10192.5	10123	38242.5	34364.5	29564.4	46460.8		29891.3	35853.1	9653.68	36286.6	9311.48	35265.9	29033.8	43367.3	6413.69	36782.1		6917.69	38376.8				7902.09
A0A9L9PY23	A0A9L9PY23		HNRNPH1																			416678		321573				140451				148128				141273		280137			177440			671331			186014
A0AA34QVG5	A0AA34QVG5		HDGF		1112110	1383570	1028270	757647	1169730	748894	1394320	1229240	977709	719972	683172	790872	1445190	918899	1358860	882461	1198930	1288430	1320710	1189450	970348	970608	1127810	1272180	1290890	964728	1049100	910527	1140760	491810	876958	1047500	808521	1361570	431728	1080530	1024050	1044000	636353	1107390	1378900	996074	497880	721698	1030030
A0AA34QVG9	A0AA34QVG9		ADO		202023	276315	115895	124504	126894	270082	289972	230174	188802	237324	211016	250488	198389	147718	207737	329459	227447	277239	247930	210179	121353	135221	102329	199942	212094	251922	144830	172314	227937	199643	166321	207262	141179	189892	137792	193863	194228	259916	99781	115161	216383	118522	94847.9	115941	102373
A0AA34QVH0	A0AA34QVH0		PCSK9			2644.03	15133.7	48882.4	12631.5				42850					38919.8							16725.9	45982.2	23037.8					45045.2			57933.3		79342.4				47075.4		76905.7	20085.7		15753.8	37412.7	42684.8	26476.7
A0AA34QVJ7	A0AA34QVJ7		VMP1															66638.6	6266.87		58284.9									94841	24275.6			10540.1					18652.4	49595.3			81490.2				64244.1	97137
A0AA34QVL7	A0AA34QVL7		DDI2		189454	221254	101658	138037	168721	297749	243442	202639	172054	272676	309308	276465	203705	144957	184788	285150	212568	207897	224970	220988	160994	151916	151393	190551	206555	211054	147973	160732	211665	182464	171963	248323	146950	197873	172594	186925	179863	244413	104384	149326	227164	170273	85901	121292	147019
A0AA34QVV3	A0AA34QVV3		CHTOP		98299.7		73529.8	68040.6	182159	52528.9	72396.9		63305.9	67055.9	53213.9	51955.9	67315.4	35509.3	87412.9	116334	68786.4	134649	60104.4	35645.5	99720.9	83604.2	117953	104106	38792.1	73281.5	130772	70600.4	83282.2	51386.6	50593.6	109861	78224.6	25046	24971.1	90588.5	65676.1	63196.3	33738.4	105572	46862.6	91480.2	46529.4	88150.6	114758
A0AA34QW01	A0AA34QW01		BRD7		144658	151437	68404.6	118678	58122.1	87907.2	136443	109025	70596.1	119607	76071.7	107372	122130	106642	138423	113922	152829	109771	136410	150223	77502.5	94575.3	83123.3	134666	151631	94093.5	133324	76932.6	110078	84759.8	81679.9	78572	81375.8	139720	64305	153409	80354.1	83220.3	88221.5	74804.2	123684	75077.5	93188.4	87478.8	84009.4
A0AV96	A0AV96		RBM47				32051.2	62818.6	28953.5		23957.6		59552.8		3849.27	8832.41		53920.6							43056.1	104918	46533				5678.14	53997.2			62467	39708.4	57810.5			9700.87	58619.5		42902.4	33376.1		31696.5	72989.3	95865.9	39859.3
A0AVT1	A0AVT1		UBA6		656638	643549	308790	244876	278015	733613	606534	552127	441461	575133	698302	645068	603873	354764	548104	619259	613813	627641	608826	594913	299469	348294	345435	568119	453471	647132	519537	420602	632036	699760	384400	650899	351435	563353	712024	594910	428884	669996	281902	306786	672959	323605	330392	299429	351523
A0FGR8-6	A0FGR8-6		ESYT2		339529	261490	206716	444885	177947	352616	299796	283184	353358	308154	342753	296943	312120	442315	364652	332709	362138	251204	329189	237423	217152	276503	160377	285574	434193	399738	356223	224131	265615	396962	236091	311608	196774	293984	261985	319492	168891	272653	330589	171262	218124	189179	425205	379272	176188
A0JLT2-2	A0JLT2-2		MED19														2506.3				18557.4			14971.6			18309.5				27922.6	25349.2	34102.1	33570.2				8691.08	23461.3	45036			7345.27		12047.4	13729.6	21598	31906.5
A0JNW5	A0JNW5		BLTP3B		42178.6	47303.4	51319.1	39262.9	44132.4	80305.9	43521.4	40996.9	40950.4	71326	81979.3	53935.2	39284.7	48424.5	15108.5	57485.7	51135		56286.6	41735.7	45743.8	41916.8	47010.5	47985.1		70639.9		27532.6	46564.1	75524.6	41283.1	66174.5	22282		57057.2	43970.7	46091	42064.7	37507	44347.4	36280.5	46583.4		31509	49993.4
A0MZ66-3	A0MZ66-3		SHTN1		374062	349185	165636	282351	161553	570345	378369	333369	264070	389251	494125	459928	380975	268764	325897	498734	365023	402226	323911	278829	161467	251476	179234	351739	355131	532084	295764	276499	380659	516255	252196	540067	180713	263696	393780	294980	226935	600236	201461	160183	368021	187655	224228	228783	182914
A0PJW6	A0PJW6		TMEM223		42496.4		50667	33671.2	63007.2	21059.5	37596.8	61656.5	41837.8	37443	25720.2	46906.5	47245.4	49688.2	39373.8	34279.5	29029.9	77777.9	35256.4		77239.3	63687.3	74681.4	35302.2	24424.4	28703.3	70495.1	60892	48253.2	31782.4	46569.9	25256.1	76574.2	38599.6	49452.9	33319.6	44817.9	49802.4	67838.3	63709.9	42196.2	62411.5	76183.9	83910.7	62135.8
A0PK00	A0PK00		TMEM120B		46156.2	48010.2	30463.2		16038.3	128920	138316	189157	35264.9	234564	125679	173968	108628		113733	191060	133258	136386	112403	103472	16010		30575.8	136335	72966.3	105732	236919	47284.9	108768	62696.8		178299	33376.3	83840.6	116700	150145	25514.2	149916	16768.8	38472.9	100760	39483.2	45593.9		27391.2
A1L020	A1L020		MEX3A		475080	544321	140324	323988	148198	454597	479199	436594	325360	349371	342130	360295	328436	283958	303290	363556	515164	386594	526438	493984	174166	301604	158457	308390	390060	345450	314538	313442	427757	423432	300318	323624	256710	476341	362284	406440	367494	349302	239191	150576	424608	162339	206097	229655	173431
A1L0T0	A1L0T0		ILVBL		456999	336076	196719	277657	208789	500331	367720	425579	351173	493723	468786	458533	317128	336409	422019	497986	364824	323011	319479	370148	211430	306796	198885	412236	388540	516445	543535	323537	387971	511092	312337	469829	365286	297073	516389	427765	323276	459810	378563	173310	383618	214449	359888	346521	226947
A1L188	A1L188		NDUFAF8		14097.9		14815.5		10776.6	22674.5	28215.5	29734.2	17127.7	33821.9	29787.1	47729.1	27287.5	33263.3	15747	39076.1	13781.2	20332	19698.3	9196.58	14460.3	16292.2	19904.2	25831.1	38449.5	21452.5	23809.4	23076.9	22647.5	27561.4	6462.04	32902.8	30791.1	19723.9	42593.2	23716.6	23319.5	49719.6	17030.6	11893.3	19031.7	15613	25658.5	42032.6	13470.9
A1X283	A1X283		SH3PXD2B		985211	1058420	378399	433532	369492	1110070	1012350	1072460	472817	1200850	1021960	1152740	898335	464059	917898	1264680	916472	964581	1126540	1183350	306946	422273	387863	929534	809546	937858	815847	509285	979718	814340	469910	818648	429476	1324510	841321	1159820	462438	954819	396831	408101	916552	415367	393087	347665	373331
A1Z1Q3-1	A1Z1Q3-1		MACROD2		15791.1	12576.7				84307	10206.4			33886.5	72137.6	49152.4			5997.86	50800.2	11813	16665.8	15196.2	15299.8				5131.41	7418.11	55962.7			12367.9	71698.1		82119		17363.2	72919	19935.7		44416.1			10893.9
A2A2V2	A2A2V2		RBM34		221053	153781	180159	235836	187462	90813.1	133871	152533	287630	162464	88648	124560	108507	242457	200231	138661	150038	199645	159023	127140	186044	291818	213431	183179	120924	144747	198222	248089	196196	99863	267543	108323	271962	134657	93448.5	212783	254490	107764	231507	192157	220454	218103	263117	309110	210285
A2RRP1	A2RRP1		NBAS		121954	101588	80278.1	101019	85675.8	108859	103097	135487	74517.9	137756	116473	105025	100096	79734.4	113789	109947	104209	88871.5	96634.2	103162	75501.9	88166.9	78222.7	107140	130682	110556	128747	66586	104938	106356	80748.3	110431	92713.5	92172.6	102926	120154	66343.2	113302	87610.3	80210.2	116545	82656.9	90430.7	87161.5	82256.6
A2RTX5	A2RTX5		TARS3		174996	191587	36631.5	44775.8	38570.3	160497	198981	120808	52825.8	189627	166824	187343	123945	51898.2	141170	203397	196734	172110	191312	120562	23668.6	42773.2	18083.7	132714	126322	148845	99156.8	36187.5	145255	122960	46251.9	142280	33516.1	129199	140812	119931	40063.6	152173	46969.8	28135.3	161518	30034.2	39301.7	50266.4	16382.7
A2RU67	A2RU67		FAM234B		208550	216296	94160.5	144784	122648	199344	181906	47319.4	128014	183343	208868	156762	61651	132662	57766.7	150443	190365	68040.9	158354	50567.4	113794	182603	97396.4	59281.1	152065	678354	76556.4	142482	255364	340976	136255	561395	158968	51420.6	295240	82637.8	104200	648757	131958	88575.3	247464	124736	193819	211633	90493.5
A2RUC4-2	A2RUC4-2		TYW5		23143.4	14595.1	24904.3		38212.6	21935.8	22389	20239.8	39014.3	18496.3	17865.1		22301.7	35740.4	12288	21230.2	19483.5	19883.2	30293.7		37911	25510.1	26633	26586.6	38072	23631.9	23092.7	34975.8		27669.2	37356.8	28938.5	32807.5	29486	22406.7	27861.8	46205.4	33986.1	26834.4	34337.1	22797.4	42115.7	18350.7	25652.1	53457.3
A3KMH1-3	A3KMH1-3		VWA8		310418	289432	184804	349104	190227	312246	316097	355509	229742	310695	289687	277369	397056	288668	376373	324111	308565	360778	317547	287170	200196	311803	196204	378206	368581	271815	378750	239943	274099	233469	275605	264826	279647	295489	286331	314974	225270	230078	305138	183713	271145	200579	350639	334300	210525
A3KN83-2	A3KN83-2		SBNO1		139653	130277	96968	68947.7	101222	50128	92605.4	90408.2	115443	40578.6	38308.8	49426	85906.5	97127.3	69650	45468.6	89986.6	97446.2	79371.8	80690.8	88226.6	102444	78246.7	85381.7	53259	48078.5	52256.9	117082	94557.4	56876.2	106287	53020.1	116237	103633	30232.9	99634.6	154477	55585.8	88573.2	100513	128168	90544.6	68613.3	94231.9	106015
A4D126	A4D126		CRPPA																											48074.9			47130.4			44926.7
A4D161-2	A4D161-2		FAM221A								10309.9		11648		4233.13			9377.9	8392.1	2610.25	12618		3684.08	4010.61	1538.89	14877.7	5868.54		9609.72	7394.56	4825.86	11575.9	8466.42		14113.9	6037.97							7245.38	4448.53	7830.6	4421.32	6019.09	9176.69	3959.46
A4D1E9	A4D1E9		GTPBP10		29850.7	38960.3	34867.2	83934.3	23230.6	25510.9	46061.9	80629.2	49466.3	39208.4	28979.9	39315.4	71908.2	93107.3	65459.1	33100.2	46197.2	58361.4	56493.5	49690.3	26042	53261.8	37213.5	63454.5	66422.5	22633.5	63170.5	54211.6	31962.6	30724.5	65221.4	33546.4	58074.3	66324.3	25562.7	66518	54805	27525.5	114917	26560.2	39062.7	35378.8	77002.8	69363.2	33232.4
A4D1P6-2	A4D1P6-2		WDR91			11288.9		13782.3		21342.2	5453.11	8407.24		13575.6	16941	9170.53	17276.6						16066.7						18612.2	11903.7		12700.9	15409.7	25058.9		23405.2	6248.96		12161.5		16434.8	20004.3	9657.08	19791.7	10786.2	9411.9		20333.6
A4D1S0	A4D1S0		KLRG2		1992.99	945.598	66294.5	65490.7	66395.8		2225.35	4104.45	90340.9				4376.88	79793	3795.18						54222.6	102242	52530.7	7674.27	1897.04	225.215	3651.78	93045.6			104885		88023.5	2551.39		3426.04	101632	808.631	102733	56249.1		68917.9	103701	125606	65772.9
A4D1U4	A4D1U4		DENND11			13526.9	28689.1	19249.4	21962.4	15925.3	6400.88		20137.8	9419.42	20827.6	8505.54	13497.4	21605.6	17396.3	8729.2	13004.6	14984.7	13494.6	12342.5	23343.3	19262						20065.6	21841.6				21606.7				21548.9	6487.88	31643.3	20387.9	12353.7	18957.2	24443.4	25144.9	23249.2
A4FU69	A4FU69		EFCAB5		571211	491695					712051		681576	757052					661785		592294		903620							461995						560949		914424		772684			610498
A5A3E0	A5A3E0		POTEF		986063	663961	2032400	1051230	1637540	1627280	973837	997635	507587	1344180	1841400	1289400	742974	578285	532404	1094450	2283030	856700	1340830	1878980	2003240	959219	3497100	1334260	793464	839446	964335	1543040	2458070	2194110	1022830	1649860	1070510	1001320	3211040	2031510	1214320	1730020	1941010	2040520	1653960	2423030	2697290	2655770	2921270
A5D8V6	A5D8V6		VPS37C		222602	212536	77979.9	101161	76651.9	200947	201790	179100	129317	147394	177256	136111	224447	131003	179533	164497	240007	196715	191475	210003	69552	91037.8	57454.8	244813	161785	198402	181987	110089	228555	284920	118545	241675	82075.9	193583	244848	167832	121193	232816	62759.4	49566.5	262308	47227.1	123723	98245.3	44184.9
A5PLN9-2	A5PLN9-2		TRAPPC13		30874.9		27458.9	48699	32904.7	7885.48	19474.1	81271.2	13005.4	5882.99			46136.6	43889.9	18679.4		30417	18533.3	42800.2	31848.4	23800.7	39028.8	24031.8	27142.4		69147.6	34735.3	41053.3	46294	15714.4	22776.2	79529.3	27919.6	36784.5	41373.7	35255.4	22950.7	57720.2	22122.2	47150.9	58471.3	42875.8	39381.5	30719.9	26390.2
A5YKK6	A5YKK6		CNOT1		348543	315865	317232	296358	324859	279599	350347	270971	323704	289356	269722	325012	297992	329110	300565	279664	336690	319212	346899	320793	304629	308618	305479	288824	317472	277772	296618	319523	314876	259481	329488	261263	288032	331843	280389	363395	341726	289914	244517	309345	377863	306045	305763	302892	298627
A6NC98	A6NC98		CCDC88B		109188	86430.2				111261	108362	63874.7	26876.5	109474	84148.8	122987	64001.4		43335.3	133672	104049	43639.4	99711.8	99101	31102.1		29054.4	50082	45831.7	80766.8	43135.7		90373.6	68624.9	5309.94	74361.3	2669.75	107976	62329.4	91726.6		92281.7			106156
A6NCE7	A6NCE7		MAP1LC3B2		839071	899554	566009	192434	558067	3380580	1518590	342959	244763	3042970	3887490	1852360	402995	189524	356935	2407160	978889	474538	1439710	910346	686618	271473	634690	345723	786194	3164130	269240	409237	961913	3341380	291606	3161470	446367	968309	3618030	884105	344663	3273080	241210	573297	991332	626865	187402	193530	615522
A6ND36	A6ND36		FAM83G		104128	211156	79076.3	162478	72517.5	140914	166254	85478.8	122365	141290	30286.4	134620		129105		202020	25742.4	177112	109446		77671.3	109907	65892.2		242904		160293	77793.2	218073		97590.1	44327.3	112462			137716	93209.6	56803.6	97838.6	81944.5	123633	105133	77084.7	116459	68606.7
A6NDB9	A6NDB9		PALM3				72356.1	60528.3	65862.5				43529.7		20830.3	27285.8	10568.6	88933	7881.48	35997.7				6211.82	71508	49686.5	49425.5					51776.9	7133	36348.2	46335.5	24486.2	53278.1		35699.6		46885.6	29796	96381.1	71540.5		66101.4	85790	73794.2	54928.2
A6NDG6	A6NDG6		PGP		411879	491976	311008	477057	335981	322659	415243	394305	686388	256167	267558	304124	473729	547086	451270	277419	479278	532893	408706	350817	308800	552389	311590	461878	356016	365260	386052	630111	413796	301444	595234	373599	387333	394575	256068	379783	620661	380202	434086	282441	379328	300389	391667	455463	317761
A6NDU8	A6NDU8		RIMOC1			329231	115366	51677.3	85787.8			207442	257443				164910	156686	185959		128366	287800	189628	172216	106555	136636	99469	248090		142885	136718	223719	176520		192609	99693.5	129091	96739			213550		122456	91164.4	186655	127338	28520.1	94259.1	121075
A6NE02	A6NE02		BTBD17		297145	232121	17894.9	25077.6	8784.57	272697	303682	92209.4	38137.5	362933	283786	332089	112424		108559	360030	279472	97941	278153	147287	7856.39		14519.1	129378	198454	908404	98913.2	26271.7	286475	1070420	17321	1201550	14375.5	141413	907896	139051	22987	1039110		18988	291106
A6NED2	A6NED2		RCCD1		33921.4	44027.6	18568.2		13680.9	47147.9	48659.3	76236.9	19359.5	45605.7	35546.7	22298.9	71922.5	47566.4	79571.9	39556.2	59954.9	84944.1	71811.8	55314.7	14403.7	32200.3	13657.7	64142.8	61091.7	31202.1	32967.6	20335.4	46068	32203.7	24580.4	29905.9	25870.2	69009.9	35971.6	31276	26018.6	34363.4	32518.2	13865.9	49987.8	19125.8	22689.9	7218.67	21351.1
A6NEL0	A6NEL0		HMGN1			24675.4	284571				33062	39462.3	19998.9		18450.9	28798.4	26308.7	15882.9	39784.1	41947.8	46293.1	26534	11908.7	9728.67	353892	28212.1	289575	25578.3	73204.1		64803.4	12083.5	35235.1	8203.5	9174.27	37574.6	52671	23459.1		28364.2	9427.26	7469.54	15445.8	337126	26977.5	342216	11260.8	26116.7	308989
A6NF51	A6NF51		BPNT1		43890.8	33335.1		40483			49227.3		38375.7	57306.6	53267.2	24895.9	16698.5	22423	21607.4	67756.9	68527.6	39390.7	49153.3	46712	17931.2	23508.2	14606.6			89852.8	42475.7		30246.7	80656.9		102679		61205.1	82661.8	40995.2	31896.4	70127.8		18538.4			34877.3	37568.7
A6NGN9	A6NGN9		IGLON5		54124.6	18882.3	55350.6	125520	66234.8	182532	68308.1		41475	129656	147640	119614		166785		116049	77748.8	74498.1	163578		78659.1	89421.7	87073	198440	70002.9	114468	29055.3	144802	62160.1	241370	104308	106611	102521	162391	223298	17397	62222.8	113619	203187	89731.5		75434.7	181754	188680	101462
A6NGU5	A6NGU5		GGT3P		28921.1	67093.9	101493	89338	103307		42623.1	52504.6	74084.3				65092.1	109275					26999.9		108621	87532.4	110790	32894.2			46770.1	68438.5			51982.8		52188.2				66544.5		89444.7	95031		85835.7	142880	89055.4	92458.3
A6NHG4	A6NHG4		DDTL		744803	818912	1325760	427865	1417500	606792	729152	953695	622910	503698	539176	524934	950507	613282	915149	586819	808556	957136	885198	665130	1303450	527698	1289540	891781	710953	616906	723673	734259	758345	538558	543034	656872	497933	752928	671562	590422	647747	653449	415519	1434060	697009	1492850	305909	420113	1445460
A6NHQ2	A6NHQ2		FBLL1		54954.9	35047			5622.31	196412	51651.6			164704	238961	124178	20265		14195.9	210341	62206.5		50146.5	14583.3			7837.89		24285.2	134640	12014.1		33149.1	170372		106262		30760	169812	36919		139733	15710.6	14864.5	21079.5	4290.98	8948.19	11875	5937.02
A6NHR9	A6NHR9		SMCHD1		540598	534202	355745	398915	325670	327835	573346	659221	336226	484684	368722	443132	601334	429885	626344	452430	508237	592555	551517	650658	336335	406403	325783	577051	580317	300696	663037	379537	592738	265445	332953	333727	374325	617749	297704	660658	334976	321032	343477	336058	575416	343690	429342	438424	366756
A6NHX0	A6NHX0		CASTOR2		35092.4	53379.2	17653.8	62989.4	14658.7	37092.1	45070.7	26479.6	47493.3	48317.8	30958.5	43628.1	28269.8	39621	29015.6	30764	42323.1	23526.9	45950.2	48187	17293	26181.2	15424.7	28396.1	53728.6	39635.4	25812	25293.7	41548.3	34618.9	40599.5	32712.7	28749.2	54909.6	20715.3	51076.8	45216.5	34042.3	36781.9	18186	40455	16067.4	22795.6	28524.5	13009.9
A6NI28	A6NI28		ARHGAP42		57146.5	49340.1	14176	18656.6	18424.3		65486.4	52730.6					29578.3		21900		74526.2	66260.4	75043.2	64584.2			9585.96	41962.1	44216	39408.1	20797.1		52091.9					37159.2	33956.3	65290.4		25898			58484.7	9733.53	22384.3	25661.7
A6NI56	A6NI56		CCDC154		173651	224697	59032.4	281701	73915.5	688371	306925		230297	419045	592282	312367	55744.6	311484	157313	366362	143101	45798.8	392278	369789	61025.3	88162.7	95983.3		426559	543528	106990	189555	129494	410027	73142.7	498337			432591	100243		282608	297260	75515.1	126914	82462.2	238426		95022.2
A6NI79	A6NI79		CCDC69				21630.5			24295.5	8825.24				47676.9	11331.9							12576.1		12637.9		12203.1			18982.7	12531.3			15426.6	10965.9	9183.39					9927.51					7728.07	18032.9		14493.2
A6NIH7	A6NIH7		UNC119B		1020270	1027400	442480	660649	414041	582070	751854	1066030	800194	642901	507405	688667	953790	684818	958335	690594	784590	1137790	770359	1100630	441467	683081	383163	960687	1010440	649633	877095	693150	888865	631172	775198	555455	566154	1145690	611789	945133	833177	660357	503774	463191	918185	441698	495224	596923	456829
A6NJ78	A6NJ78		METTL15		55495.4	68760.3	76905.5	53822	86389.5	34826.9	68413.6	92286.3	110988	62700.4	16405.4	68439.4	108128	140078	103165	49248.9	72381.2	143187	68338.4	83296.4	112655	137777	106208	145170	86082.1	54599.3	101758	134376	63883.1	66538.2	122115	61990.3	70396.3	63929.9	63874.1	62964.1	71327.4	44256.5	135746	106108	62976.5	108833	162422	129316	121925
A6NK58	A6NK58		LIPT2		107320	126019	24794.4	94835.9	33746.1	127945	144680	131635	68950.2	136011	128335	133911	138540	107558	140713	158648	123292	137809	105648	126187	29504.3	58774.6	23944.6	141190	148542	107884	112758	78812.4	111398	121486	46213.3	104565	54178.5	125607	131886	97013.6	55309.9	95644.2	84500.1	23332.9	103518	35667.3	100869	68106	29056.2
A6NKD9	A6NKD9		CCDC85C		96871.6	120418	41113.1	18527.3	44066.3	27717.7	62691.6	76126.9	68985.4	36660.2	22328.9	53797.8	81163.6	28143	90266.8	51212.7	62601.6	89896.6	57358.3	66228	54176.1	33548.2	42228.9	73686.4	67174.2	49688.8	68854.3	43771.7	66566.9	43683.2	31435.9	38860.9	50303.3	81561	13497.8	78901.4	50596	47560.7	67082.6	42150.1	91223.9	42222	8429.92		39846.2
A6NKF1	A6NKF1		SAC3D1		21966.3		51398.5	26121.9	38890.1		27993.3	19499.2	33988.7		14982.5	15166.4	19717.4	25752.9	26676.1	19144.6	17312	28032.3	27442.1	25531.6	35475.2	17353.7	43969.7	19404.2	26651.6	11953.5	11539.6	27765.1	26337.3		25441.8	6526.99	24814.3	25005.6	12396.7	26722.4	29211	19861.7	21816.5	40542.2	28385.4	45689.9	12563.9	20056.8	39038.7
A6NMB9	A6NMB9		FIGNL2		106297	80452.3				33925.3	68807.4	138089	12438.1	97768	127574	65901.2	139319	15096.9	125200	75534.1	77703.6	140809	78352.1	87745.2				124172	91851.5	78480.3	124838	7549.08	107962	57015.5		79499.2		78944.5	69333.3	98246		68538.7			105720
A6NMY6	A6NMY6		ANXA2P2		13613.4		21898.2	71098.4					30951.5				17210.2	19223							20289.5		22415.9	26491.3	8017.2		29632.2	19935.4									20904.4			21151.6		34928.2		16178.7	20127.1
A6NNZ2	A6NNZ2		TUBB8B		84102.7	92249.4	30624.3	355182	11358	174309	102795	23422.9	58815.3	134873	151964	156393	48997.7	14898.9		96612.9				65284.1	180290	47688.3			111474	200250				436905	32097.8	258573	20073.8		239033	20720.6	44398.8	236364		5641.5	64609.2
A6QL63	A6QL63		ABTB3		11391.9	13103.8	7855.84			21416.1	10274	14454.2		19039.4	21419.6	21110.5	8914.22	5616.74	10960.4	14564.4		6801.54	6091.17		6503.36		2754.45	10984.2	9996.63	18489.3	9421.76	3471.18	13297.4	17888.8	10653	8224.35	6961.05	18010.4	21386.2	10430.6	4959.33	9394.26	7988.41		8122.03	3251.41			9739.44
A7E2V4-2	A7E2V4-2		ZSWIM8								16000.3				19855.1	12471				10689.8			11921.8	8191.28	10683.6				12532.2			5600.45						9983.9		14208.5					12088.5	14211.8
A7KAX9	A7KAX9		ARHGAP32		200002	210940	75892.6	61392.5	66522.2	224897	225803	169977	80445.3	285593	233535	264593	161944	60165.1	147985	282202	233558	165635	241349	194122	72093.8	67851.4	46516.9	166720	143841	159497	156488	62832.6	175669	108131	65040.6	160236	67319.1	185014	125699	195063	69412.5	142042	60470.1	68405.3	226857	61698.2	64622.3	77571.9	52366.3
A7MBM2	A7MBM2		DISP2		20704.7	17883.1				58089.9	25988.2		9660.08	52652.4	57845	71189.9	5581.07		5332.47	49365.1	20472.6		20701.2	9661.32				6335.82		69382.4				43193.3		58385.4			38521.2	12875.3		41707.1	4291.33		9110.57
A7MD48	A7MD48		SRRM4		60025.9	50296.9				35042.1	65618.6	26216.2		39666.6	52041.2	49103.2	76648.7		19944.7	41571.8	50021.3	30171.1	36046.4	26508.6			26067.6	29829	37044	25070.9	19128.5		27893	34717.3	106584	62560.9		50979.7	41592.4	70571.9	62824.7	44393.7	28949.6		23043.1	26135.6		113807	51662.8
A8CG34	A8CG34		POM121C			13826.2			12780.6		8137.84	10648.6							7371.69			10931.2	13234.8			7047.78	7965.43			10733.8	15465.6				7598.69			7201.54			10110	12624.9		9250.81	10639.7	3651.06		7395.38
A8K7Q2	A8K7Q2		HSPA8		1801040	2231950	1413680	2192900	1524550	2092710	2304330	2333330	3405360	1997840	2231690	1800130	2069680	3330000	1993610	2164780	2042660	2162690	2476400	2548900	1854270	2697600	1561030	2020350	2066770	1799150	2024060	3818490	2281920	2192460	3641230	1729250	2961670	2562870	2267290	2306260	3449990	1915160	3821120	1813900	2003750	2343190	2371360	2500460	2210420
A8K8P3-10	A8K8P3-10		SFI1			189260					143510	109672							79692.1		124993					178765		123400			78573.2		147733				63463.8	82795	71565.1	140242		153971		90829.8	119826			104538	95959.6
A8MQ02	A8MQ02		AFDN		394365	381001	306058	258016	269953	390302	410058	274761	326866	401704	367055	449299	283509	269459	296438	438528	431268	282373	436078	427507	268965	288566	273542	280293	256528	389757	271346	318567	367156	340191	331327	378333	322938	413081	284944	368746	302316	381703	294600	281554	363812	292443	256857	303008	300171
A8MQ27	A8MQ27		NEURL1B		34460.6	44628.8	10472.1	5693.55	13402	22672.2	28833.7		17675.3	28142.1	23616.6		12738	13032.8		26781.3	29208.4	17176.7		32737.4				21202.7	56354.7	55449.5			33561	20904.6	9182.49	37201.4	16227.3	38601.7	17543.2	23967.7		31347.9		3736.15	37116.7	10015.7	13196.2
A8MT69	A8MT69		CENPX		70154.4	98673.3	54837.7	136962	40107.2	10769.3	69494.2	91946.7	109613	12807	28597.1	22236.9	109420	116419	111476	33025.9	68328.7	81657.3	81325	105545	49751.1	102450	43352.8	64014	126174	16159.1	95464.3	82972.7	63107.7	42214.6	100891		86512.5	82853.2		95955.8	105707	14680.2	79631.2	56622.1	75234.3	52203.2	101799	94894.2	41324.7
A8MVW0	A8MVW0		FAM171A2		446638	462437	79294.8	69620.8	70309.7	803100	526559	265542	95411.6	531692	836799	646314	260319	102530	313573	618091	621055	330781	529122	336993	61309.6	98605.8	65194.2	358683	344439	730915	329700	83304.6	411436	744648	117911	642582	80477.4	292427	767425	318310	107528	742044	85679.9	54070.6	430305	52501.2	117278	96648.4	43365
A8MXP9	A8MXP9		MATR3		6757850	7318400	4588000	6897490	4673240	6596480	7069960	6413180	5288310	8332280	6422500	7035450	6079340	5344010	6240440	8540950	8151540	5518460	7391820	8012830	5020290	5992250	5381230	5693420	9086040	5255430	7047900	5738860	6659950	4727390	5594790	4450450	6175190	7418720	5217240	7482780	4668710	5156850	7186570	5044440	6726470	5260000	6865580	6718190	5417890
A8MXV4	A8MXV4		NUDT19		183879	202795	47011.8	75194.1	32626	208231	239368	149752	63777.9	263350	236425	260012	216679	68891.5	228189	196839	211324	228511	235719	219093	34459.4	85422.8	38485.5	215719	219004	208217	159952	54936.7	166327	197179	61275.9	237626	52875.4	139732	220433	167735	46888.9	173043	118930	34048.6	160144	36691.7	80771.9	76879.8	41320.7
A9UHW6	A9UHW6		MIF4GD		12456.7	19801.1	22510.8	16973.7	14605.3	30345.7	8144.67	16403	11394.4	15685.1		16570.4	22092.8	21700.4		14544.2	13761.5	27280.5	15789.3		22463.7	11459.9	16351.5	16511.9	14664.8	19660.7	12430.2	14349.4	11467.6	25146.2	13632.4	18307.6	12371.4			10808.7		26798.6	12761.1	19997	18232.6	17925.3	14859.3	9362.03	15579.9
B0QY89	B0QY89		EIF3L		602193	622155	912956	902845	862682	447577	672523	691862	876662	452694	403883	433113	701579	852161	735903	480540	642905	691757	656099	672463	939348	818208	943563	639428	851425	486900	580788	808689	563062	370213	859315	481375	796402	608840	440839	576120	899069	422814	809585	891089	613586	960530	686593	665267	942960
B1AHB1	B1AHB1		MCM5		1581910	1644980	2289370	1895140	2255120	575706	1265890	1849070	3070590	785818	440244	813988	1649770	2403240	1724580	879752	1093170	1891010	1262150	2313370	2307650	2389490	2343070	1533110	1297720	457166	1646400	3101890	1837160	359105	2742000	464622	3114040	2306950	402492	2189950	3017970	471580	3023110	2332710	1700880	2387490	2414680	2353970	2402210
B1AJQ6	B1AJQ6		STX12		141540	146498	116708	64727.4	139555	310599	137267	116963	46472.2	228787	316185	261955	72463.5	107715	102566	241987	164390	123847	141621	97856.1	108643	26608.3	69333.2	64366.2	97945.1	380225	99745.9	37580.7	122921	319830	32510.7	329290	51683.8	77132.2	250585	106653	43946.2	361748	37115.4	135425	115904	65588.5	96947	108341	95272.4
B1AK53	B1AK53		ESPN				86177.3	34529	81938.5				25474.7					15185.7							99707.4	27021	93011.2				5482.47	23074.2		5966.95	25804		23301				22870.9		18818.2	99683.3		82790.3	16904.4	21148.5	100765
B2RNG4	B2RNG4		TRIM6-TRIM34				21846.4	19590	17086.6				22424.4												25916.8	36997.2	19995.8					24661.4			23535.6		28467.1						21269.1	21284		14865.9	38553.4	36639.4	20488.6
B2RTY4-2	B2RTY4-2		MYO9A		121420	170061			88081.4	269937	156543	97380.7	177714	126667	172042	177176	211085	220129	186678	270937	215814	91008.5	149243	200157	32481.3	253860	64073.9	129339	200450	171642	126928	188895	102595	181308	155319	163421	136053	193067	181720	178290	115365	170431	366668		132543	131560	222416	132874	58076.6
B3KW44	B3KW44		METTL8			21603.7	26571.7	73768.2	32945.6			17049.1	63599.7	65763.1		17376.9	26472.3	71044.2	36771			14034.3	10986.3	14949.5	35941.3	60111.1	35539.1	21452.6	17014.9	57520.2		41458.6		23670.9	49613	21230	62360.3		11907.3		56462.9		52536.8	30509.6		28995.4	66554.5	102337	33117.2
B4DHE8	B4DHE8		MSI2		99155.4	91621.5			32304.6	140913	131302	79383.6	32121.7	141208	102055	119864	84944.5	48080.2	70383.9	120330	128895	66274.2	117292	98675.9		35314.2	45192.7	62260.2	42854.5	114307	56028.5	39621.6	120945	108663	28840	131174		76939.8	151486	73592.6		117016		42020	89083.3	25603.3	47215.2	31719.2
B4DIH2	B4DIH2		GDAP1		21673.2	7125.56				30064.2	21347.5	15115.8		25313	37582.7	20366	7413.52		8660.3	22102.5	6862.76		21248.4	12525.5		7273.39	4279.32	9801.82	9937.52	22918.4	20203.2	11893.7	15209.4	70347.2		58565.4	4048.44	5100.35	42632.9		9198.69	46769.3		3450.44	6803.92			5333.36	2738.62
B4DJ07	B4DJ07		EXOC7		166272	168992	83475.7	159333	68592.5	225538	172199	135774	137917	197013	230787	208020	149496	163906	143934	203899	196641	153080	189838	202797	81525.4	149114	76063.8	122908	182659	231321	127111	137475	143080	230671	137363	229252	120990	172409	268838	184010	128504	273122	144934	79242.3	178559	75602.1	147589	157407	86200.2
B4DJI7	B4DJI7		SNX11		63813.9	60166.8				57906.8	52827.3		56701.1		64000.3	52230.7	37610.6	41673.9	31988				61841.1	40397.2		41768		27724.2	55591.5	62053.1	41607.6	76854.7	48980.3	61845.1	54483.2	47194.9	30905.5	64617.3	90626.7	42394.3			23332.5		61613.2	24487.5		55396.2	18053.4
B4DJW4	B4DJW4		PLA2G15		130811	159326		114662	37363.8	191439	198947	129625	97446.6	152976	193201	235467	143318	126133	184341	195144	162888	149267	176738	124651	47842.2	123176		157492	175622	253721	106129	73247.8	153402	245156	72364.6	238108	73008.5	120541	216767	97792.6	58404.4	226453	76917.7		192369	27880.3	125236	106399
B4DLN1	B4DLN1				304123	277327	148047	146006	170997	272608	303542	339164	170026	349013	306161	345886	373999	185042	392706	304715	328075	366957	287143	275075	144293	187707	153931	430128	276654	325399	464968	182670	309390	291281	207234	320005	146558	277893	326446	300289	171830	331519	165496	175141	291097	161571	268197	307412	152916
B4DUC8	B4DUC8		MTAP		837764	871995	562088	648110	579025	696232	885305	803978	978048	639478	635581	713380	905966	848971	775645	669176	800620	938822	816560	882999	576372	762961	618953	791747	679781	608796	685231	1009650	901738	612446	826603	659187	757154	836945	661048	721690	937642	666850	827907	570154	854367	627331	730727	669408	672036
B4E171	B4E171					33998.7					60150.5					89352.5	27977.7		20427.7		49854.3		56007.7	14251.8				32035.7		291583	11384.2	10702.3	40067.3	190123		255989	5201.9		249827	21919.6		244112			22667.8			14418.3
B7U540	B7U540		KCNJ18		17428.1	17885.9				29395.6				18258	20736.7	22317.3														72018.4			19129.4	100708		58230.3		8318.9	82720.2			69777			10461.1
B7Z9S8	B7Z9S8		ATP1B1		102308	120976	111595	36568.2	123702	325092	111165	54992.7	41963.8	342481	343313	320122	54258.1	67275.7	54241.5	243052	89872.4	45764.6	131614	87139.5	79480.3	84178.1	85284.9	71662.8	48645.3	474378	52640.9	59497.1	125844	403331	58897.7	452792	84913.3	77679.4	574815	89233.1	47884.6	466675	52001.4	104621	110603	95253	70620	74614.7	92439.4
B7ZBA4	B7ZBA4		ZC3H12D		68784.8	64136.2		135733	54134.6		155296	239286	35433.7				119146	385011	68567.5		132660	230242	272673	417725		65428.5		66940.5	148088		51052.5	175261	103036		35392.6		59895.6	717280	411328	72479.6	13217.4		234406	57251.6	63201.7	49620.7	395000	42767.1	57335.6
B7ZC39	B7ZC39		SH3GLB2		123826	134192	95877.8	59755.9	81503.5	227638	170834	122746	60995.8	197375	241807	202740	127791	76699.4	106811	212209	158462	144322	147248	132540	84506.7	71207.7	84918.9	120453	111350	233526	111141	72592.7	141710	226798	68063.8	262018	59809.9	117929	206816	125263	81246.7	230505	60251.2	93602.7	128628	99485.2	78066.6	60716.3	86837.6
B7ZKJ8	B7ZKJ8		ITIH4		7435.71	9327.19		64819.3		4055.17	2482.51	4609.5	18533.6	6455.47		6176.87		6793.03								16873		6599.35	32925.3	2556.59	2973.62				17541					7262.12								19299.7
B8ZZ87	B8ZZ87		MZT2B		74707.9	96871.5	83133	52918.6	79800	44812.3	84144.5	63884.8	59441.4	77728	58139.7	65800.7	63163.9	50990.4	57763.1	84628.3	69810.1	70822.9	94348.4	91864.9	71647.5	59943.8	63887.2	45893.4	69757.9	48089.5	59127.7	51012.2	75045.9	50611	54500.4	44066.1	66802.6	101808	42783.9	103720	50053.5	57579.2	56879.4	80167.5	55668.6	86004.9	46970.7	44353.8	92944.9
B8ZZS2	B8ZZS2		NAB1		80998.1	204807		114354			212941	186531		286605	212645	188422	127197	142104	251525	141540		236995	218593	259112				264346	230111				149530							307875		230146			38994.9		150928
B9A035	B9A035		NT5C3A		106184	76247.1	29194.4	24415.2	42773.6	162630	66331.8	34071.7	82782.4	119101	113745	137155	77514	56535.3	135020	71287	77541.7	65498.2	31750.3	44529.5		47467.9	41689.2	101392	81415.2	86122.5	77329.8	36820.4	73617.1	48691.6	55898.8	112249	54056.8	41376.9		108464	54532.9	71446.6		32662.2	47412.7		58555.1	67661.2	30703.6
C4AMC7	C4AMC7		WASH3P		490818	501844	142133	266090	176548	499850	511304	472390	199727	405027	489268	509418	509160	260950	528372	482146	546246	535753	550191	350534	186865	232693	155179	463729	516964	694533	397935	235761	514832	695901	192104	605108	206649	376859	513538	417188	222915	692074	166906	137195	490368	161870	241585	204880	166777
C9J4K5	C9J4K5		DONSON		7114.3		14818.1	13194.6				6932.01	21306.8	6457.63																		15664.9	11695.1				6579			9801.28				10516.2	7804.94	6674.19
C9J6P4	C9J6P4		ZC3HAV1		239667	225877	628657	738479	630630	53341.3	185257	292531	807080	77169	47089.9	76786.8	240907	764583	267093	62587	160294	293094	187687	243983	572813	782468	616429	273215	189813	62565.2	268452	835759	235836	47662	792288	58445.2	778389	269510	80935.7	252000	819614	56688.3	636545	607323	254821	561756	622880	694231	589810
C9JA41	C9JA41		ELAPOR2		65885.8	50038.7				121820	78783.2	74351.1		87497.9	102092	83149.4	42596.9		51679.1	82618.8	50051.9	40131	80379.7	37704.3	11850.2		27696.7	50171.6	48312.6	113592	70999.3		56265.5	93484.2		79041	15317.2	66383	65219.6	55785.8		118524		28638.9	31084	10068.4	45801
C9JKR6	C9JKR6		SLC26A6		162312	108079	88004.3	78176.6	76137.3	156690	170424	179452	105201	130169	161688	166455	167922	93096.9	182646	147859	151633	168280	161588	126874	86976	93235.8	72393.6	152067	130930	148503	165599	128054	122611	145140	112108	154541	88673	124278	120919	136888	98236.3	124924	112719	82377.9	123937	76184.1	98957	131470	94794.5
C9JLR9	C9JLR9		ZFTA		87821.1	76511.8		18524.2	7992.62	75100.5	158037	70549.9	14166.1	83500.1	65341.1	88958.2	50468.8	15499.2	54063.7	102530	180255	67040.5	148815	96761.5		15501.9	12022.9	49725.4	58524.6	66861.2	65014.7	13277.1	102599	61719.2	19533.9	65304.8	14772.6	90376.9	57963	137608	13350.9	64953.8	29454.7	13699.4	107554	17965.9	11946.6	17455.8
C9JUM1	C9JUM1		ACTB		5433.93	41136	15486.9		23090.4	41665.3	33766.4	17180.5		23525.3	65574.5	44648.5	20443.2			53125.5	29310.3	31766.5	19947.6	24363.7	22701.6		24335.5			22930	7641.38	16449.1	16990.1			41184.1	22960.9		25774		15432.4	35553.7		30815.5	15793.1	25325			45478.4
C9JVB3	C9JVB3		RSRC1		146626	144804	70391.8	162094	75888.8	117163	158079	164543	120418	129761	97419.8	132189	183589	124929	206953	134056	177650	152149	150410	192585	70603.2	130161	61711	163217	185357	114490	183366	81313.1	127673	81614.7	114839	110396	109086	177198	74333.5	138110	109212	90689.8	84640.2	79391.7	130822	81945.8	99608.4	122341	93681
C9JWC3	C9JWC3		SORBS2		22978.8	28588.6	121940	77414.6	118193	31783.8	22815.5	22493.6	104752	24311.4	32225.2	27009.3	12677.2	61014	19412.3	23938.3	27253.9	16966.4	24131.6	15136.7	118926	90325.3	106571	16282.7	27707.8	15761.5	18237.9	86841.4	15472.6		119968	23938.1	89568.2	21132.8		16652.2	93710.3	35800.7	77509	130144	17071.5	145713	27677.4	74426.1	113516
C9JYJ8	C9JYJ8		REPIN1		104106	41624.9	49937		64544.5	36000.1	112877						72475.9	77451.4			121937	83085.6	108226	82710.8									44271.4		42234.3	192524	55511.8	164184		158298	52025.4	106766				91318.6			113177
C9JYK5	C9JYK5		BAG1		239569	252443	18572.6		22511.6	299300	223329	137770	88506.6	211538	173369	287961	220655	38281.3	243920	239089	246355	275789	200010	165788	19296.7	59142.1	18437.1	209774	184203	263596	83140.9	34478.5	200179	217172	56985.4	228977	34927.4	170179	242610	177585	89736.6	248207		20198.4	149998	30696	22138.4	32627.5	28393.1
C9JZF7	C9JZF7		CHPF2		24566.9	23420	18570.6	17776.8	18985.3	23733.4	22286	24804.4	17661.4		28681.8		34927.7	6533.33	26709.7	20125.3		32018.4	13001.4		10617.7	20895.5		20886.9		21862.9	31927.8	1178.92	28292.3	22002.6		21151.3	23985.7			15233.1	24368.5			13325.9	23611.4	13456.1		21843.5	6201.91
C9JZR2	C9JZR2		CTNND1		739051	699687	559812	531568	547008	974126	738695	685866	792058	942715	891111	922209	649484	583825	587876	828278	684542	551220	720558	711066	647239	714620	644945	660327	531437	801876	656446	788530	725719	731750	844521	824226	809349	688499	618374	645229	752126	775650	743720	570565	723703	581038	780787	723783	572008
C9K0J5	C9K0J5		RAPH1		43904.4	45527.8	24796.7	20749.1	10015.1	62646.3	40845.6	41870.5	32382.4	68810.5	82010.3	75767.6	30983.3	42640.9	27756.1	68079.6	40745	20180.4	38986.6	62371	20567.2	23469.6	21024.5	26768.5	39055.9	57523.7	41994.1		44494.9	47264.6	30673.8	45254.9	29612.6	75164.1	55605.6	71903.5	20600.7	52828	21649.3	16480.3	48062.9	25700.6	35830.9	26456.7	23714.4
D6R9G1	D6R9G1		CDK7		113808	115802	114613	136905	113669	47536.2	118644	100144	83448.8	85926.3	44083.3	81197.5	112451	101142	148335	74352.1	118247	101216	141996	88122.4	117635	99685.3	96264.3	127582	188837	64784.2	115722	80603.4	107113	44208.2	86134.3	66924.8	107013	108266	32035.2	109228	81517.4	73066.7	120022	109844	107001	109978	84875.5	101555	99198.6
D6R9W4	D6R9W4		DBN1		5476.26		30365.7		26485.4			16418.6		20519.2	15415.1					7093.98					20554.8		22221.9										24849.3						15381.1	25767.9		25441.4			23055.7
D6RCR4	D6RCR4		DBN1		1116750	1092030	301742	452561	372498	1012190	992032	1041930	723632	1166940	782361	1316550	1124210	562210	1281560	941720	1469590	955648	1012770	817803	270057	599902	243091	1057170	923048	1178910	1063720	606022	871274	765279	676901	873496	356191	835590	599007	968916	586383	910094	353409	293301	983005	238305	565603	573453	233127
E5RHS5	E5RHS5		EIF3E		418248		306284	1239530	399175	102250	573772	391606	644002	478213	289126	381287	522499	746694	495774	455232	585992	559659	794542	592488	353635	742790	436593	535366	638344	364294	462450	774988	598106	433568	871161	339825	604424	722715	428332	483062	842903	374855	904011	428328	591555	517671	763482	580770	510694
E5RHW0	E5RHW0		SARAF		54684.1	45594.7	55143.1	116442	56397.5	124172	72932.6	101034	55918.7	172250	118343	130588	57295.6	70549.5	49662	143369	57617.9	67429.3	110106	81449.8	65699.1	95364.3	48826.1	52250.4	58957.5	111881	92480.5	91836.2	92816.9	167505	91830.4	149438	124969	79641.1	172194	78235.3	101094	136492	85845.5	67226.1	57730.1	54822	109534	117262	54486.8
E5RI39	E5RI39		CCNC		32927.8	28461.3	17495.2	29664.7	26128.9	15804.7	17938.7		21511.2	28826.7	21029.6	30142.9	19000.2	18889.9	26526.5	34153.7	22256.7		28893.2	19970.4	14810.9	23891.2	15086.7	16109.1	39044.1	18791.7	23702.2		23886.9	10192.7	18492	22698.4	12212.2	26797.8	7821.73	32107.9	13633.1		11549.3	18428.8	31866.1	16156.1	17060.7	17026.2	14862.1
E5RI56	E5RI56				44508.7	97505.2	155575	33271.2	128374	63858.5	64043.7	53077.3	56206	67278.8	97459.8	73864.9	80274	48473.5	80447	51031	67979	60849.5	94538.9	81843.2	135279	44611.2	132372	60647.7	59346.4	56068.3	43882.5	57189.1	58252.1	41490.2	76814.7	53052.6	97079.4	88593.9		86383.5	50431.5	54197.1	44913.8	158928	73272.4	156801	45380.1	44080.6	134607
E5RI87	E5RI87		RNF130		133895	191000	32970.3	35172.4	25058.1	46904.3	131795	27209.2	31982.8	43716	45757.1	32119.7	45453.7	44896.4	39053.8	32682.3	109834	38006	142548	13008.4	28950.6	33358.8	23341.1	46731.3	94813.9	190903	29325.4	24872.1	130508	103053	16016.5	159421	29544.4	22993.8	110628	31458	28493.2	186858	25546.1	29335.1	119012	22656.5	56456.3	55443	19349.6
E7EPD8	E7EPD8		TDP1		23298.2	39122.3	69341.6	51390.1	69847.1	18716	32397.1	42519.6	75302.5	25931.6	32109.5		34899.9		60111.7	23826.1	35106.5	48880.4	26922.5	55838.7	64441.6	50254.3	56607.4	42041.3	65872.1	30720.4	42067.1	79868.1	38738.2		47080.3	11409.6	81387.7	43603.1	25613.5	42853.6	25088.9	20390	67376.8	63840.9	42463.7	60390.6	49163.2	48985.6	69959
E7EPK1	E7EPK1		SEPTIN7		3187920	3173100	1374750	1585650	1484570	3317760	3506030	2527340	2021280	2960600	3091540	3189620	3040280	1710380	2998570	3847180	3642470	2964710	3364060	3319290	1456560	2087600	1589410	3060520	2778620	3447720	2672790	2138840	3682000	4105180	2017300	3610440	1620670	3086660	3601530	3159620	2062760	3803230	1564120	1577910	3553060	1743250	1625680	2042360	1559440
E7EPP6	E7EPP6		CHEK1		59619.2	68748.5	121558		157284	11234.8	32316.9	73161	193992	19571.5	12185.3	21792.6	40576	248251	39411.2		38266.2	53013.7	57373.4	85722.4	151650	152984	160366	48096.1	56457.3	9903.69	51147.5	289443	63371.9	33270.4	169801		233698	96835		59768.5	245523	31390.2	204797	165906	59278.2	159642	160964	144583	147396
E7EQ69	E7EQ69		NAA50		561679	584180	510609	765353	720850	341410	546384	583294	1152600	347368	324816	381516	615562	901996	585159	403695	578977	790228	559166	711303	588109	829868	614362	529350	614083	373958	526049	1060400	663923	335203	1080210	365111	815771	787419	354725	690320	1092390	349211	889039	703800	666470	700952	587373	705241	705119
E7ESA6	E7ESA6		PTK2		208320	235916	135519	100827	113992	196221	219887	210398	152025	161082	172233	175286	174237	135813	172708	172839	192388	188644	200063	224914	122675	99224	141348	154553	159543	164274	109714	101154	207001	140842	116639	191968	101534	203872	177814	234609	100171	178108	136372	144769	210017	138030	83226.6	85565.2	145632
E7EUI8	E7EUI8		G6PD		306453	295125	181333	205677	184055	517510	335202	208346	232409	425458	553294	424018	214156	203601	203114	476031	330779	221289	365166	293132	161444	213542	178554	233418	262217	660748	161098	208575	315655	641919	227778	620319	180935	300919	681703	291199	257150	653128	197739	181817	308946	193541	167952	184096	203158
E7EUN2	E7EUN2		AGAP1		42242.1	44757.2	9602.79		4099.37	79921.7	31437.7	23585.7		45088.9	75176.3	46998.1	33847.4		24476.8	51335.6	45589		51810	36827.9	3257.65	18628.9	2625.73	18382.8	32375.6	60243.2	25511.4	10719	41496.2	60340.6		62473	7768.25	31899.8	82575.2	45046	12174.7	54532.3		8262.15	39454.1	11033.2	17019.4	4443.29	11192.4
E7EUN9	E7EUN9		DUS2		54969.8	72894.8	66942.3	42880	65115.9	72208.4	96703	37655.5	100422	73333.9	73444.7	61110.5	72613.9	86772.4	62411.4	70578.6	97577.8	56598.5	78355.5	70891.4	83846.4	66402.1	66867.1	92186.7	75197.1	64114.8	70709.1	141816	74557.4	74987.5	57471.3	51300.2	46970.7	88512		79085.9	26557	70309.3	97161	64108.4	67083.7	100993	122275	35249.7	86351.6
E7EVE9	E7EVE9		ERCC2		20301.6	23657.9	34501.2	34563.7	36102.2		8616	9650.64	26761.3	29751.3	11091.7	19719.8	12056.4	16148.8	14721.8	27233.7	12455.1		8627.96	13553.1	61155.4	23177.2	14837.9	8412.79	16945.9	9154	33275.3	8227.95	18303.5			19939	9562.94		13477.5	13762.5		8949.85	37620.8	46965.9	19330.8	46766.4	13333.4	16801.3	28135.1
E7EWR4	E7EWR4		CSTF2							20901.2				45419.6	23528.6	26470.8				12308.5			9079.85							28245.7				35780.9					21369.2			11507.7
E9PAV3	E9PAV3		NACA		92947.7	55177.6	63024.2	124874	81892.1	32308.1	63405.7	135911	75449.2	66091	50985.3	44571.4	99364.5	85786.2	68607.6	45148.4	147049	65219.9	96471.1	98426.9	107466	89766.7	79615.3	106871	77434.4	26713.2	144648	113684	75072.5	52799.8	101630	130023	92494.2	100303	46603	51810.6	89169.6	89081.4	77317.7	62134.4	112821	82920	129768	90308.4	75936.8
E9PB61	E9PB61		ALYREF		1640420	1399650	1582050	1277900	1876120	1128990	1564730	1785660	1773650	1612340	1432230	1470250	1676260	1121950	2001570	1517750	1615780	1815820	1621140	1648080	2112340	1782280	1960910	1852740	1188550	1143740	2373410	2177620	1631450	315028	1479920	1275130	2026730	1502750	433347	2014600	1357540	1035870	1722890	2163990	1406550	2173420	1364640	1840800	2511120
E9PC52	E9PC52		RBBP7		7585.25	10062.9	25643.2	13404.4	32639.8		12010.1	21637.1	13842.6		7407.79	5275.62		24480.8	11421.7			13989.5		20778.8	37794.7	21003	42230.9					17989.2	18531.2			1863.18	26068.7				22673		23800.7	53828.4	15293.2	59989.8	13158.3	21334.1	59863.7
E9PCB6	E9PCB6		NLN				39083.1	66072.2	48121						12343		40231								48448.9	107706	55510.3	51041.2		24004		71792.6	33494.2				72125.6				93702.9		49418.7	49723		33529.7	159927	145713	29421.4
E9PE46	E9PE46		ZNF738		128313	163854	116424	150965	170524	72146.7	106350	130310	214523	72785.8	60592.3	76583.7	150005	220855	151887	68499.6	116004	148696	110058	125044	151607	164698	165946	133655	164168	67464.7	117222	182731	132436	58028.3	192149	63029.7	156052	127620	46136.2	129661	203029	69743.2	198474	133618	137904	171388	114427	126304	158393
E9PGC8	E9PGC8		MAP1A		572185	597689	31385.7	39513.5	19026.3	608468	714263	447620	38729.6	538857	577884	498734	566181	31958.2	541085	567846	770594	654804	754538	399671	26062	46454	21305.3	548382	501820	904054	338683	42131.2	670543	723732	32523.5	918127	34004.6	395386	595602	428388	31900.7	808618	21234	32815.4	701944	22124.7	195291	41200	22472.3
E9PIB2	E9PIB2		GSDMD				23369.8		32022.8																24002.3		25483.6	22179.4				14975.9			11650.4		20212.7				15119.1			33248.5	16516.8	29038.6		22860.7	28711.4
E9PIZ0	E9PIZ0		YIF1A							13562.6	12436.6	3778.66		12553.1	10648.9	6791.09							8898.43	8685.61		8182.12				11230.6	11003.4									17647.9			8076.48			5440.3
E9PK41	E9PK41		ZNRD2		146201	167978	314020	390877	252723	92785.1	155791	169466	446778	84509	89555.1	86094.4	177666	419559	167744	107999	145642	191075	151598	154365	284570	310328	279138	149853	154038	133187	124211	383600	120721	86679.5	429754	118552	349136	173517	81796.7	119490	467153	110346	515423	292907	148270	352762	254456	261207	379257
E9PK54	E9PK54		HSPA8		1053000	902042	1505500	903691	1482650	865650	1023490	970988	1473030	888045	856732	966790	981946	1097990	794567	827626	900451	677517	1049890	1189820	1546130	1472510	1886570	1049380	989900	935878	927390	1775900	1093010	958119	1591360	936725	1479600	1162550	887727	897169	1899360	957876	974516	1328590	1118130	1374600	981108	1097520	1310500
E9PKF8	E9PKF8		EIF4G2						31799.2								25870.9		15218						39300.4							36523.4															56039		37551.3
E9PL57	E9PL57		NEDD8-MDP1		176135	177248	78403.1	63938.1	59416.5	147750	216893	202523	113822	150040	173456	197579	229482	82501.6	199652	179578	252573	190691	212557	180460	34990.2	75415.3	63702.1	238583	144803	214983	199177	99253.5	181267	106148	103318	209712	78157.7	166763	134697	188949	106674	165184	71426.5	47260.3	222771	45376.4	84652.2	73094.2	40840.9
E9PLD2	E9PLD2		MTFR1L		133288	143240	82307.2	68443.7	87448.7	201021	167864	201602	61900	183124	154577	154754	198496	101611	207549	122798	193426	204604	170367	161058	72362.9	60897.6	70582.8	172904	120410	216208	204480	75401.1	157480	213818	60406.5	172876	64133.1	129062	245568	175062	38616.5	185225	65034.9	90157.1	137588	85763.3	103826	81936.1	77960.4
E9PLP2	E9PLP2		SSR2		104874	49748.5	200326		200416		40538.9	74657.3	118457				53744.5	76876.8	59489.8		124399	52521.2	39335.8	60078.3	178003	86402.8	169693	77376.4		58889	119323	97326.6	76261.6	80554.7	92065.5	52433.7	56016.4	69548.6	59450.6	101960	76563.3		56819.2	186333	54920.4	163532	132273	105846	121745
E9PLY5	E9PLY5		MACF1		31913.3		30612.6	43041.6	19323		56393	37179.8	48533.8			30260.9	40954.7	60945.6	30116.9		29983.3	53573.1	32665.3	33576.6	15908	55822.2	15331.8	40706.7	37260.5	18826.2	48406	67738.3	21124.5	19093.1	58549.4	20160.5	36917	32639.8		32151.2	70229.5	30810.8	32015.7	18741.8	37856.7	16898	49214.3	52718	21901.5
E9PMQ6	E9PMQ6		HSF1		84250.8	97572.4	31455	68873.8	23746.8	76289.4	92116.7	83431.1	58608.4	68705.8	72738.3	75447.9	82747.8	59875.9	72767.6	70936.1	87499.2	105083	88177.4	89237.6	28544.4	60989	52558.8	95832.5	90364.1	77882.1	51840.7	48713	92878.9	79401.9	48219.7	73937.1	45912.1	109870	44165.1	86701.6	78019.7	92976.8	59407.1	27474.7	95113.1	38074.9	55084.6	53411.1	41490.3
E9PN89	E9PN89		HSPA8		7671630	8610920	4017480	12829800	4303000	8630840	7756500	8526900	12512700	7499500	8217360	7707560	6542410	9134720	6685450	8338960	7757660	6261940	7372810	8707010	6409900	10064200	5479270	6615410	7244420	8867110	6508110	10536800	9157710	10857000	11903700	7922450	10635600	8187630	7828310	6671330	13974900	10040400	8944470	5283830	8390400	4596250	7947850	9240350	5119470
E9PQY2	E9PQY2		PFDN4		182377	187691	81140.4	64508.9	84487.4	179861	156221	121962	152664	128779	140536	179248	166570	110633	146753	161148	241502	151402	139952	116689	66756	108427	76914	194461	129626	160119	159771	139925	175836	152844	132562	192859	51073.6	131363	89099.5	176846	131486	214856	70474	73027.8	209028	72359.7	76906.6	115628	61242.3
E9PRG8	E9PRG8		C11orf98		19207.1	10940.1	71010.9		63234.9	5676.88	20441.5		12081.1		9369	20127.6	19508.5		11303.8		19882.8	10852.1	33828.3	20167.5	48109	98085.1	38886.1	136418	5931.1	16436.8	30172.1	35877.9	30707.7	34725.2	55307.8	37489.5	125026		21536.2	14949.4	82138.5	53985.5	4612.87	35626.8	28961.1	9613.67	81994.6	48974.7	12473.7
E9PRJ3	E9PRJ3		CD151		229124	216798	128500		141567	239631	284291	132894	113737		134095	114766	112863	126373	131476	90838.9		66497.8	183854		120775	120688	141293	157476	89086	415496	96430.7	150534	135910	138924	101299	439905	153018	61689.8	220335	24771.1	133362	528328	95505	137976	72258	106552	158022		122698
E9PSI1	E9PSI1					17726	5416.59	6913.12	6227.9	15537.5	14961.2	36529.9	5981.83	17694	11926.4	10552.7	22409.5	15537.5	28376	24752.9		32747.1	20553.4	37202.9	14482.6	8019.21	11897.7	25197.5	38582.3	17035.3	33178.9	13640.6	20295.1	10194.3	5737.61	12123.7	20551	26023.7	24669.6	17073.5	6273.27	7977.06	24598.1	10610.5	8743.48	12062.8	13039.9	6335.36	23810.4
F2Z2U4	F2Z2U4		TRRAP		248790	274464	191931	139289	169502	240973	251421	235358	182249	282426	219648	265856	218236	151189	222182	244636	266326	180762	254770	250263	166977	161255	164293	201803	217465	196442	247148	174251	230473	169760	183112	169738	223089	256319	172913	299287	174907	169691	227749	197428	236218	201703	188390	180544	208745
F5GXF5	F5GXF5		BPTF		142354	140494	236497	202358	277202	100047	117359	168672	274652	158611	103308	139024	156868	269134	176761	149082	129880	154997	161308	177108	237435	244216	234948	158196	132084	88245.7	198617	233788	145834	75228.9	252300	86722.3	310225	153243	105322	200049	226911	77169.8	309188	267359	133109	259785	269012	218846	284741
F5GXG4	F5GXG4		PGAM5		88689.1	90010.7	313198	145397	328664	73510.9	86717.2	138519	116851	107706	52725.5	76304.1	120994	178273	144879	101194	83568.1	135418	82615.5	73305.6	280883	138591	246055	120948	175420	81548.7	125643	94222.5	100098	86790.1	109348	68785.1	170564	74545.2	94506.2	98467.4	106919	71516.4	137097	272053	93996.8	242800	184560	184309	276207
F5GXS2	F5GXS2		ACTN4		3120760	3293840	4728310	3226130	4461790	2264380	3783980	4215500	3426170	3427670	2267850	2870860	3777510	3311070	3632580	3089240	3585010	3620190	3828590	3811160	4575100	3706290	4850540	3734930	3944340	2694790	3946070	4025120	3374910	1803410	3749420	2886020	4354170	3817650	1910300	3739200	3546070	2906650	3800170	4217520	3320820	4673750	3730160	3697750	4820050
F5GXZ7	F5GXZ7		WASHC3		81803	214309	63562.9	39296.6	42584.8	109778	163276	150938	46462.3	155509	79606.7	110112	136661	71402	138459	102817	193201	155336	170758	127759	55733		30029.2	114719	131473	155561	128391	40281.4	132768	277706	45670.1	148713	46625.5	131115	183261	120937	50487.7	199246	53398.9	56327.3	143601	49572.4	54777.9	49749.1	59166.5
F5H0H5	F5H0H5		CADM1			14460.8																								104812				61430		73965.4			42572.1			105042			9002.08
F5H2X7	F5H2X7		CIZ1		89588.9	107502	39873.7	73050.2	40943.3	50495.7	97063.9	85462.5	47130.7	45540.5	42481.4	48035.1	62864.5	58576.8	50555.4	40049.2	62728.3	60242.8	70744.7	64465.2	33062.2	68981.2	36564.9	46292.3	94214.6	49340.5	59382.5	43216	74856.1	38818.8	48269.5	44752.9	48257	58953	24828.7	71207.1	44503.1	59771.8	39428.3	38670.8	69335.8	29775.2	51590	49418.3	44351.2
F5H5P2	F5H5P2				584679	600031	314022	325051	302240	619948	604268	679576	289228	716823	630012	613770	800070	446102	800697	612363	582145	676532	614756	572755	285538	367243	352939	798677	652660	619356	839244	279956	633274	631202	245364	529772	305107	563795	532357	632075	278229	523441	330201	322565	601304	316244	432419	413789	354207
F5H7S3	F5H7S3		TPM1							47558.3				40976.8	100976	28327.9				19493.2	14718.7									21357.7				65503.3		86944.6			76741.8			69661
F5H875	F5H875		CHMP1A		90696.9	72261	52136.2	66976.6	76443.9	95820.8	51685.6	83992.1	88158.3	40351.2	77029.3	77522.6	64031.9	64134.7	62781.2	64692.1	63131.5	59521	60578.5	65020.7	70702.6	50413.2	56391.8	75302.2	49886.4	59561.5	60398.3	58281	74850.4	80119.7	62413.6	82526.3	54506.1	49144.9	74343.8	78373.5	52007.4	98124.9	56395	57753.8	87747	72083.5	70156.5	31848.8	72988.5
F6RGN5	F6RGN5		SLC25A10									19079.4					15260.4				82664.8			2009150			45087.1		50894.4	17169.4	867769	650900	939299					80240.7	319916	489775			153249		929872		1519250	1232880	106249
F6X3N5	F6X3N5		GNB1									37585.6		71663	91921.6				10228.4	47666.2	32623.6	11541.7	37765	19154.6	4832.13			6736.28		109286				108101		99766.8		18871.5	32305.3	27331.6		86824.5			26735.2				7535.64
F6X4M4	F6X4M4		hCG_2002594		23023	26680.2	15397.5	35325.3	26693.9	428673	27338.2	17446.5	30331.4	151949	385469	162633	12734.7	27330.2	15972.7	182059	32550.5	23389.4	38786.4	16019.7	23372.6	35171.4	18498.2	20914.3	40094.2	301668	18056.6	33058.6	14780.8	609088	33654.2	314087	29056.6	11490.7	583360	21789.9	37221.7	311409	23061.5	25379.3	21304.6	16017.7	24026	27617.7	27341.2
F8VW21	F8VW21		RPLP0		1995420	2145900	1171760	4244930	1082390	1289480	1609760	2067740	3082750	1291190	868651	1710360	1974510	2858910	1902390	1700610	2568750	1875230	1456220	2071270	1426970	2402020	1536440	2007430	1933000	1492540	2129580	2506020	1853350	1192940	2788430	1421810	1734400	1794510	799315	1830890	3157770	1538190	2860220	1562270	1587660	1852350	2409760	2726060	1972680
F8VW96	F8VW96		CSRP2		236247	226245	366806	271877	397634	97048.2	247096	151480	371720	107795	70553	94204.3	153140	342452	138720	63454.1	300955	111941	215772	247379	354507	442552	342966	117269	238210	76169.2	140422	419850	285589	73867.2	476722	91217.3	367154	204231	57274.6	289794	462809	90514.1	211499	332392	293994	322850	299540	364032	262827
F8VWV4	F8VWV4		RPLP0		171122	66040.4	116243	109442	92678.8	72074.4	174874	356768	118136	176236	96577.5	102888	285565	109094	117661	104612	294686	176741	184971	209805	437108	549252	335717	293896	164428	43424.5	379712	313525	286841	59708.6	515348	207169	600555	183089	100570	466916	642793	315874	250918	256435	281496	82911.9	335314	943505	203215
F8VX10	F8VX10		KANSL2		51339	63028.3	30610.5	61036.8	32398.5	52870.1	51571.3	68968.7	61409.8	32130.7	41515.1	47718.1	64929.4	64175.2	59994.1	50502.7	68311.4	50306.9	41769.3	78162.9	32736.9	57682.3	30729.4	49889.6	54519.4		64914.8	61063.7	52949.8		60475.5	39283	43121.3	78232	53944.9	70451.8	43268.4	43724.9	71113	40106.1	44203.4	35822.6	52619.8	59100.6	26395
F8W1B5	F8W1B5		EMX1				30657.7	57893.3	28931				10571.5					42999.4							19666	31998.3	39488.8				7584.68	24290.1			14228.5		21567.2				12611.1		40764	42566.5		31485	33647.6	35367.8	38798.4
F8W8C2	F8W8C2		VEZT		46474.8	27561.6	22812	23096.5	61667.1	43881.6	25244.2		22708.9	33080.4	54303.4	57773.2		22737.5		51680.9	34428.7		32893.3	16043.6	9147.25	23243.4	9981.94		25440.1	58589.5	26578.3	16072.4	29383.9	55729.7		55540.7	20070	30494.8	63476.2	34557.1		62075.9	30353.4	22957.5		25980.2		36094.9	20062.1
F8W9X7	F8W9X7		CCDC93		58424.8	48782.2	26941.3	17284.1	68349.6	59848.4	51784.3	84020.3	20993.7	57365.7	71363.4	64887.6	51957.1	67238.1	53439.5	53603.8	55703.1	78704.8	55873.4	85338.2	24421.7	47630.8	81888.6	92952.3	75160.5	82093.2	71938	46216.9	63844	73239.8	60701.6	53377.7	63763.4	75839.8	80129.7	74379.7	44349.3	111283		39924.3	89074.7	84285.7	83701		65989.3
F8WFD2	F8WFD2		NPIPA3				46605.8	19279.5	54558.1				23647.6					18912.4							54933.6	22971.7	40315.8					24666.7			21910.3		33494.8				18089		41931	48175.1		48655.2	31208.1	30746	51120.2
G3V2D6	G3V2D6		HNRNPC				52034.2		29929.4													201104			47767.7		50742.3				197110					113221						90920.2
G3V2Y4	G3V2Y4		SHMT2		216987	184667	160432	264738	168035	145357	219663	276656	201966	248872	147106	222215	319574	257279	260061	199943	173449	274566	192384	205950	157583	287999	164856	308715	252830	225549	290106	161722	222253	186185	190276	213526	174055	180326	202720	198517	188531	237684	237978	137915	214097	163834	293077	339968	169155
G3V3J9	G3V3J9		GNG2												13818.8	22418			3162.39	16811.3							6341.18							26322.4		22040.5						46889.3
G3V5M2	G3V5M2		PNP		74475.2	83194.8	332789	171264	323652	36206.2	67250.7	107572	244613	39914.7	33958.9	50234.4	118456	169115	90403.5	49470	51932	80697.2	75874	62803.5	324429	222109	381210	98025.2	116434	44742.5	100792	252931	78566.3	19137.7	269052	35626.9	282557	81542.2	23166.7	92208.1	263222	42641.1	182105	357114	86825.6	329755	149517	194259	341154
G3V5Q5	G3V5Q5		THTPA		55028.9	47776.6	17405.2		20995.5	88101.1	73188.7	36215	49601.1	69947.8	126239	71545.5	68629.4	52759.8	60204.2	22938.2	44414.2	58112.4	78779	58595.8	15200.6	33673.3	30857.2	37861.3	22902.2	92823.6	28366.2	45379		133249	25349.1	70689.9	26503.4	45820.3	65469.5	39179.6	33190.6	77703.3	35244.5	18429.5	28122.8			23804.9	20614.6
G5E977	G5E977		NAPRT		110691	127860	114352	84780.2	126258	110622	102153	167367	120821	65132.2	81261.3	86847.7	119121	110694	144203	84698.4	82049.5	198209	125337	110380	107676	89809.2	132820	144670		86559.3	100563	117882	138659	101598	93563.5	84073.8	72683.5	93445.7		68425.8	66340.4	64727.8	112131	131816	139618	119730	108988	70383.8	127315
G5E994	G5E994		GPR107		29198.5	14920.3	61723.2		59767.8	15474.5	17495.4	31013.4	24516.5		21626.5	11054.8	26335.1		21882.3	17395.5	25787.8	32789.9	30488.9		72205.2	22194.3	47038.9	20719.7	27270.1	42999.2	24154.3	14643.7	24731	31353.4	21874.4	32779.3	36071.9		28070.8		10343	19102.2	37618.9	38475.6	21020.9	40208.5	30907.5	20344.2	71317.2
G5E9A6	G5E9A6		USP11		804705	918404	360397	452811	256391	571832	823786	537288	334559	643560	448790	558948	523486	418726	512861	685032	790649	534095	775515	940164	359797	382540	324997	458451	690443	498048	438294	341287	775909	470379	353994	545315	282852	872871	573529	739595	338487	574701	374885	353492	820317	292725	296813	340525	302365
G5EA36	G5EA36		CDC27		9046.97		11453.5	4981.28	9361.9	6436.41		7636.86	11884				4439.4	6371.77	8696.8						13698.1	7220.37			7785.36		9638.91				6908.19		6785.06						8844.58			10509		5152.05	10472.2
H0Y368	H0Y368		DPM1		77404.8	90252.9	125297	65255.9	131331	85212.3	84823.5	163341	86327.5	109644	94557.1	97679.1	114123	111752	129936	100425	76452	98574.8	94361.2	100680	143940	86975	141227	130168	95465.3	61208	184305	101077	84596.8	51231.2	72269.7	65383.4	112558	94931.2	68003.3	132490	79443.5	58379	121173	117271	107364	124559	131008	74903.3	128049
H0Y3R8	H0Y3R8		TJP1				20099	55353.4	27070.7			13467.1					9376.21	86587.5	33328.2		24520.3				12660.1		17337.1	20989.7			29509.1	82381.5	10419.7		85191.5		82993.7			23863.7	77288		69331.2			37780.6	59274.2	109800	17292.6
H0Y400	H0Y400		DDX39B		3151440	3465820	1084820	2791610	1065540	2805220	2990620	3176890	2340500	2630010	2364680	2588770	2577580	2353470	2812070	2800730	2824500	2749460	2915050	3201900	1076480	2748040	1201560	2983110	3518410	2284160	3329880	1822610	2830510	1731420	2222770	2332520	2015170	3297340	2649700	3326240	1983700	1913530	2169540	1195030	3111090	1333530	2797900	2995180	1367640
H0Y449	H0Y449		YBX1		98423.1	57815.8	91839.5	142293	65050.7	66228.7	151627	99075.9	111664	131095	88490.9	101221	141918	116054	106197	68267.1	95631.9	75543.7	136609	170464	80511.2	251144	119056	132148	118521	62963	129616	169650	162855	56575	294597	129576	204442	151451	44779.5	161694	240255	139628	122578	76792.1	150644	75298.1	147460	247512	90509.1
H0Y4E5	H0Y4E5		COMMD3		62011.5	57216.8	44565.3	59915.4		60488.8	89734.6	56235.1	95718.4	60328.4	119485	50949.9	83564.1		57898.8	31849.5	32525.6	62149.4	83009.8	87194			9250.49	71947.5	63921.1	56361.9	71337.3		78416.5	64007.9		50549.4	94197.2	71312.1	54135.2	61323.3	9709.47	72523.2			73782.2	9137.68
H0Y4R1	H0Y4R1		IMPDH2				21001.4	49601.2	19085.4		93906.2	5703.8	27547.8		5053.57	47382.1		63839.9	72449.9	26827.7			23878.1	4403.64	14531	85620	22276.3	12870		40497.6	34433.5	9282.61					30779.8			20893.1	25267.3	26460.7		19784.1	34847		33829.5		21957.2
H0Y933	H0Y933		ANK2		392930	340114	179812	201377	155602	1789960	590020	159517	185220	1182050	1861270	1144860	251015	217767	202048	1231190	749668	214978	606285	279990	175120	218232	180629	227301	271611	1681010	156806	229472	405447	1913600	210726	1682840	228118	319431	1803640	351239	205694	1678850	194755	184227	395137	200358	275259	227345	186318
H0Y9V9	H0Y9V9		RPL9			66820.6	45315.1					103966		45297.2				103369	87336.4							68065.7		99040.2	22440			189817	76625.2				90197.5	87524.4	41545.5		202259	55850.1	99918.1			39465.8	89652.1	53837
H0Y9Y2	H0Y9Y2		BOD1L1		353107	398510	243523	307442	250516	255761	364551	353591	387847	333177	238451	327307	433732	309048	446654	300294	401293	404609	324942	383381	249608	316566	245616	465213	424440	258368	414786	336929	383388	130424	340389	268435	321308	341944	150606	421953	372828	278698	284564	243662	372024	256518	298030	368812	260663
H0YAC7	H0YAC7		COPB2		1276020	1427450	1125080	1475270	1303820	1042320	1432310	1289270	1216550	1253290	1070920	893669	1215520	1053510	1455940	1320760	1558700	1238420	1572310	1404210	1063260	1003600	1002800	1254820	2062850	1629740	1154430	967892	1403980	1222830	1059790	1428550	1246200	1369650	1366990	1545550	1031700	1502980	1125680	1063240	1642990	1040290	822376	973998	1044370
H0YAZ1	H0YAZ1		SARAF			25028.5	34573.9	22892.2	51086.1	49739.1					32046.2	22121.4	31526.6			47472.4	42749.8	15963.9			31482.7				44004		37785.4	50251.4			27035.7	48947	38081.2		39637.5	40372.5	23099.7	21921.3	47685.4	24748.9		34770.7	26385.9		31767.9
H0YB87	H0YB87		DPYSL3		69560.9		158633	251504	156958	424406	74246.3		238079		304732	191066	45944.3	149149	43263.7	201308	101913	31626	75569.4	50092.8	141216	135496	118064	35490.9	58120.9	350461	33106.1	210249	89226.4	690978	195652	332770	162579	48864	519318	68863.9	230177	384150	168789	155436	76620.6	127187	118859	128965	131860
H0YBA3	H0YBA3		NRG1							39828.8				11597.2	25540.7	24594.9				22870.5	12507.1		26861.9							33230.6				26063.1		15858.5		12456.1	13095.2
H0YBR2	H0YBR2		ESRP1				32452	42657.4	29955.1				63713.4					43064.2							21989.4	42445.7	30456.8					53418			69046.2		56192.3				71107.6		44980.2	24092.8		28769.1	35980.4	59986.4	23437.8
H0YF92	H0YF92		SLC38A10		28455.8					32263.4				49488.5	48671.5	41859.1				72394.7			25141.7	16438.2						29138.3				50043.7		25643.5				32059.1					39421.4
H0YFP0	H0YFP0		CADPS		15289.1		36018.8		31358	84658	22984.4				66975.6	56501				42985	33028.1		50344.1		24512.9		29150			105761			27806.5	80912		99332.1			72356.5		14575.3	107783
H0YIV9	H0YIV9				182747	197281	133015	367884	155776	200277	231726	208025	221455	309774	192856	269787	205272	294574	206631	218108	265591	167878	234284	260541	193574	343672	199392	244186	268586	220341	228650	247995	220120	206914	274991	236159	232226	242369	342748	206842	241111	217437	310073	181381	242390	136724	402746	371510	164057
H0YJH6	H0YJH6		STAT6		69760.2	55462.1	32894.2	62664.5	27099.1	74302.8	52465.9	86070.2	64211.6	64555.3	85640.5	56833.2	84241	79516	76985.5	46962.1	67562.7	85236.9	61342.1	34626.3	37027.9	58938.6	48101	94355.4	53562.2	83988.9	87667.3	72062.2	69613.8	88178.4	50420.7	109005	49499.2	51873.9	115155	70608.8	63108.4	104165	34425.9	36897.5	65856.6	58148.3	73316.7	46034.8	43150.9
H0YK71	H0YK71		GMPR2		14196.6		27815	19050.8	26427.8	29808.8	25068.4	25001.8	17500.8		15913.8		8776.89	17899.5			12498.3		27067.6		36891.2	26996.2	35687.9	13945.1				23909.7	18581	10445.8		23467.5	37071.4	11742	15678.1	16361.3	17647.4	7436.16	36254.7	32148.3		25943.5	21582.8	14934.7	24051.6
H3BM91	H3BM91		COMMD4		17472	56231.9				15535.7	17970.1	26336.4	16453.1	20939.5	9426.65	15843.6	24862.5	11264.6	35682.1	26267.6	35757.3	19773.3	18197.6	29800.8				19083.5	48392.6	24594.7	28458.2	12279.6	21105.8	22655.8	19365.3	25465.7		21100.5	8242.26	52838.1	22137.4	33519.5			31605.4		10723.7	13966.5
H3BNK4	H3BNK4		NDRG4		15718.6	11169.1	3488.69			73278.9	28489.6			34563.5	69356	32546.5				23111.7	25461		28780.8			8734.75				50861.6		12761.4	14389.7	104190		36328.6	7458.84		107885	13735.4		41824.4	12916.7	9976.21	15863.9
H3BNS4	H3BNS4		NUBP2		34806.9	37400.4						18604.3	47082.5			19842.4	9886.55	22798.8	20322.5	22602	41688	12011			13336.6	25939.9		10898.4	26677.2	10360.5	26127.8	13788.9	33508.4	24411.1	19765		14737.9	25375.7	40940	19657.8	31967.8	19673.8	17478	13369	30668.5	12310.2	17679.9	19882.5
H3BPJ9	H3BPJ9		NDUFB10		2808100	2489930	1801150	2556680	1900190	3975980	2872520	2841630	2217120	3542640	4547510	2998770	2799760	2486040	3012610	2970630	3073650	2361610	2653820	2423590	1907980	2380550	1642210	3219120	2660860	4051780	3167240	1993920	2784680	3612640	2013150	4038700	2412710	2178100	3785640	2295520	1952630	3982230	2843760	1705280	2708640	1799650	3012380	2799290	1905070
H3BQK9	H3BQK9		MACF1		996537	858314	597531	474985	633342	853193	1268860	939760	603502	999362	883995	937401	989189	565545	947194	919599	1196750	958022	1207530	892970	622232	564390	604006	981743	880732	1029520	907874	606813	1018350	738245	593065	1083920	582262	859773	771858	944153	578667	1061550	522250	626994	1022430	622008	606841	529359	588780
H3BTB6	H3BTB6		CMC2		485763	528491	261391	265209	189057	523644	445462	529219	339322	496680	571410	496134	485668	457058	599796	622399	527650	501447	499777	541759	195748	311412	243028	488269	626305	695431	579092	389826	362346	539249	309333	544966	266724	538111	667453	406251	259571	569885	389031	289574	348246	275655	356336	272793	272602
H3BU86	H3BU86		STX16-NPEPL1			3798.83	2209.34		2667.85		3550.35	6439.96					6869.62	3124.39			2242.09	6433.16		3854.58	1465.6	3269.27	2969.53				1307.55	3210.5	3165.34			5994.05							4159.33	1284.31	3345.81	1915.76			1598.65
H3BUB6	H3BUB6		SCAMP2		47415.5	44973.3	66206.2	37536.9	49984.7		29017.1	55390.3	40399.9				40314.1	55385.2	36354.6		36585.6	40208.6	28076.2	53242.6	45809.4	52190.8	43548.9	33284.4			70475.6	49948.4			47850		51736.9	48259.5		50986.8	39413.7		70152.1	52215.7	43807.6	54538.4	51362.2	53084.1	51670.6
H3BV16	H3BV16		NDUFB10		376826	293623	153894	433462	305748	586863	464093	456290	321404	563708	603178	411473	603834	413330	585444	521507	376143	251533	472288	460322	236908	216003	235579	532439	532570	587152	576087	505096	486281	468333	265491	441714	352140	301506	825209	231895	291627	522172	262272	242071	474563	236659	429771	282232	220148
H7BY36	H7BY36		EWSR1		24793.3	26384.2	36288.2	25071	35231.9	20953.5	21274.7	36527.7	41791.7	17424.5	13957.9	16557	37185.9	65273.3	32982.1	24245.2	26164.9	50193.6	30756.3	36081.4	24300.4	55814.4	28273.3	30962.7	34214.9	13792.5	18301.3	64046.3	35362.8	12080.6	60641.7	19264.9	33254.7	27664.3	19410.6	35732.6	52747.4	23205	25035.1	39447.7	36563.9	27846	52661.7	78151.3	27457.5
H7BYJ1	H7BYJ1		RNF34		47356.6	60278.4	41272.9	44110.6	31362.8	61899.4	40683.3	31645.5	64373.6	32376.3	43225.8	49187.3	29445.5	36992.2	20625	35383.3	42607	40359.8	35831	36759.2	35235.9	49694.4	35139.3	37882.7	39587.6	40207.8	26165.8	42353	52580.1	54344	45041.2	42913.3	49256.3	32311.7	35276.6	57557.5	72015.9	53887.7	43953.4	42458.1	36024.6	33084.6	31646.9	44286.8	26992.8
H7BYX6	H7BYX6		NCAM1		67499.2	75236.5			7704.4	67861.6	52357.4			97066.9	48367.1	44301.5	14439.3		23675.4	77871.6	75683.5	35553.6	66591	34269.9		151068			35228.9	63686.4	10727.1		31086.1	165008		51692		30369.4	82392.2	22811.6	162839	47955.9	193954		14560.1
H7BZB9	H7BZB9		MAP2					18029					8620.36				16957.4		15151.5		26139.2		19870.7	34868.3			9199.9		66434.7	21539		8321.18	38948.8		25697.3		37187.2	40571.8		51173.6				6965.15	30842.6	7785.73	10092.6	13606.5	8982.8
H7C0S8	H7C0S8				24535.3	47713.1		43904.5		13847.6	20795.5		33728	12771	17673.3	13819.4	24485.3	27311.4	16234.7	17383	20639.4		17646.7	14593.6		11303.8		19881.7	20660.2	15500.3		18480.2		9522	15664.7	10619.4		12409.8		23064.3	17599		29810.3	8254.99		13314.2		23332.8
H7C2Q8	H7C2Q8		EBNA1BP2		1100340	880640	1456560	930962	1776820	663592	854350	1202140	1385000	791953	688889	892793	1389330	1486270	1473050	744260	787323	1298450	909102	1016210	1515140	1557410	1259170	1203190	753251	516383	1377930	1559750	814346	413993	1472770	493001	1585430	1077410	397064	1163520	1377370	580981	1267450	1400690	795338	1208350	1939390	1648190	1306780
H7C3L0	H7C3L0		PLXNB3																													490989	452531						1178580
H7C561	H7C561		SF1		47517.9	27677.9	13748.6		18207.1	35731.6	19009.1	43773.2	21406.1	53092.1	18249.5	28674.5	34001.8		25323.4	22048.1	9379.17	45994	53155.6	79887.3	76802.1	34497.4	62393.5	54797.7	29543	12872.9	45603.3	39656.4	31757.9	29309.5	51457.9	24952.8	51726.6	33822	13693.8	14983.6	40628.3	11661	21047.3	35178.3	56936	14254.7	8995.38	48163.7	21715.2
H8Y6P7	H8Y6P7		GCOM1				16811.8		22668.9		48684.5	76409.8	26459.1	4057.15		77039.5	48516.4	43283.5	53371.4		51722.3	79756.7	57580.6	48408.5	22351.1		14686.2	51122.2	67848.1	49743.9	40610.4	33222	25229.4				28905.4	41255.3		36019	31644.1	18554.3	44249.6	11765.8	29176.6	20288.9	21522.1	3504.63	20326.5
I3L0E3	I3L0E3		hCG_1984214		59461.8	59319.5	75267.8	54869.7	46144.4	122777	75332.1	55635.7	112069	99682.3	112367	91831.3	42410.6	58972.8	104361	91529.3	64118.4	61941.9	109295	78139.9	36908.9	72730.6	37163.2	68982.6	69640.1	106455	59090.6	116561	128793	60446.5	78137.9	64329.3	84536.1	75547.3	60336.9	103211	89809.3	103920	35500.5	45641	106659	31094.4	57882.6	68477.7	27675
I3L0K7	I3L0K7		TRAP1			36925.6	109590		94620.5		52322.6				22686	41970.2		64134.1		40151.2			51337.7	53246.8	129921	44702.4	153086		57429.3	53747.8	51335.2				90312.1		68779.7	49513.8	28281.3				64410	136232	58043.3	150938		63659.4	139750
I3L0W4	I3L0W4		SAT2			64495.4			14857.5	64575.4	64388.4	44976.6		57635.6	83426.7	66851.3	53464.4		74665.5	43312.8	54073.9	59482.3	44011.1	42535.1	7201.29			62232.4		61254.5	63399.2		63312.5	64564.6		69680		55511.9	61823.1	55403.5	20813.9	63261.8		8762.89	48222.3				7376.48
I3L0X5	I3L0X5		SPAG7		200520	214348	238912	349221	357151	159022	214469	270363	298430	148258	141105	151056	227638	262894	221282	187562	262832	257010	203464	239773	362684	261296	409841	156586	235665	131598	143206	264096	186216	92491.3	368284	105422	432571	262330		252678	376167	147706	303191	474200	146030	366281	238551	162077	404189
I3L1J3	I3L1J3		ZSCAN10			25818.6	126227	111498	122620		26864.5		68245.8			28107.6		144614						9749.82	150050	137720	136449		25942.6		16360.3	74678.6	8273.71		114284		91359	22994.2		31220.6	78723.3		79968.4	126472		124893	137152	147565	122314
I3L4M2	I3L4M2		P4HB		132153	144212	133172	47367.1	141548	83100.8	95840.6	161464	99424.7	115239	157207	140309	135438	156336	129643	83996.2	32983	139557	50958.4	92514.2	226721	210595	108733	155226	103381	117841	164465	150470	134165	152194	115887	118442	239766	53236.9	95213.9	101756	220177	181319	57736.4	171729	123652	112891	137859	71347.8	101163
I3L4Q0	I3L4Q0		MCRIP1		517168	722123	288887	370879	261002	333240	552111	466127	390991	388538	298294	448169	548392	459122	574445	487865	540342	549016	584653	641435	283959	333304	275362	529877	607612	414656	457731	387594	561812	149552	352063	385026	312138	635658	171075	519212	379626	376650	371474	285556	554239	290598	296299	349359	312071
I3L4Y1	I3L4Y1		ABR		117520	123193	30508.1		30054	160679	181784	79107.9	30554.2	154486	170243	108141	65451	37593.1	98006.5	133700	142966	79386.2	159636	105582	29004.3	26588.7	25959.6	75913.7	102672	185598	48871.2	31641.8	111767	139856	47639	188773	26033.4	119772	134246	117018	26377.2	178065		26610.9	116549	30348.4	27222.9	21388.1	36637.6
I6L8B7	I6L8B7		FABP5				37809		33502																38306.4		35783.7																	37820.2		30536.8			27389.4
J3KN67	J3KN67		TPM3		271442	172111	356334	207649	267757	151109	481073	158208	158782	186920	199052	267982	501744	304097	207547	44724.6	220152	143577	360020	308339	494976	899102	524654	570682	145371	73263.9	371265	746112	475532	137225	889777	329122	314145	464949	167972	177551	633789	316597	132226	173829	480572	375572	753887	750826	311534
J3KNF4	J3KNF4		CCS		592935	661318	317228	264386	293052	566182	670445	904579	395946	592396	528711	631623	751246	387069	666411	620432	472034	805470	773309	692152	374347	367013	380627	755000	519536	551792	666837	441655	626440	426673	399168	684798	395056	738162	529371	452262	419430	607160	228085	333292	635194	324296	315240	270283	317426
J3KNZ9	J3KNZ9		FBRS		84866.5	72847.5		23480.6		49253.7	69213.2	34830.9		55663	39354.7	35280.6	60970	12382.3	26608.4	54396.9	77062.5	49393.9	60143.3			14983.4		26738	56271.6	37596.6	21050.4		53226.7	24721.4		35929.9		60720.4	36038.5	57570.4		27092.9	7581.49		56090.6	5242.83			5988.27
J3KPD3	J3KPD3		RBM7		72007.4	118569	59841.2	83660.7	69781.9	58310.5	100218	103655	64716.6	73674.3	44961.6	66919.1	86825.5	57276.9	115479	116304	97652.1	95931.4	102727	93038.5	65749.9	132416	60691.8	94850.6	116304	70497.7	102641	55393.3	96405.3	55892	62325.5	58563.4	94712.4	44659.6	26811.3	94151.3	78190.6	83329.2	70908.1	63737.5	87787.4	71389.1	64881.5	148357	70371.5
J3KRE2	J3KRE2		ARHGDIA		821092	1018260	213900	480548	241489	849758	875444	820445	490538	850590	773267	890022	802609	495197	857601	1017810	1066820	941515	902770	736897	332965	434970	220713	739060	891563	1281310	700916	445397	1005780	1367340	454480	1139780	379230	791512	1391530	772059	653232	1530770	360719	329717	867863	358028	469832	461783	275647
J3KSZ8	J3KSZ8		MSL1		158890	123288	24816.8	37693.7	38054.2	100190	84960.3	75232.8	51484.7	101070	75070.9	82123.2	69790.9	43351.6	70714.5	92336.5	116916	91398.6	116722	76794.5	32861.7	51045.6	41735	89597.7	99472.8	71307.4	80338.4	49055.9	115471	80628.6	52884.1	62442.5	43736.1	101085	71629.7	84645.4	53078.8	57148	37706	26577.3	82770	29569.4	30391	55040.1	32127.9
J3KT65	J3KT65		ACTG1		1440640	864792	505439	1099430	536167	3229020	1426010	2278750	985469	1897700	2474520	1923670	1504440	1371500	885264	1444800	3584470	1842010	1995120	2168230	825231	2109860	1284780	2041050	1022480	1665530	1777120	1984990	2656560	3766050	2048740	3251350	920497	2317700	6674720	1936800	1993220	3340630	1786680	781429	2637360	652917	7258480	2990180	770948
J3QKT4	J3QKT4		PYCR1		25488.4	18480.2	35731.4	50836.4	33681.4	26927	18313.8	40355.6	28050.2	20840.8	43071.2	21977.7	43319.6	59184.8	40663.9	25686.6	17585	27507.8	29176.9	16328.6	32847	48826.8	25939.1	56906.3	22846.8	45125.5	40789.4	16396	28523.8	50302.1	34873.8	52847.4	34770.2	20253.8	27590.8	21454.1	27001.5	35052.9	54888.6	32825.2	34728.3	30067.8	65619.9	59850.2	35161.9
J3QLM1	J3QLM1		STARD3		19644	22173.8	43639.4		41235.8	26919.7				19364.1	36219.4	23444.9	19202.8			29604.8		14229.8			44544.7	9257.31	29914.9		16799.3	26416.6	31313.7		19025.3	21726.1		34196.1			20077.6	24145.8		21316.2		34917.1		39734.7		13642.6	46138.3
J3QQX3	J3QQX3		FDXR		120366	82626.9	15959.7		14586.5	180209	123937	93660.4		194350	173429	261342	144235	26427.6	133617	269228	145116	108077	107104	117325				150139	147486	171522	148158		146346	103100	32733.2	153920	30087.7	71452.8	135127	132421		183558		18475.4	120232	14036.7	29867.5	49725.4	26376
K7EIV4	K7EIV4		DMAC2		99954.5	97399.2	95754.6	128391	91036.5	89156.6	69752.9	87166.4	140717	108317	102173	121715	95898.4	159775	96054.6	66543.9	101480	72696.8	63332.5	82908.4	87995	178277	70615.4	119954	84054.7	99615	146095	109143	96302.7	64760.2	136143	84115.2	92807.4	65635.9	90260.3	114723	117710	102480	76979.5	76120.4	109385	80780.4	177981	226543	61191
K7EKE6	K7EKE6		LONP1		135385	106739	72479.4	217504	63777.7	165883	134211	138560	130207	172615	188934	145468	147956	170061	136653	138940	148530	143592	169279	112337	92498.1	142666	79169.3	150067	127764	125249	139145	109680	105364	171608	124039	130607	128667	121687	185069	116056	95681.4	153603	164390	85613.9	99103.8	82178.9	185858	138027	66675.6
K7EKP8	K7EKP8		ACOT7		54650.9	65301.5	43133.3	34277.6	33000.6	57458.5	34758.7	31727.6	60158.6	37431.5	45438.7	33564.1	43429.1	65858.2	35670.9	53577.8	57325.2	34826.7	46759.3	39508.5	30865.2	55026.7	34765.6	45162.9	46000.7	63549.2	30942.6	55651.7	48391.1	57262.4	58678.7	68345.2	37180.2	33725.6	47172.3	43424.7	50745.1	62828.8	75041.8	35243.3	51355.9	38694.9	46780.3	51974.8	48326.9
K7ELY2	K7ELY2		STX10		37522.6	32831.6	52270.6	14952.8	52145.8	20837.2	25131.6	28033.7	20345.6	26212.7	18190.6		32130.4	20311.7	15030.6		29084	17556		28637.9	42739.2		43611	31514	20586.9		35568.5	23576.1	30716.8	8049.52	20878	19004.7	27599.3			19441.9	29224.6		14061.3	28387.3	19092.1	38457.2	44136.9	34714.3	29487.6
K7EM38	K7EM38		ACTG1		74131.9	67858.4	32698.6	61851.2	28744.7	68124.8	67045.1	35397.9	23303.9	65845.8	78467.3	102272		44143.9	38592.1	101253	69165	20853.1	82748.8	38013.9	16399.9	18710.3	32670.4	34371.4	78090.1	197835	45684.3		74200.8	297898	30704.5	197981	35115.6	59395.3	280828	47797	21853.3	156531	35116.9	36466.5	104071	29347.5	53228.1	39641.5	30898.3
K7ENF0	K7ENF0		NARS1			20358.4	55081.4	27663.5	69411.8	17012.3	15754.9	28996.4	51515.9	21776.4	19112.8	16031.3	25904.1	21121.2	29159.1	25223.2	17023.8	26804.4	14111.1	15142.2	26404.5	27241.3	42999	35004.9	19945.4		10253.9	37480.8	21907.3		38037.9		52224.3	22066.7		26629	34508.9	13361.6	24706.6	55816.9	17173.9	65879.8	25520.8	23282.8	42125.4
K7EQ44	K7EQ44		ELOF1		273720	365799	148777	199541	62049.1	288728	237455	280466	379092	251679	277479	304631	185697	252563	298800	329624	384225	235659	257538	167110	54899	206873	108533	318128	224098	191744	252785	264514	276539	165000	174826	172145	108005	203803	288929	305578	283427	184265	90396		318091		193373	248183	100683
K7EQ75	K7EQ75		ILF3		254544	190909	87965.7	175261	71777.7	151340	200022	160397	169332	196927	143436	181752	206375	158925	278700	215889	188609	241387	170608	133567	109752	163420	105560	251915	222588	163019	237570	130814	153807	112710	180115	187307	152078	156467	110390	160439	152244	158369	215207	63711.7	172526	94467.5	268855	212189	104280
K7EQF6	K7EQF6		DAND5		287636		225577				276139		289803	223325	153990				297401				301750			325032			420458	267622	402491							245592		341062		167463				206985		437600	156272
K7ERC8	K7ERC8		KDSR		246395	226931	262316	156649	246236	365969	226026	193930	265407	283245	323751	249813	197640	160691	176549	306660	158890	175688	213661	245583	223740	211509	212424	206850	236699	402764	252894	210142	230249	348352	142184	396523	296414	183497	205262	219819	161998	345858	127887	270792	220532	215480	157133	170814	269780
K7ERP1	K7ERP1		ROGDI		16173.3	13917	2229.67	7540.7		23026.3	18324.8		5864.67	22005.5	33101.8	24361.3	13994.6	3693.05	13939.1	17509.6	22048.4		19721.1	10031.1	3536.08	3584.81		9242.74	9186.13	30309.5				26632.4	5649.56	33117.1	1713.37		21589.1	17804	6109.47	24445.5			15989.4			3855.76	2310.47
K7ES11	K7ES11		UBE2O			24904.6					19156.2	33070.4	28122	21463	21589.7	11319.9	12014.4	29076.5	15095.1	20769.1	20991.1	33144.8	35213.1	31239.3	15272.1	23269.9	12256.4	16848.5	24230.3	20963.2	17715.6	16232.3	8260.99	48791.8	27574.7	13547.2	29118.6	30844.6	23090.9		41858.4	21403.3	32984.5	14147.2	15718.8	21608.6	29825.7	15998	18022.4
K7ESB7	K7ESB7		DOCK6		279852	281829	28200.6	34894.8	29296.9	245723	287465	208042	35324.2	320621	239561	295191	188901	38886.3	195780	305889	342483	198843	305609	287531	32320.4	38828.1	22523.2	184076	231832	253528	183452	36963.3	277006	193040	39003.8	254718	33425.2	263687	211353	309898	32338	264949	33397.8	29618.1	277207	21464.7	31233.6	33451.4	29018.9
L0R6Q1	L0R6Q1		SLC35A4		64165	111987	81334.6	82109.3	80367	52712.6	60854.5	160615	98583.3	85292	46334.2	68005.1	93220.6	50838.2	119859	71616.6	39935.6	105191	51177.6	105042	68719.6	68262.2	65568.9	101544	172576	56726.6	187090	56998.1	42331.6		124184	48076.9	178407	53873.2	27448.7	65501.6	85035.2	45142.5	94097.7	63798.2	57810.6	54439.7	64323.2	146335	65999.6
L0R819	L0R819		ASDURF		24165.6	6966.53	8586.61		6171.32	14328.7	22051.6	32507.4		15609.9	10235.6	19671.2	33144.4	11109.4			16849.4	2478.47	22000.2	44067.3	8784.12	11412.7	9578	34627.2	11547.8	6775.07	16789.9		33550.5		18322.1	13984.7	15904	16723.4		7919.64	16312.8	24094.2	5677.59		33454.7	3136.89	14058.2	10446.7	5019.15
L0R8F8	L0R8F8		MIEF1		177045	191879	293097	542110	279039	149374	206321	322303	355567	279993	143797	211083	276574	455134	280633	230546	194798	271702	205660	272375	355803	490209	320288	299136	272633	123586	358672	368724	203048	159977	410611	140377	422467	280938	140148	254824	351625	153672	351860	355364	209485	275920	502723	496686	324773
M0QXC1	M0QXC1		ACP7																221318																							156324
M0QY01	M0QY01		EPS15L1		20280.8	34764.3	20583.1	36410.3	15847.3		33361	38396.5	38674.8	17910	9187.85	18407.2	35307.2	48678.8	49113.5	17447	37679.2	46123.1	29287.8	32012.2		43347.3		33554.5	35243.9	15470.6	37695	45093.8	26901	4579.32	47902.4	22925.7	25882.5	31323.4		32943.8	29153.7	24852.5	35292.1		30300.2		24279.1	35785.4	14391.5
M0QY67	M0QY67		ETFB					477607			1080550	5511.4		16687.4	22090.5		291719	444841	966009	933434	866101	929239	869582	287385	165977	608291	220103		364119	1061790	305048	178900	401845	1322080	383037		453918	593518	588705	728287	39084	1392570	441671	235004	777892	190857	685141	471202	223964
M0QYA2	M0QYA2		PIH1D1		445080	487977	303669	430284	361973	336665	477604	461246	547159	343855	275715	326261	470832	568936	415572	383845	402384	499018	464325	487533	347287	515598	330218	381505	455791	381845	373524	548069	421256	319072	504576	285716	380879	515597	274994	375086	547027	374042	398642	360173	463067	380500	373528	371974	372311
M0QYH3	M0QYH3		KHSRP																47637.2	1738.42
M0QZM1	M0QZM1		HNRNPM		400793	209382	870090	618980	1119300	73052.5	436644	787846	551977	159691	92726.2	160924	893233	712396	775954	230998	515988	738366	667954	761858	982728	911172	959325	1099530	584243	137176	990140	1271890	725688	115518	1177370	149740	1134130	570286	77123.4	572636	1124630	193893	1285990	1011190	718630	895396	1349070	1806890	838380
M0R019	M0R019		HNRNPM		18501	21016.8	8624.75		5247.64	38371.9	15596.8	10203.1	10319.5	31489.2	50218.7	26935	12846.6	12408.2	12762.5	26011.4	15421.4	16328.2	11916.3	13193.6	6951.43	12113.4	8318.07	12054.7	12450.6	28925.8	15289.3		17535.9	18528.6	9181.63	24766.4	10662.6	19097.6	23865.5	16779.3	7459.38	17726.4	10808.2	6172.41	11787	5299.5	18153.6	15956.7	11536.3
M0R0K9	M0R0K9		TRIM28		27965.4		9376.34	50776.4				20825.5	45767.6	25592.4														14114.6	68815		13084.9	39828.3	20331			25851.7				23197		11012.2							19307.7
M0R0P8	M0R0P8		MYO9B		117237	103406	84559	105910	79530.1	75943.2	77728.3	115282	97516.2	95865.1	61781.9	93709.6	122400	106024	122134	126619	106907	127897	102730	106238	74490.7	102887	69314.3	112472	97019.8	69098.9	101099	90592.6	94298.4	54598.9	79830.1	64328.6	78789	111169	53531.8	105590	105763	67976.6	82257	72679.5	111436	84659.7	83289.9	75481.9	82220
M0R0R1	M0R0R1		ZNF415		65543	31908.2	110628	102250	98487.7	37771.7	36860.8	55400.6	150593	37289.8	29486.2	30146.8	48392.1	142419	70035.2	36457.5	47147.2	71027.6	45217.1	59702	95673.6	124227	119214	52549.5	36592.3	28269.6	74442.1	166596	56126.2	19557.4	174982	34929.6	172322	33868.2	42106.4	74943.3	172611	30366.5	165411	112285	41454.8	115993	215822	138615	103420
M0R1A7	M0R1A7		RPL18A					20963.4
M0R2C6	M0R2C6				470937	457141	394078	624962	331056	424190	400737	443261	652180	492921	385027	414790	519663	697659	598901	478939	478426	441701	390559	390443	313699	674389	321495	562866	574952	404265	453746	523733	438488	404198	621609	415205	560110	459264	339444	521929	506086	365791	674827	318808	400599	380317	783220	835009	349223
M5A8F1	M5A8F1		ERVH48-1				40793.7	113737	31255.5				64854.5					89981.2							65675.8	106210	38447					72269.7			66599.6		64353.4	25733.4			68300.5		97384.1	27274.9		59731.1	131924	140208	62935.8
O00115-2	O00115-2		DNASE2		464402	541404	379566	791743	395668	107362	505956	596567	384651	202069	87053.8	196212	1162000	845149	1238780	121610	566617	894189	677120	354262	423113	751927	418300	1362880	636671	345124	668450	528421	491379	334288	408323	426704	457148	328544	418267	258611	370232	480414	668269	422465	629423	451518	902550	760440	427188
O00116	O00116		AGPS		446681	378853	627842	593317	581486	297638	499598	498245	614509	350086	344387	373168	372122	840746	442328	411900	380257	281909	450149	469554	549304	576686	576157	338656	438020	460854	504831	577780	462132	437599	581619	356181	664020	499321	579526	449132	536824	487268	643910	603266	488674	726501	636160	564140	757319
O00124	O00124		UBXN8		29417.8	23658.2	36744.4	36765.5	35546	11551.3	27561.8	56169	52609.7	18346.1	17819.8	21455.6	31246.7	29607.2	35073	26493.6	17487.8	38466.8	26452.7	27242.2	35498.9	37804.8	28174.4	32589.4	30949.3	19369.8	58390.5	39399.1	31775.7		49630.9	19610.1	52940.8	24238.5	26576.8	30996.3	52643.9	9985.03	36864.3	31514.5	26337.6	29696.7	33213	44074.1	29913.8
O00139-2	O00139-2		KIF2A		444999	375921	240487	310565	267429	773838	473452	320447	343543	591461	805242	648776	297818	332355	281574	615560	426118	303740	477579	384217	259161	320869	275085	288049	330641	738837	317645	345749	467794	782018	286489	691799	297028	412616	844920	484826	345693	758188	252526	263916	444517	240664	293206	300640	220839
O00148	O00148		DDX39A		4445360	4527610	4412100	5093010	4639460	3651190	5073190	5792030	4523050	5162670	4275300	4495060	5445840	4677990	5825410	5037530	4892390	5399450	5542390	5375840	4449690	5704610	4874910	5724320	7813660	4101500	5905350	4173870	4887180	2924550	5417830	3665370	5602510	5550470	2718890	5996990	4523650	3633660	5967620	5072600	4866860	5914950	5161430	5486360	4741130
O00151	O00151		PDLIM1		326667	415554	1048710	1106520	914049	56669.9	236810	427467	1476140	107264	48289.6	138035	458002	1153410	373273	104653	252599	418989	204994	340855	978227	1345710	1032020	401181	309497	81763.2	382291	1507470	335986	39010.7	1524280	65697.6	1306780	354542	38918.1	336342	1539690	74829.5	1022550	1104620	385253	1159890	1281200	1271060	1090040
O00154-4	O00154-4		ACOT7		1810640	2188170	674048	2149130	802128	3145880	1987620	1220550	2009260	2197400	2879150	2291270	1273740	1898930	1378150	2889090	1896960	1611850	2040050	2216100	767260	1666100	763083	1285660	1846310	2974210	963146	1837360	2000920	3818650	1714170	2680860	1409260	2790390	3159070	2108030	1931460	2750200	2073930	724725	1972710	950990	1585470	1648650	777438
O00159	O00159		MYO1C		146045	103799	323114	237826	348669	87899.8	131801	137492	241654	121191	89916.7	121094	142064	250358	156868	109581	116594	152798	119525	94534.5	350446	340231	310299	151284	104430	130074	156808	262516	140221	115578	249079	124021	327116	104729	132832	110263	246662	117416	314391	341840	132268	338900	330965	344166	336499
O00161	O00161		SNAP23				130414		106998				52861.6				21859.3	48688.5	33523.3			27800.7			82456.1	70383.7	86784.9	30061.6		23784.9	35554.7	47731.2	23940.9		44122.5	34196.1	75698.7		65598.7	48533.4	125795		58481.2	91502.1		79362.1	103261	71328.1	81132.1
O00165-2	O00165-2		HAX1		122240	135230	170349	215974	149862	127798	132930	189586	167407	159873	122733	154137	147370	194203	156098	159594	133157	141459	132994	139576	151688	221570	159852	166148	172062	145901	208840	166293	141401	125105	179931	137665	195435	115890	99082.8	121600	180921	146738	193516	141222	148425	152574	229081	250705	149218
O00168	O00168		FXYD1			29850.8											87995.8		68384.2		35399.6	26730.1		54524.1					47576	35926.9	43797.7		59153.1	33150.7				49309.4	64076.5	37163.8					41308.2
O00178	O00178		GTPBP1		271323	268295	199466	118985	209469	267573	200436	193386	242349	247670	266462	300218	201732	215278	202834	243280	228029	200143	233762	264133	207872	178748	221363	180235	131288	215633	176609	256054	238203	165346	192302	229756	197183	208239	152397	295321	225842	247591	127275	223857	250797	200580	194414	149606	196015
O00186	O00186		STXBP3		126757	106935	133501	220148	133973	120652	120705	99387.7	203587	115860	109253	120792	98842.3	189302	121718	124095	121595	181702	134841	78776.8	160645	226295	185130	111496	74985.2	100528	98095.8	155129	107361	95057.4	181442	155582	155873	116793	106070	91008.1	153214	146732	236193	140634	123306	220705	261247	228709	204829
O00192	O00192		ARVCF		52530.6	57233.8	63580.7	53180.8	58395.3	95360.3	56408.2	48988.8	60404.3	83783	81414.6	62775.3	31706.5	70636.4	44025.4	70189.1	54141.5	36655.1	61859.3	46168.2	70767	56387.4	49706	34781.2	49742.1	81088.4	43587.9	57679.8	46948.6	92661.9	52292.6	79336.8	65678.6	62271.2	92981	47925.1	54340	76804.1	72005	84774.5	38139.7	67489.5	59942.3	77310	70377.9
O00193	O00193		SMAP		100254	116561	111608	49074.9	131080	41783.2	86444.7	127150	115988	48733.1	51433.2	66646.8	118053	79566.5	107878	52573.9	109549	108964	96192.2	82860.2	102483	77396.8	92915.6	151353	82750.2	47364.5	108004	94996.1	128174	25489.4	106113	59317.6	85523.5	84030.6	16452.7	139059	110000	59889.6	115017	91995.1	121316	140784	67508.3	67853.8	143464
O00203-3	O00203-3		AP3B1		180196	173924	229784	198753	236982	161184	211698	264939	228982	139707	150821	141056	231093	205490	217112	157955	178520	260001	204392	262904	256656	183335	275776	204547	233993	125990	201335	218574	196852	116081	223735	165201	250745	258158	133275	204660	208146	154450	210207	260229	197231	240805	204540	151459	253326
O00213-2	O00213-2		APBB1		58205.5	80044.6	49810.6	102000	55521.6	46357.2	52545.3	59396.8	75101.6	42858.5	46513	47602	68241.3	90121.4	58619.9		48553	70250.5	60666.7	67087.9	44230.1	59156.7	46478.1	51998	51708.5	43129.8	51901.9	88931.2	56660.5	48669.5	38030.2	45492	112785	46471.3	44216.6	51846.2	91814	38673.8	77479.2	43216.2	51572	53446	70107.4	61571.7	61016.5
O00214-2	O00214-2		LGALS8		116874	153442	77628.5		67904.6	38116.4	158939			75661.9	57490.4	86894.3	89840.1		143763	116024	151810		172114	104777	60316.9			71547.9		108461	70543.4		95837.6	95707.7	22557.8	95815.1	38561.9	114733	93100.5	151529	13915.6	64889.6	42482.8	37036.4	45989.2		57988.4	24844.5	65352.2
O00217	O00217		NDUFS8		381699	366530	139954	252798	104486	491657	413196	346266	202398	499926	475234	479660	429352	288948	399771	459646	349160	351220	410401	349274	132858	238224	153882	465078	355559	496895	422349	209386	377082	580663	216247	537609	194126	321509	646137	301568	181419	490063	226623	108516	384770	104969	323704	261306	117611
O00231-2	O00231-2		PSMD11		2912690	2765180	2093270	2563310	1806870	2840800	2964790	2529410	3541870	2548320	3101780	2231860	2568740	2904960	2299540	2334120	2878880	2827050	3168050	3150010	2207430	3006890	2164320	2468140	2668440	2621060	2386540	2626030	2842470	1941290	3271930	2439020	3245030	2990270	2360150	3262590	3113320	2384000	2483210	2239690	3236160	2259740	2285810	2443620	2161210
O00232-2	O00232-2		PSMD12		398961	435540	273608	469988	284493	336332	588204	391171	593897	524946	430538	351261	337164	411299	384666	420304	439715	456819	502442	532948	269157	548415	267975	398114	780812	486726	376286	330916	436688	353819	589160	486373	650067	508588	313244	578250	694308	452288	453891	243636	549349	263826	403862	524104	256448
O00233	O00233		PSMD9		681248	807843	201732	175491	144566	462882	628565	635496	288534	430995	476771	530308	569278	445694	547639	494125	640159	497675	608690	594640	171565	258925	162660	602048	571862	520878	475525	253694	639972	521425	226232	603437	163030	506808	493111	569662	266613	653216	225796	267373	616911	124344	227479	229611	134653
O00244	O00244		ATOX1		421787	475369	337805	325113	320210	631581	687666	604022	354221	702556	653202	509165	676920	299851	632956	766400	562377	594418	617284	649293	322448	281162	203796	638853	694802	558547	544639	333057	523362	510886	338919	645051	261894	740796	467001	494332	363794	666380	289918	215779	467604	265897	171945	148065	253568
O00255-1	O00255-1		MEN1		71823.2	68101.2	16220.7	64354.2	25591.5	83354.9	72385.9	35687.8	29197.8	72289.9	67514.9	71754.7	59296.1	70133.2	57976.8	70279.9	69806.8	41233.5	82781.3	74716.2	18056.4	41911.8	20475.6	49476.5	64026.5	52356.6	45469.3	53297.4	61524.6	58528.4	34035.5	49874.7	25356.3	59988.6	40365.8	50882.3	43702.7	48508.5	38703.4	28104.8	60776.9	22249.4	43615	48211.5	19459.3
O00257	O00257		CBX4		6142.92	5182.18				15713.2	6566.69	7938.86		15260.6	13074.3	7872.56	4541.99		7249.92	11392.4	6466.6	6971.74	6791.04			3242.8		5431.13		13693.5	6530.84					8094.85				5773.49		6105.06	4432.73
O00264	O00264		PGRMC1		2527980	1551730	1599630	2968370	1547290	1973320	1497230	1552260	1866830	1887070	1917300	1712910	1418340	2473440	1485990	1896170	1858020	1726990	1569780	1939140	1609740	2941590	1657420	1742940	2055510	2478270	1971720	2150780	2536810	2861110	1979000	2406410	1917750	2238850	3243400	2552690	2092240	2274700	2054940	1448460	2481420	1755280	3787160	3098560	1943470
O00267-2	O00267-2		SUPT5H		443682	462835	343544	400400	339256	295622	472525	516424	464411	391396	338281	395414	460607	383988	438120	422490	457432	475260	484718	478158	354527	487606	341458	499522	459865	328498	518525	465528	512928	241880	470276	299924	469108	493407	232546	559425	487269	309064	389613	323411	540114	355420	425315	482112	371156
O00268	O00268		TAF4		160598	187972	112262	171265	98078.9	103222	162256	161382	147657	146146	91903.3	152522	191025	135438	197844	135848	178736	150948	140321	191904	121918	162066	109863	198472	173712	102170	197267	153831	163784	77971.7	139486	98879.4	131249	162086	78944.2	158050	118999	101257	143696	120479	171697	115170	130930	164821	113527
O00273	O00273		DFFA		179122	216446	220890	174467	236165	137892	264991	308844	257394	145033	148046	148597	293162	269108	253732	180389	239023	370839	234242	227994	201749	206923	231845	261249	210162	159794	222827	265351	243012	123719	210579	182238	200650	232990	135497	205399	250768	175548	224280	229119	247849	211681	198183	158528	250169
O00287	O00287		RFXAP		50913.2	72625.8	19084.4	58370.4	22494.6	51605.2	56689.6	79725	36642.4	47022.6	64501.3	52247.1	62088.7	62348	70325.4	71171	58712.7	69804.4	55646.1	58098.8	9136.82	40519.8	24425.8	67416.5	44711.1	37168.1	56258.2	34507	59630.4	39908.1	32727.9	50090.6	28390.5	58309.8	50806.8	38400	24697.4	43293.6	42731.9	10957.3	55062	23211.9	19836.5	32105.6	21213
O00291	O00291		HIP1		389335	389313	253059	365191	236441	248309	340423	388684	315773	257619	208828	273770	354531	329448	360154	242566	365747	325856	309369	394482	225571	351202	236921	352070	513820	243355	405368	319003	379009	257244	367270	260246	310755	397041	240285	415463	349670	263768	328090	228416	369477	243064	369514	417698	245114
O00299	O00299		CLIC1		1233080	1091890	573248	1742040	683064	1757680	1092280	1619870	1898840	1126550	1604290	1135870	1592360	1969060	1350560	1250470	1051320	1728520	1185130	1239360	698765	1647790	698951	1471830	1198570	1525390	1252210	1983490	1319680	1947580	1822080	1553000	1397650	1393010	1961820	1051750	1909480	1562870	1760040	621290	1417010	704249	1258690	1217960	826820
O00303	O00303		EIF3F		1136190	1059320	836375	1744260	902020	638529	1090740	994797	1448800	789914	770861	801633	1040260	1293270	1018080	902520	1074810	959251	1067050	1110000	907241	1479060	827414	1066150	1403620	794600	866701	1236450	975531	840714	1586850	823367	1390080	1153800	699957	1142080	1340310	717637	1470500	745725	1166250	1003710	1202060	1341500	1015670
O00308	O00308		WWP2		68568.2	62524.6	93443.2	109782	75451.2	51893.1	16237.7	54551.6	96056.5	53041.2	58834.3	62523.9	47502.7	98364.6	57339.1	47968.8	40853.9	56147.5	40994.7	44639.5	84361.6	90843.5	86269.7	29961.7	51750.1	89769.5	47370.4	80291.1	66537.5	50438.8	88980	74931.2	81880.9	28424.1	70525.4	35230.3	98265.2	71147.9	107417	78856.8	42868.5	78115.6	76065.3	61702.2	83280.4
O00308-2	O00308-2		WWP2		343547		110373	101578	108213	135380	91257.9	106006	95872.7				94488.1	183799	101425	104976	85402.9	87057.1	137602	80349.9	124825	199153	108659	107344		229740	130801	197134	111100	190796	181824	187919	206906	79547.9	200537	84152.7	188562	168529	157533	151546	111333	143326	159289	217411	126163
O00311	O00311		CDC7		39907.6	51181.7	58065.5	162407	60891.9		26687.8	47544.4	107287			30170.4	34950.9	124076	36059.4		26150.8	24452.9	30047.2	48944.7	44364.9	107609	52450.8	28038.4	39379		31900.9	103747	44749.9		79708.7		98743.7	72624.9		74380.7	108920		134249	54444.4	60847.3	59429.4	68431.8	84561.7	67723.6
O00330	O00330		PDHX		209585	197239	263853	395996	218612	299149	248533	281396	208494	264050	275979	255576	312646	333701	319790	267961	226836	281471	284754	237260	274725	258209	267480	260484	262566	246556	294146	259001	278484	365446	254429	267252	304273	226932	309705	226058	230869	260876	282086	266296	267337	287037	363985	311917	294948
O00399	O00399		DCTN6		442710	428452	158719	151723	165812	669804	415605	269890	202514	454661	626371	491257	311445	180883	300035	521595	532181	211006	429914	407061	104287	131095	143296	273693	299048	657898	218950	195075	393759	646136	206877	512542	139161	385437	646664	305744	173462	519506	185370	129534	300888	136143	161896	128688	162848
O00400	O00400		SLC33A1		58892.4	59324.1	95600.6	70608.6	114581	34437.1	41698.2	84052.8	66091.8	61926	38174.8	42681.8	80181.7	52901.6	81140.6	67315.7	75096.9	94730.2	62025	52937.8	103956	79490.2	102812	73199	87695.2	62780.4	95500.4	71100.9	58183.9	71286.5	60020.3	51465.1	77000.8	51584.5	55719.6	51643.1	61831.3	68151.9	66827.1	109661	57649.4	92564.8	77075	76055.7	99402.3
O00401	O00401		WASL		69303.2	85888.6	57643.7	44019.1	47513.7	83510.8	82161.4	76091.6	47077.1	92505.4	91498.4	80713	71563.6	44740.3	69415.6	79221.1	83811.2	73344.4	97518.9	97911.4	44950.5	48365.8	42472.9	58339.9	67833.4	71008.4	69916.1	44285.7	88197.4	66436.5	42585.8	70275.2	50203	95969.1	64651.4	73927.6	45614.9	76720.6	58757.5	50543.2	82934.6	42903	49170	28223.2	59840.8
O00408-2	O00408-2		PDE2A		33045.2		6270.42			187868		13975.2		107368		54310.3	13653.4			70424.2					5353.15				34554.2					95255.7		142157			164088			51638.1		9511.21
O00410-3	O00410-3		IPO5		569792	671875	714381	609690	685891	466115	563277	384760	997541	442156	465666	473274	524832	571406	586364	441005	502144	562494	527164	533962	791220	679517	839232	539815	568745	549224	415535	754597	528140	451816	953927	500572	756767	573053	461498	529706	877671	469743	604284	667413	577591	773494	501371	541952	802901
O00411	O00411		POLRMT		13858.5	22074.2	46764	69481	41826.8	19704.9	23983	31988.9	43981.9	22090.4	28270.3	14795.1	42365.3	49292.4	19407.3	9511.18	22232.9	27220.1	9823.82	18259.7	48435.7	35905.3	38203.7	33244.6	14280.5	29665.5	37834.6	37554.1	21705.4	14648.1	42483.9	22762.9	58609.1	19978.8	11019.5	20241.9	39498.1	38539.9	82132.7	56940.8	16242	53068.1	59450.9	44655.2	57857.5
O00418	O00418		EEF2K		109989		33749.3		36394.4		47142.3	50591.2					40142.9	132630	102353	9498.84		184116	51621.5	75708.2	55994.4	73919.1	47985.3	134860	55315.7		81418.7	127805			96987.2		97998.7	86488.9		126737	113337		39667	41412.2		36547.9	153485	155549	55989.6
O00422-2	O00422-2		SAP18		8231770	7743060	5485200	9796890	5593910	8100210	10824200	10754800	7811230	10824000	8019160	9635350	10687400	10315800	9625470	9455070	10487600	9339680	8921280	10208700	5806890	7682440	5925590	9273680	9796200	6112570	10890100	9551220	9566050	8349230	10555700	6420380	10264000	10536500	7103110	10693200	9045860	8120840	10035600	5812400	10104500	6167430	11954900	10686500	6088660
O00423-3	O00423-3		EML1		94823.2	115989	48361.1	71614.9	46075.4	137090	73714.2	96258.6	54545	94183	127895	105470	83327.3	52895.9	88070.7	101353	103914	75005.2	92021.6	96490.8	42230.4	51501.9	44769.8	98015.1	107014	125719	82531.2	47795.4	112168	111261	71357.8	99109.1	39903.3	99363.5	99116.5	112677	61077.9	104774	28542.2	44030.8	90507.6	42745.6	36283.5	43193.6	36292.4
O00425	O00425		IGF2BP3		799333	647008	528903	726931	512255	608634	789599	727128	564153	639961	611760	670100	808637	777138	706109	593311	654809	695948	827609	864121	626758	760396	621058	691271	764991	610207	725292	728088	926557	640833	615965	709807	546141	891132	701444	807280	579551	675607	535698	520254	883072	611082	677308	597340	653944
O00429-2	O00429-2		DNM1L		417348	443538	271922	215500	264506	559373	411079	284806	316430	423364	562856	499283	345441	256526	294577	434549	429460	334451	395086	377392	268750	247868	261269	316379	349020	548230	272766	286010	416176	563660	302205	523394	242883	341828	461692	403682	339829	598945	189844	248269	457311	255244	216415	243033	227143
O00429-7	O00429-7		DNM1L		55417.1	61185.5	19881.8	55368.4	25253.5	53226.4	45334.1	53683.2	46881	20946	36992.1	33046.7	33696.1	63794.5	36134	33495.5	51582.8	34719.7	29680.3	19415.9	13021.8	37571.7	14586.8	45541.4	30890.2	67481.6	30153.6	58863.3	42042.1	40979.5	33348.1	63728.1	24835.9	26632.7	34472.4	26242.7	69466.1	41074.8	22613.4	19724.4	33375.3	20120	26433.1	39992.9	18348.6
O00442	O00442		RTCA		249273	245683	94253.5	101833	115889	381409	255841	190561	146203	214486	286836	306112	197674	132716	175001	287376	253527	186644	251780	214692	111668	132562	120303	184608	180961	319094	181634	142873	283594	356333	115196	319658	118017	191258	297308	231780	141809	282323	81043	63771.1	270044	139276	97036.7	116492	104090
O00443	O00443		PIK3C2A		199459	154687	262967	308515	227874	138147	148202	145369	311290	156991	110267	128339	175420	335356	157763	164839	158393	188394	143303	183359	285166	290463	263318	172677	128560	108007	140848	336171	184366	129899	307753	106088	255181	150902	115634	174208	301109	133191	286908	244592	162519	225793	289643	302053	244738
O00445-2	O00445-2		SYT5					13822.7	3995.24	139701	47479.3	25794.9				73278			6688.48		42315.5				28814.9		4633.61	12248.3	21572.4			20612.9		223216	13190.5	170056	25100.1	17010.7	241525			227411	30502.9				23447.7	5273.32	36573.3
O00451-2	O00451-2		GFRA2		20201.2	18759.5	10908		13537.1	60485.2	17804.8	18404.7	6632.63	42469.6	44832.9	32624			10976.1	35378.2	10134		19858.8	30379.5	11256.7		7284.84		23359.9	65392.4			26917.1	77820.4		51593.1	14242.5	17200.6	131411	28755.5	9192.84	78516.4	7555.09	6909.14	23948.7	9969.14
O00459	O00459		PIK3R2		23416.4	18469.5	62617.6	55626	35999.1	27035	20357.4	40522	52392.9	16340.3	22922.6	29910.8	41048.9	73324.8	32835.9	24097.1	19433.9	51193.4	29522.9	23451.6	54952.6	57985.4	50455.4	34938.4	20837		31000.3	69354.5	21075.5	9685.76	40884.9	23913.6	47056	33584.4	25326.1	26799.9	51678.8	16526.8	58052.6	65913.9	27162.3	65855.5	53198.5	35642.1	63319.4
O00461	O00461		GOLIM4		128931	116035	69738.6	79122.9	65089.7	71862.3	96856.7	94663.5	82624.1	97573.8	70693.2	103529	83827.6	76752.7	126277	74872.7	118225	60141.9	88224.4	91730.3	52489.3	64311.7	62847.9	106210	114112	82800.2	110715	79060.9	93798.1	60373.2	62536.3	89951.7	77821	78720	95544.4	120908	79768	73822.8	62438.1	57371.5	82711.7	53961.6	125855	97629.9	57166.7
O00468-6	O00468-6		AGRN		475500	412980	228256	403348	218645	550839	374029	586844	198060	564966	480265	625171	500482	347664	413141	545402	384152	456666	346475	748986	208612	352320	199615	412778	577952	585657	732316	213626	496076	636113	190344	662932	215177	647683	536702	878016	185729	588679	188339	218767	521438	198775	428954	389524	210427
O00469-2	O00469-2		PLOD2		396065	391336	184852	183560	191537	126420	445783	344926	118003	182508	103754	138578	393252	216859	388452	137743	390736	353383	455528	482583	188877	171325	185754	291643	429712	113830	396679	180576	443273	85815.8	108052	139878	148170	469758	112941	459888	96722.5	92477.8	291780	200944	457758	199498	229367	174073	208606
O00471	O00471		EXOC5		337007	332729	154733	190258	133397	422495	409170	228720	216866	384015	432313	363581	223225	195843	246360	414076	327064	241215	402200	318270	134157	199491	129152	271339	296877	441201	229110	225907	321272	406115	192293	450188	171952	283713	402673	330908	174548	369735	170732	139146	336161	147126	214500	166623	150181
O00483	O00483		NDUFA4		89921.2	117818	36350.8	60826	20556.6	112609	106357	80403.3	68085.6	92762.2	93034.9	74930.4	42125.8	49820.1	55782.7	114830	99915.1	41629	122202	61562	17134.1	55438.9	26076.5	47225.4	81008.4	92525.8	66985.1	74417.3	86321.2	59434.1	69499.3	77767.3	73383.5	82846.9	76691.1	79842.9	47725.5	46996.3	94193.7	27531.2	56542.3	25397.6	58221.1	43632.9	33485.5
O00487	O00487		PSMD14		730797	726073	589926	739002	585180	689865	772765	568048	669630	927205	943428	720256	671496	752698	662924	819556	702940	564428	752857	873984	645615	817319	661850	595671	936856	665386	616143	605910	839821	796557	733285	772553	741617	840062	659934	906814	665799	827147	638688	562905	842802	665695	700708	826574	621581
O00488	O00488		ZNF593		92333.9	71995.8	66198.2	50278.4	60756.4	65765.9	75686.9	105906	96325.7	70856	46457.9	72732.9	75780.7	82302.9	63870.6	44245	81958.9	74935.2	47224.5	64586.8	102387	111998	129417	83394.9	100048	25296.9	103798	119737	90069.9	14975.1	140826	56300.2	161469	85108.5	30575.5	88578.4	161814	30105.6	81162.6	108688	79626.8	105149	116759	140098	110195
O00499	O00499		BIN1		100264	152891	56020.7	71880.6	65968	146324	195818	245012	85173.7	115693	143058	110043	225839	67094	234275	153417	164035	307326	173291	203740	64985.7	63516.4	58792.7	238405	211211	153468	200708	78888.3	182905	159579	44982.1	159987	49458.6	175675	187472	163851	75562.1	158105	66635.2	61898.8	162314	60220.3	39841.8	50698.2	74545.9
O00505	O00505		KPNA3		942484	1052690	632385	1316860	663139	993066	858413	853191	1048180	767417	1002970	938844	826385	1073410	821504	973601	969111	449970	985099	980030	638467	804250	958561	773359	906611	984403	574874	873793	839602	1072610	937142	847921	700960	951987	889948	897953	712329	725448	1074080	708408	820832	1095290	686064	695423	919636
O00506	O00506		STK25		36287.8	41350.1	14246.8	22872.9	9706.77	60817.1	39356.3	28072.8	16060.9	33737.7	37514.7	49972.6	18497.9	17315.5	33513.8	32714.7	60493.6	43789.4	55789	29227.1	11576.4	6028.84		32746.8	23808.9	29075.2		23045.5	24544.8	30174.3	14647.9	35382.7	16441	17480.3	33368.9	36583	18862.2	54104.2			34653.7
O00512	O00512		BCL9		37894.9	75850	54890.8	40271.1	41492.9		62088.3	62129	57973.8	35652.5		33511.2	58568.8	43157.8	63604.1	52431.5	58089.3	68484.3	52992.5	52805.6	28649.6	46286.8	23921.9	44080.8	52449.5	66966.7	40426.4	49454.5	50197.5		51988.4	29204.3	17305.7	70044.6	16940.8	50452	37580.2		34395.7	22427.3	54864.6	26172.9	29927.1	37271.7	36898.3
O00515	O00515		LAD1				312150	313976	328547			65837.2	294867	131922			61220.6	310720	61575.3			59029.6	119600		319269	353605	285510	47961.2	25799		43639.2	330047	26611.2		361925	130017	327307	18934.8		60943.1	314198		294173	305747	58340.2	324230	283540	369896	302238
O00534	O00534		VWA5A		152807	172991	70663.1	119355	76582.6	221672	106217	156069	157324	234235	214764	226270	162495	181121	137348	216174	167762	140459	105299	119406	77177.5	116704	86711.7	196543	113515	191008	158880	121862	168715	191655	103453	218327	71656	125933	197286	169280	99976.4	136383	140672	69131.3	152228	100998	115610	114882	72602.2
O00541-2	O00541-2		PES1		582975	499788	731447	822139	819629	322050	493861	750800	1216760	452339	348742	385015	644311	988255	700115	409694	416459	714688	544893	591606	943245	998948	1011270	678921	503649	316401	776474	1222150	649699	344054	1142820	356206	1458870	607843	427861	541309	1064530	254863	1113850	847371	617048	1056310	1082040	842679	1021200
O00560-3	O00560-3		SDCBP		251086	182282	166975	66191.6	55411.7	146375	141230	73421.7	64626	125332	125016	141488	121871	69848.4	142124	101151	192903	98113.9	193976	95889.1	56018.7	91903.6	55072.4	122658	181534	286095	97919.5	70864.4	203989	224464	51509.2	313454	33259.2	83827.1	169433	104502	47730	332057	41569.2	52597	203881	14382.2	88145.4	81400	25120.9
O00566	O00566		MPHOSPH10		255680	314566	439708	454703	456527	115479	298335	351043	423091	174356	120404	158111	464500	489393	414105	151508	296681	355656	282895	280823	443719	502826	489436	364797	276562	148404	426229	456486	312468	104867	497167	138383	408414	273409	104200	264156	410373	145267	442158	460609	316988	434306	579237	479172	452906
O00567	O00567		NOP56		629634	556851	825122	701040	809077	573600	658670	765354	557795	629760	606077	615021	672263	705474	757238	583744	598682	642547	718250	743802	704714	827428	754426	766384	564557	445178	966216	753663	736895	366854	581570	559182	917324	686611	603314	805195	576678	535462	850095	703247	738161	690134	1057530	803415	717081
O00570	O00570		SOX1						25916.6		3735.63	3994.49	15694.5				2713.72					18199.7							8614.17				4719.91				2269.31	1531.97		2713.8					5953.5
O00571-2	O00571-2		DDX3X		2189310	2129510	1806290	2438860	1730900	1494600	1899390	2033990	2511830	1672100	1537350	1645240	1784760	2463400	1745130	1750290	2066690	1805600	2152890	2276750	1472480	2492600	1671660	1773780	2231460	1475340	1982940	2637170	2401530	1618710	2718930	1451850	2501500	2395280	1662510	2196880	2531220	1458870	2613730	1544290	2169610	1758060	2556610	2608990	1772160
O00584	O00584		RNASET2		66754.5	79986.1	122013	76259.2	147104	41180.9	79208.7	101838	33820.2	48850.4	66849	57673.3	98172.1	90825	80242.3	46516.4	70031.7	100390	88018.9	79217.2	123777	50736.7	162392	96764.6	83371.5	48803.1	107269	52588.8	67131.8	50203.5	46954	71491.2	59116.6	73000.3	42487.3	79788.7	40063.9	49511	52292.4	132807	75329.2	170803	77686.1	72654.8	189179
O00587-2	O00587-2		MFNG		4331.25	3220.8				7293.82		4214.28		2756.77	9895.69	6071.73	16725.4		16302.6					4380.76				22162.3	8877.31	6714.52			15900.4			3648.46			6050.34			5763.88			5719.05
O00592-2	O00592-2		PODXL		394933	458670	7362070	3468280	7487300	141624	199218	371631	5672050	441769	125893	192342	243836	5663510	377975	306982	126700	507272	187455	387144	7564130	4588010	8578220	439098	182353	103837	467952	6791660	391202	253265	6306700	116214	7472300	328882	177853	313059	5920750	438547	5790760	8556120	290918	7757530	7271360	4777400	7815890
O00622	O00622		CCN1		28229.6		71833	565000	95517.8				155416				23690	129197	40119.9			22035.4			67477.8	213429	89445.7	33628.3		16390.7	9043.66	81691.5	19548.1	17043.6	178182		148371			9242.2	124099	16986.7	44200	99145	18448.7	77002.3	110296	209936	75323.9
O00625	O00625		PIR		336352	436924	422887	494446	433491	124650	309293	339768	482175	189031	116210	221003	498956	570782	434592	217053	293409	507171	276041	186709	431060	448087	436208	359541	439618	286936	223693	427817	319116	199925	375890	334925	322466	206015	162810	212130	489095	309456	353851	405858	345128	403918	350232	401883	391160
O00629	O00629		KPNA4		54213.4	53053	128866	61440.8	122351	47018.6	55705.4	44216.7	55049.6	46371.4	37899.3	42316.9	51687.9	60755.6	52242.2	48576.1	47086.9	39447.6	53181.2	35263.9	137974	61164.8	133622	53736	59938	61698.5	49996.8	48922	60434.7	38071.2	67353.5	43760.7	45663.6	46482.3	18001.3	45808.4	56702.1	50401.5	51002.5	127619	50561.8	117238	40797.1	62776.5	135935
O00743-2	O00743-2		PPP6C		264126	212526	177413	270335	206134	271702	317802	378759	282003	369313	269948	290662	325466	215361	297868	354717	313948	330365	355266	379832	179334	284713	256989	232804	341419	303106	306130	262763	399923	194535	306866	320102	305221	408908	367665	331460	319949	272540	317696	138971	417372	200866	317357	284695	188391
O00746	O00746		NME4		174718	215083	356311	844801	340665	134435	122979	210083	595468	209628	126726	170230	239294	547706	233016	148228	152561	190942	116069	197591	354224	562055	327910	228648	331303	111756	282495	543909	211344	135368	687958	95839	560098	205255	129834	267490	598477	141393	561711	357176	170968	393810	726082	757373	429158
O00748-4	O00748-4		CES2		18742.9	18653.7				23456.1	20835.3	13538		36599.3	22530.5	25675.7	17494.9		16370.4	32464.3	19657.2		22263.6	9311.91				17435.5	18000.2	19843.6	10905.4			22412.9		21598.4		9385.42	22225.8	13964.3		24753.2			6322.91
O00750	O00750		PIK3C2B		110953	130686	63574.6	34407.4	50455.2	206131	102530	104640	46953.7	185275	204977	201729	104029	37747.1	113269	169918	121492	113699	128200	126967	57883.4	29804.2	49842.2	101623	59005.8	168433	94103.9	44277.5	134286	143868	58230.9	195065	54088	109282	138704	118341	38716.3	181791	55854	60174.1	112648	50294.4	31596.3	35553.5	50229.2
O00754-2	O00754-2		MAN2B1		465610	420478	233545	309079	203386	352457	493497	312067	230936	334742	322551	312181	428855	330098	438574	323290	458767	380059	436769	379949	232953	310762	208630	492753	489829	426426	357743	227732	424704	398962	228218	435098	228028	335161	395680	357174	222394	432127	256882	194621	435364	224585	334497	311467	255946
O00762	O00762		UBE2C		232052	287529	135139	225779	148621	49945.9	117503	155612	460690	53938	31675	63867.6	124771	264350	111499	81878.3	112092	116161	136647	253052	173095	177723	146117	98785.1	143061	54971.5	111398	317697	230538	41667.1	396488	48493.9	287313	283903	37982.6	233344	501044	44676.5	237085	168181	228893	147065	239976	186360	125242
O00764	O00764		PDXK		214279	234232	95089	145352	79701.2	304675	225942	175484	128435	297566	321868	276878	149363	138341	172692	310344	237341	158970	269581	224628	66608.5	97414.4	71222.9	163879	95680.5	373123	129725	130942	255764	393941	119038	443307	127073	251331	403938	233868	129249	477475	97724	75157.7	296910	106859	117408	108803	94901.2
O14495	O14495		PLPP3		66329.3	108342	65186.4	74776.2	69279.6	87290	50482.3	58828.3	86362.5	90416.9	82760.9	77805.1	40703.7	70419.5	72269.4	64871.8	45046.5	52488.1	38595.2	45722.8	76930.3	63812.2	69189.5	44720	40376.2	77210.6	50934.3	85420.8	73271	31801.5	71897.4	64665.8	98718.5	46766.4	32822.1	60589.6	74105.5	80549.3	108494	69524.9	74663	70982	96964.6	101014	80184.6
O14497	O14497		ARID1A		565815	551356	457355	349287	491755	338526	494889	543191	420012	512697	345212	532462	546824	368881	546926	459989	503539	463432	500706	561570	494348	472038	474699	591859	581568	389216	654766	419904	528863	258454	447132	365938	486249	479551	216120	552033	392256	348240	370240	486601	519286	451345	445286	511860	458228
O14519-2	O14519-2		CDK2AP1		172840	188748	125329	118512	150799	90024.2	121455	121861	245713	117962	80140.1	136569	112646	106068	156382	128627	192600	128913	123432	116635	134800	241538	115044	127446	157148	122357	192675	222327	157279	72600.4	219742	108699	199215	82463.9	53746.7	170304	245672	129529	92827.2	111414	187942	127034	119611	266748	125200
O14522-1	O14522-1		PTPRT			64809.9	71111.3		75101.7	58098.2	59364.2	4879.33		48261.3	49530.4	58717.5							119992				53694.6			47905.3	64534.2	63708.6		58997.3				79893.5	64577.9					55615.9		50304.4		30439	43913.6
O14523	O14523		C2CD2L		110404	128818		87935.4		323855	129767	39933		181294	230312	221246	170389		218228	153753	116297		116577	83513.7				168179	183722	157118	67987.6		49063.7	178389	31279.2	203112		79013.9	192236	97156.9	31715.4	124538	52541.4	21920.1	61648	79066.7	56139.6
O14530	O14530		TXNDC9		287993	343416	199132	169388	202937	236655	272258	161958	242128	164596	242678	291906	185953	262713	141270	220884	290263	196793	248460	264771	168641	301279	182885	135468	156703	260197	160803	303871	267293	271952	313385	271266	247681	249524	228233	251064	373748	290867	187869	217345	319113	207285	245681	273344	135225
O14531	O14531		DPYSL4		1759460	1684510	151714	171958	139506	4240960	2130620	644298	211432	2783190	3901060	2895430	682882	208970	601000	3215250	2195870	710151	2209170	1591770	152215	168629	146943	594115	982671	3357670	499514	226860	1956770	4429680	211463	3660230	165721	1700060	4311010	1650560	235238	3524180	186854	134557	1845860	165994	132955	154899	143367
O14545	O14545		TRAFD1		418872	492596	71890.9	261954	90895.9	329267	479979	250434	315434	264589	239784	263710	264788	386931	231921	285285	494271	310679	400842	573865	105335	230543	123668	207713	309723	274661	216130	230566	508698	368440	341163	267385	222463	528175	356743	444596	328626	326028	254587	88066.8	464427	127497	297082	199540	111055
O14562	O14562		UBFD1		204636	267539	140014	212922	115544	222061	243912	230103	273634	167762	206202	175060	287677	166627	259830	251330	278119	282733	253419	258235	154853	205504	128204	227346	216772	205969	168322	196809	278226	242733	211081	219825	156930	265168	243405	197307	234923	276643	198897	120456	269150	126544	114337	160826	157079
O14576-2	O14576-2		DYNC1I1		114258	48420.1	228282		219339	200649	140111	88697.9	237028	99906.6	170898	108614	117759	124480	117435	81383.5	127125	146610	118522	183112			213842			189665	156852	264042	173431	165641	283960	197617		174730	187211	116316	205943	203463		150009	172881	141265	68188.6	95753.8	71280.1
O14578-4	O14578-4		CIT		199411	207979	193298	218624	176055	103389	135797	158641	265235	120593	81173.9	94007.4	166066	237141	166361	116556	144949	145186	126644	194859	165743	242960	158245	146365	173405	96467	160313	230924	198622	89208.5	243995	95406.7	205425	180614	89043.1	206717	243892	90594.7	185453	178567	200869	188394	182403	213933	183674
O14579-3	O14579-3		COPE		659720	709303	407415	537488	391568	493252	663791	528635	466395	535640	518844	649098	633902	436563	535167	619515	591436	551061	587600	546522	443379	519015	429174	560114	736215	669424	567366	488058	674854	560450	511683	673498	432712	590633	466480	603115	596418	810072	347513	375817	686890	412895	401589	510872	293810
O14594	O14594		NCAN		35762.6	38812.9		9994.52		50269.6	35599.2	18437.3		30248.2	43445.5	30736.5				49831.3	58272.7		41797.1		24000.6				320972	287370	237240		44687.3	444105		326988		24333	444906	23366.3		325087			40787.9
O14613	O14613		CDC42EP2		29211.2	42203.4		18386.7					4599.88				24850.2	3526.97	19054.6		11114.7			25002.4					27034.7		11238	6654.34	32530.7		10273.8			21060		28373.9					20423.4	6699.57		13894.6	7853.48
O14617-2	O14617-2		AP3D1		82038.5	75041.7	87329.8	91566.2	94102.4	90892.6	81942.4	81995.1	92345.3	74759.9	89256.3	65098.4	80032.9	67199.4	75085.9	95342.7	77474	108180	80006.4	88038.1	89537.5	90025.6	89661.5	91521	79744.9	116025	63264.5	72884.3	67861.8	74534.5	89964.3	103584	65747.9	67897.9	124532	86133.3	73407.5	86924.8	79091.8	114878	89975.9	101335	129526	77974.4	92075.7
O14628-4	O14628-4		ZNF195		3016.32		8477.44		12553.5	3409.84	4432.8		3221.78		1052.15	1504.8	4066.73	8824.6	3831.96	1522.12	5667.62	4785.91	10149.2	1989.52	6414.44	2664.48	5282.76	4019.42	3369.75		1795.48	2561.75				529.238	4454.22	6778.98	2190.96		5270.54	4777.57	2063.33	4320.59		10796.4	2075.32	4289.21	9426.59
O14639-6	O14639-6		ABLIM1		53309.4	66625.7	176659	43583.7	156084	78592.3	54145.7	49545.8	109833	61721.7	69023.5	72141.1	112760	95577.3	102879	43065.7	77976.3	134589	44013.1	72643.1	140025	106703	138975	85078.5	67764.5	46008.6	105562	121780	68828.2	56486.2	132954	52452.3	107699	67020.2	82075	108785	132134	28376.8	102701	136215	54482.1	145500	58541.6	147310	169876
O14641	O14641		DVL2		91041.9	125951	56491.8	83046.8	65549.9	103364	127247	145433	77679.3	110326	79265.9	106519	155886	82360.1	167826	112831	149001	187452	132205	167787	67708.5	59203.8	61201.2	133560	151708	121357	108231	91034.7	176942	86625.8	75341.9	116644	75356.5	132107	86568.7	133971	103532	123771	77808.4	68855.3	153678	63546.4	70531.8	64762.4	61308
O14646	O14646		CHD1		139409	136853	130913	139753	109884	103410	122818	171619	149800	110351	82475.9	122661	127442	170410	144953	95888.4	104874	135260	122544	155780	121664	160384	145670	152546	116895	79602.8	198246	166241	126221	61746.9	122044	70175.4	153886	160341	66388.8	158087	161610	59759.1	146305	119949	146805	133857	189703	162760	135214
O14647	O14647		CHD2		229384	173673	197648	132448	210766	177503	160151	193571	140821	223649	187889	231461	175880	170465	197708	186153	176715	159435	202087	153755	162061	154222	223676	204095	133819	204506	227908	155643	167373	136743	115429	156481	188194	164433	163043	166000	119698	166429	170880	189973	164036	162725	209183	172608	201155
O14656	O14656		TOR1A		96566.9	106704	65878.3	124409	59504.2	115647	97704.5	95320.5	107534	131087	96328.2	130996	80693.7	91465.4	105497	107041	90871.8	100394	83768.4	80533.4	63008.1	127531	79979.5	87216.3	127344	110860	132413	90399.8	104002	106785	125050	107143	129653	88410	149399	105993	109550	98293.5	90524.9	72480.7	118164	69636.2	115248	155908	58712.2
O14657	O14657		TOR1B		20846.7	22403.4	71832.9	62535.5	70379.2		38269.7	30103.4	55755.5	25314.9	22687.5	17316.7	25986	43103.5	20685.8	24036.8	23093.7	22164.5	30769.8	25225.3	61010.3	46647.4	66633.9	17662.5	34988.2	14395.8	34538.1	45614.6	14634.3	9759.33	47758	12817	69083	26177	28550.9	40449.5	40828.9	22724.1	63510.9	76719.7	20193.2	83483.8	36106.4	38057.1	62217.1
O14672	O14672		ADAM10		514585	516940	367287	378177	372591	307498	620430	483134	283577	333330	306719	312940	486298	327358	489688	335900	556127	360541	670163	341682	368109	341819	408409	501265	360045	772269	500036	319877	570170	682450	306406	750586	381011	328904	619969	335152	331637	848339	364077	431953	511147	381454	388311	371331	388757
O14678	O14678		ABCD4			141645		554076		244485	308690		235579		84858.1	273593	276658										129482	37977.8		162919			207844		194058	54294.6	341650		129709			285965	253621	69436.7			74823.3	73792.3	42091.1
O14682	O14682		ENC1		40846.3	27441.8				20721.4	33431.2			31178.5	37156.2	36230.8				31934.3	22654.6		27288.3	11709.6					20124.1	58301.5			28269.8			31843.6		17667.7		28920.2	10982.7	49859.7
O14683	O14683		TP53I11		930661	512969	66455.2	67448.1	63816.1	735005	720399	1229410	40770	684735	715257	687346	962239	69042.2	928132	570192	696625	1269460	713633	542806	43900.7	44541.7	43155.5	1116290	981322	551729	1352950	71442.6	781462	506721	39909.9	567587	40946.7	526280	504252	679696	45328.5	563785	74570.8	57879.7	735632	56503.3	66773.5	44364.4	62872.1
O14684	O14684		PTGES				29117.3		20468.6			6087.62		6514.9				10165.3							26990.6		23689.9																19338.3	18617.7		20745.6	5062.46		21765.1
O14686-3	O14686-3		KMT2D		125070	134602	85405.2	92395	77341.8	82129.6	132134	131615	100986	112285	71190.6	117998	119234	95609.8	121092	124549	135100	115222	124363	126987	76266.3	89949.4	62102	122517	152295	83223.3	140927	92204.1	121875	54509.4	99618	77126.7	96407.9	110831	43961	134607	91072.7	74197.9	94098.7	72084.2	121952	83108.6	89597.7	103614	61003.8
O14727-2	O14727-2		APAF1		50318.4	82127.9	8894.21	17215.4	9038.32	42106.4	43405.8	40147.7	29886	58053.7	37470	58292.7	44274.4	22792.5	45708.5	56864.8	39462	46284.1	51658.8	56937.7	10305.8	12596.1	9167.32	42232.6	58401.9	53796.3	29802.9	22493.4	45206.4	36313.9	18086.2	33780.8	12940.3	58079.6	28158.8	59021	18165.3	45549.3	24938.7	16651	55982.1	10340.8	14926		18060.4
O14730-2	O14730-2		RIOK3		65336.7	69459.6	74914.6	45550.3	80693.5	87481.7	81034	52472.8	48737.8	82667.9	76965.7	88228.7	46737.1	52513.3	51955.9	90854.4	81917.2	47329.8	75490.6	68053.8	46012.8	40931.5	23515.1	30921.7	101571	86977.9	48408.4	44501.9	55532.1	72886.8	36806.4	57080.4	46121	52610.5	70363.9	84481.6	38206.8	71243.1	43192.3	58037.6	73676.9	86844.3	56751.4	34036.8	27984.5
O14732-2	O14732-2		IMPA2		38877.1	66780.6	215029		206048	9274.46	35064.8	106249	361268				132438	223519	121187		42889.2	122058	65919.1	51207.8	221738	266356	202226	134235	60644.3		96310.9	324983	54971.5		270636		218576	88772.8		61960.1	316386	12819.3	260044	263456	51447.7	220645	240547	223971	260116
O14733-3	O14733-3		MAP2K7		151442	155652	92614.9	146286	87048	183454	136882	118293	174622	124942	165247	149605	115837	133646	115033	111461	128430	105560	124180	161729	90766.1	128052	91615.5	75928.6	134921	138455	84736.3	137313	126200	161055	137381	116371	128883	162003	122017	161630	146730	123606	122999	77303.1	144026	85672.7	118416	102745	92863.8
O14734	O14734		ACOT8		335353	270663	187433	316210	208016	250356	343230	318905	290187	356494	365424	356214	263700	257540	295903	324509	341406	291444	309869	285682	165037	292748	130306	328049	318820	365680	350306	281217	361061	385303	321109	427148	301386	274909	363830	302599	278843	471879	306058	154264	313927	148354	302452	289453	141882
O14737	O14737		PDCD5		324496	352035	168241	174055	189061	199065	325682	295932	248472	211225	223009	259480	365513	198723	277470	228125	348135	292377	360518	348628	197812	218822	208773	356075	231786	241659	262930	239076	311986	208115	221506	268360	171857	322445	114531	339041	201117	264639	186528	158577	314129	186207	160094	165319	175029
O14744	O14744		PRMT5		481240	541833	793904	539877	668102	499713	592527	526472	720110	425275	530460	468463	492640	556119	565448	512797	529391	571192	582899	605267	802157	579005	843941	493868	597745	487509	377665	644498	468886	548327	706251	455190	703274	579522	540228	615710	732608	515532	632041	773584	549308	791577	387023	514928	834699
O14745	O14745		NHERF1		440910	377949	2172300	1225790	2147180	324663	415848	648989	1287240	474808	342799	448035	609332	1321200	604456	473381	438488	676284	471617	470626	2131880	1398650	1918170	582316	461876	350057	589517	1585290	330160	216343	1426040	339642	1790580	378336	216669	477024	1528020	384627	1731710	2101540	380852	1808710	1603180	1471010	2007660
O14763-2	O14763-2		TNFRSF10B		58733.7	135371	14278.3	27186.2	26055.4	38925.3	125371	84496.9	18438.5			73016	70227.6	23077.8	85646.6	56193.3	95421.1	71545.6	131810	68242.5	16777.1	20840.7	24781.1	88018.7	165733	122632	79164.8	22337	133772	111598	19282.8	117920	16286.4	54358.6	67562.5	72980.5	25014.3	218386	32182.3	26473.1	135214	22069.7	60148.6	47404	18260.8
O14772	O14772		FPGT			35298.7	3943.38			25561.4		25806.3							30736.9					20697.5					24916.4		27920.5			32048.8		27245
O14773	O14773		TPP1		3830810	3361140	967027	2009670	1028990	3846860	4567120	3450840	1183320	5396340	4515640	5064740	4501230	2199310	4970660	5200940	4590120	4585130	4309580	3152430	1023530	1634810	1036090	4061490	4823050	6331740	4571030	1248110	3660180	6175090	1243490	6236050	1202680	3003400	6432150	2934620	1004040	6673180	1585460	1059200	3812490	1125620	2224060	1871920	1129630
O14777	O14777		NDC80		52068.5	51928.4	75996.2	44541.7	68666.7	10091.8	33980.2	47935.7	54835.5	19048.4	27228		40282.5	79513.3	29694.2	22004.4	27876.9	47934.8	30446.8	55542.8	68087.6	51583.6	80045.3	38231.9	48972	10268.7	47078.1	42601.6	61801.6		49516	12554.6	47358.5	48223.1	29407.4	50316	64768.1	42474	53221.4	69975.8	55234.3	81945.8	66714.6	45263.5	72828
O14782	O14782		KIF3C		54904.7	36466.9	19676.8	32178.2	25310.6	33003.8	29952.1		36387.9	50283.2	41841.7	41844.8	20536.7	48370	21998.1	27119.9	45997.9	18412.3	51924.3	38546.4	20457.6	38295.1	16001.8		26199.9	23806.3	18032	38205.6	41397.1	40958.8	35092.7	24797.6	13404.2	45922.6	32061.4	37700.5	28638.7	32717.6	40255.9	18881.7	38023.6	21204.6	37717.2	49192.1	23649.9
O14786	O14786		NRP1					2933.15		186152	3402.55			137129	105009	116411				145049				15720.3	209293					39283.2			10446.1	161827		33281.6		28631.4	179945	28288.1		31280.8			10745.1
O14787-2	O14787-2		TNPO2		51719.8	76081.4			23045.8	87812.3	69239.2	33581.4	24322.4	57224.5	81486.4	85558.2			31332.1	69351.6	50564.5		46924	37986.2	23261.6	20533.9	23499	45537.2	35558.9	104393		18587.4	51314.7	37848.4	26569.3	118987			61050.3	40449		97521.2		14221	41815			13757.7	18479.3
O14802	O14802		POLR3A		160653	161421	106593	156273	106856	95626.7	138811	166538	201857	88988.4	93785.9	107372	160693	173290	165059	114368	146549	135022	164062	163443	97117.9	176803	105974	148657	113126	110470	147742	180605	166760	85215.7	152576	108414	135260	165724	94377	158130	186219	92896.1	148650	107437	167500	102282	178461	165420	93339.1
O14818	O14818		PSMA7		738510	833041	772815	865213	775537	688341	959815	932465	948975	733133	730029	874221	947682	954331	881512	899297	989392	1048070	1075510	804666	736794	903654	840911	868547	932173	771427	751414	915599	820943	670120	889677	807730	790339	900475	571842	766734	894205	772732	817599	730357	887034	934810	759648	894936	833375
O14818-2	O14818-2		PSMA7		1687030	1847330	1391600	1779040	1402820	1374060	2046610	1784240	1825880	1596450	1397910	1588690	2105600	1895930	1786090	1843010	1834490	1984840	2134500	1972100	1384290	2141990	1416850	1898760	1885730	1623460	1739430	1866430	2008020	1325800	2035870	1659830	1533340	2030640	1183740	1640450	2016260	1820930	2009730	1388210	1711070	1301570	1864810	1637810	1342790
O14828	O14828		SCAMP3		297623	444710	541569	141258	449518	656250	483262	494361	221067	591369	515717	656625	234351	367988	428765	632800	412700	441788	512091	412836	442249	388767	424501	413109	285863	673783	505506	328399	438873	451113	356662	705981	410220	382961	567016	404362	421231	789275	353012	482122	335851	459201	382830	416222	469788
O14832	O14832		PHYH		205627	160001	144603	238370	149871	88222.2	227920	259532	147453	147774	139865	177683	379537	268975	352225	166560	226396	313584	231065	181952	137908	210572	204777	305521	382392	167438	258862	141166	180371	126099	101721	112845	135756	196102	152501	142085	98914.1	163921	162264	212017	207788	152395	226257	175363	190740
O14841	O14841		OPLAH		46102	56614.2	66175.5	107369	59982.8	9108.22	54719.4	76759.5	87467.6	21218.5			90030.6	103379	87558		44341.2	85264.1	40938.2	38809.9	61122.9	70149.8	56035.8	80979	62368	30436.9	60779.4	89084.9	52238.6	111329	78607.2	25925.4	55212.5	40486.4	50228.4	43016.9	80880.5	22646.4	74486.6	59662.6	53685.9	67722.8	78048.4	63813.9	63979.1
O14867	O14867		BACH1		75064.6	68996.2	32907.8	40612.3	32670	77972.9	62617.6	99324.5	52560	84501.4	81389.8	94078.4	56725.4	49034.8	58520.3	79697.5	81777.7	81355.4	71902.4	96420.4	28465.5	33978.7	27369.3	63467	62281.5	51383.8	92945	59008.9	63967.4	56725.5	42714.6	48036.1	48181.4	97959.5	70381	77397	45864.7	48673.1	49926.7	34710.8	76466.1	30557.4	27545.1	43542.4	34201.5
O14874	O14874		BCKDK		470313	494390	257690	345591	269167	375517	402568	478929	279805	476162	422064	416907	515937	454884	557283	468259	407259	469398	421115	409363	277703	318751	284628	465212	490141	387330	601748	354509	441322	381143	285439	391505	329976	438578	408915	432604	262974	355856	520736	301876	479738	269795	433362	370824	272991
O14880	O14880		MGST3		96514.1	118088	379607	40474.5	354841	281717	128562	171163	163740	230390	265303	186093	169125	60906.3	175662	250869	86677.1	164904	112636	91023.1	358269	88016.3	362560	226816	107812	131255	298354	177104	71874.1	74200.1	110151	128337	179859	122611	114838	155489	99013.7	134172	222276	331963	78501.9	463694	97467.6	92563.9	372639
O14893-2	O14893-2		GEMIN2		31785.1	23585.8	20834.9			10453.5	22308.4		30434.4	19519.7	26785.3	23320	21701.1	26979.7	29614.2		28542.7	35183.3	25075.6	43849.7	20882.8	37664.1	26232.2	34742.2	24216.2		14355.8	31157.7	43862.2		35338.4	22379.5	16376	45587.5		29858.8	9643.89	15380.9	29203.4	19869.6	19985.4	30005.1	29708.6	19797.9	25691.2
O14908	O14908		GIPC1		94812.7	109832	100525	280940	101345	117304	139836	156639	111215	110109	117293	122057	115918	177137	112802	152746	140521	123686	165674	166051	114665	171675	129570	98500.8	129022	114432	98491.3	116665	148352	135505	135015	134595	130805	185931	150152	156847	138412	136414	109700	121083	159638	121588	113664	169203	131953
O14910	O14910		LIN7A		526642	686554	454781	336287	356998	776359	715512	803339	332242	841250	903864	720510	754528	337752	749046	903740	759073	755802	711552	632093	356756	277355	422320	670089	735244	975124	823108	340624	676679	799587	287024	787404	355656	638499	821028	591256	321727	879804	546934	504772	602125	412765	464720	355168	467128
O14917	O14917		PCDH17																									42123.1					21924	83932.4	20515.9				64883.2			69854.9
O14924	O14924		RGS12		61535.5	52080.7	11112.9			80517.5	65620.6	34490.2	12336.6	80682.9	83993.6	70805.1	32209.8	10985.4	20828.7	66403.7	56288.4	45885.5	55231.2	53705.4	10178.3	10611.6	8260.27	24997.9	35940.6	78792.4	32042.2	15934.8	35221.3	55208.7	11209.6	78602.2		69336.8	46202.8	71056.3		59310.7			37080.7	8794.55			13888.9
O14925	O14925		TIMM23				13325.4	5593.13	15032.5	3401.93	12948.9	23807.7					21232.1	16465			7198.73		16826.4	15377.1	36852.7	27452.4	41009.6	29607.2	12833.3		30019.7	27081.1	16778.8		19554.3		37295.9	16895.7	6685.17	8335.4	30451.1	13703.5	58943.6	29173.3	19790.4	14607.5	78626.1	35943.9	26631.6
O14929	O14929		HAT1		205924	224383	245085	296164	238444	85253.6	259540	313008	266102	130162	69057.7	133257	322115	325935	296664	193085	217727	369649	254414	335518	233612	243920	231253	282341	334541	75362.1	275651	282836	269894	60325.2	280234	62099	285677	338530	42244.1	316198	317942	72782.7	269143	238052	248378	224256	185607	206181	238961
O14933	O14933		UBE2L6		237628	129271	50590	39890.1	51601.9	307037	242240	195804	68816	174968	270503	237906	241755	58597	212386	285394	163594	256789	177903	227383	53984.4	52537.8	47973.4	197170	192801	227766	169686	82221.7	252439	267881	57285.8	225016	30168.9	298227	218007	146425	64928.6	261817	46728.1	50834.4	221621	46361.4		41943	41334.2
O14936-2	O14936-2		CASK		195955	223512	132864	81052.3	144196	486196	266126	214687	85490.3	414114	459737	364639	170127	105961	174043	370758	251401	198041	266443	221921	122800	105310	123570	186120	167791	355470	197849	92699.3	220387	342763	87138.8	348520	104750	216575	345267	228254	101415	395428	102339	134624	187569	136919	98767.2	114729	108465
O14939-4	O14939-4		PLD2		117061	72128.8	105400	54874.2	88883	75547.8	107025	124029	63578.8	76404.4	97237.7	106245	105310	69194.7	85582.9	82592.5	69045.7	97839.6	118877	111314	83334.8	72587.8	86829.3	119090	70773.5	69999.8	117154	99743.9	87231.4	46876.5	60485.4		96827.2	141770	55790.1	141052	65195.1	71195.7	81358	87370.2	116914	93851.6	92271	98202.4	85687.4
O14949	O14949		UQCRQ		172897	134021	187899	41101.6	141616	145335	139273	189386	90349.5	111808	125306	112862	225077	139992	216302	107167	125432	162623	118815	108740	200694	107765	184212	233526	57305	113842	307537	127417	162374	153097	78408.3	123620	123884	108604	140321	164818	73430.2	152293	100918	172318	127207	252110	140371	107536	229675
O14950	O14950		MYL12B		226947	253622	723332	913561	870914	230514	375285	359772	312561	332499	308227	277359	339621	465420	251196	409804	351914	527844	401125	336441	824549	539110	1164720	272782	629928	246141	386167	545544	455776	552308	406068	311214	593667	361252	340553	353727	412863	432451	372456	769580	422492	773644	501694	543985	792828
O14965	O14965		AURKA		25796.5	41844.5	46253.3	62428.1	37582.5	4985.88	12405.8	21787.5	69735.9		2793.91		21456.5	71267	18219.9	14295.9	31586.9	15406.4	11137.5	23473.2	41864.7	70270	35924.4	14781.9	21558.9		22488.3	65791.1	23695		71575.8	15982.1	65548.6	22921.2		37825.7	75648.7		58888.3	36484.9	23189.4	50191.8	62938.4	70336.1	32911.1
O14967	O14967		CLGN		285806	294627	69292	81360.8	62485.9	389652	401987	174660	79159.4	351875	354920	331355	141553	132366	211374	418854	397479	101818	526937	243365	54898.5	84994.8	74754.9	213399	174066	416528	181185	73926.3	277606	424622	49004.9	421240	62759.8	258600	540254	310708	50036.9	433542	127358	52700.7	238044	82830	102475	92498.1	78306.5
O14972-2	O14972-2		VPS26C		52122.2	78237.2	35055.9	53183.4	29325	53318.1	54995.4	67151.7	24488.8	49472.5	60328.2	57033.7	49344.5	33170.9	61999	43976.6	56507.6	65746.8	66392.1	59904.2	27867.1	25320.2	29629.7	39356.7	81284.4	60420.7	46457.8	22755.5	58344.1	55052.4	27101.8	62599.2	29628.3	43686.5	69281.4	61103.9	29183.1	69932.5	23413.1	28726.2	77833.6	29167.5	31766.1	28422	25329.5
O14974	O14974		PPP1R12A		305571	304570	282714	338858	258185	144084	231203	329492	484683	210304	131920	222281	359137	400035	324743	227153	269750	331357	237487	260254	272186	437539	267856	350756	332613	173886	324387	473452	309648	158151	515650	163923	396560	230169	95928.6	274866	481694	215690	399971	286922	318146	267934	392756	403803	292166
O14976	O14976		GAK		147781	164326	117104	98761.2	113517	167615	186146	158579	147173	158135	150255	141687	137426	115263	152033	159173	149129	160870	185458	125833	113136	106791	92441.9	140132	132758	185053	108852	138168	161205	165402	135230	185266	131269	136620	169358	157380	144917	189329	117505	116263	165678	123864	128223	95105.3	116550
O14979	O14979		HNRNPDL		1880680	1888580	1197220	1703320	1202850	1444040	2142110	2164340	1644030	2106750	1619250	1733510	1832740	1600540	1831820	2098370	1852780	1866500	2338310	2381350	1030000	1887450	1258760	1674470	2296080	1468720	1984430	1754070	1866860	1449980	1908870	1477620	2086500	2198790	1269590	1966360	1777830	1522780	1777800	861695	1849940	1199810	1524650	2158670	1496830
O14981	O14981		BTAF1		212656	219363	119893	168681	111037	152391	206097	219552	197549	149365	150537	137265	219340	219059	223065	130640	215854	237220	222179	191641	99244.7	191194	103482	226290	218730	147161	187461	205042	235425	138141	186085	148069	159190	202695	122199	218854	200944	126893	167994	122969	226979	117787	182783	155579	133353
O14983-2	O14983-2		ATP2A1		78819.6	83320				330392	73023	19055.3		200489	273081	285102	37153.9		23492.2	302711	65874.4	61364.6	77656.1	53557.9				27634.3	53416.6	302945	34485.6		98500.8	363889	102393	286989	66797.8	41085.2	477160	28549.9		235348			74411.3			15246.5
O14994	O14994		SYN3		7057.8	14319.9	31413.7	44492	36224.7	51877.1	7388.26		35356.5	15050.8	47224.5	9560.45		46169.2		15349			13277.5		34168.2	65391.1			17945.2	19380.6	11285.3	38096.1	17336	45224	27997.4	22860.2	38056.5		41212.3	13651.1	27458.5	26444.1	34445.7	21637.4		37412.8	42667.9	38236.1	40555
O15013-4	O15013-4		ARHGEF10		27205.2	32253.2	76913.8	40264.6	75441.7	21779.4	29561.1	40059.4	46727.9	20517.5		16461.2	21996.8	54209.2	27071.8			27471	27755.3		79018.9	44334	73318.4	14374	34748.6		20846	61292.4			49450.5		67870.6			46036.2	58159		58556.8	93690.1	38103.2	69419.7	47512.7	40696.5	69659.6
O15014	O15014		ZNF609		125128	133275	76226.2	89110.8	57903.3	87642.7	125184	108916	71339.5	90264.4	70924	112828	128513	118432	131241	102031	91320.3	129529	112357	156752	68497.1	87059.2	60031.4	108941	111313	75752	94262.6	103869	111551	57714.5	96087	89541.2	72918	151248	54336.2	112523	78056.7	71513.8	72005	73445.9	138006	79013.5	56325.9	74574.2	67797.5
O15015-1	O15015-1		ZNF646		51073.8	43280.8	34257.4		39394.9	27164	47100.5	35907		40603.4	18055.6	45186.4	49225	28780.2	62841.7	41615.3	41579.8	49859.5	52677.5	57790	21524.1	62685.3	34353.3	78460.6	32670.9		54214.4	54147.9	52030.7		48724	30082.9	41853.2	65744		65159.9	42024.9		17080		53987.4	31972.5	36023.9	45482.4	33831.9
O15020	O15020		SPTBN2		1039980	980127	167508	221350	161512	1102380	1364590	929732	246382	1247180	1089310	1210330	988413	151670	1078730	1146370	1372170	885847	1266720	955427	159482	256228	141953	1065970	1212710	1210090	984659	212651	981169	1066320	278712	1196820	198635	822233	1065440	968608	239703	1139670	164323	141987	983542	171841	214221	249782	161022
O15027-5	O15027-5		SEC16A		382279	426323	150389	277387	149996	405805	406800	341280	263975	332997	381069	407373	376625	236479	344453	403706	442377	340278	435861	380472	135825	254162	135104	350029	451184	354608	260195	251574	389338	185817	261333	353842	187948	337170	186715	361186	263513	307459	219596	147350	392073	152543	132339	220492	143312
O15031	O15031		PLXNB2		400029	409786	171048	228335	177510	541149	377427	365472	176696	543414	501625	531909	380644	227291	390122	509221	394910	320542	389979	380998	175098	272038	162587	372029	365816	448021	392239	170842	398773	448108	183398	441958	180082	338966	412382	421874	165309	423686	173209	161046	377115	179335	243206	284626	171953
O15037	O15037		KHNYN		25052.4	45651.9				19916.9				31459.4	19081.5	30703	25784.3		32152.8	38358.1	20744.8		21756.8					21689.3		19388.8			14297.2							20282.5
O15040	O15040		TECPR2		31734	20627.3	3453.17	11430.6		30599.5	26431.5		11261.7	32211.5	37304.7	24066.1			19186.4	36724.2	24985.8		22336.8	15223.4				13931.4	31033.6	59106.5		8582.19		40731.3		39209.5	12801.4	19940.8	34638.1	15222.7		54567.1			21885.7				6854.54
O15042-2	O15042-2		U2SURP		349392	577103	679308	621459	706002	365149	547263	610102	482675	478544	306103	431191	626326	470044	622870	478043	488225	536634	505102	532247	677261	598014	634769	550971	732830	366951	629952	484662	493409	218454	526891	388600	573970	545742	218828	491061	466786	320960	553067	605575	485382	716184	522301	574874	755132
O15047	O15047		SETD1A		142083	127881	104032	124492	84745.8	91741.9	140107	96286.8	95188.5	138638	107640	113004	138500	107219	132823	107743	120355	123859	151830	160583	80029.7	98803.9	80420.4	149924	148551	92086.9	137798	87485.9	131515	86038.7	105208	69047.6	81617.2	174508	78148.4	146117	80860.4	76571.6	97780	98972.4	118089	71784.4	90378	79096.5	94023.9
O15049	O15049		N4BP3		32599.8	53099.6	282474	88790.1	162819	16960.8	93722.1	45353.4	354112	47030.6	28225.9	15513.3	55948.8	230042	23309.1		43001.5	18936	16166.8	45123	180403	223112	146942	27498		46562.1	35657.9	338566	25450.4	106298	178783	616434	302317	977396	124985	44226.2	196106	54146.6	192683	196654	84886.8	254116	169040	224699	227787
O15054-1	O15054-1		KDM6B		46761.3	47047.9	6247.73		4912.89	44864.5	56968.7	28224.2		44883.8	29015.4	42827.8	22449.1		20357.3	49514	45982.9	20859.9	45578.1	31763.7	8939.19	4861.67	5513.94	24432.1	26421.4	31992.3	28534.6	5054.13	36331.5	20269.1		18424.9		27231.5	19859.1	22438.4		34570.8			29302.4	6011.07
O15060	O15060		ZBTB39		106997	107749	33809.3	67959	43754.3	39907.6	86017.1	101491	45737.5	47432.1	30639.9	41440.2	102020	59513	89719	48883.6	79918.5	120986	123763	133889	41291.8	53136.2	48198.1	88174.6	99175.2	32248.7	100724	39063.7	93710	38217.8	59974.7		52935.9	143346	30257.6	99321.6	46453.3	21021.2	63298.5	50354.2	100056	47767.2	84543.4	52816.2	61250.6
O15061	O15061		SYNM			9313.07				32807.1				13466.7	32452.1	26337.3								6961.43						28279.8			9760.64	34901.8		18607.1		9110.62	24236.5		4950.95	21292.4
O15066	O15066		KIF3B		41615.4	39616.1	19796.4	19481.3	16695	70359.1	38350.5	42582.7	23009.6	50716.5	80527.4	67590.5	43188.8	24896	27862.6	62005.9	44767	34033.7	36668.6	36921.9	12375.9	27695	12448.2	40941.7	28293.5	51642.6	40571.4	21824.5	39279.5	76454.1	26470.3	64853.7	26642.3	32882.2	49610.3	51002.6	27371.8	67189.1	13246.1	15150	44074.1	15424.7	21326.5	21361.7	13892.2
O15067	O15067		PFAS		1384090	1592160	1515530	1659710	1505560	916129	1462930	1691700	2443360	989786	896649	958579	1539730	1726210	1601090	1043910	1671550	1824160	1544330	1513400	1389620	1810330	1284820	1688070	1577720	1107440	1396580	2334610	1493210	1001850	2394180	1086620	1841460	1526720	1096990	1480530	2621690	1107910	1919520	1417310	1469780	1485910	1468930	1691500	1320540
O15069	O15069		NACAD		47609.3	51394.3	18567.2	15121.4	14253.1	209600	84516.9		16603.2	173225	210481	139445	13394.9	8941.67	19864.3	150655	56737.1		77046.5	18848.1	18377.7	20478.4	12766.4	6088.71	40088.7	174019	5603.52	10779.6	40691.3	173617	17193.6	217818	4972.66	50000.2	122536	36962.9	8922.26	182258	10078.7	10163.3	24050.4	14677.6	11415.7		13082.7
O15075	O15075		DCLK1		363437	291467	146577	463535	133950	2861890	540240	50856.4	322582	1536190	2975580	1541390	63756.7	238803	67692.1	1481490	528506	76677.8	435309	361535	244612	362290	143934	81385.9	192053	2008600	29348.3	271548	421328	3325260	312471	2044760	213045	446437	3451330	398894	384568	2096160	194565	140630	385224	138164	144701	403913	127577
O15084	O15084		ANKRD28		49946.6	53106	58771.8	55128.8	41076.8	57392	44639	35114.4	55570.1	34609.1	56089.6	49659.8	32012.5	58426.3	32643.7	44045.5	40607.3	27597.3	46031.6	46887.9	41374.6	42358.5	42737.8	35298.4	41235.1	57707.5	31490.2	38209.3	35962.6	67829.2	35453	52321.1	36558.7	51694.1	65365.6	52247.2	30333	54861.2	53176.1	42444.2	40122.1	58008.7	41388.8	28723.2	52661.6
O15085-2	O15085-2		ARHGEF11		524826	524487	255044	211599	247315	593827	575723	550207	230453	562362	482080	560597	395714	222671	430430	542433	587979	486024	534697	538543	203695	199467	177951	426596	437315	596837	392230	218825	519763	552819	198006	457531	241383	462131	496270	555464	219893	527045	233466	200958	509442	171780	179625	217158	216592
O15091	O15091		PRORP		35136.7	43119.6	69350.4	59517.9	60222.2	42520.9	33711.2	65113	154240	48070	39915	36405	59929	130540	87961.3	33376.7	32427.4	64396.4	37065.9	52100.9	80262.5	124772	63612.2	87730.5	59627.4	42315.1	72766.4	129632	56456.9	24466.4	94598.3	35483.4	87955.1	41160.8	31447.9	55447.7	85863.1	32145.5	110692	60709.5	38122.1	68079.5	137467	126342	78562.1
O15116	O15116		LSM1		473832	585289	329755	407663	322203	390872	547286	350365	423116	384165	390317	454626	435289	605262	351486	436727	585545	579877	607453	433976	273675	305800	308579	395962	480837	479195	432081	457853	444665	481624	411825	362827	304993	509088	415440	384247	465855	478457	515331	371295	438561	381970	345558	313175	407433
O15118	O15118		NPC1		54865.5	27678	56915.5	51942.8	47458.7	41981.9		47354.6	28126.2	36208.4		48644.6	37182.5		43586.2	60169		50284		36837.7	59182.9	60420	94941.4	58363		102588	49634.3	25128.8	51731.8	82697.1	23034.5	65508.9	35277	38235	159747	57470.8	35462.2	78682.2	40596.2	59738.7	56586	86898.4	48687.7	39760.5	56088.5
O15121	O15121		DEGS1		86726.8	62370.4	73468.6	61733.1	78764.6	44822.1	59485.5	40145.8	71886.5	50957.9	46432.1	54764.2	38062.7	88672.6	53792.8	45014.2	57721.7	50992.6	56009.4	63578.3	76443.7	92193.6	76862	57533.2	42862.3	67109.7	47242.5	99355	57957.7	37132.4	72741.5	65989.4	89910.5	38544.1	69995.8	46084	78435.1	56014.5	93328.5	71684	45451.5	68421.3	87522.7	114483	71081.2
O15126	O15126		SCAMP1		143700	202651	427768	198422	382118	314299	221194	258142	319721	268222	342796	246354	154939	298156	224413	243620	196357	223683	210451	150490	416590	278405	434712	200747	135834	250362	194649	325617	159856	265727	279452	273034	295098	155353	261814	191948	276714	300287	343067	452058	191931	479458	310468	277653	479527
O15143	O15143		ARPC1B		324501	385602	646475	935628	664380	112018	315730	624718	1244790	170501	128120	169089	578765	1249180	666355	172448	256801	597327	283723	341753	607492	1014400	581150	498525	553984	174723	456054	1172410	367203	138912	1016750	160716	980077	315005	117799	410563	1037450	152247	1260340	606050	370092	655881	1023790	1091920	617168
O15144	O15144		ARPC2		363523	366335	409295	328064	433340	535608	430934	254462	380178	525479	649486	462465	283615	286487	270084	566324	315899	305580	415390	336920	371282	346025	417899	284345	474421	500879	234487	273082	267084	507343	317025	484934	383152	344071	406586	393385	320177	506745	359237	459072	330563	413444	261478	316954	472924
O15145	O15145		ARPC3		175252	165386	86881.1	131061	116698	204629	122819	94437.9	149085	191768	272201	216525	124544	128426	129280	210748	131725	158042	159979	134585	116598	138874	145187	147830	147180	209971	76749.6	150769	151014	218852	109909	188114	203238	167347	155325	150616	150727	197781	132039	120382	107094	181083	114064	131175	279880
O15155-2	O15155-2		BET1		111987	107889	166521	110200	113602	81235	123464	154718	106047	119055	63537.1	97460.5	122485	108636	106662	132371	106055	103118	135045	129416	99572.5	126100	120245	148201	118454	74006.1	199706	141106	159773	109047	136506	97741.2	174912	105922	95263.3	150321	118553	124141	78288.1	94158.8	145078	90669	144607	152342	87742.5
O15156-2	O15156-2		ZBTB7B		9734.72	11301.7	30323.8	47722.7	32989.4			11797.9	24358.5				20492.6	22996.8	13957.8			10945.1		7348.52	24741.5	52135.3	26608.2	16830.4			15358.1	21010.2	9580.85		25187.6		32016.9			7616.78	20023.1	3536.37	21763.1	24925.9	8461.77	29834.9	25902.4	40726.6	20087.8
O15160-2	O15160-2		POLR1C		331056	319653	346214	601811	361564	184524	310210	384095	557898	276667	225248	251041	394017	525542	387206	273047	354235	365234	372009	362796	291457	552882	325625	352377	405809	200453	412682	506786	328638	171876	587229	206309	496186	369769	184056	332469	542751	232767	529878	334443	343276	391786	526963	512084	412074
O15164-2	O15164-2		TRIM24		373398	401704	553761	641009	564261	298044	384490	332147	692350	350357	264109	321398	415788	724364	434713	347887	369286	378290	420449	535695	673790	634440	701934	423514	465692	230016	413790	736440	393474	230218	698761	241358	686092	444676	209328	409812	638968	255533	759020	631403	371521	762343	569114	605416	832340
O15173-2	O15173-2		PGRMC2		236894	189897	44220.2	285763	48302.9	330066	180522	132030	235449	230682	232106	221265	123080	250627	139619	246076	241046	76025.7	225497	177626	86038.4	249137	53096.1	127260	160609	247662	162847	238165	235903	309014	161872	264897	189894	174499	325058	190294	182120	267188	159079	52477.7	238259	87532.6	277675	299256	61349.9
O15182	O15182		CETN3		28748.2		16153	19739.4	23694.8	19213.7	39804.6						27343.8	22939.5	28367.2		33910.1	24754	33512.8		14908	30238.4	24615.8	29628.3	24558.9		17721.7	31863.8		11924.9	26343.6	22454.9	20625.4	34258.9	19378.4	25515.6	25350.6		20811.1	17483.8	41075.6	30611.2	28359		13081.8
O15211	O15211		RGL2		117455	101038	33298	387615	12604.3	76485.3	39352			126613	90235.3	168773	99512.3	103643	102462	201243	30041.7		46358.1	53019.7	256516		45387.3	16995.9		79156	43733.8	8465.81	12699.2	54509.6	18380.6	46416.4	18030.2	60559.3	86262.7	43344.2	13235.1	56209.7			45197.6	25078.7		16467.2	116896
O15212	O15212		PFDN6		2052220	2492510	959446	1295210	954875	2251950	2246940	2260880	1676470	1914500	1982850	2131550	2444390	1933090	2234640	2237770	2465250	2614670	2215140	2043850	883246	1250340	877460	2214980	2096160	2281790	1783590	1444170	1970250	1987780	1334490	2223200	1056710	2173220	1666080	1860280	1484810	2382710	1293380	1037540	2007260	944819	955795	1113640	900883
O15213	O15213		WDR46		80510.4	77789.5	130292	144004	122405	75654.2	64573.3	93179.7	146124	72727	59827.1	58232.7	78555.8	145252	104882	56396.4	60301.8	78648.7	64572.7	70431.2	139436	160016	154489	89876.4	57131.2	51506.7	105347	158746	67284.7	62951.8	169563	47354.5	202269	74240.2	60095.1	91595.5	145173	55172	180713	128548	81115.3	143875	210337	174976	136656
O15217	O15217		GSTA4		503524	559344	38911.4	21322	27783.9	699434	537045	408440	26237.7	515639	593954	565188	339400	62432.7	317421	593454	574923	448067	569690	465447	35441.8	26459.9	34418.6	282728	305056	666454	248878	42757	462378	385354	27063	540911	28519.8	499199	461270	276550	40676.7	596146	39671.7	32257.9	390430	38565.2	34985.1		36057.9
O15228	O15228		GNPAT		245039	197844	159603	154783	175986	235775	189652	207938	218946	290869	267938	274662	195766	136449	185704	268044	218456	180339	160278	195470	148164	141470	145782	208045	201399	302206	255736	191900	250365	268350	202802	268994	172181	167833	246205	249396	183866	288595	160139	142969	220840	137030	165542	131067	147901
O15230	O15230		LAMA5		211505	197939	69766.3	160034	70330.3	385115	216157	267628	59717	400836	323704	371387	210958	100036	195052	375815	220854	186223	219307	356449	70650.5	121752	63005.5	195195	232059	281288	303687	73382.2	209583	211511	70798.5	268753	77329.8	298472	214445	411472	68446	276217	77253.6	68725.1	211164	59738.6	104118	116996	73162.6
O15231-6	O15231-6		ZNF185		107050	133366	194128	145004	188487	39095.7	86239.3	395616	124885	78249.2			312199	234562	339392	52169.3	84738	359706	91288.2	132015	168631	157997	190601	314112	206847	20343.8	362731	150163	113964		124213	194186	121063	151344	225870	138376	115662	22962.6	157628	195852	112196	207426	198080	145982	190581
O15232-2	O15232-2		MATN3				31238.5	56105.2	29433			9341.5	49420.5						21882.6						31678.7		18219.2	12028.2			9298.45	45290.6			46049.4		30540.9				51201.3		36411.5	17549.6		27838.3	46850.5	44195.3	29116.8
O15234	O15234		CASC3		54323.8	80160.2	34999.2	57492.5	24382.2	34340.4	71015	78269	55287.4	45356.5	26619.6	80095.2	56459.3	53734	47122.3	44198.4	54401	66067.7	62219.6	74531.1	25649.7	53562.9	20262.6	39618	54037.7	41020.4	43237.5	52531.8	71016.3	26197.6	71931.4	27002	42551.9	110193		59452.7	64396	26541.2	36939.3	19867.3	50595.4	27608.4	33495	56049.5	25871.6
O15235	O15235		MRPS12		193121	221374	157152	153976	138293	255997	302481	192223	232177	324873	281412	291538	272178	310335	371575	285861	183501	330618	258205	228363	179922	333197	192701	307187	207746	232033	325991	255490	260455	169331	263707	228207	296876	216163	200348	216664	224019	217325	246911	220330	249340	233310	335995	275394	207839
O15239	O15239		NDUFA1		133950	138498	53813.1	117676	50583.6	229489	126399	105055	77844.2	201847	282862	179789	158573	112185	203004	292951	197403	123387	124234	95987	53503.8	82834.2	57855.6	176787	181989	240928	128524	68032.2	126783	213672	65159.3	228676	70499.3	85397.2	209497	117863	71026.8	200936	79282.2	71775.4	118074	86308.8	109450	122152	72711.9
O15240	O15240		VGF		79665.8	55649.7	6125.5	567836		901764	99797	51659.9	30181.3	291558	812429	289122	6386.71	137242		329671	109217	70338.1	106351	44172.6		260069		210512	148801	272506	50724.8	27251.7	62575.9	502911	66894	244450	24442.9	47121.1	440442	50133.5	61995.7	338527	38759.1		57390.9	17459.9	219262	230088
O15260-2	O15260-2		SURF4		34347	39100.6	161031	31839.8	161003	83534.2	94154.8	133928	31601.5	91215.9	60299	80016.3	129273	111705	135568	62653.6	34002.2	116200	77720.3	62352.2	235645	96347.8	213044	136370	51915.4	47974.4	197145	91441.5	93403		47119.3	72856.7	113793	76466.9	78372.7	62021	63087.7	93612.8	93479	227321	81517.3	196019	141277	96081	255923
O15269	O15269		SPTLC1		396522	274914	387122	331310	359600	278193	400936	447924	470082	369309	282796	360441	391736	414820	459418	353227	362608	408524	299515	424096	408124	551141	362359	389987	429489	351112	535622	514854	438385	261743	565924	343498	595296	354667	273154	507940	536317	341135	368440	448686	470164	427800	537431	506132	432353
O15270	O15270		SPTLC2		49825.5	35919.9	250312	116433	270886	80338	85762.3	69243.3	118174	58123.8	89493.9	85601.8	35148.8	163711	39504.2	89952.2	51737.9	65913.6	73281.2	69496.8	238098	133743	217803	50955.1	55032.6	66666	105396	113643	82779.9	81947.7	129626	68623.3	208223	88319.6	72957.8	82539.6	123693	80185	191182	238799	63650.5	220505	176131	172411	213171
O15294	O15294		OGT		1188670	1064020	711821	1525020	1026070	1647180	1221770	1068440	1525080	1587570	1726080	1533690	925838	1664290	947519	1468070	1129670	982793	1285650	1045080	741927	1380220	820078	907072	1184450	1310830	968010	1515910	1205890	1546760	1504030	1371180	1488040	1342010	1526950	1194400	1528270	1352240	1714220	863375	1210240	738708	1481140	1249410	835529
O15303	O15303		GRM6		68150.1	70475.9	8731.1			119735		64725.7		108136	110089	91745.1	36744.4		45914.9	80223.4	58294.6	27817	58100.3	62099.1				66354.1	40054.5	80006.5	69539.9		69689.5	60471.7		99548.9		72052.9	45970.8			77842.4			44093.7
O15305	O15305		PMM2		325162	343032	326333	432359	291226	268076	320313	399384	527666	221401	248905	178126	412978	446521	344399	227392	358375	400889	368710	297355	314007	422981	298851	404118	280821	261603	307060	472178	366222	253476	504266	237619	411952	328801	295120	314520	591021	232601	381496	308149	337197	331922	284304	329105	341905
O15318	O15318		POLR3G		51237.9	75120.6	274033	282635	269478		34919.5	88302.2	426768	21402.8			86191.3	427334	51237.3	7283.37	28752.2	95504	27596.4	45700.2	292341	360725	295226	83694	45285.4	11738.7	63132.7	376531	48726	282305	366612	163592	330324	62546		32978.9	412673	13419.5	318363	324942	51032.6	327741	327906	283350	297281
O15347	O15347		HMGB3		1024450	1090600	619387	935151	622066	528161	1063760	910214	825185	567449	475025	606783	886829	914833	1039360	754397	943602	1218400	992196	837225	752501	726446	539530	925393	889648	603829	770034	926982	1051970	562382	814344	658967	671533	930226	620988	950137	957567	740957	844192	595882	1104000	527012	656101	625631	567035
O15355	O15355		PPM1G		1824270	1915520	2188770	1262290	2322520	1319960	1737090	1508190	2329990	1262270	1019320	1318950	1741240	1826300	1605330	1444960	1778680	1967890	1643490	1750080	1918050	1900930	2121700	1732520	1377310	1280530	1535100	2220300	2042890	861162	1979660	1282470	1752830	1544510	762382	1995320	2333590	1405860	1516530	2241070	1999180	2073220	1537160	1633660	2076550
O15357	O15357		INPPL1		144397	176671	89343.2	128209	95449.8	112844	144124	172908	187077	127590	97650.8	133312	139499	129519	132510	124707	142496	151875	129812	141564	80568.4	133472	73862.5	125882	137521	123041	129910	139867	158760	86913.5	135059	97079.8	109806	119725	116525	157954	173734	104732	109932	80443.3	111695	106141	106932	117353	90271.4
O15370	O15370		SOX12		31393.5	40867.2	7629.21		14832.1		30816.3	39334.6	32256.7	21795	23220.7	16276	43318.8	24692.6	37788.7			55346.2	39284.6			35447.3		34364	26120		28947.3		26765		32368	33605.9	30772.2	25619.5			52838.9	28426.7	24150	7917.23	33236.2	10878.3	16195.3	21514.7	6558.29
O15371-2	O15371-2		EIF3D		1155200	1052190	964606	1407230	926314	802242	1050300	937983	1373280	940009	797749	882862	1122020	1389420	1058490	971808	1079350	1209800	915996	1017220	947244	1389510	1064500	1194270	1203400	922737	1067450	1481380	1162270	904914	1396980	862102	1204030	1143480	910707	1177180	1481540	959025	1049000	975667	1245040	966419	1291860	1365950	1052300
O15372	O15372		EIF3H		220665	271627	362468	389981	443224	130681	215666	214326	346252	187419	134271	159001	176316	237120	201719	195273	207415	207693	243711	222866	392438	267578	271439	198256	362718	160149	190626	266266	205884	128888	247394	158954	352161	232009	83188.3	261244	297422	179562	302348	458241	194271	407766	199091	250005	357064
O15379-2	O15379-2		HDAC3		101472	129405	92260	100186	91721.4	84635.4	118219	128809	138244	113834	106173	87166.6	129263	116381	165004	106439	98016	130197	103272	106497	93541.1	111599	86187.5	144533	164092	83377.8	100540	101491	93208.2	84016.2	96053.3	71222.6	116282	67472	44509	153170	102496	88929.7	66155	90414.6	112887	95760.7	66464.8	114040	69759.6
O15381	O15381		NVL		192616	201989	169671	329809	185514	194047	159918	212483	277452	83327.9	88486.6	71773.7	197517	295800	200321	89889.3	213616	205776	161593	153376	137865	307305	226772	242701	140628	84336.5	231524	293001	210339	115024	309656	87781.5	266561	156674	45226.6	156290	281202	104478	296946	136457	176731	178521	373297	336613	124057
O15382	O15382		BCAT2		143733	142088	69626.8	121685	72041.9	159851	163425	147541	83790.9	188492	191872	167297	171119	104404	182654	173679	146928	164077	147603	163455	78713.9	90237.2	77173.1	199040	168760	192745	167456	95660.8	181677	185340	87024	182836	103578	136230	196920	128870	76209.1	191331	98518.6	80707.5	180223	72880.7	158601	99964.8	73865.6
O15392-4	O15392-4		BIRC5		83317.6	92229.3	69589.7	92769.5	76002.6		31910.9	86199.4	123729	18512.7		18170.2	47776.2	138305	49306.7		56378.6	37137.2	42927.5	70687.7	100203	105872	99026.8	59759.4	66006.2	16256.3	89670.6	135183	80315.9		128072		111880	61976.7		67612	98562.8	7981.69	101128	103808	66349.9	126811	128844	114738	87264.8
O15394	O15394		NCAM2		22930.9					109940	24138.7			160126	132599	158072	142564			36728.6	19552.6	86983.5		63502.5			8495.1			21912.9	121700			131290	40792.5	33339.9		95460.4	256108	29328.8		30147			67203.4
O15397	O15397		IPO8		165923	156764	62196.5	127170	67339.2	123769	168739	121742	132166	133562	122988	112474	142576	117624	126489	146692	127196	93581.9	140176	165481	83767.3	102699	91851.1	137045	158719	104059	99359.8	109805	135159	86081.6	120532	113336	86174.1	161753	99464.4	144768	89378.1	69723.2	107659	75006.4	131854	130754	87193.7	91120.6	98028.8
O15400-2	O15400-2		STX7		51607.4	56737.1	38666.4	87618.5	31805.6	65895.3	44829.6	41941.6	43049	45529.8	66474.9	64232.8	38791.1	23276.9	60979.3	61156.4	65166.4	54323.6	52091.6	26626.4	54830.9	22330	46961.1	46821.2		110872	42922.7	21578.4	52510.7	241036	24022.3	152139		26896.1	173315	21533.3	29420.4	110837		33307.9	48134.8		32214	16040.5	30593.5
O15409-4	O15409-4		FOXP2		26937.4						27126.4				26601.4				30611.4		26951.1		17547.6	22664.8				3951.65			15728.1		33086.8												14473.4				24665.2
O15427	O15427		SLC16A3			8551.17	28142.6	23518.4	27349.6	5730.64							18165.5	31075.5				11246.2			22916		15319.9			11482	8460.18												13213.9	26258		29286.1			22822.3
O15431	O15431		SLC31A1			25386.3	132477		136001	53128		32680.8		87992				85773.8				72205.6	78128		131502	13157.5	123001				61004.1	45537.6		28796.4			32209.2				39052.8	44731	80240.1	136028		113100		49281.6	155352
O15439-2	O15439-2		ABCC4				56280.8	31860.1	50543.6	30132.1	19633.2	34947.7	21768.4	34099.9	42262.4	20782	25160.1	27751.8	21860	27094.1	32561.5	28469.6	30967.2	28775.1	40358	22780.4	45776.6	16614.8	23276.1	28897.9	31747.7	36452.9		26022.7	29656.3	29835.7	49836	34584	46667	27359.1	19728.2	35422.9	23224.9	60048.4	27033.9	52383.9	28802.5	43893.1	57946.8
O15446	O15446		POLR1G		612854	607811	1210590	1166980	1206220	247059	512465	667916	1255770	351445	291162	360159	812003	1046250	881264	428299	436623	780518	518585	456776	1149400	1250090	991972	896457	697539	315936	841353	1404190	588416	157660	1329780	257943	1450640	530435	157480	535762	1281680	328258	1113160	1193870	561937	1100660	1283710	1348810	1248840
O15460-2	O15460-2		P4HA2		150168	124598	96834	61426.8	88705.4	65539.1	111777	162255	25753	86019.9	54292.2	71220.2	157218	55091.2	150768	79811.1	127658	137307	119290	126417	81634.5	50924.2	77036.5	132875	210286	81850.9	177357	43989.6	135690	66102.2	40602.1	93994.7	44576.6	147161	59470.4	157132	35136	87296.2	67554.1	87189.3	145365	97850.3	101434	57520.3	73940.3
O15484	O15484		CAPN5		141215	155378	63382.8	60960.8	56082.6	197504	180751	233405	100211	189982	169099	210074	150568	87678.9	161505	215531	168104	144203	166256	138748	65652.5	80793.5	72824	183304	105737	249295	206260	96673.9	164706	208182	101302	224467	97900.5	136232	259274	172608	75723	266553	110267	78741	156149	83659.1	125324	106172	96822.3
O15498	O15498		YKT6		722094	889623	549340	470457	716218	852803	835426	613684	453780	938013	1141340	900975	607744	445871	823602	1019620	721522	683412	1009580	623624	652767	476580	608258	781853	823668	1249430	450196	372097	616823	927199	276161	1194240	545326	525032	830641	622762	477939	1064250	414742	609626	592646	559462	406722	385021	725979
O15504	O15504		NUP42		47559.7	31239.9	99547.6	54461.6	33591.6	90777.9	69055	63098.8	36738.2	44511.7	33049.4	38054	50134.6	58851.5	39291	46389.1	60096.2	36087.1	45532.6	34125.3	54733.5	50692.7	33253.1	75573.6	44092.8		66841.5	38390	47130.2		41988.7	88634.2	29971.4	44518.3	31109.7	25868.1	43684.7	46240.5	59097.1	39736.3	40243.3	24220.4	29254.7	46092.2	38742.4
O15511	O15511		ARPC5		715395	692460	297234	412425	331499	1299960	813017	609612	468433	990874	1175810	913597	657929	395372	607710	856674	750885	482589	750292	691118	318348	558510	346599	702304	551174	865182	623292	527243	851777	937800	521133	958866	505441	634671	694824	692260	649794	1007720	306327	284024	931326	311876	504466	666335	290773
O15514	O15514		POLR2D		129401	153296	155811	208305	124249	84822.8	138449	150176	164514	103804	74898.8	145261	152505	140661	178434	129212	136907	164984	160533	154984	172988	166152	155364	168524	219270	95059.5	147807	141072	139603	64672.1	195693	98001.5	206146	146931	64132.1	113547	194289	86818.1	163524	181265	157069	170456	150802	112895	196177
O15530-2	O15530-2		PDPK1												15068.6	6834.53				8232.27	7586.6		6887.48							9685.53						12375.7			9418.31									3163.8
O15530-3	O15530-3		PDPK1		391221	341623	29102.8		45197.4	578437	336431	370003	73412.4	469912	353653	467873	235939	80400.1	235106	520864	415995	265755	358510	322009	31378.8	109199	23153.9	242503	234039	423426	224213	55026.1	319415	458505	108785	366143	62180.6	271410	469447	324315	87370.2	388842	74545.5	25045.5	317331	29448.2	68288.8	58100.9	51425.9
O15540-2	O15540-2		FABP7		138109	109530	194461	230269	237904	505318	159904	167589	291490	244666	317742	209067	226477	258230	117126	271180	96438.5	161430	192620	174435	204311	277425	299870	138179	396905	101899	150210	269357	112786	105701	286383	134842	255718	200610	168638	143796	220964	90476.1	322939	217380	174626	216058	313747	233192	245511
O15541	O15541		RNF113A		113410	126537	50506.2	74383.3	47462.7	88071	103913	107601	87462.4	97844.3	95104.3	75385	106704	46419.8	85174	92438.8	86073.9	108313	61409.8	87657.8	60047.4	65339.4	58203.1	84303.5	90676.3	90965.5	81556.1	52699.8	113004	89175.3	75743.3	96347.5	45940.2	50237.8	57137	114204	34414.2	92686.3	7305.43	71019.1	124741	64620.9	35966.9	79245.9	67697.1
O43143	O43143		DHX15		1516650	1241760	1240870	1764310	1342900	926205	1468280	1417820	1807370	1607990	1232860	1324110	1350430	1438760	1449010	1419340	1364150	1345940	1456400	1807930	1316820	2043860	1362100	1641010	2090980	1173300	1617190	1633400	1500000	741869	2011850	1278100	2187460	1655950	854136	1892180	1713580	1129360	1845940	1350890	1716720	1351230	1824250	2010440	1379040
O43147-2	O43147-2		SGSM2		91822.9	44715.8	73163.3		58100.5	101641	123392	90493.6	135952		215433			104658	116104	90078.3	209355	115291		149019	56070.4		91616.6	97761.6	193245		143249	77282.9		59825.3	123720		118730	166097	53075.1	77247.3		357466	96632.2			16087.1	95772		70128.1
O43148-2	O43148-2		RNMT		365343	434462	599023	365942	634964	393797	553437	413481	425375	554772	480269	424474	531751	410837	510259	482309	453047	434906	559004	486467	420161	447391	428415	484108	482043	296589	426872	507977	401206	281810	439936	307070	499482	452675	245022	496773	392735	366446	479422	421894	394024	553480	383196	417879	379690
O43149	O43149		ZZEF1		94681.2	55647.2	24419.2	49145	25475.3	90064.5	74555.1	84906.9	40760.6	69805.6	74658.5	83593.8	55276.7	38512.7	45351	75286.5	87371.3	58257.7	80851.9	73365.3	18717.3		25833.6	82255	46019.2	86108.1	79741.7		72757.8	67617.5	34327.1	98175.8	23481	91887.5	29662.9	64295.4	23591.4	51640.2	38966	24924.4	74546.1		40364		25297.8
O43150-2	O43150-2		ASAP2		84994	74016.2	26242.5	26564.7	30041.9	64703.2	85821.4	53967.1	43971.8	78472.8	65021.4	59252	46587.6	38698.8	87754.9	77085.3	93500.8	79125.4	80111.1	103052	20984.6	25427.2	30177.2	63701.6	84637.9	46478.5	57316.1	47353.6	89513.3	48793.2	29811.3	42879.5	33849.2	118029	51713.3	98814.2	44048.8	43611.6	27421.9	27811.5	79316	31348.4	28179.7	23816.5	18980.3
O43157-2	O43157-2		PLXNB1		62138.8	59918.4	49066	71648.4	52365.4	120123	70583	30497.8	60066.2	99871	117934	86514.3	33592.9	82532.6	43041.2	80531.5	70552.3	34289.6	69622.2	58495.2	37201.5	106604	37093.7	40272.3	49940.6	124974	35338.6	58716.2	58266.2	129528	81727.6	93187.9	59021.4	44495.6	135757	65272.4	63025.5	99232	66009.5	40045.7	51825.6	38829	89132.5	108188	42607.9
O43159	O43159		RRP8		266766	231737	163921	237532	147562	215088	276123	356091	196455	245745	197188	221661	343736	238896	349235	181830	246547	364321	278305	238672	163751	232716	151508	318558	244775	228208	360431	203427	314448	199947	217952	219651	265251	232471	166004	223147	223338	198153	245578	172576	276969	171493	250413	228471	170317
O43164-2	O43164-2		PJA2		59747.2	84874.1	7796.97	19243.7	7129.96	61568.2	55946.3	26217.7	23979.7	31722.9	50310.2	59829.3	12603.3	13227.5	10897.5	56111.3	56392.4	22564.3	59485.4	19195.5	7171.2	24619.2	11857.5	5883.83	38124	91772.1	18302.7	14372.4	45159.7	45406.2	21597.2	45174	12486.9	48905	33000.4	38358	17735	62223.1	13439.9	9488.45	39002.7	11421	10360.9	21722	10044.7
O43166-2	O43166-2		SIPA1L1		27002.9	18999.6	50055.2	90875.6	42304.2	4988.16	16836.7	36919.8	82480	11909.4	11600.1	23410.3	26260.5	84067.7	19290	10799.3	17825.5	19355.1	44437.7	26692	50245.3	70156.2	56693.4	22555.2	20611.3		30866.2	86793.7	17010.2	9064.59	83247.6	21290.9	81336.1	15359.7	74528.4	27885	88018.7	5032.36	71768.8	48740.1	15724.8	52516.9	52328.3	87049.7	48852.2
O43169	O43169		CYB5B		1759340	1213770	220638	2575700	210613	1471750	1122960	1093440	1265880	1639920	1077700	970315	933330	2031210	1451130	1047970	1600930	1291360	1318010	1201570	231128	1785130	297778	1406400	1716210	1947140	1319840	1211060	1374270	1874210	995370	1850720	742562	1038800	2761820	1231790	937145	1879210	1648800	241340	1390380	300432	2858050	2148960	304762
O43172-2	O43172-2		PRPF4		984671	978056	1023140	995346	934815	709676	894224	799304	883901	756719	646990	755949	927022	890356	964242	767445	864984	826361	945494	894739	1084280	1043040	1073020	942162	1110430	714586	910245	976493	880486	603773	950256	704860	970300	756733	620294	867107	776062	605008	778020	1084520	904274	1165170	782615	903368	1154830
O43175	O43175		PHGDH		2407810	2424660	3301200	3226560	3010980	831251	2249290	3355540	2915050	951896	745310	1016290	3867570	3142460	3476900	1086290	2379770	4179770	2169350	2154110	3216520	2582660	3082450	3575430	2245590	2204360	3123000	3294270	2721360	1785840	3290250	1888080	2089440	2029220	1870910	2141270	3118610	1830050	2384830	3208930	2617540	2833410	2897370	2714700	3040100
O43181	O43181		NDUFS4		135886	68526.1	65541.2	73486.7	62954.1	181758	128576	91619.6	60390.7	163773	200136	280702	159833	101823	161118	116550	141548	103878	147365	116510	81083.5	62502.5	79259	211444		228515	182059	58454.1	130051	219308	65269.5	199003	60333.7	100859	248506	62000.2	68737.7	212730	48095.4	45807.7	103893	60490.6	170046	89815.3	49263.5
O43184	O43184		ADAM12							49073.5			8369.96	12662.1	33436.9	20862.3				32965.7										31530.1				131744		40759.7		21162.3	153843			55950.8
O43189	O43189		PHF1		27274.9	31189.5	25899.2	13619.8	22793.2	35870.4	28812.6	35793.3	12558.8	45609.3	42801.6	49754.7	34295.7	16263.2	34819.7	29208.1	38001.9	38616	36109	26081.4	19414.4	29388.8	16600.8	37062.7	23190	28458.8	41251.5		40905.6	21045.6	13367.9	33310.9	13500.4	33076.6	36565	36811.1	16415.1	35829.6	14882.9	17133.8	32667.3	19684.7	26131.6	23219.2	15503.4
O43237	O43237		DYNC1LI2		257543	271776	116968	140324	114352	481128	306937	154168	105660	484717	594979	493472	185485	124756	173473	590787	305358	139142	338923	322658	152540	107456	108356	178778	259311	571082	133304	121333	294667	513733	120830	494516	110680	299863	458066	300833	129201	488324	108428	114556	271893	104215	90741.6	94716.4	92366.8
O43242	O43242		PSMD3		771615	651495	544074	655492	463109	803137	763129	518966	634294	730376	888747	759612	552553	580796	559027	698574	790639	575705	721827	622932	497597	732476	428785	664296	799894	825429	555776	586082	743711	809579	677018	786786	509470	645947	701437	803196	672058	776902	393538	472693	825680	515463	569859	638922	456881
O43251-6	O43251-6		RBFOX2		488646	409721	393624	478119	374324	333230	495799	568495	231234	537775	413840	388912	471354	276278	518249	401722	398535	377115	492278	601133	381989	246851	318153	333632	429420	447471	490954	275563	437352	330413	277282	336566	333638	617386	390497	546407	305060	477705	461256	375705	453233	401517	331754	350156	447832
O43252	O43252		PAPSS1		610000	614424	359371	298371	353073	715572	766490	429671	434671	612905	734527	623866	403669	497929	409596	847834	703673	468816	782648	695252	403849	409897	411979	403721	477890	579585	359133	456315	708015	536102	427856	610429	381900	637489	550417	667505	494163	583234	361437	494766	689603	412312	294522	309827	392878
O43257	O43257		ZNHIT1		31060.6	34888.9	34358.5	31032.1	32795.4	20534	31007.4	30071.8	22799.8	26402.7	17535.3	39524.8	17612.2	14741.9	24091.6	26789.8	18426.8	23869.9	25610.8	19363.2	37982.7	20239.6	20116.3	26813.8	20311.4	18962	25003.6	19878.8	33080.2	9356.3	21597.4	15836.7	22566.8	12161.2		28283.1	21760.9	17743.4	12459.8	30305.8	21038.3	19907.9	10866.9	23094	24419.1
O43264	O43264		ZW10		213098	272378	160017	246649	171095	140057	209974	226774	247921	163615	117195	162296	243044	215814	244941	195001	202083	229081	200676	216510	172567	188256	171914	213942	217541	185874	212910	236498	227034	154972	223724	189258	217844	207352	154274	235248	222379	160271	195050	175596	231045	184314	178083	176810	189264
O43272	O43272		PRODH		23559	22821.4	63218.5	85857.7	64543.4	111247	14312.7	46690.4	56547.3	75906.5	104760	8477.28	84583.9	92572.2	79751		22879.4	74297	21010.3	36395.8	73290.2	65655.7	68573.4	77166.7	35057.7	13458.1	60486	73057.4	35498.6		56759	11898.4	78773.4	22825.2		22636.8	57675.6	11352	89740.2	74143.3	30369.3	67045.1	96061.7	80308.3	79411.6
O43278	O43278		SPINT1		13762.6		360480	310443	361232				305077	18102.3			183728	375953	14208.9						469865	472996	410153	14119.5			17120.4	411254	16746.5		420148		561443	183449		51895.7	467136	13157.5	527191	375439		379226	526945	451589	394010
O43281-2	O43281-2		EFS		67606.1	80277.9		13875.1	4796.59		38392.6	47969.9	18592.9	23475.3		14705.9	35363.2	10998.6	29770.1	18992.9	38056.2	37767.1	48411.9	93288.4		8497.95	10230.8	32899.4	62335.8	12387.6	33333.9		59509.9		22895.9		12311.6	63262.7		74706.7	24925.2	18491.9	12414.2	5760.46	57009.1			16444.7	12468.5
O43286	O43286		B4GALT5		18763	17224	17115.2	72400.2	14816.2	10108.5	17671.5		29500.9	7872.13	4304.02		17819.2	22372.6	13724	12345	6600.9		17787.8	20040.2	12023.8	43867.8	39134.7	23958	25866.3	7105.18	14925.1	27804.1		31135.1	35665.6	7714.48	20925.7			21874.6		16086.9	51408	12322.4		45772.5	24261.7	28506.7	32166
O43290	O43290		SART1		535011	507157	353836	449118	367726	332607	499618	525558	477777	502873	370981	498713	510816	499456	538474	485577	512675	581163	479005	512799	383746	504902	374926	544869	565944	356738	616843	522658	536308	226501	455376	352119	483729	467829	257841	464182	433101	375360	478578	388618	476022	426852	554735	522773	404522
O43291	O43291		SPINT2		32115.3	23175.8	270025	338183	257279	14524.5	14896.9	31691.9	364200	28170.6	41906	11440.5	30396.9	273712	34929.8			26313.5	13398.1		274722	391750	236183	39044.1	18411.5	46895.9	36359.9	460229	32641.4	50983.6	389874	35022.3	422741	9580.2	39462.4	19602.3	387199	37284.5	384473	251405	30270.2	302537	399537	439929	298779
O43293	O43293		DAPK3		269370	189008	168127	236572	178147	204843	180735	147196	207440	154300	199438	164062	162902	294830	191646	255538	135144	135845	165446	142590	493872	229191	213834	196730	160144	128887	196377	251418	208740	168908	351766	168592	400957	161103	245749	139466	451351	104453	177892	256192	167011	283524	275853	291525	411965
O43295-2	O43295-2		SRGAP3		77863.8	61044.4			54983.8	140440	86082.2	137147	102719	122965	128611	135974	116798			121497	88266.6	19045.5	87144.8	93046.1	29047.2	108543	42237.5	52566.5	155839	127006	99866.4		75134.9	133592		121960		89387.4	141860	72854.4		130032			84378.7				9789.5
O43299	O43299		AP5Z1		175772	96364.3	95595.1	77533.6	97350.3	133708	105476	92200.8	113773	113296	120549	160822	126930	131943	148532	101178	164117	128503	130496	136703	111017	90126.5	119046	216817	125104	135890	184617	115228	111009	141298	113888	176330	107625	107608	110270	136985	140646	157796	62116.1	150020	126503	105018	192078	204481	107780
O43301	O43301		HSPA12A		233825	248904	47454.5	51659.5		796854	211592	149770		523937	782426	552772	230047	53058.1	256635	551798	179091	177527	223740	213100	18720.3	17569	252656	227684	214088	748280	186016	41944.3	233413	866981		711966	16736.4	183239	791518	224702	58325.8	734880	20839	20824	225896	42281.1	115743	28964.3	71741.1
O43303	O43303		CCP110		25601.8	12586.8			5518.27	53994.2	25439.8	19204.7		32306	67069.9	39868.9	16046.9			29346.2	31548.8		25029	24989		1645.75		14756.9	27483.8	26914.9	15571.3		25914.9	57394.3		49761.7	7498.92	17773.3	43361.6	36544		35949.6			31620
O43306-2	O43306-2		ADCY6			17128.9		4441.63			26557.7	14320.6	10101.2	12533.6	24551.5	11765.2	13025.7		7923.93	20006	17997.6	10783	14634.8	23511.1	7974.51			9377.76	19472.1	34738.8	11412.3		15928.3	43343.9		29133	10522.3		18328.6	10728.4		46400.9			26809.6	6252.47	9660.12		4042.22
O43324	O43324		EEF1E1		121835	136263	131327	200956	127999	118012	134922	106258	200525	132418	161457	136328	123523	140333	142049	151741	130766	88028.5	136149	131756	188170	189706	147379	102504	130888	134700	105760	181653	101366	112162	170970	128950	191995	140660	73790.2	152505	158906	107510	271858	164665	147774	175382	119919	196378	176070
O43347	O43347		MSI1		1613550	1416490	580270	410893	604570	743136	1694960	1048760	527165	769054	824036	948100	1327640	505546	1236450	775295	1659540	1241090	1933010	1652560	514603	553118	477796	1319210	2017440	1005190	1106500	618012	1492810	582836	548642	1042600	674505	1329520	619570	2021160	594110	821154	504720	500846	1758510	618858	367368	619080	577938
O43379	O43379		WDR62				38346.8	77561.3	40619.1		18388.6	25734.6	78280.8					70277						28531.2	33700.6	89756.1	41396.5	26764.5	17213.9			75129.7			72415.3		61574	31439.1		24148.8	81758.8		49973.5	40604.1		45133	65767.7	80538.8	45240.2
O43390	O43390		HNRNPR		5272140	4493140	6038610	4776490	5942460	7467420	6446820	7002440	4299410	9173210	8552190	7760940	5974420	5322540	6094410	8104220	5385190	5717910	7370620	8690450	6986070	5774830	7033720	5984520	4578760	4828140	8372830	6821640	6525300	5692030	5387150	5969110	7087090	9040050	7183100	8343100	5071030	5573140	7736330	6797410	6727780	7070350	7996860	5950450	6884300
O43395	O43395		PRPF3		382445	337717	378097	293269	364700	265379	288804	289579	393402	368907	292043	362275	339530	313483	412401	334858	288872	352714	300218	298574	416247	409508	396294	380889	249128	297877	406404	388228	382231	214773	375946	272778	353361	280912	229144	354273	357486	251246	274217	425559	330974	394119	407556	457433	371017
O43396	O43396		TXNL1		1724230	2212150	2018430	1714710	2188140	1937250	1902950	2164350	2283520	1600100	1824200	1764090	1956010	2596330	1948890	1851310	2091830	2154060	2027120	2388930	2322790	1995190	2193750	1959440	2057610	1642060	1703580	2576020	2283710	1650680	2504720	1632690	2256250	2203850	1648380	1996870	2691380	1715320	1926560	2198630	2241100	2277210	2005350	1693570	2293000
O43399-4	O43399-4		TPD52L2		1220460	1032100	811568	729173	870778	1446610	1166940	799416	1094880	1203710	1200490	1037470	839653	741341	751520	1188330	1396760	675419	1170740	1052630	687836	764313	626601	752556	958768	1186930	817411	929601	1242200	911010	925405	1188860	788678	1073240	967557	1209890	1007730	1078020	747528	613613	1307640	610571	738898	905153	631064
O43402	O43402		EMC8		395191	356715	268944	362876	227698	364520	352636	370881	388054	373936	366403	353893	342403	386442	326293	366090	308030	291346	345928	283024	260370	393102	187926	318793	471257	390453	438566	352033	364670	381290	390219	350458	359251	300145	296208	315972	396679	360659	351526	276477	355036	261126	332918	412336	264947
O43422	O43422		THAP12		14773		14266.8	27918.6	18393.2		17156	23006.1	7653.16		9302.86	19242.9	33869.9	45947	43823.5	21183.1	40475.4	30482.8	36653.7	55523.2	20671.4	37866	20260.4			20505.4	27939.9	14403.8	24751.7		36159.5	14963.4	22073.8	30813.4	20273.5	37522.8	20892.3		25194.7		21118.6	23242.4	47256.6	44269.8	25773.6
O43426-2	O43426-2		SYNJ1		89762.2	65839.8				168895	80546.3	18106.1		143744	143812	141554	47503.3		28540.4	155541	67886.7	54833.6	77663.2	59462.1	8752.68			43465.2	56205.2	163802	33065.7		72165.1	181047		138634		47997.1	143880	48165.8	66943.2	182132		96248.1	58321.2	103745		93028.6	5206.24
O43427-2	O43427-2		FIBP		70394	92936.9	48883	100578	41538	85473.7	85861.8	59252.6	83223	80064.7	143285	54093.7	59021.1		73622.9	66475.8	58839.1	53878.8	85026.5	97795.3	46617.5	54017.6	63062.8	31969	103236	93628.8	48976.5	69887.8	90154	76584.8	82918.9	112662	65266.3	91819.2	126716	133774	73777.3	63299.2	86302.4	40410.4	83891.4	54995.9	60252.7	89907.8	74644.1
O43439	O43439		CBFA2T2		94763	88932.7			14411.5		96606.3	44773		37185.3		56490.2	34796.2	17642.9	50674.7		68976.5	64614.7	100638	107563	14877.2			54144.5		72212	55595.5	26279.6	111293	86559.6		100365		98949.7	82213.7	103785		93388.6	17258		144187	18336.7	18498.1	13768.9	9161.2
O43447	O43447		PPIH		541840	580400	598981	380824	622343	328211	651664	600488	452744	461184	417341	445458	710126	508834	624871	386678	472222	554223	651829	725424	602457	542585	666985	587488	525156	413577	502000	450460	612999	343582	484743	396397	481299	623563	337254	584259	427063	387874	403319	758426	649538	746530	478996	450417	714799
O43463-2	O43463-2		SUV39H1		100674	63803.3	77551.4	140809	107120	19380.1	73636.6	70213.6	107982	36958	125353	53178.8	86533.8	105298	81561.9	53927.7	57207.4	84984.8	38359.1	50902.7	94728.3	100061	76924	72462.2	86581.8	27282.1	110325	117338	78862.5	40581.5	105161	48754.7	118225	115676	151978	77556.5	89698.9	14644.5	125266	84701	66193.7	118344	106161	111569	99927.7
O43464-3	O43464-3		HTRA2		123994	178377	38965.1	90810.1	154092	151085	199310	225783	53023	210716	177945	145160	190200	109075	166457	179961	188459	161436	260652	142479	131587	53460	169006	165975	180001	152392	201734	51211.3	109307	173154	56079.9	128302	47965.2	156096	114306	141694	66759.5	165312	84329	114745	142404	112194	69903.9	74954.9	109419
O43488	O43488		AKR7A2		523921	464452	89741.6	128720	125118	482034	456236	450140	176765	417290	423334	326208	521395	219525	449091	442894	496240	473140	474061	500816	168998	149698	163255	496996	420542	417628	427957	196020	488489	364824	149486	423438	144871	490733	379021	450986	164864	401409	166547	140982	486983	168423	166057	160902	165524
O43490-2	O43490-2		PROM1		69180.9	90148.1	301415	157832	325392	9899.82	27655.6	40435.6	337689	14630.7			24620.4	215677	34625.6		32177.2	35627.4	46837.3	40702	319513	195887	271067	29537.3	30111.2	24486.9	52452.8	329829	49188.1	120677	260433	17277.9	298809	32372.2	15624.8	62566.7	303337	14343.9	250516	294803	78558.6	295827	344151	221603	278211
O43505	O43505		B4GAT1		92201.1	35045.6	47143.7	62759.1	46725.8	96260.9	57592.3	68335.9	55044.9	105660	79568.7	91663	68504.3	49865.3	89631.1	85456.9	65874	94323.5	79380.3	44638.6	40806.2	52422	31348.5	77308	77238	97258.3	94632	54278.7	59552.1	93031.5	48815.4	84506.2	48863.7	41500.9	88092.6	72033.9	47258.4	90909.8	77881.4	28625	76863.8	34557.9	83974.9	59764.8	28652.4
O43516-2	O43516-2		WIPF1		49183.6	73306.7	3285.95	11541.2		34327.4	44690.1	42325.4		40360.6	43327.7	50729.5	26381.2		13467.9	64546.6	64587.9		29808.7	33165.2				19100.3	45548.5	40408.7	26404.4	6992.99	36573.2	21853.3	6711.41	31216.8		22971.9	9550.21	33090.5		40824.3	3392.77		44789.3				10383.3
O43567	O43567		RNF13		47194	41932.6	30134		17593.4	26892.3	49100.8	99420.5		46313.1	38631.1			39370.7	73582.4		48771.1	150850	74409.2	129279	30529.4	22202.6	26209.2	59221.4	119345	50785.3	13059	96014.3		69230.4		72336.6	40823.8	122430	110641	19370.5	27642.7	67770	76470.3	29854.6		21541.2	68283.1		29771.1
O43572	O43572		AKAP10				1452.95				6450.78	4297.15		5960.52			2832.09	5900.78	9381.88					9087.16							5956.04		5417.23	6241.16			5765.64		20908.9						7408.4				2928.44
O43581	O43581		SYT7
O43581-3	O43581-3		SYT7		79711.4	66217.6		32305.8	6222.05	215579	103717			136738	219318	126150	21698.8	11909.6	51397.8	166908	79822.5	29083.6	97282.5	42993.5	24790.4	16506.2	27269.1		23988.9	186175	40382.5		72339.8	182773		232127		60804.8	158404	51018.5	8513.58	223692	30868.2	27620.1	63624.2	19323.1	33093.4		50708.2
O43583	O43583		DENR		194716	255676	150949	159461	169170	386954	213965	336073	269364	361999	349362	369073	265730	139699	259454	384017	213195	320956	165905	334840	168375	190054	164876	251409	288029	255274	311203	317240	193529	361249	302126	289610	217107	357098	258866	336211	308649	268869	188397	147015	218848	149816	148417	131637	153068
O43592	O43592		XPOT		170854	204470	116681	153480	132223	141518	158344	183799	152533	151410	128012	144020	173041	137395	199579	142961	184159	176949	179881	146082	128417	154267	129091	178739	167408	169156	150946	118638	162065	144352	127111	190186	146081	137655	170797	173952	190187	150943	117848	124498	172526	129643	105982	131015	134579
O43597	O43597		SPRY2		40002.3	46041.6	9501.06	8571.72	5248.77	51921.5				35560.8						16296.9	49661.2		54252.8		6844.79	9884.04	9480.79		24779	44629			50957.6		8577.04	54834.8			47505.1			98260.8		5484.26	54771.2	7233.88	11078.2	8752.94
O43598	O43598		DNPH1		1241410	863483	1062260	1616670	1018310	1008770	1245300	2003530	1625470	764875	925851	922329	2147510	1629330	1803970	910606	1326710	2235390	1279800	1132650	1078820	1326250	1031640	1637160	1429700	1063210	1839380	1619760	1457750	1077530	1545440	1003020	1079060	1128590	1056620	970910	1716840	1256790	1291970	1185740	1537390	1214090	1272870	1219450	1076890
O43602	O43602		DCX		1739220	1546760	8628.29		21751.8	5923070	2129040	66082.6	15902.4	3563240	6438170	3730260	125091	11892.4	123427	3782800	1866100	123013	1870130	1275200	13025.5	15542.5	12243.6	132422	432135	3927350	77694.9	14299.2	1866940	4320810	50363.9	4140480	22811.2	1191200	4925920	1612260	15789	4071690	18242.7	7303.45	1850230	7433.13	59166.4	14111.3	27313.2
O43602-2	O43602-2		DCX																		156683		3797.88	42809.8						136667			17547.2			2165.07			216963	211418					9490.15		5049.84
O43615	O43615		TIMM44		456641	378552	687437	756136	657820	520365	424044	428039	521534	488224	471225	413874	558408	744293	528741	427769	498811	505042	414974	340257	945163	828006	930830	553755	399411	381986	573005	748873	477864	438039	741531	429128	807874	401727	427937	497005	550010	406716	764915	937954	499123	835576	868212	1063900	904092
O43617	O43617		TRAPPC3		401140	401959	522196	309415	567476	472753	530313	487233	366908	436477	470513	399621	529268	352851	447860	507523	429625	483153	561566	526396	588981	270910	539694	397012	401055	483591	371193	385502	421642	569115	322611	475548	371521	482659	586719	421961	333651	492870	384712	513135	446079	595384	358360	205713	656758
O43633	O43633		CHMP2A		489311	680071	417894	309192	407506	599638	875648	798538	353843	722676	826275	671778	728976	482155	685434	700952	667145	869688	826060	858114	413148	273884	397824	711065	616324	682805	644194	332431	702613	887728	293394	699151	245392	790642	838155	775722	285865	694834	393667	383887	718630	351468	397206	292381	436778
O43639	O43639		NCK2		135042	95582.1	147823	267658	169890	184760	182322	227598	134863	202220	214439	204325	86338.6	64945		170545	127086	113741	147081	256977	159114	191084	140691	88414.8	189160	163397	154077	208582	222447	177018	161020	165646	398355	299483	113692	196426	247324	208048	206220	185258	201015	119949	122020	115382	152456
O43657	O43657		TSPAN6		9173	15481.5	127769		109187		36881.6	27638.6	11360.9				29190.7	23826.7	44668		21004.5	40232.6	34762	8731.94	128384	12337.7	125192	26722.3	21594	14139.3	18686.6	38773	34948.7	16015.8	26596.3	17342.4	37604.1	8227.6	21691.6	22875.3	22875.5	28385.3	21512.8	114712	19713.2	139025	19822.5	13844.5	162905
O43660-2	O43660-2		PLRG1		134356	147998	137855	175716	143913	108572	144332	128701	139680	191939	100620	143821	121640	126394	135409	154988	150313	120710	143523	149114	122048	164309	133892	131319	203112	75700.2	189641	112911	136400	57504.5	120960	89753.7	188551	155758	68672	166240	145715	89432.6	128460	146144	144120	129341	137133	167560	146118
O43663-3	O43663-3		PRC1		97340.9	85704.3	85820.7	128740	77193.3		73398.2	76986.5	63925.3	44410.4		23973.2	47228.3	119192	56787	61282.3	130973	51484.2	66462.6	100609	92821.1	75872.1	65438.9	59249.4	155725	31713.4	53888.4	68424	149761	53955.6	80909.5	22859.3	129191	36972		147895	80509.3	24756	88496.2	75517.3	141246	73399.7	107232	97879.7	59818.6
O43665-2	O43665-2		RGS10		244036	305193		34072.5		566439	348258	31342.2	17828.5	313400	423404	376452	59624.7	20506.3	53112.3	484201	352279	50603.2	315847	159535	7071.6	21921.8	7625.5	50336.2	92641.5	596219	21188	25480.9	236932	492594	17104.1	530588	15151	172079	382206	156468	14592.4	616199	25221.2		236531	12339	14478.6	16101.6	10883.9
O43670-4	O43670-4		ZNF207		172466	186796	244071	165618	250019	103532	225019	188998	114362	138143	73665.5	106141	209456	173701	184023	117640	190100	166191	211367	186883	194677	168514	199324	148900	248707	101891	153808	122501	212126	79945.6	157848	66668.9	128777	203003	63615.4	182414	135044	68024.8	113099	214524	206032	202803	160093	135390	249392
O43674-2	O43674-2		NDUFB5		282653	264833	149256	407425	175643	350906	415000	375394	283569	529834	335013	376736	409220	485314	422997	520398	480609	481580	489613	310472	177548	406679	207012	487567	380079	487868	396527	355063	421339	646841	254043	631604	345573	260524	795532	169147	256230	526637	463092	176894	352042	172198	531384	398795	249775
O43676	O43676		NDUFB3		111151	89534.2	88774	78601.2	86643.9	182961	163404	108503	78935.3	229516	227101	173174	151616	102028	153601	197610	107160	135701	187718	98213.9	93477.2	91680.3	133350	168692	123165	148952	141978	80397.6	108246	121228	80507.2	180439	130166	135419	203190	99341.4	81185.1	159119	120370	113805	124151	96953.8	145729	114174	104885
O43678	O43678		NDUFA2		829375	900468	611645	729090	584735	998818	956648	735528	574077	972282	1061330	1038240	1037340	801642	1007760	947049	962362	897302	966615	718413	597135	625791	531860	936344	901626	1087750	808983	622998	832483	1105970	494873	1080130	559208	711749	1322630	601417	537244	1047080	680893	597755	773853	623205	834774	739444	622690
O43681	O43681		GET3		228831	255523	255630	290168	255615	336937	312739	291858	247891	272340	310550	263020	255580	317502	237378	302274	249995	278680	320867	296217	274490	253439	309948	229739	267993	266172	235111	254822	270648	357659	278495	288734	268406	274881	314101	236072	275484	296602	298087	305274	261874	308473	277621	209976	319026
O43683-2	O43683-2		BUB1		62176	47981.1	75645.5	132409	76547.1	21845.3	30467.3	37355.7	176128			25166.8	21671.3	131000	28219.7	14475	33711.3	25125.9	31801.2	49197.1	67544.6	159232	74395.4	15561.9	31276.9	8611.95	36822.1	143923	56258.6		117133	22895.7	137329	39309.8		56190.1	170879	21776.9	106724	69664.7	47304.5	75740.6	110038	132199	74731.5
O43684-2	O43684-2		BUB3		2324600	2303890	1116640	2269330	1262760	1423450	2193180	2024840	2117430	1955870	1545930	1771410	2164850	2082450	2119350	2161670	2223370	2021600	2325110	2370350	1065690	2334510	1044330	2026600	3059340	1618710	1972010	2137730	2242880	1409490	2272340	1574780	1945910	2415890	1240260	2369710	2321610	1673240	1921860	927819	2333270	1066680	1688320	2218300	1180510
O43709	O43709		BUD23		164247	171949	105632	97799.1	99421.1	78970.7	105327	205284	208993	58513.2	84783	117499	127233	195131	179343	111534	125363	200435	116933	145330	117559	228784	94716.2	152726	98903	97381.2	167304	208736	192372	68898.9	206329	78045.6	255159	133635	93869.5	137464	255243	99229.5	93370.3	131932	173862	115295	156713	124848	108486
O43715	O43715		TRIAP1		23814.8	22188.6	28514.6	14782.7	22099.7	15288.3	23867.9	44529.4	38481.5	20786.6	9119.28	17591.7	37438.2	34659.4	36989.6	19235	21073	32896.6	23649.3	28190.9	21141.3	30126.9	20944.8	55659	49665.2	26773	43510.8	17782	26667.2	5866.45	24774.9	10230.8	22527.6	20434.8	12001.8	21520.1	44205.1		18536.7	24491.6	14898.7	28878.9	42225.7	30002.9	26115.9
O43719	O43719		HTATSF1		1287590	1598860	579052	864889	546458	1024810	1404760	751006	1065470	1563130	1297810	1100620	1216780	1169060	1346090	1276670	1362610	1481250	1431760	1935030	486317	968501	410676	1388350	1673460	1102390	1321960	1047320	1436920	987450	847584	1004970	854169	2072750	892993	1416120	675373	946307	696610	556216	1499360	511470	714212	837819	554747
O43747	O43747		AP1G1		243650	266805	343071	248286	288592	254817	279603	314584	247874	275556	271575	241486	285238	242941	233885	292378	271355	292115	298777	262225	270214	212194	239884	222430	302288	257358	245846	215336	241794	256237	206919	233476	259551	288246	232064	226738	234769	301219	267938	272400	220729	314053	222573	172936	262816
O43752	O43752		STX6				22023	10657.6	11889.2				12878.4				7965.28		8894.93							11734.7	12659.8					10621.2									6921.39			8779.07	7039.1	10459.2	12785	12277.5	12223.2
O43761	O43761		SYNGR3				51047.6	44094.7	41022.2	109298			35897.2	36153.5	96738.9	43315		55874.5		55467.1					40831.1	45512.5	38350.6			85426.2		37011.4		153876	33939.4	85426.2			227953		37019.6	89375.6	50245.6	50307		46165.5	59390.9	52834.4	44874.5
O43766	O43766		LIAS		27196.4	35781.3	34945.6	51183.4	30396.8	14510.2	24648	32293.9	44626.3			7670.4	28125.4	84375.9	50697.2	12978.3	25981.9	47334	11617.2	22152.1	23101.1	59222.3	34605.7	37650.9	28035.7	21706.7	34632.6	55973.2	28869.5	21742.7	36458.2	34264.5	52097.6	37607.9	38667.5	18347.7	40906.4		60879.9	38904.9	25296.2	32617.4	82767.2	59833.8	17601.1
O43768-2	O43768-2		ENSA		182970	154863	363826	149623	417382	89111.1	202445	314782	247734	155405	127299	132648	205035	160052	240967	190007	256698	264973	181846	236070	398965	151572	330517	180964	259249	120898	210362	230023	237575	66187.3	231839	106588	228744	199895	90090.3	267376	254595	128764	118974	347514	210185	295579	80799.5	143838	264469
O43772	O43772		SLC25A20		59679.1	45948.5	21688.5		19459.8	27494.1	63774.3	189847		69368.1	36001.7	76378.1	88441.6		128355	39361.6	39533.9	120595	86670.2	65272.8	15921.4		12779.2	58372.4	89382.8	62294	163767	35443.1	55996.2	50346.5		60377.3		66603.8	69650	72962.7		45189.9	60683.5	12023.9	82577.5
O43776	O43776		NARS1		278073	354303	892618	288910	786317	369885	369391	254265	413148	246734	352708	255556	372094	313294	335427	258262	310194	394911	384622	320200	513691	389465	615696	365035	324832	419494	285410	405682	383105	348666	384927	422226	392034	315990	338654	289656	372238	413909	343586	714814	406016	561841	296485	340252	673168
O43790	O43790		KRT86							75259	10094.5						66764.8				63666.2		9433.13				76046.4								80744.1	46514.9			109375		67303.8	19963.9					171352	115099
O43795	O43795		MYO1B		177170	189230	253078	208094	269752	133268	216829	257910	297652	203149	134067	186729	250328	235327	231426	175503	231080	233577	236284	248647	280883	302067	294181	240324	180307	175230	300378	312037	240016	130665	319154	156645	387096	217126	172869	275769	294304	169949	312450	260953	226429	265124	280806	313559	250464
O43805	O43805		SSNA1		8796.7	12380.8	28880.5	43521	25271.9			37669.9	54566.9				28908.7	42377.5	21993	8294.8		28614.9		24171.4	21132.1	49265.2	35632.9	32105.6	31163.4		23330.5	54604.8	19885.9		69509.1		51687.1	22289.1		18362.6	112370		30828.6	28993.1	17864.1	51444.8	55156.5	40588.5	34467.1
O43809	O43809		NUDT21		458931	446238	675551	286481	752825	267863	466918	343665	303137	483768	332151	391092	479602	348786	405688	372536	331480	380358	467647	477791	776210	379621	739036	451356	471914	250975	524054	385913	420982	219909	408520	342643	373906	509833	265212	420524	323956	326349	196802	680833	444720	706790	277588	321706	718012
O43813	O43813		LANCL1		165449	190030	46600.3	31159.5	29788	206766	188661	118764	55031.6	182443	207984	235684	124652	57797.7	122085	215774	175057	128386	187573	151418	61672.3	21960.3	43761.1	130348	160900	225903	96044.8	29167.3	155496	156713	39348.4	192724	41717.4	163210	164936	166976	37235.1	214039	25560.7	37919.9	188203	43959.5	26153.5	32265.8	37436.5
O43815	O43815		STRN		170646	199045	159898	212988	175280	163502	184657	156116	185750	180279	195064	191845	157044	161347	158861	182640	165798	173394	170874	166640	142770	161046	138858	156974	185430	153192	177983	179768	173578	176199	163309	166659	157896	163543	113433	175546	166408	187360	167119	122931	161703	136770	161594	187656	129537
O43818	O43818		RRP9		362655	328356	363494	380173	271966	160879	318452	392495	361460	284087	224495	316104	334170	269081	325443	312615	291582	335543	312991	293992	369407	317835	297984	371341	404413	209855	445916	329629	290964	136398	294014	182287	392470	317367	139450	269692	350526	183414	275962	356175	345681	289948	389690	333399	333128
O43819	O43819		SCO2		113278	118153	92993.8	162232	173196	206117	96325.8	94598.3	97327.7	178632	200538	211589	106653	66291.4	99236	144484	129756	116197	110314	70602.2	71439.1	118389	78488.8	118792	103642	186582	122097	46437.9	98620.5	149208	106869	152170	84659.7	89044.9	183425	137573	75064.7	215083	80021.9	102651	90785.6	90153.3	121954	140654	65652.5
O43822-2	O43822-2		CFAP410		60915.8	69209.8	19838.5		24098.4	79301.5	57331.9			42577.7	71821.7	62226.1	42947.7	29288.8	57843.9	66800.8	43099.3	53714.4	47772	57439.4	20299.2		18135.3	33460.3	32655.7	79240.4	35439.6		56716.6	76458.6		68258.8	21977	54355.7	52694	73451	27216.6	86790.6			62349.8	12784.6			12701
O43823	O43823		AKAP8		119311	137732	134041	130570	164538	110355	160707	150938	202562	154778	85509.3	108244	209129	221432	198750	139387	140020	172603	168423	186353	170824	185330	158399	173094	137114	117613	183254	213143	147429	88111.6	174456	95295.1	162175	176350	132850	163292	157684	68880.7	210205	187058	133787	201092	302670	215821	181962
O43824	O43824		GTPBP6		76136	81443.7	53571.1	57682.4	57628.5	46562.9	50875.2	86785.3	53155.1	55015	30285.3	65226.4	54356.9	57794.7	67882.5	24935.6	54604.3	88569.2	72686.9	64285.7	35889.1	66734.2	42643.3	66127	76581.7	68115.4	49675.8	58796.5	43694.1	32561.8	62731.2	51962.8	71851.3	56615.8	49641.8	61636.6	48892.4	35832	75274.4	56466.8	53390.5	33068.8	69889.2	63684	55597.5
O43829	O43829		ZBTB14		58095	49125.6	6919.3	28183.1	6817.53	26213.5	43351.1	45827.1	23695.3	45857.7	34786	49669.7	64331.6	36962.1	59224.5	38059.4	54690	52389.6	61126	45370.1	5417.75	31384		66137.2	57545.9	36807.7	40746.5	26826.1	53311.7		34784.2	34990.5	14782.2	43453.7	31279	40824.6	21611	26709.4	27489.9		46731.5		35503.2	22170.2
O43837	O43837		IDH3B		318664	312748	207100	368122	204946	540328	362716	346472	283610	505789	503510	452892	418868	300281	415447	514943	397509	299616	355094	298103	213626	305214	224780	419549	449618	394064	459314	260074	341291	496377	286219	397755	306694	295461	386619	377370	228032	408223	358025	212558	316812	222531	264064	342110	231685
O43847-2	O43847-2		NRDC		235609	278406	177936	222928	185753	187469	219346	180256	291343	203842	183384	211544	203889	196912	210809	210515	226261	198374	222897	253285	178447	238677	204168	169065	235103	197986	143416	245140	215129	138247	281579	186372	237029	269566	155535	249336	283547	190499	219684	193982	238646	198489	150271	180842	179737
O43852-3	O43852-3		CALU		2686180	2703680	3225420	3175510	3595230	1649010	2650220	3083890	2058760	2707140	1878520	2279980	3064410	3335220	3158510	3012710	2769940	2943020	2740400	2993490	3369330	2963400	3384450	3260610	5001540	2125460	3110390	2400540	2844810	2194710	2302390	2141650	2799230	2995530	1436680	2560370	2305330	2488370	2314780	3385420	2899950	3239700	3206180	2960370	3816260
O43854-2	O43854-2		EDIL3		169563	96265.5	43406.4	55616.1	37033.4	455480	200893	46921.3	23111.8	215205	374723	150882	105388	50834.2	109526	188476	181843	78973.9	200408	85264.2	33882.6	38284.5	34445.5	112451	87605.8	441074	63218.6	29986.6	165762	740513	30722.7	452654	44078.3	86306.7	826716	169361	30793.3	435169	55681.3	38406.5	190275	36486.1	73113.7	40451.7	39233.1
O43861-2	O43861-2		ATP9B		45513.9	45861	24986.8	47431.5	30440.2	46143.2	65878.2	46648.1	34702.1	57492.7	50483.1	41354.2	46938	38173.5	56114.8	37568	51446.9	61668.2	56263.8	39355	23031.7	27374.6	25799.1	33938.3	39717.4	53435.9	60744.9	36552.2	36836.6	68766.3	31679.3	48741.5	38181.9	48935.3	59666.4	45826.4	44538.3	66134.5	44115.5	24317.3	51285.9	31258.9	25317.8	25486.6	32518.7
O43865	O43865		AHCYL1		447735	456765	446082	563657	337199	450218	554714	481285	491978	469795	461419	389813	455692	525929	416176	431487	573790	493579	544477	447777	352819	598278	421688	487575	542205	457419	434007	463914	566030	490047	553280	444095	471609	430579	522747	547042	551142	525236	336237	384958	580988	377643	598981	589930	378274
O43896	O43896		KIF1C		12316.4	15953.6	52889	37220.9	45630			32751.6	71618.8				25224.7	73349.8	25131.8		7158.73	34470.3	14925.9	19679.3	51413	46801.4	50423.1	28608.3	17544.9		24909.7	70433.3	16682.7		49647.8		61186.7	14588.9		17323.6	75400.8		51918.9	53166.2	20745.1	51328.2	49281.7	39047.6	48350.8
O43909	O43909		EXTL3		82741.4	57234.6	52414.5	71869.8	115205	71338.5	63595.8	95151.4	46920.6	109111	48841.8	73172.3	60566.1	68600.4	94489.7	81362.7	69763.5	68983.7	70235.8	78888.6	65424.9	62536	64597.1	73207.4	71723.9	65686.7	124706	68448.3	78359	78702	58185.1	66271.1	55600.2	71373.5	98684.4	73752.1	52514.7	83275.3	75342.3	73620.5	86135	62521.8	113504	88187.6	61958
O43913	O43913		ORC5		107451	76289.6	81100.1	78997.8	81314.3	43506.3	73401.5	98616.2	94355.2	75977.3	43402.3	69846.6	113256	85288.4	107087	61584.9	65932.5	78145.5	63097	70536.6	78720.4	68599.4	82177.3	99663.7	87072.9	56456.2	131174	80075	94406.2	29201.8	92451.3	44640.9	85078.9	71623.1	29540.7	118810	92758.2	53683.9	47705	82685.3	101686	64648	85639.1	95693.2	67102.7
O43915	O43915		VEGFD		150848	153788				45986	127049			57148.7	49100.5	39724.6	16390.2		17892	50991.5	139544	24864.5	121056	58476.4				23541.9	35778.6	162846	3443.78		135175	171004		196701		56753.2	167862	57292.6		157172			129955
O43916	O43916		CHST1		49015.2	39159.4		15623.3		114612	24980.9	21504.6		58635.7	78969.8	48140.4		39553.8	16817.2	46689.8	43541.1	17423.6	38143.5	42226.5		38110.2	18317.4		23704.7	48507.7	59959.2	26553.4	16386.1	55866.4	26757.5	67688.7	29399	72846.5	70912.9	39962.5		81001.1	17824.2		33537.1	13836.6	26459.3
O43920	O43920		NDUFS5		336345	413548	411715	380203	460897	607734	503446	371336	282440	682398	759690	648118	510066	355330	503005	644466	459265	471890	586824	389939	437713	255410	361904	426205	500778	629019	530802	297912	385517	870590	284039	519818	340897	385680	706089	391823	254142	673949	293193	437543	346538	448001	319346	334830	455191
O43924	O43924		PDE6D		13793.6	3240.41			1652.87	13586.6	17368.1	21749.8		17437	10886	7778.6	19210.2		8422.32		9585.07		17419.5	16125.6	2869.72			26250.4	3362.89		26460.4	9179.12	16090.2	5859.49	5124.97	21338.8	4310.42	14295.4				16636.3	4986.26		22865.6		7309.09
O43929	O43929		ORC4		820449	888073	805663	652603	776596	660807	1087050	841521	951909	1097880	752764	763495	950536	792976	821957	1319410	1263350	693457	970332	1054060	949120	979816	676643	1015690	1035040	916922	754568	1126610	1648580	787808	654247	938090	769206	584896	969606	1061060	726103	1330550	695172	777870	1198610	760339	1096510	630921	701840
O43933	O43933		PEX1		94772.4	82636.5	104478	171465	97216.6	69357.8	81831.2	102145	136313	86747.3	72142.6	77898.6	91938.8	129676	84962.3	77912.6	76058	88036.4	92417.4	88319.2	93174.8	138085	98367.3	85502.6	92510.2	82720	97868.2	111764	87327.6	71111.9	124190	93361.8	129964	88257.5	73205.9	90859.4	111125	81859.8	118095	88784	91604.2	112473	125025	123197	98274.4
O60216	O60216		RAD21		608117	595392	279525	397587	306845	342158	559860	569425	463650	505521	325300	506540	562833	401170	515400	438876	600922	472108	569103	569949	335512	394416	335873	531394	603615	300025	602270	343441	516772	246828	392054	313929	402934	511313	200215	578961	339865	281479	397996	374635	554437	329813	413222	451806	352489
O60220	O60220		TIMM8A		48601.7	46207.1	68124.8	57248.3	71633.6	45529.1	51497	67946.8	79714.7	87925.4	69700	39668.6	79122.9	63632.4	104612	56596.9	60751.8	74826.5	58869.6	64296.2	74071.9	67837.1	68856.9	79290.8	94951.6	55149.7	88785.6	99040.6	53093.3	43912.5	86008.3	39345.2	107862	54024.4	37324.5	53818.7	79247.2	18188.5	81867.5	97344.2	55061.1	75883.1	50001.6	81654.7	75399.8
O60229	O60229		KALRN		417340	473514				1159170	582851	100299		854767	1177060	903247	110219		134738	710786	548367	170998	633072	411713			48424.2	150594	239096	925317	140314		396917	728323		849350		433559	890455	446831	210182	692602			411156
O60231	O60231		DHX16		134616	143881	112628	89489.6	89676.6	90470.5	112791	116351	146250	92591.3	116036	128069	174817	109016	165444	99976.4	123897	135158	97350.1	121045	108412	120773	121299	165890	114567	108225	183412	133224	145312	65817.6	125761	104302	107228	114201	58778.8	160596	128022	89065.8	92594.5	107250	134819	101666	97721.5	130539	119652
O60234	O60234		GMFG																																				143156						282496			157174
O60244	O60244		MED14		128678	137985	62121.4	55973.6	64256	115120	146250	130654	93956.8	140676	98415.4	134829	137104	68199.2	134804	133338	140543	120149	162784	148632	61280.6	77798.7	59684.3	141733	147678	97164.9	123333	98459.5	143676	72442.3	82812.5	100687	90402.1	138494	80663.6	157454	87303.3	79889.2	79205.5	62502	141046	65083.8	77503.7	83349.1	71543.5
O60256	O60256		PRPSAP2		1218640	1247410	534076	516639	467996	1260350	1399260	878756	776070	1059820	1227390	1146510	1105000	697394	1010900	1135470	1424780	1132210	1378360	1111800	369308	696428	531412	1047450	966244	1135450	718437	787757	1191190	1285340	766416	1152830	609764	1169050	1276570	1124170	813267	1271770	530833	484569	1262390	506411	618445	590557	500879
O60262	O60262		GNG7		88516.4	81341.4	30666.8	22192.8	42038.7	131754	89448.2	90242.9	47246.4	164261	163384	154140	66722.4	43483.1	79650.8	154245	93772.4	31995.7	90070.9	70229	38231.2	32655.8	26364.5	65620.6	53315.4	165228	70200.5	34940	76840	134642	23533.6	158974	33142.5	74916.2	106391	75744	33164.5	164277	35611.3	39352.9	78178.3	47481.9	18231.3	38813	44646.9
O60264	O60264		SMARCA5		1104820	885811	1220660	773896	1207250	786636	993868	1136060	840493	1175090	906366	954578	967261	876131	1018380	1021840	953465	945547	1094770	1201230	1368930	922527	1265660	1009370	792536	664388	1334420	1016260	1091240	636193	779055	712192	1192200	1120000	757821	1309890	851632	704507	1257850	1219420	1049660	1254660	1076770	1001040	1208920
O60271	O60271		SPAG9		855162	948197	326309	346381	340198	963646	956632	693990	402033	952127	946459	981207	709908	502534	663568	1001740	967536	662997	909524	831269	348075	399082	459027	652989	768888	1052850	501131	407216	803638	666174	393947	871602	319457	774188	613442	840231	398339	1025870	438628	368332	810468	445773	351094	347278	397072
O60281-2	O60281-2		ZNF292		45242.6	31206.6	69995.6	46771.4	55832.7	50001.5	67113.3	59635.7	41954.7	64715	33155.7	63210.8	73716.7	56857.2	80377.3	63625.9	65378.3	45198.2	71922.7	86607	67348.1	24221.9	54522.1	50717.4	70685	37519.8	64505.9	49194.7	69706.7	30693.3	39907.1	24618.2	52033	89060.9	54942.6	67063.5	41749.9	34910.3	74045.3	52632.3	60191.4	64858	55448.3	34348.7	66233.2
O60282	O60282		KIF5C		374324	321853	88014.5	75456.1	92369.5	1200550	521378	146271	119089	752015	1175880	741540	163962	95425.9	165347	735143	564644	181683	509706	259973	74359.6	104991	70583.4	171792	273393	1133480	140870	103167	398605	1321030	108155	1218860	94769.4	214689	1431250	290634	107229	1091080	95989.7	96081.5	401978	79916.5	69563.2	92815.3	83338.5
O60284	O60284		ST18		36866.8	30126.9				11608.3	50231.1			21272.8	14773	21386.1				22215.2	56587		38538.5	18238.1						36450.7			26383.2	14999.2		21098.9			24174.5	13838.2		27797.2			35989.2
O60287	O60287		URB1		51070.7	39027.9	70506.2	57685.2	67594.9		40449.3	48086.1	50160.6	51997.4	27830.7	51768.5	51205.4	62957.3	64910.9	57049.9	33976.8	45854.4	42887.2	55472.3	66947.7	70223.5	63667.8	45804.5	28620	56707.1	60028.9	54854.5	38586	26419.8	63068.3	37823.2	81767.7	41763.9	24267.1	44597.8	63005	26482	46564.2	67585.6	62212.7	62408.5	77984.4	56156.2	71029.8
O60291-2	O60291-2		MGRN1		39287.9	47108.6	31231.9	20179.2	36208.5	24048.7	35147.1	28978.9	25566.1	30504	46266.2		45731.4	33038.6	33423.4	37622.9	31568.9	41448.4	34902	50943.9	57455.6	29297.1	47745.7	16371.8	47645	63163.6	44779.6	30971.6	38814.5	31915	27833.6	52597.8	25970.8	33415.8	54488.5	39848	20899.9	39129.1	32075.1	60128.3	37850	42454.8	19987.1	31200.9	51075.9
O60292	O60292		SIPA1L3		117778	111059	40074.9	61767.7	44269.7	90099.9	110808	86722.2	54840.9	95381.3	57720	109425	74661.6	52751.6	79672.1	92483.2	131833	76911.5	100884	103489	30221.3	59689.6	36932.7	72045.1	72687.6	145122	81784.5	49262.5	107586	106395	63980.3	121201	45066.1	99287.9	89865.1	92908.6	49746	124263	50546.6	39505	101223	44357.6	44062	58646.7	40785.2
O60293	O60293		ZFC3H1		147090	112841	84560	30129.1	57422.2	112251	142017	60006.4	156959	87665.5	111270	106968	142977	214468	149605	55107.8	121444	131617	99722.8	147197	68505.8	150331	128781	163411		110030	124151	102699	165763		153304		91583.8	98148.7		96067.6	146198		109931	113017	22565.3	111264	128389	139344	94466.9
O60299-2	O60299-2		LZTS3		67207.8		32816	47953.6	44816	72590.5	69356.4	29923.1	51450.7	50565.7	62946	46708.4		37750.1	38432.9	108826	49526				49515.4	83872.9	42089.2	38756.6			31781.4	35758.6	40831.5	69373.9	46016.8		79135.6			38132.2			27355.6	29656.7		44113.5	44458.1	92953.5	41959.1
O60306	O60306		AQR		215872	248498	215720	212391	225453	132676	238257	280361	236668	233643	166098	198504	233073	276706	305184	222943	253460	282230	227387	249920	233946	274225	179759	285550	302923	164532	273893	230013	250375	154718	233457	169910	286831	274829	142151	283499	222577	179242	232371	232443	255492	215667	294058	328851	218276
O60307	O60307		MAST3		16605.1					18348.8	10642.9										18366.4						4472.33								9323.15		2705.62	5628.97		6752.03		13631.2	6942.07	4617.6
O60313-10	O60313-10		OPA1		427940	384299	425736	366093	397732	587828	489008	560747	342853	577645	623866	558948	544649	402190	538984	510672	445915	482624	418003	387738	417160	413347	413781	589923	430684	633977	665221	385951	447052	643181	389578	608706	432056	426113	672641	437028	361247	618978	429389	424252	442272	457978	557801	468545	419111
O60318	O60318		MCM3AP		323497	310330	254114	317032	255459	238791	320879	404685	297034	296593	188352	274053	349023	309222	386604	278445	306605	354548	319183	319498	235444	288954	250554	375103	318323	214452	439355	312887	326176	194071	293927	202091	295595	369979	208115	315940	230056	202759	343162	256965	320123	282403	350965	321836	265399
O60331-3	O60331-3		PIP5K1C		338119	569111	190257	117344	282457	678183	638358	265143	151266	845210	849626	697169	235873	167014	248284	802336	480842	232824	848081	701865	205541	195948	186042	264676	272371	343064	281990	182222	334583	350897	125968	447885	287062	742284	406820	618605	253291	526947	256716	191448	360199	168436	163753	149683	179781
O60333-3	O60333-3		KIF1B		58908.8	57126	45451.2	56542.9	35115.9	63961.3	80371	48674.6	67196.8			25576.2	47643	62447.1	41776.4		34166.8	33998.6	30581	54020.1	44761	64914.4	37602.8	46120	54409.7	19104.3	44091.5	62039.2	44254.9		45177		54687.7	51349.2		44359.4	65157.9		60351.6	32482.9	60671.8	35466.1	47071.3	36296.6	43017.8
O60341	O60341		KDM1A		686348	622721	433425	496363	386467	440824	590460	513472	513347	562586	476990	514195	635523	461065	690884	531630	624109	624640	499013	612766	397667	439012	456560	730624	765829	397769	622812	452445	652399	307453	481212	453559	398750	580676	277105	749307	439532	395910	421112	414694	695066	404428	463086	471045	457420
O60343-2	O60343-2		TBC1D4		64578.4	60740.5	72555.4	92898.7	81004.6	34853.5	67425.9	85510.7	118396	52573.1	27527.8	43495.9	83863	116616	82416.1	43590.8	70995.1	79044	64490.2	89636.3	83911.2	86309.3	101018	74642.6	64717.1	22926.1	68766.1	139375	81135.8	35000.2	133206	41892.3	114016	81361.4	42734.2	74121.2	119874	43235.5	107191	74801.5	98179.6	90828	98695.1	81789	84805.1
O60361	O60361		NME2P1			8015.64	91940.8	32574.1	90974	6419.77			20599	13322.9			12202.3			13803.8		20107.7			111134	15988.8	104363	10078.2	31239.3						18131.6		20069.3	5818.88			14088.5	10915.4		119480		137485			161473
O60427	O60427		FADS1		123982	103236	214957	173705	210262			162205	162704	82792.2		61258.2	167266	178319	142163	145309		119691	200018	114267	197922	155936	197989	134132	125987		198677	297889	135548	100607	176505		219080	92498.5	124688	104996	201593	63522.3	200713	221053	126124	209449	263149	252268	207196
O60437	O60437		PPL		137389		94656.1	136636	97093.2	125626	11346.6		93056.5				103324	124243				109270			103690	136575	91518.9					113118			103889		90480.7				102689	50453.3	102629	88813.4	20180.9	92237.7	131481	153005	97960.3
O60443	O60443		GSDME		76295.4	78839.5	10611.6		8154.11	85263.6	72609.2	46040.3	21762	46522.8	72056	66010.4	41952.8		48109.9	61543.5	93527.8	42848.5	55686.1	74850.7		13914.1	9932.3	47339.2	35695.6	60929.5	53336.8	17129.9	72825.7	72412	14544.4	65822.4	13315.9	47039.5	40294.4	86594.6	14107.8	50154	11789	11260.4	66086.7	4592.82		7680.32
O60462-2	O60462-2		NRP2		406631	498375	41548.1	215703	52105.8	332954	394780	12623.4	100613	282815	380970	274451	44436.9	96398.8	36345.7	266510	450818	37969	440720	136868	43455.2	134497	45326.9	45962.7	125387	995584	25254.7	93759	299869	491034	106892	907073	85998.6	147052	438632	92385.8	99574.9	836204	82510.5	43760.8	308180	47340.8	102514	161973	55183.7
O60476	O60476		MAN1A2		96534.8	112530	37330.1		35812.2	129024	155890	281395	91777	186418	125729	154092	174178	178446	225646	185570	146967	239357	199209	145225	51138.7	112198	68539.3	213313	176614	149091	186592	118847	119774	160255	98622.8	187693	88359.8	151314	216188	141796	105781	130481	235244	53131	122950	70834.1	145316	64527.7	74794.8
O60488-2	O60488-2		ACSL4		517490	459445	767086	485518	789594	681182	597227	306705	763623	600259	573436	523560	323133	531984	304356	569124	464051	315732	560288	549022	861913	709817	931511	303124	403222	810917	404961	838892	475984	643681	793621	787744	1134590	479784	941364	454921	772132	751949	1002410	850367	495672	784773	717139	700390	735434
O60493	O60493		SNX3		512785	617108	203874	641059	242611	569503	521293	449116	436745	443998	548411	450258	507316	444112	404304	496382	536370	446235	549850	446500	240197	447916	262075	450271	574057	588106	367997	348909	549900	681350	359879	599820	321678	381061	507353	412371	453638	711421	240464	205376	516446	259462	380808	427144	235108
O60493-2	O60493-2		SNX3			36005.1	23194.3			28274.8		41008.2	46506.5			32832.5	46939.5	37573.2	50575.5			64581.7	24071.6	52061.6		44653.7	83533.2	49587.9	28403.5	23196.4	44026.5	31256.5	58132	21083.6	46672.7	43184.6		29977.1	25047.8	58447.5	59122.7	35786.8	31669.5	45681.4	55696.1	54294.4	43425.3	53052.4	48113.3
O60502	O60502		OGA		784868	852381	276005	283591	283024	1275820	924769	783788	404346	867998	1038500	947290	786813	416959	690873	946143	935675	867715	942217	815567	293044	302391	293040	751340	527389	1169280	599773	422041	960397	1309610	337938	1151300	298343	854635	1490150	853919	416071	1119830	364892	287513	985790	254973	328742	258808	254848
O60503	O60503		ADCY9		43780.6	34235.4	10759			88901.3	42928.6	52449.6	15238.8	77060.9	68167.5	76906.4	34379.5	8810.37	41609.2	74292.1	42532.4	38417.9	40336.3	29465.9	14991.5		11857	38039.4	32654	74481.9	40819		25569.8	83614.7	11347.1	80698.2	15277.2	29384.2	67596.7	34775.2	16591.4	66032.8	12124.3	12015.4	42450.5	14374.6		10026.5
O60504	O60504		SORBS3		56410.3	85011.2	83539.1	125153	70962.3	23358.9	39013.9	98717.3	103047	38326.8	22386.6	34045.7	57207.8	96448.9	89302.7	66037.9	35632.2	79504.3	48081.5	73051.5	90573.4	68805.6	66804.4	72979.7	48643.4	34773.1	73110.6	101237	88615.2	24232.6	78220.4	41467.2	86763	49898.7	35232	66387.1	98606	29839.9	97767.4	78796.7	59206.6	75901.9	66586.6	85958.3	74153.2
O60506	O60506		SYNCRIP		611913	650114	1468790	1142100	1386100	625239	719931	913104	933747	846024	666843	868324	819395	928096	882744	962730	744295	787901	868618	846782	1433060	1046610	1551930	844503	651455	564640	1026720	1200410	814620	735901	862505	605417	1250160	1118780	649715	882113	955250	650557	962504	1534870	775688	1352740	1196560	1192640	1439080
O60506-4	O60506-4		SYNCRIP		21095.8	23668.8	48216.9	19507.7	64817.9		25070.5	30447.4	41590.1		21271.7	19500.5		38760.1	49964.4		24344.4	15651.8	21497.6		41528.4	40914	46516.1	29442.5	19485.2		26335.4	54997.9	21726.2		51633.6	18152	40577	16410		12604.8	35924.5	14463.4	16817.5	40858.2	21265.7	43567.4	35445.5	36129.8	39967.2
O60507	O60507		TPST1		17478.2	13313.8	5763.41		5843.18	16758.3	14289.5	12915.1		22186.2	22167.4	13941	9454.17		12178.6	15408.9	13210.8	6428.88	13979	13535.1		2166.47		10051.6	13196.1	29854.7	14527.8		17541.6	18987.5		32400.6		5441.02	12267.9	15452.3		25989.8			13008.3				3171.22
O60508	O60508		CDC40		242957	228800	273027	210886	274814	122995	218583	355583	222853	198534	131639	201206	273692	215340	308529	199300	208930	297402	220534	276489	251411	263550	246905	284474	284306	128105	348984	256267	229384	74944	229279	144922	267202	264808	75413.8	254395	223443	137070	233925	259916	226109	274253	260231	274660	260545
O60518	O60518		RANBP6		157851	161373	32813.5	37702.5	36169.9	259863	201907	121182	66309.6	237592	281263	234958	104955	44268	123671	215235	198372	130891	204208	163242	42794.9	47079.2	34993.9	111441	145134	237667	91161.2	43010.1	148275	269903	60068.5	213411	42673.4	147331	297786	153945	59030.3	221422	43794.8	31858.5	163901	26351	28497.3	42677.2	33470.7
O60524-4	O60524-4		NEMF		325831	311980	277081	268946	275919	276015	328670	254399	252089	268149	297460	282555	279607	299698	277153	324090	279725	356076	333658	292371	245887	229450	268790	263382	257316	354125	274577	254296	366247	341410	198018	349578	229620	310096	314805	343788	200771	333178	223742	267259	354851	227149	220483	192103	295087
O60547-2	O60547-2		GMDS		446378	473373	478069	398930	463591	366093	414350	524344	543716	325523	409061	329488	494840	469064	504651	453161	391152	564360	398036	416407	470688	437896	448848	422514	429639	416019	357243	479896	432326	358567	488737	372221	498178	495369	388896	538401	563611	353876	489673	511569	460091	496456	317599	368038	503714
O60563	O60563		CCNT1		321832	394577	148637	364532	171014	259555	327828	321006	236199	282188	234656	264248	331235	275598	415315	213002	297864	306740	347210	323641	163218	253738	163899	330662	443963	268187	380328	219788	357199	229444	210940	279694	225616	332304	260601	286856	256968	239704	215952	154897	333389	165267	201963	298828	197160
O60566-3	O60566-3		BUB1B		26078.2	40523.7	176274	95821.4	139808		25339	36072.5	133576	23522.2			19204.9	113610	29271.7	17076.7	22241.9	24508.9	20485.2	46298.8	155159	105454	153490	18837.8	18107.7		18688.3	129020	39577.7		126846	17799.7	141520	54195.4	27455.2	38325.2	140593		118811	159903	30848.6	161634	80273.3	87320	167756
O60568	O60568		PLOD3		190641	199827	212153	469639	200553	132819	141439	332241	262346	186477	127113	165022	259838	360409	292721	174679	163448	237092	158663	243650	208594	321553	208594	289506	420680	146469	373495	279332	223962	148790	276530	156491	290642	269956	145266	243393	249436	156510	309272	204398	227086	215619	403570	350351	220095
O60573	O60573		EIF4E2		118764	139412	65665.9	178216	70187	68215.8	103976	142304	123569	74736.8	60978.4	88478.3	132180	137665	119237	116730	128668	98382.9	121676	117395	68726	141583	66735.5	105877	148494	74418.8	108205	130200	113046	74754.6	132986	79599.3	74219.8	144061	79523.9	100859	142175	83298.7	157737	43545.7	113214	75747.5	135329	124847	83322.6
O60583-2	O60583-2		CCNT2		57097.6	50113.7	41833.5	61477.7		25398.4	63966.7	62209.1	40666.4	45507.9	33178.1	49162.4	42489.5	65627.1	60549.7	38942.9	44320	64275.2	82479.8	49564.2	34359	47802.5	43921	52455.9	68230.5	44881.6	54325.6	41541.1	43751.7	31199.3	50220.3	29289.3	47960.2	43893.3	25653.7	57454.5	44737.1	26701.6	42982.7	40072.5	43822.1	50004.5	40568.8	39711.3	54585.6
O60610	O60610		DIAPH1		147868	157692	315919	248530	286264	144053	167992	274985	342859	139214	96593.7	117792	241317	204348	213888	134516	158306	180055	155511	222659	308317	286646	404209	223893	193602	99761.8	219157	368221	159722	83296.3	384214	106405	356875	156375	89822	193405	405062	100363	283052	323451	176967	387314	217945	245779	361554
O60613	O60613		SELENOF		93634.5	82526.6	297790	162501	272781	77224.4	112578	82789	87296.8	91187.1	71900.4	72860.2	77320.4	133831	83927.5	110424	69947	87116.9	104370	100733	286084	79140.7	287858	69250.5	118970	78474.9	76595.5	60002.1	74332.2	84290.5	79053.4	93511.8	80743.1	93813.4	79777.7	60113.2	74321.7	83266.3	117459	272893	65661.6	243298	115647	95160.8	288415
O60641-3	O60641-3		SNAP91		17459.7	44579.9	73175.3	30971.7	66768.1	185870	56302.1	43530.1		116629	176364	99257.8	28509.5	33206.6	5978.35	112183	45574.5		49029.9	29699.7	69612.7	33637	79695.1	47080.7	123965	152153			40320	174059		134252	64105.5	36654.9	129794		46107.8	138882	42131.6	53425	60571.8	53897.5	56757.4	19607.6	56066.5
O60645	O60645		EXOC3		167965	168475	102816	138763	86828.6	220893	183621	123981	105421	181445	218732	184083	144209	123653	130701	192934	167869	151648	151109	140342	92321.8	96537.8	79702.6	117968	178365	183592	106908	94025.2	150158	279176	108957	209196	107700	142863	198328	152489	102456	236802	107781	96563.6	167300	90408.5	86185.9	99858.7	91921.6
O60664-2	O60664-2		PLIN3						16388.3	30498.3			62826.5	96405.2							111841			110107				48661.4		38046.6					49051.1												84771.5
O60664-3	O60664-3		PLIN3		331700	393018	371556	270045	369674	149906	369805	677445	456482	200252	132324	217306	725755	418855	689917	202582	369814	693619	341610	401953	413572	424369	398911	683250	512507	144870	640961	484950	358524	68441.5	424337	164554	375147	337326	47983.8	377194	513259	199907	268045	405428	368452	361810	281517	382020	392508
O60671-2	O60671-2		RAD1				61232.9		58645.7																34404.8		58396.6																9552.02	51077.6		58444.3			53293.8
O60678	O60678		PRMT3		287604	315662	193300	480999	150221	197026	229162	182606	351581	182230	168876	197503	226719	402017	303234	209727	250771	152458	276155	200107	272171	350960	177809	253618	353819	264836	247799	286764	212137	192134	292151	215810	201280	234982	204263	289531	285141	98865.5	415955	173462	215268	204079	260906	317828	198541
O60684	O60684		KPNA6		809343	866769	497472	628922	581475	682536	800970	683521	819949	679481	733065	790844	681530	618118	781736	879709	833942	682886	732287	798522	530085	620217	595348	646622	748947	791243	663810	719796	813002	563107	837019	763406	645904	812925	532920	807802	779819	629894	835870	489634	876394	637958	602708	589681	504847
O60701	O60701		UGDH		1048140	1098680	869067	1043800	843328	527955	828759	1125200	1369650	440908	432074	528409	1197420	1155140	977548	531647	825735	1251870	847186	1116620	846568	1124620	807630	1137080	907072	467860	931171	1385180	1152530	484633	1270290	433162	992167	1229470	500077	1148790	1450050	404217	1122440	837632	1179720	850445	892424	1033450	860545
O60704	O60704		TPST2		23701.5	21761.6	63476.9	32564.5	50910.8	15754.6		22804.1	42207	19949.6	8470.04	30884.6		70982	21148.7	17406.5	21837.7	19027.3	12656	23449.3	58651.4	59184.5	51825.1	21464.8	17973.4	17532.3	36684.5	47010.9	16456.4	17730.7	44122.9	15600.3	58755.4		15924.6	22752.8	39344.1	15663.6	60998	56858.1	14417.1	48083.2	96222.4	68134.6	55060.4
O60725	O60725		ICMT		7306.7		18410.9	18158.1	20756.1			16610.7	6054.63	8401.25		5234.92		10676.1	11539.7		3315.32		10470.2	6577.48	34650.3	16073.5	29059.9		7804.18	5951.71	6679.36	3775.61			9647.86	6014.96	16166		5611.37	5542.94	7215.6		16603.2	21367.3		32159.6	11877.2	6391.42	41002
O60733-2	O60733-2		PLA2G6		79741.7	86558.9	9710.92	13834	10786.9	129283	95005.1	55575.3	15489.8	90880.5	117621	111933	73639.9	26693.5	73349.3	71241.7	114271	75301.9	88472.8	54997.5	7815.42	6943.31	8076.66	63909.2	42939.5	122360	51384.6		96708.3	130695		117861	4613.32	56982.3	142086	81531.1		112093		12815.5	76254.9	10652.2	15888.8	13647.3	6154.13
O60749	O60749		SNX2		379226	506839	347748	370339	251272	321161	416912	500481	436453	278018	266065	304829	484468	442963	526451	346468	417692	567504	381402	471538	366392	318666	241188	466794	348974	380126	342705	483994	442342	168301	358475	264653	336846	502212	224680	555376	362386	250875	370605	237323	551323	317031	271283	369885	349860
O60749-2	O60749-2		SNX2		526005	522002	258295	365071	266035	391724	509289	528132	387363	434181	423493	390321	509654	415683	501065	423764	485895	534207	517067	534097	299257	346777	282885	537030	513043	397942	484487	410836	493570	477490	374751	488977	340373	537848	385406	446623	422687	462072	332540	271246	542249	272454	479406	347031	315086
O60763-2	O60763-2		USO1		311219	378189	381516	391837	373129	379617	423591	398000	469731	338687	384949	345874	411874	428480	426381	338264	405148	373150	424055	341676	377528	415058	402073	386127	413293	435770	369378	427355	407566	361571	455762	494537	370373	344748	362213	348049	478428	420623	459672	373523	399600	434248	384146	396886	383924
O60783	O60783		MRPS14		155156	202923	138737	95666.8	139138	129817	164041	195060	92897.8	193549	56195.4	169035	182417	100234	183453	147211	174735	115334	171350	125605	135665	238563	109509	222159		49869.2	162593	145478	113397	153141	153604	134292	186440	160246	161981	196730	174788	142629	134290	147533	121960	98923.9	209419	179343	104230
O60784-2	O60784-2		TOM1		636973	614142	247148	284786	277772	697592	714571	596304	326068	597579	772049	685413	681375	339704	658596	710458	732573	754928	663550	606750	238792	340049	247210	690096	644971	746214	618529	350260	658180	628770	344911	799781	303177	446321	563388	547241	372698	820188	270070	239776	667047	221421	317374	290844	256319
O60826	O60826		CCDC22		305329	324971	68976.4	85595.4	61988.6	282199	305477	292059	70415.4	219109	256913	235296	291108	88466	289015	238957	309890	304017	339829	288816	66187	64129.7	71480.7	273085	277901	267764	201080	67420.8	291684	326704	66466.3	293659	52894.6	287152	338886	278126	62661.2	258040	64313.8	61372	282165	54810.1	71049.5	55282	67042.2
O60828-2	O60828-2		PQBP1		2465120	2834040	1153850	1929590	1170800	1539780	2466830	2339220	1216640	2223490	1675190	2117420	2155420	1919400	1784580	2145110	2906950	2147560	2642770	2705000	979268	1826850	1047470	1786580	3068370	1734340	1804880	1134300	2042640	865037	1474750	1668350	1387930	2371090	706144	2043370	1671680	1862950	1553510	1214250	2009800	1043130	1271090	1726090	1162050
O60831	O60831		PRAF2		305074	270886	68430.6	49818.2	60354.6	563326	395838	224718	73749.9	577154	615951	510724	240229	103807	278828	414065	382628	273840	376261	276749	85624.5	84520.4	73525.4	278201	315897	456223	287445	37595.7	307900	395196	46493.8	588744	77471.3	272074	648642	351165	62482.5	558228	80110.3	73076	327288	78975.8	181488	61425.9	65198.2
O60832	O60832		DKC1		650064	657760	1018630	883917	1145490	505504	607880	575186	803583	573297	531144	554798	618289	820264	733418	465024	624495	764740	658583	533126	841278	957658	914536	781584	634750	465175	701853	846538	572227	431992	720787	477877	948644	588660	485384	603636	713072	451999	1122830	799759	619351	651269	1105760	1038850	609062
O60841	O60841		EIF5B		296302	290229	251490	278887	244288	231852	288820	366554	310150	250980	210407	255184	370498	306507	359847	228779	238524	380823	312267	357030	268202	313168	352783	360020	356576	250874	325656	328277	293150	201680	327232	245343	304055	330777	196086	389706	347840	259581	251666	242134	278564	319782	199929	257064	352345
O60869-2	O60869-2		EDF1		2464900	3172510	1612270	2274220	1412360	1163050	2492780	2883040	2843180	1245460	1002510	1318140	3150660	2942170	2598940	1601960	2684990	3265660	2659080	2792810	1746400	2634490	1618930	2654400	2151320	1678220	2328670	3003530	2711350	1072730	2698860	1666040	2136950	3078130	1280930	2047690	2853020	1649500	2324790	1076940	3019260	1307430	2015830	2318370	1635670
O60870	O60870		KIN		82984.4	85793	157091	134233	129751	62912.6	80374.5	121342	118305	102396	64704.9	74601.8	85248.1	135350	102065	62454.5	70162.7	85884.9	88093.1	108172	148830	149649	130497	87767.7	72238.2	95976.6	82509.5	111495	90349.4	35141.6	125120	49452.1	125088	91031	52464.3	93289.5	102841	51560.4	148303	145574	83563.9	150220	91006.7	132226	170062
O60879-2	O60879-2		DIAPH2		35030.7	38118.4	54054.2	27261.3	48888.2	16328.4	38403.3	52131.2	34773.8	17508.6	8392.94	19436.5	48084.3	39567.3	41396.9	14949	56318.5	54014.9	45493.7	31816.9	44388.9	30619.8	35730.6	43519.9	16113.5	26734.9	36500	36101.9	35189.8	21541.9	33593.3	32611.9	33660.8	42482.6	23530.8	38946.1	42715.3	30724.3	27593.6	49616.1	33163.8	48475	37355.2	31085.7	39255.7
O60884	O60884		DNAJA2		521295	537833	649360	837036	521612	465006	776925	599427	555438	588028	364608	602714	564226	1014960	601530	592221	758198	525400	654032	755640	592606	675122	501181	523998	711928	709102	547324	879686	693837	716536	784061	556881	843962	828023	934637	687816	724615	563512	815794	584709	627157	577995	752957	666752	685810
O60885	O60885		BRD4		580536	513553	529823	380846	488165	380054	496502	581549	533081	569130	422946	491143	580840	482179	638271	460928	497698	554634	526708	580625	558134	471519	533989	525771	633040	373282	639214	508164	503863	264735	492577	336869	515506	541756	267339	576377	424948	309035	573666	494746	471869	565534	526377	487293	523530
O60888-2	O60888-2		CUTA		182622	149807	85299.9	122524	55014	144403	202816	116273	186818	196455	211557	155333	134245	126517	143025	196223	210599	86384.6	159798	135952	54449.9	115707	102070	148478	202978	304949	112546	105619	195144	192085	134192	213234	99022.1	111049	139047	144141	173721	324010	48153.7	32266.2	176294	60519.9	104196	193513	68136.3
O60911	O60911		CTSV		24811.7		137798	95508.3	142368		24264.5	14220	135969				57286.8	76042.9	58278.6		22439.5	44310.8			123935	168989	118241	85693.9	47960.8		20128.6	149562	36324		129899		141531			19399.4	121258	25523.8	125408	126628	46192.2	124140	157570	143484	118697
O60921	O60921		HUS1		30724.2	31965.7	20314.7	31648.4	25366.7	18068.5	34419.5	32754.5	38026.3	25579.9	18242.5		33471.6	24136.1	33638	26248.2	26877.6	37601.8	38859.5	24061.1	22451.1	35103.4	23744.8	20554.5	33869.3	29373.7	22417.2	37938.6	37148.2	14428.2	31530.4	34283.7	31807.9	27764.3	23853.1	33153.5	37044.7		36238.5	22077.4	30836.7	31418.2	19443.5	19762.8	12409.5
O60925	O60925		PFDN1		1201110	1475940	843175	650948	871754	1328800	1336580	1527530	937679	1186220	1133380	1217070	1451430	950593	1279620	1584840	1361670	1585640	1408920	1309630	897519	759589	715549	1395660	1235030	1270150	1149540	1048400	1370120	1343170	981110	1196200	835682	1391450	1133010	1134020	993383	1352620	837966	859260	1310620	854262	688433	660177	909040
O60927	O60927		PPP1R11		32526.1	66967.5	28411	30960.3	32666.2	55676.1	55846.7	48968.7	52148.3	55661.7	59118.8	46323.4	39421.2	26757.6	39335.1	58956.1	37820.1	37483.8	49376.5	21516.3	33014	24120.3	21961	51592.2	66188.7	52088.3	29573.6	41562.4	43419.9	46515	41849.3	21847.7	34063.1		41915.4	38886.1	46418.2	40742.3		41547.6	38068.6	39789.7	14884.3	35528.2	30834.7
O60930	O60930		RNASEH1		38041.5	55314	63723.3	74527.4	68801.5	37660.1	41345.7	61832.2	54514.9	27748.4	41098.2	48276.1	45898.8	73927.6	51188.1	46008		47325.4	34302.2	43879.9	54949.8	48299.6	61728.9	33799	48279.3	38970	39962.5	47785.5	35891.7	40483.5	51400.5	26510.1	60123	59658.4	37223.6	50675	55614.7	27685.8	57140	53416.2	40560	82423.4	46030.1	50338.9	79683.5
O60936-3	O60936-3		NOL3		46263.8	57094.3	21004.2		16513.9	64012	44594.4	59005.9	11967.1	49569.1	46855.5	74638	61449.8	23444	59072	47105.1	57112.1	69065.3	54523.8	44324	26268.9	23865.8		57744.5	35534.8	84831.5	58657.2	18724.8	60053.7	66743.9	31002.5	90227	14092.9	28548.3	91605.7	40794.6	15576.3	75862.9	18936.7	16225.8	53174.8	14045.8	20478.2	43715.9	21950
O60941-6	O60941-6		DTNB		45540.7	56539.6	48485.7	62389.6	49858.9		23917	46786	61068.5		10799.9		44406.9	59888.1	48368	28574.1	45922.1	59044.9	41914.4	28509	42321.7	61051.8	39706.5	50492.2	47193.3		64333.1	41079.3	54477.2	28589	41707.8	24973.6	52941.6	40322.8	15822.7	56490.8	65309.8	30284.5	61236	43902.8	46834.1	53676.4	66257.4	61312.1	48584.8
O60942	O60942		RNGTT		309603	311306	109055	130492	121553	226875	265589	246903	169617	181577	189004	221086	242351	188258	251046	227481	267774	261379	249149	286756	123440	159903	97946	227499	224204	197760	249011	169877	342091	176642	131585	187543	117294	261389	179153	302094	154512	196105	125631	114717	341195	122585	126795	127990	120583
O75027-2	O75027-2		ABCB7		176194	137505	75174	162114	90838	160990	133368	233438	188787	182990	152551	149235	162306	186778	250036	211210	113756	155246	166516	160942	87532	162385	99045.9	205209	179515	143740	222249	136293	137726	163865	134632	143292	112935	132918	201103	141587	136684	111184	195649	99414.9	115617	106293	220698	181735	99491.6
O75037-2	O75037-2		KIF21B		45977.4		16770.2		18595	164454	24371.1		46425.8	57970.5	110301	71047.5	38554	26378.2			50718.1			64241.6	25952.7	31702.6				88623.6		20002.5	41229.1	160053		55460.3	28635.2		154297	40098.7	42107.1	96704.1	32525.6		29480.8	26094.2	33378.6	34208.5	29603.2
O75038-4	O75038-4		PLCH2		46440.6	35867.5			14203.6	138267	85788.9			82972.3	134656	84235.2	14756.2		21726.7	83358.2	80448.7		63216.2		21274.1			14691.9		145249			35215.1	164938		170598		19879.2	159875	24866		127346			28741	15729.7
O75044	O75044		SRGAP2		197537	202254	52128.4	122345	55336.4	142762	177459	188228	84277.6	131963	104400	130698	172817	101059	159799	132403	183407	201572	186819	179522	51662.8	86102.5	55908.4	203636	192587	168318	144438	89363.7	183085	176160	83643.6	143252	74629	164303	185900	193134	90024.5	153455	93404.7	67089.2	190362	43086.5	92120.4	92351.5	57858.7
O75051	O75051		PLXNA2		110127	95068.8	123052	53975.5	29436.3	156190	113704	58069.5	38019.7	123290	145695	149503	56283.2	40414.1	121600	133862	98004.5	68123.4	75523.2	87023.3	13349.1	50912.6	9924.76	77367.3	119430	142911	57503.5		104181	233021	41346.8	155393	55665.3	103592	190637	99220.6		158658	45431	23268	87675.4		53109.9		18033.9
O75052-3	O75052-3		NOS1AP		18226.6	21190.4	60847.7	133664	52993.8	7244.41	15762.2	15311.1	97765.8	7614.93	4871.78	8353.87	18790	93581.7	23528	13560.2	27540.5	18733.4	9558.05	15290	62557.4	144508	54483.1	18611	25522.3	11530.8	15805.4	86616.3	22058.8	13406.2	96874.8	6422.1	89477.1			20821.7	111912		70871.4	53266.3	24763	70507.1	74224.3	148415	54707.1
O75054	O75054		IGSF3		131120	97725.7	35258.2	51974.8	31736.6	270202	157153	83341	29506.8	183633	275568	178339	78295.7	54933	86559.4	142959	178314	80310	163842	118141	31075.7	45149.4	29904.3	74232.3	67403.3	207816	79124.1	31391.7	118186	260880	28888.2	201801	33809.6	108539	259435	139463	31957.7	193496	45080.4	31367.7	114094	33962.3	62985.5	48357.2	32639.3
O75063	O75063		FAM20B		212650	203344	82489.1	111962	82226.5	207165	199517	225990	111300	224651	201763	200037	208591	122505	234733	225856	184253	203759	187213	182928	69955	115015	73527.5	242445	192443	230538	235731	106514	225091	199366	97874.4	233599	104491	213517	231882	192205	92500.2	213401	144318	58607.8	191911	72874	144309	116569	82637.7
O75078	O75078		ADAM11		29340.9	41606.5			11326.6	86168.9	26632.9	26736.4		105209	88393.6	77955.4	25100.8		26183.4	82140.5	35678.6		26799.2	33129.7			10219.3	22814.9	20091	145518	23082.5		42558.6	193984	34885.8	151280		25513.4	187909	37833.8		163723			33264.2
O75081-2	O75081-2		CBFA2T3		183569	300680				37221.5	205965	73292		92619.8	33250.7	82091.5	84098.6	148736	101109	89442	160757		191022	184806				109018	148568	98635.8	95202.4		167005	43246.1		112340	63218.1	331710		182318		93821.6			163518	95305.3	251351
O75083	O75083		WDR1		1264650	1274090	1312430	1161140	1256070	1877020	1525130	1243440	1510980	1552350	2102200	1582670	1569520	1255140	1357680	1691810	1373350	1357050	1417460	1412740	1312330	1405880	1285100	1401030	1448620	1499790	1271750	1454950	1483070	1642440	1605000	1664010	1362340	1471420	1588430	1551540	1498630	1567360	1319120	1101980	1567910	1109910	1071840	1205250	1246770
O75084	O75084		FZD7		30952.2	20726.6	136733	185580	147179		22850.7	90262	194011	23884.6			54152.4	166458	45881.4		7730.53	55724.6	32380.7	40207.3	176301	240156	172567	64082.8	21613.7	20692	86209.7	245678	40508.4	10866.2	249306		271184	36130.6	8077.21	36908.8	221809	14737.6	264086	153328	34646.7	152825	277764	221582	165284
O75110	O75110		ATP9A		215137	197873	17916.6	23851.3	20660.7	410969	221094	41266.2	21004.6	263513	327685	294994	61930.2	21858.1	75457.6	285843	215724	60780.2	263399	127103	25270.9	17987.3	20949.3	68146.7	58379.4	487672	44994.6	22795	175846	578290	18115.6	479690	16783.3	137913	627599	146051	13812.9	480366	24977.3	27318	187263	29616.7	17281.9	21174.6	21063.1
O75112-7	O75112-7		LDB3		196696	200325				1281750	316554			689657	1140950	715575				759782	298703		273963	146163						729022			156914	632755	157842	667761		148138	676275	133135		554050			162460	37076.7
O75113	O75113		N4BP1		54928.6	84598.8	21028.8	24693.3	24931.4	43637.4	67979.3	81316.7	47340.9	41726.2	38976.9	39821.6	61748	40537.4	62930.7	65449.9	77063.3	111326	66667.2	84534	20864.3	30766.6	19056.2	61682.2	56469	47052.5	49993.7	41074.6	65317.5		37591.2	41522.3	26907.1	87936.9	53468.1	67628.8	35039.7	39084.9	37426.7	23604.5	61615.9	24215.2	29474.4	17190.1	31560.8
O75116	O75116		ROCK2		492610	483850	285638	251719	309982	395085	432948	469355	381856	338698	365205	355668	465752	385788	478447	348294	439247	478467	401814	450702	284196	367038	273342	458449	430310	378808	433257	345546	431557	349617	351786	381568	283549	407598	389350	469522	394150	384108	223503	291049	453031	257915	291718	292683	271353
O75121-2	O75121-2		MFAP3L		5518.71	15909.1					4237.32										4292.97		11079.4							23937.8			8694.57	19806.9		15524.1			12036.3			27272.8			7047.62
O75122-3	O75122-3		CLASP2		76859.4	88026	79813	81461.2	82204.2	232824	89023.6	101461	123045	109065	213386	149664	85060.3	88946.7	84755.2	174719	94204.3	75864	86852.5	76799.7	84161.1	85020.2	88270.1	95111.7	78144.3	283232	75268.9	101352	92059.3	223834	107229	269389	77256.3	76029.4	239682	82284.5	130014	250834	86170.2	93486.3	82206.3	95018.5	69345.7	79657.5	109011
O75127	O75127		PTCD1		50203.2	60223.4	55687.5	76436.8	60738.4	38663.7	36315.4	55785.3	77266.5	35917.4	37930	49334.3	45853.1	50852	62155.1	29003.6	39774.4	46639.8	34947.6	38610.7	39633.7	69287.5	43802.9	64049.4	36980.7	54257.7	69194.5	78107	55740	36997.5	58759.3	44352.4	68279.9	19347.7	26901.3	51815.2	65127.6	40343.4	31647.8	59587.5	53290.2	52504.4	43025.5	95172.3	39140
O75128-2	O75128-2		COBL		52575.2	102393	41372	41039.1	33533.2		32392.8	27819.6	37505.3	48245.9	36724.3		47033.6	49540.7	63562.7	78825.3	114449	60404.8			34633.7	54594.4	48614.3	32883.8	59383.5			30451.6	25469	31894.1	37786.2	38252.6	47629.1		18580.6		21708	11456	33012.3	39973		44297.5	54467.7	46796.6	45130.2
O75131	O75131		CPNE3		313832	326396	248363	302300	251034	291916	383768	453413	271398	467417	318618	354294	416396	233449	451326	412345	341198	456740	352383	360969	242956	337510	234719	451609	553118	296872	470366	243280	428068	269677	265204	319421	247285	365957	314236	402877	281008	321231	220932	249725	409288	231341	415023	505564	213367
O75143-2	O75143-2		ATG13		58140.9	59851.1	27589.8	27935.7	28267.5	24253.2	50329	46902	24652.8	28750.8	39341.1	37673.4	32632	24021.4	28550.4	34797.2	42639.5	41874.9	56801.9	40811.9	23826.1	14733.8	20049.6	32670.1	64570.4	106283	21183.6	47107.9	53778.2	57798.3	27965.6	106610	29393.9	20814	82237.7	30111.2	46487.3	99832	10307.2	74998.6	39660	21366.5	18813.8	29273.5	16468.4
O75145-2	O75145-2		PPFIA3		175615	194289	100831	109418	68076.3	492874	220001	79512.1	88242.9	309910	447059	326009	89050.2	98340	102909	337094	216629	52031.6	252597	141841	71420.7	75569.8	92057.8	96795.5	104150	455247	96197.4	76822.5	169343	455584	68894.7	459498	84112.8	121709	446127	153224	87553.5	437354	117133	58353.6	147253	100546	125805	106872	74678.2
O75146	O75146		HIP1R		15511.6	11268.8	16030.3	22877.3	14030.7	78247.3	19476.7		16781	51701.4	85779.8	59715.2	9580.41	23572.3		35093.6	21042	25444.5	19326.6	20180.7	16455.5	18280.4	16829.8		7236.19	52548.1	11628.2	23349.9	14980.3	75860.4	16607.3	50647.8	13541.8	21775.6	45931.6	20665.7	23598.6	63810.6	16562.2	16827.3	12599.9	11711.7	27549.4	24431.2	24235.8
O75147	O75147		OBSL1		74567.5	68212	53098.9	91165	43405.3	54919.6	58388.6	48017.8	96530.7	78575.7	39940.7	57476.4	60219.2	99846.7	66000	52361.1	62682.7	32356.4	60800.4	91044.8	46636.1	111122	41858.4	65124.3	30182.7	48856.9	71467.8	102519	90793.2	50100.3	110482	39728.8	120160	83338.1	58936	68365.3	86366.1	44798.4	91273.2	68036.1	58607.3	51109.8	92234.7	107377	46722.9
O75150	O75150		RNF40		352151	376626	134943	252051	133481	221582	334328	266865	248346	229590	204975	226754	338212	261903	294969	236963	359313	280341	286871	311662	140429	244587	140736	291598	295136	261342	276707	230668	373038	248781	230668	257500	175720	291721	212029	329551	238389	234627	174734	134013	367754	134133	207829	245818	145445
O75151	O75151		PHF2		858699	829451	415591	399039	363103	664101	807549	706620	383891	822519	688240	937221	684178	407349	572730	631708	889973	686984	868147	774958	337182	271726	270661	736874	713124	580821	843090	349748	797410	469975	218721	512720	368148	761239	569604	974225	303707	491817	422692	307149	735412	287470	530327	352699	328314
O75152	O75152		ZC3H11A		481687	388952	246463	349662	299914	329701	361859	493940	339900	416971	291697	426008	404439	331710	426442	366867	363319	372821	324313	339573	274432	385240	327532	415930	388324	329995	542951	292305	412512	234115	367872	279350	319104	243035	155875	462913	316752	247918	263142	313441	351778	297408	313314	449772	337233
O75153	O75153		CLUH		10398	22292.7	42710.1	75957.4	33592.9	12515	11704.9	26596.9	101335	15804.5	8380.71			91587.3	20750.1		14526.1	25831.2	19353.6	15621.6	39818.2	86812.4	39602.2	33467.3		24269.4	27324.8	80627.6	16620.9		82487.7	17654.5	50006.5	14868.4	8655.62	16413.6	47870	11545.6	64237.7	33106.9	17018.1	32201.1	26983.2	49560	38114.5
O75155	O75155		CAND2				5327.95		4170.26	6911.69	4370.6				5639.25	18486.3	3466.27		2149.39	5362.72	3363.23	2389.29	5630.77		5772		4562.67		5804.66	7492.1					6370.25	7101.08	2699.22		9943.77	7223.04	10166.9	1112.46		3255.51			1695.79		6995.2
O75164	O75164		KDM4A		99988.1	98817.1	22364.1	39027.9	26137.2	85709.1	110452	62744.6	29196.8	85885.6	78299.4	92320.6	51753.3	34087.3	59023.8	98543.1	120554	60348	116257	94160.6	21287.5	32085.4	22138.8	45002.2	69835	73464.8	53424.9	41037.2	97349.3	36244.7	28875.4	72965.7	26007.5	98556.4	51186.6	115712	38196.1	74897.6	42166.9	31080.3	89006.7	23301.6	22744.7	26705	18174.9
O75165	O75165		DNAJC13		87361.4	97234.8	68503.3	67861.1	77347.4	102241	92539.1	93864.2	66780	126976	101025	116319	78748.4	57192.4	92949	89104.8	93005.3	74131.2	102076	89726.9	81436.5	61976.7	63031	92336.7	109471	123846	87517.3	58731.5	88787.3	113433	71388.8	101729	59052.1	76069.7	108288	97569.7	67109.8	106946	52495.8	68774.4	94405	86484.7	66671.1	53846.4	62206.9
O75167-2	O75167-2		PHACTR2			6476	13853.6		11357.6																																					6528.33			5065.43
O75170-2	O75170-2		PPP6R2		168994	172950	48000.3	35198.8	47785.1	225548	228949	124240	48699.1	210493	221223	231373	133714	47242.2	131491	215850	197733	136278	235607	145843	36355	32725.2	44294.5	120201	127173	208649	127666	50317.4	193245	233902	47570.9	223678	34923.6	187996	220877	162654	46356.6	234669	40000	47006.7	186962	45586.2	34877.7	23135.3	48773
O75173	O75173		ADAMTS4			12272.5	16707.7	35356.4		45499.6	14509.8	574264			28834.6	19974.6		18151.8		14124.4			14998.6			32324.4	10478.8	8058.03		30236.9		17252.7	61506.4	39335		35109.2	100773	10889	37600.7	13106.8	1046430	12019.9	14181.6	15608	11654.3	10918.6	19072.8	20183
O75175	O75175		CNOT3		196921	209225	244879	192665	207388	116392	191194	175671	198880	173554	122850	162176	188071	178054	174900	170253	167198	152617	205936	210454	254675	174444	219929	165495	205318	141643	125470	179955	173145	101579	192215	145990	220321	191092	129197	170082	187665	169704	166875	248583	170644	264173	146756	147490	271974
O75177-2	O75177-2		SS18L1		122460	129505	19056.9	29743.3	27430	197457	168861	86570.1	16773.8	218384	204490	212602	79951.7	28912.7	102489	261896	178479	90378.3	189547	130691	18582.2	15171.6	25833.6	82840	143809	239247	82923.9	20441.4	119633	200431	19355.1	230585	24806.5	135305	175319	107377	19177.3	219428	28369.6	20460.9	137688	24986.3	16114.8	28682.9	26297.4
O75179-2	O75179-2		ANKRD17		176859	216920	233532	271194	228748	180103	187275	186094	260422	145027	160580	162717	170636	244252	172784	200547	184393	176119	194888	182193	212483	208802	216476	150701	168630	168003	151823	247225	189570	135421	245257	163793	243433	179525	165841	175616	266492	172813	226586	243260	177669	239727	149448	177870	226625
O75182-2	O75182-2		SIN3B		41626.4	43191	25085.8	29601.3	28417.2	42438.3	34144.3	41739.9	30678.7	51586.5	47906.3	43880.5	40800.6	33072	40059.7	46656.6	48647	37472.5	51086.2	49298.5	23550.3	27071.9	28940.4	40104.1	36648.3	29538.7	37891.1	26678.4	41548.6	27616.8	27656.8	34770.6	39004.3	53849.2	26497.2	52679.2	26230.5	24704.4	44670.5	24696.1	36865.5	36273.6	22553.6	23639.5	30267.9
O75190	O75190		DNAJB6		19707.8	36564.2	76488.2	114759	44956.8	12300.3	43770.9		49893.8		16253.2			156726	20583.4		26822.8		29122.7	28026.9	104385	102769	105051	19660	14702.2	24016.5	31477.7	58369.8	11966.1	33228.6	64732.3	8143.15	91985.2			22455.1	114820	27266.3	84426.8	146930	70666.4	192241	52069	77098	220065
O75223	O75223		GGCT		471257	526114	136766	187764	147603	346653	466068	537074	364594	346346	333425	387132	484654	313282	476505	418351	476514	471095	410809	463116	172199	383909	182837	595679	358832	423027	486958	364087	527480	307486	411234	476534	292584	487938	291853	426201	503555	411872	313661	173354	522682	177446	310761	313886	160552
O75251-2	O75251-2		NDUFS7		866870	916954	229930	449345	310141	992210	1056590	1010840	539950	1438950	1012650	868987	1222510	598570	822211	1127500	1139810	847447	1026950	855943	652973	581222	408177	1303040	578187	1309750	1357940	717214	1043120	1659130	587799	1485650	654898	831879	1650260	928045	565274	1049670	748011	263037	1039340	266895	1050180	859792	276379
O75306-2	O75306-2		NDUFS2		375226	301504	264819	254456	254433	533004	422629	373537	204819	597549	580073	501207	394151	269333	386041	414149	341283	355314	476489	336235	259366	256967	283365	431060	365233	484758	399718	249945	352570	547271	245591	568762	299597	339758	605374	311532	200825	525385	304692	276627	394316	262618	344815	297530	305122
O75312	O75312		ZPR1		227008	257545	151473	136120	131253	184792	263195	237875	251751	218126	196377	197578	246231	233077	271731	234984	236269	210376	263992	203681	145351	197620	160254	173728	233491	260371	202224	222052	251685	225910	249952	253969	180231	215019	224913	228750	239593	256854	176446	127234	272906	178091	133914	172284	162196
O75319-1	O75319-1		DUSP11		73061.9	61760.9	76759.4	92078.6	73451.2	36616.4	56102.1	76739.4	106783	66853.8	39786.2	51527.9	61666.5	96012.2	68592.2	57535.2	48849.5	57311.6	58194.8	58977	69883.9	89821.3	70456.6	76232.2	47689.5	37340.5	71150.5	100321	59805.5	28631.5	115015	38782.9	113960	62057.9	39223.5	77161.9	102203	39744.4	96429.2	66872.9	57670.7	74710.7	94974	120921	72192.2
O75323	O75323		NIPSNAP2		558004	615169	430449	555264	383251	1064560	731609	442392	269394	1176420	1057660	983178	607827	414233	564190	1198060	647374	356942	630299	628368	280471	370786	330777	543002	671603	937011	539545	242808	624611	865051	298019	822192	299407	585950	1163250	544387	254742	885218	376905	389768	615053	415910	409575	410364	378843
O75324	O75324		SNN		133252	95294	32352.4		37143.4	131646	146494	29773.9	29957.8	73399.6	133879	92857.8	28645.1	53457.1	27904.4	82373.5	187979		185659	64777.2		44649.9		24168.4	68128.3	293787	18684.4	25683.3	118482	318340	55951	249848	45090.2	58481.8	325876	56863.9	59252.9	339294	30024.3	26304	116165	18759.6	53466.7	50737
O75326-2	O75326-2		SEMA7A					18439.3		46613.2		8501.12	22935.8	38106.2	36406.4	38786.5	4885.13	18944.9		34810.4	26202.9		12763.4			14866	8962.11	28802.4	18869.7	35635.3	6755.57	29609.8	5683.89	59140.6	21441.4	34497.9	21791.5		18290.1	8222.65	15142.1	48180.1	26148.7	4827.45				25932.7	4093.73
O75330-2	O75330-2		HMMR		60076.1	60256.6	105028	202822	108184		40923.5	45537.3	237912	28404.7	8101.09	21734.8	37652.6	249435	34171.9		41324	38074	42178.5	62875.9	89090.1	202563	85886.4	44042.8	40937.7	19315.1	43342.2	197523	54683.8	33550.2	210264	24843.4	143823	58120.3	20938.5	63096.5	240622	19927.7	133920	106907	55905.2	102587	135798	167283	86776.8
O75334-2	O75334-2		PPFIA2							91982.8	12110			29656.1	85986.1	40534.4				29184.6			13974.5						13375.7	64220.2			9607.6	133521		61769.3			111261			55652.6
O75335	O75335		PPFIA4		4149.78					19084.4	4705.48			10781.6	19663.1	9947.52				11004.1			5305.03							14446				17736.5		22871.1			11231.3			21837.6
O75340	O75340		PDCD6		155913	150890	257721	160740	264225	144633	237998	245010	105137	240385	149593	118363	269895	127181	212170	185023	209498	272375	227491	183513	257515	181068	252257	202739	267080	229066	220688	146977	208552	169696	120948	145964	154413	189794	139617	142351	160700	146586	63279.6	292505	243067	286499	122251	124826	257773
O75347	O75347		TBCA		1060440	1681970	1877670	808069	1825890	1268480	1885580	1993100	1571390	1548690	1477490	1579230	1786140	1365920	1839480	2035270	2362230	2267970	2084110	1827320	1590010	1135100	1643150	1799950	1741590	1961820	1404750	1605990	1800300	1387330	1705110	1921700	1597470	2218430	1303690	1824990	1848000	2323260	1350300	1440300	2195750	2019540	1132810	1377810	1712170
O75348	O75348		ATP6V1G1		151419	79410.8	63701.3	70684.8	35531.9	97821.3	89237.6	64061.4	194519	209457	136752	320431	60582.2	31211.8	53279.4	25467.8	92217		120283	34787.4	78738.4	119273	90541	87076.2	75563	33019.5	62964.6	70113.6		47429.8	57419.6	55358.9	75547.8	63726.8		81359.2	121279	95952.7	173228	62940.4	85373.8	38000.6	229191	172102	64451.9
O75351	O75351		VPS4B		622560	675153	314131	425110	304395	571705	580278	511198	459801	487658	518892	532423	543974	479999	500413	464033	604195	486319	647694	599971	279516	433313	322020	500646	495505	552122	429991	410361	644109	624012	424915	587964	347515	604312	554808	513246	474852	601016	298420	296383	715174	275691	372059	335325	272547
O75354-2	O75354-2		ENTPD6		32047.6	41278	13063.1		7236.72	20750.3	24947	12178.7	11817.5	29024.8	17942.7	26656.3	27160.8	23019.7	18553.2	18951.6	28619		27207.7			10659.2		40784.1	29661.2	56066.9	17406.2				17263.3	50649	8249.77		17322.6	24300.7		37071.9	17516.9	10857.9	16802	8912.7
O75356	O75356		ENTPD5							50124.4	25380.8			60228.4	67462.4	48310.6	27147			65419.9	25943.9	15620.4	38122.5					21520.8	33703.1	49293.5	20295		15756.2	57401.6		71907.2			52393.8	40352.8		55595.7	13944.9
O75362	O75362		ZNF217		24799.8	31908.3	29264.8	55806.4	34425.5		18930.1	34414.8	55620.5	13613.8		16161.2	25971.5	35726.9	36333.3		24032.4	39241.8	14026.3	20158.7	25867.6	60057.8	28495	23011.8	21352.1		38493.2	42951.2	28796.5		49860.2		41507	25771.1	46425.5	33916.3	48337.5	7331.69	36205.6	26048	26061.1	23616.7	31040.3	52314.9	21244.8
O75367-1	O75367-1		MACROH2A1		7783860	7705960	2597680	3620800	2442970	13448600	8933310	7979020	3336730	16263400	14725400	14766700	5909280	3140060	6890180	15240300	6976170	6298510	10495600	9647420	2948720	3897950	3529460	6518570	5400260	6985540	9804400	4041200	8050100	6124500	3637190	8099120	5169910	10720200	8364370	10797000	3353290	7258540	5041180	3392570	6997300	3483990	4202830	3834180	4821340
O75368	O75368		SH3BGRL				63927.8		62193.6		114335		81157.1	138643	91278.7		97312	49559.7				52064.6			57849.5		77761.8	112423					64931.4							94846.3			26756.6	72060.6		93840.7		93852.2	83461.5
O75369-8	O75369-8		FLNB		955366	966760	1720270	1713720	1658980	262352	784921	995722	1972070	608896	249421	597837	950100	1672130	970996	570549	769525	969743	784709	1115360	1905380	1969610	1842410	926952	898257	261754	886377	2243440	976438	213854	2113430	253779	2167290	1086530	219768	1095480	2013850	315824	1965890	1787850	992862	1873910	1986840	1907180	1845100
O75376-2	O75376-2		NCOR1		271968	299673	117896	219836	108794	185923	243086	211891	208056	189042	171044	210396	220270	210751	236829	190998	277279	198657	252816	246514	111375	178522	105515	192813	242540	173509	192643	170111	257901	148524	178251	177779	163667	236561	132230	253843	187061	165826	187379	127839	221475	128735	161147	206699	128181
O75379-2	O75379-2		VAMP4																		35096									3195.88									6220.18	18855.3			4220.55					11979.2
O75380	O75380		NDUFS6		291088	336885	157952	269954	132562	320454	362924	180038	137535	236397	303290	228297	266024	178132	192112	229009	364133	183120	405463	305286	207639	269346	152844	256879	229837	220670	211547	144320	334251	280558	258250	329730	162962	236708	320882	333770	181038	318530	154294	194946	352355	172740	252240	269660	149529
O75381-2	O75381-2		PEX14				4059.88		8480.27																7534.19		3966.68																	7244.89					5972.84
O75382	O75382		TRIM3		138406	126051	33659.7	50684.2	31136.2	326910	178050	108441	35699	249898	339856	254938	114422	34335	137115	247321	174432	147813	180345	86159.3	22543.1	25270.5	27042.9	102543	101812	347573	89305	26392.1	169041	382063	27581.6	393673	28482.2	76594.3	389879	122610	28019.6	383485	30709.4	29704.2	153969	32115.2	40651.3	28813.7	26188.4
O75385	O75385		ULK1		497495	372018	251422	176725	184231	567882	495536	202347	319156	535661	676941	518279	382093	383633	328967	566441	239733	281241	534828	407102	225537	296275	277031	278695	286224	471410	254136	328031	390169	534510	221993	532664	186661	303586	557894	268597	249841	824988	190849	335187	126168	260388	76483.8	268137	77684.2
O75390	O75390		CS		1212860	922429	664950	728359	640522	2078580	1175370	880842	775464	2055310	2461320	1793100	1005900	869963	1151600	1766620	1147800	763871	1307860	1158960	759563	888018	747028	1293230	1174340	1809460	1223210	806136	1146500	1933310	958897	1906950	1014110	1167740	2162710	1168450	873857	1619410	950574	758089	1186810	820879	1073250	1081620	837280
O75394	O75394		MRPL33		116386	59980.9	105408	191148	99972.8	139826	135281	214082	124237	184063	154891	158492	173383	208999	193724	191862	124284	211598	158273	147632	92939.7	131978	88411.9	169058	150400	96762.6	198277	122476	117536	89010.4	129136	89094.8	130781	157681	115188	146217	126918	104572	241612	113736	126817	106670	206441	149375	119474
O75396	O75396		SEC22B		1845640	1720000	784931	1049440	662395	2611270	2132680	1690980	914865	3252180	2606240	2788500	1417720	892102	1659410	2703640	1992010	1212830	2111580	1837930	662878	1115790	790062	1734760	1723210	3001990	1987430	822898	1747170	2394330	1051760	2945860	991456	1775830	2562920	1801330	899704	2456880	1252420	833883	1801450	899471	1130010	1100710	808614
O75400-3	O75400-3		PRPF40A		502559	469558	555701	398045	556566	432825	457890	608133	599465	668770	509283	591613	520201	553370	555590	458068	466055	532572	463046	790962	517594	480324	655869	522518	501774	345791	814651	708464	459822	259455	694105	375128	595895	807604	326632	636564	544598	300443	690388	659824	441813	756269	539071	494318	700460
O75410-2	O75410-2		TACC1		88027.8	112991	47857	109474	52485.6	55404.5	105085	129464	70129.8	60319.1	66503.3	51934.3	101773	89932.1	85401.3	82230.4	117462	127600	100704	129645	43391.1	65305.9	36764.3	81004.3	142737	77227.7	102205	68526.7	75209.4	59766.1	53926.9	70497.4	57958.9	109388	33928.5	93832.6	60687.7	69508.4	59950.9	49974.3	95555.4	39461.8	65962.9	65676.2	34757.9
O75414	O75414		NME6									64205.6										56047.7	102525					45134.6		1314760	20230.2		58317.4					47435.9	67997.6				50449.7	9593.96	653102	15400.7	81999.7
O75419-2	O75419-2		CDC45		6548.3	27499.8		24736.1			29126.6	26019.5	29040.9				35376.8			20302.5	21482.2		42639.7	27458.7					47041.4			28300.1	36204.4		35921.4			39923		34263.7	18969.4		29458	13813.1	50526.1		32457.3
O75420	O75420		GIGYF1		58159.5	51635.9	97415.5	55716.4	102207	35594.3	52025.7	52207.3	88100.6	38595.5	42432.8	33553.9	63216.2	87142	53380.5	31260.3	58496.4	61441	47871	52883.5	83518.5	72152.5	99650.5	56924	36860.5	45325.2	55780.9	84552.6	60042	37939.1	80915.1	47429.9	78933.9	50578.3	72159.3	56953.6	89285.4	43206.5	73128.2	117315	55220.1	88851.9	63748.2	85135.4	84608.2
O75427	O75427		LRCH4		170247	87115.6	47638.8	40496.4	39637.4	74716.3	96247.4	93510.8	24353.7	88400.7	75679.9	110291	52870.4	17531.8	89190	119742	84587.2	71697.3	116300	99296	47342.4	53908	32432.1	77089	110141	83185	104266	91619.2	121572	79305	42492.2	141348	58717.9	73542.8	100734	83821.8	52948.1	112592	76811.1	36670.3	118505	45791	44492.2	43877.5	49244.6
O75431-2	O75431-2		MTX2		151956	136629	85697.1	115544	76075	179403	158622	170143	104896	188202	257162	218373	141262	114099	128552	256006	146964	138365	138817	139007	87635.5	125809	81377.4	170888	192470	182570	205706	84643	131965	148023	108838	171573	112302	118654	205358	120409	101412	196295	90389.2	76383.4	110684	78154.8	119528	139579	58181.8
O75436	O75436		VPS26A		71972	97225.8	277569	81803.6	247046	109417	78616.7	71708.4	80716.7	99179.6	147182	103182	57929.6	96926.9	72311.9	145520	82574.3	88902.5	98930.7	60180.1	258285	89235.2	214959	63848.5	148045	141556	50072.6	49435.4	85980.6	126100	64443.8	121185	69063.2	56187.1	91825.5	58024	67011.3	153277	39319.5	290274	99147.2	262362	49524.9	86631.6	300228
O75438	O75438		NDUFB1		1017830	655914	1040590	1057270	1134350	1330410	869774	1100520	1030030	1472780	1674160	1216750	1005950	1038720	1270870	1409280	927485	1188050	927627	784862	1168120	907820	1011960	1072280	1190390	1453840	1215290	1017000	742789	1038570	1060310	1232600	1324730	741746	1511610	825914	1457990	1274390	1510870	1059810	776828	1006230	1292760	1390390	876478
O75439	O75439		PMPCB		979390	1095860	1105950	1367100	1133630	1026970	1183270	1279760	1125840	1384630	1061480	1141460	1435190	1594100	1310360	1161790	1049510	1362770	1209650	1236850	1104400	1356100	1155620	1430410	1460210	893035	1371140	1254950	1199080	879466	1158100	894229	1442320	1218910	1079980	1171820	1037540	816845	1546120	1185910	1183520	1172780	1834830	1542760	1295420
O75446	O75446		SAP30		182645	165434	184561	165088	160761	94562.5	182803	183852	165868	304631	266337	148310	165533	140525	133191	61653.1	162418	148379	211754	217537	171778	200533	190420	114114	176823	54884.8	223175	236928	180491	30773.8	133031	66851.2	233625	299215	38047.1	209867	146305	82043.2	200357	190152	162986	164287	214395	220358	167015
O75449	O75449		KATNA1		59232.3	76226.2	90754.6	112233	67412.4	26585.1	45427.8	106779	123689	35927.1	18805.4	43752.9	101110	115525	98848.9	33301.9	37520.2	81544.2	47740	70041.4	70622.5	103795	69202.7	98976.6	59354.7	49696.3	90758.2	98466	59311.6	25707.5	108580	24399	80971.5	64074.9	45606.7	71197.2	107363	33796.7	88233.3	67318.6	61645.2	73185.3	64979.8	82403.1	69476.5
O75475	O75475		PSIP1		1502270	1303970	2473600	2482330	2734590	1591390	1644880	2215520	2345400	1929790	1579300	1747540	2037060	3048110	2003990	1590260	1515590	2241020	1519540	2033720	3079000	3216110	3344870	2079370	1702320	1049460	2651140	3453980	1809120	758575	2883520	904827	3424550	1878450	917699	2022850	3004430	1037720	2568090	2978040	1876300	2980080	3741880	3649940	3025750
O75475-2	O75475-2		PSIP1																													8616.62											25395.4			7729.54	55462.7	33894	5458.15
O75477	O75477		ERLIN1		101466	85514.5	125340	74211.9	126897	59250.7	79067.8	161908	67474.9	77397.9	50500	49182.1	125234	89214.4	131598	58848.9	73444.7	122101	84249.4	117762	129259	87405.3	112366	138959	88504.3	64038	181355	97764.5	104657	45748	61711.1	45297	119202	123780	73407.1	162921	64537.3	40229.4	92671.3	132026	105467	136484	135951	86656.4	128633
O75486-4	O75486-4		SUPT3H		180644	174839	39939	90291.6	42255.7	124809	144190	182932	136992	81805.1	108433	144736	109510	119329	166877	105510	170625	161920	145839	216035	27984.1	79154	39657.7	142661	131635	129325	200741	135574	166995	111591	90013.4	118836	92717.3	188162	77520	184433	87733.2	112931	146355	45424	146542	33802.6	87726.3	84373.7	42052.9
O75487	O75487		GPC4		433694	408507	1399760	1407410	1399160	248195	280527	336159	2541030	373789	201347	342675	342985	1381780	346608	334960	273870	272880	280258	363487	1519190	2483550	1544500	372479	263316	286352	396100	2234400	445370	202495	2980230	273157	2752210	326696	166140	394026	2657910	286824	1806430	1464060	440736	1483060	1591520	2405520	1621910
O75489	O75489		NDUFS3		113560	138337	88005.3	122336	77793.4	178992	141569	128981	80213.7	198966	243329	164521	135774	117355	129021	181215	113926	123844	165776	113084	73751.8	109595	76742	163615	157414	188242	151356	69708.2	136755	196124	95238.3	177043	107038	143328	222115	121083	62933.2	180168	102926	79058.7	147874	87236.3	147211	134840	74653.4
O75494-3	O75494-3		SRSF10		1600200	1607950	2341010	2822730	2759780	1537600	1559840	2332650	2588560	2126090	1480470	1630350	1884140	2869780	1924170	1690030	2176160	2225350	1601210	1825930	3040540	2335050	2629730	2140910	2479770	1446620	2658420	2274370	2130960	1411000	1693050	1725920	2310600	1559250	1629250	1849360	2071800	1392800	1396360	2798810	1938560	2650150	2903730	2971880	2553480
O75496	O75496		GMNN		138261	264416	11668.8	218022			90427.9	83146.3	36705.3	16551.2			29794.2	36337.5			104581		65905.9	174557		210013		21035.1	108414		31480.6	21599.4	122407		85945.9		25397.5	139271		171085	44648.1				138532		26285	140326	12044.7
O75503	O75503		CLN5		67587.4	61186.4	19749	26447.8	10270.1	50900.6	81580.9	58446.5	12417.9	75265.6	58512.9	58389.4	77419.1	18469.6	77257.3	42971	67203.3	53560.1	80507.4	61493.3	29034.1	19455	15840	66390	79029.4	76987.5	66624.1	26494	48001.1	81905.3	27427.3	61488.6	18854.2	67643.1	87014.1	56979.9	10270	67725.2	28299.4	14984.1	66650.8	20194	19420	16228.2	19806.3
O75506	O75506		HSBP1			2962.82	26632.6		30419.8		1071.05							1918.97							26055.3		33616.9			2154.44							5041.7			2999.45	1575.82			38334.4		38352.1			56817.6
O75521-2	O75521-2		ECI2		380153	370686	345935	433243	349595	302372	371494	323702	429048	354985	351687	363067	384932	449814	398705	332157	392767	387140	377177	370752	319065	495277	328198	413713	353075	305650	432098	412031	381118	284115	440108	292099	394510	334650	303386	344159	408191	320855	365132	351514	354589	343507	503808	464374	333388
O75528	O75528		TADA3		223959	236368	99752.6	115880	120081	165869	198492	220216	132744	193000	134362	187167	204340	135540	245055	158636	197553	196515	201358	227107	102333	120560	97638.5	204458	176024	131002	226047	137954	211685	83229.8	122513	125346	118746	237460	98563.5	193425	121399	126587	131121	95572.8	198888	108731	120032	129835	93056.6
O75529	O75529		TAF5L		18969.5	29923.5	5975.35	16567.2		21431.5	29604.3		7641.17	25193.9	24577.6	28525.2	17495.5	21475.5	23394.7	31715.4	30886.7	14697.8	14027.7	30585.3		12362.8	8459.33	20410.4	23222.3	18530.1	22322.4	20166.1	23358.6	43712.3	22422.6			34548.7	36490.9	44748	22206.9	27960.1	15100.2	11093.2	23253.7	3668.99	23574.3	20878.4
O75531	O75531		BANF1		3430230	3510300	6206520	2482510	6068650	2889100	4987990	4843440	2900160	3031630	2204220	2819010	4388790	3336740	4099440	3564380	3527200	4276520	4140980	4010370	5251000	2532610	5813800	3630040	3822180	2558550	4081480	3701200	4110120	1593860	2745910	2704610	2000810	4212970	2408080	3854610	3930430	3313850	2986110	5023880	4564310	6857640	2138510	1910110	6444920
O75533	O75533		SF3B1		915490	947477	949481	900074	975629	679070	1041870	1178640	957144	995001	736261	991222	1188210	973749	1253910	1010400	886382	1075660	989144	1096870	978046	953374	1035650	1104160	1217530	709524	1249280	1024830	1002510	465550	1012610	710806	996530	983701	464411	1038970	865205	663331	877061	955436	1024520	1063230	953638	1003820	1105540
O75534	O75534		CSDE1		842469	963052	1351090	1094100	1287860	726172	812495	797706	1402400	694893	732959	679270	795798	1381060	723540	687087	788802	786351	853614	965478	1319900	1223720	1330960	690548	791997	699730	740552	1508440	979672	596103	1398580	688893	1382360	974584	598586	1025420	1591810	769131	1183150	1311800	949226	1318450	1184690	1088650	1286620
O75554	O75554		WBP4		109545	142194	58418.9	106874	58167.7	66038.9	113766	92712.5	69144.9	42427.3	56628.2	56162.8	101698	74373.4	80924.3	50548.2	106337	67594.8	74577.9	100291	40515.4	104801	69545.1	88734.1	146743	59464.9	91521.4	51306.7	96033.2	22925.2	84286.3	46688.3	66246.3	61095.7	29277.5	106404	62344.6	51386.1	55935.4	64906.5	66576.3	60921	37862	118351	69878.7
O75569	O75569		PRKRA		610412	673500	276561	352089	264360	907935	642460	632558	326421	700568	808039	721148	527349	414128	523403	801696	660736	445943	642920	627210	210993	331552	218817	475868	560979	768816	518147	323619	606986	842233	268072	724222	223862	612763	931207	566993	271424	727698	245355	250217	533448	229007	337354	289857	249252
O75570-2	O75570-2		MTRF1		39095	28473.2	25657.6	37091.1	18505.3	15176	26735.3	50816.3	8317.71	47136.9	40922	32615.6	41700.9	33307	35887.9	49265.4	44513.1	62669.2	34210.1	32824.8	16564.4	40463.3	20189.2	38766.7	40276.9	38267.4	45529.7	20472.1	45858.6	43054.7	19541.3	37900.3	24544.4	33330.8	33027.5	35569.4	17248.7	34680.1	39761.6	23523	39389.6	19444.1	67194.1	37249.1	22633.3
O75581	O75581		LRP6		35386	29218	14027.1	38784.1	23561	41381.1	36068.8	46064.9	31389.1	22572.2		13300.5	37291.6	20402.7	34967.7	33387.1	24342.8	30854.8	53009.6	56087.2	12885.7	46209.4	29416.1	32249.7	31466.3	21280.4	50947		29636.8	36160.5	46243.2	38790.2	30584.2	51668	26969.3	39503.9	9492.96		38067.6	15137.7	37484.8	26005.4	38582.7	40778.3	14842.7
O75582	O75582		RPS6KA5		277039	235911	61687.6	129545	31386	260816	231585	135881	118471	182643	240966	186323	195564	128119	233366	226435	222812	227058	231440	223970	102613	120037	93798.1	176607	181741	236661	116570	130174	247328	191894	145374	194047	93338.2	237088	226010	216453	200599	213931	110150	109559	216948	126668	131768	106058	104504
O75586-2	O75586-2		MED6		78567	68987	26310.9	46930.6	28762.4	60327.1	71067.6	55594.7	66606.5	60105.7	57740.5	51898.5	62528.1	43412.2	65415	92982.2	106826	79195.8	54410.5	69571.7	27818.3	42183.2	19681.5	71989.2	75082.9	73961.5	89243.6	39028.3	84311.2	60248.1	40233.3	78454.2	39736.3	52830.5	32045	91843	48575.7	56492.7	17733.9	33788.7	112971	27863	31811.4	48675.1	28644.3
O75592-2	O75592-2		MYCBP2		805839	794667	396644	345053	421134	1290000	978826	741840	359077	1278090	1251020	1333550	541033	434989	625684	1426110	841636	616161	936559	735126	318112	307947	345204	523920	637015	1633070	608931	351349	729875	1676410	355221	1368780	348153	672737	1866310	771423	309598	1538910	350198	355947	752955	321263	301015	253866	349050
O75600-2	O75600-2		GCAT		153400	153891	79729.5	179719	93931.2	148960	138129	120526	122938	189840	140009	175431	191132	166190	177821	171753	126360	158161	121292	145088	97695.3	158264	96411.3	170130	209736	160679	181459	162273	177305	175826	145073	157283	135957	106736	135301	136918	102558	151153	172735	80262.4	168964	97393.7	189574	151736	88031.7
O75607	O75607		NPM3				31762.6	7641	8013.97		2915.22		9516.76		2954.55		14512.9		10125.8			15285.4		3874.57	11350.1	14562.9	18187.3					15777.3	14246.7		18505.3		15568.7			5181.17	23109.6			15275.9	9227.22		7582.55	11597.3
O75608-2	O75608-2		LYPLA1		866590	1207030	870529	616198	845004	1022750	1026190	1129090	737778	838485	1183600	1077940	1176200	704914	1283740	1086710	1099000	1093120	1253170	1126710	1082490	699552	807411	1016640	958477	1117370	937648	827353	1398170	1212130	885564	1138970	815327	1196410	1433340	1313570	762158	1322530	753257	1002420	1512570	817329	872196	874153	1179990
O75616	O75616		ERAL1		286062	224547	409109	804123	390290	124127	187874	442319	563213	183651	114337	177679	419974	708610	455958	148442	204834	403254	204274	263412	340335	713974	381562	501496	310730	135051	435330	584598	223451	116243	642966	139085	626047	282472	161064	275044	537479	115094	574638	346598	232717	352898	853834	843736	368207
O75629	O75629		CREG1		1124800	1563370	416690	1053280	408351	293851	1369530	837945	821775	484159	405534	539218	1688090	621646	1896690	357521	1415130	1423850	1338570	663457	430975	764063	326776	1696900	1347500	1380630	661125	928496	1434650	1538700	1016850	1360200	872477	845061	1217990	721334	861530	1179370	933163	336061	1493290	428482	627947	915035	506424
O75643	O75643		SNRNP200		1038430	1055420	928063	1412010	880584	816271	1065870	1012730	998430	1189390	943197	1023410	1016950	1004690	1070990	1131930	974928	957466	1024440	1178250	929490	1266810	938983	1034340	1440750	893542	1103360	958477	1119070	613000	1046550	819790	1191060	1146780	742018	1220300	1015860	814132	1081240	969921	1129130	958733	1215250	1333710	1068810
O75663	O75663		TIPRL		409578	469124	204670	200243	145340	644635	473796	391974	213934	527896	627905	590160	405817	205036	407942	606012	446316	370581	530095	450350	133576	186097	128313	394672	421292	506638	278744	181869	432772	745199	215170	571812	172581	447124	581363	474903	231868	530098	216695	154620	441383	170905	124777	160575	119413
O75674-2	O75674-2		TOM1L1		70408	82237.4	65898.1	98181	64304.9	19724.1	44706.1	35015	100467	21112.2	15752.6	24989	52854.5	73391.4	38158	35168.8	41279.9	44174.9	40908.6	63614.4	58948.4	112319	58984.8	26653.4	44708.6	15902.3	40145.2	79801.1	69270.5	9288.78	54919.4	17416	66431.5	64585		47565.7	73432.9	18351.4	79753.1	61514	65810.3	63421	67590.5	81499.6	59782.9
O75683	O75683		SURF6		468984	517605	646573	843342	631258	311789	680866	773612	578465	472240	359130	429483	709843	751017	711006	473945	625121	672521	592105	554049	553861	691652	574971	630440	575259	300567	733562	639016	644432	210396	751731	303172	729696	511747	264272	481280	696792	316141	642529	557988	598889	610016	812899	792403	546942
O75688	O75688		PPM1B		24900.7	14660.2		35134	22362.2	30278.5	27840	8493.63	34510.7	18363.1	45479.7	25729.4	15015.2	28314.9		28287.9	17762.4	20972.5	11674	15756.2		36022.7		18670.9	23532.4	24242.2		35484.4	32346.3	14656.3	39201.1	17173.7	20060.8	22232.5	20253.4	28666	20158.1	15100.6	24364.5	8050.06	27743.2	18266.3	45836.6	28144.4	23063
O75688-2	O75688-2		PPM1B		468290	518320	407356	558450	395922	597346	462184	367778	729525	527556	546418	550978	370583	721278	403711	620234	515472	456800	478570	475667	376470	589358	426243	419972	437712	589689	324999	703662	484328	621260	672077	612183	546669	476956	677402	416293	766230	570281	620051	448600	457992	428331	576546	513108	415364
O75689	O75689		ADAP1		43636.9	26885.8				136035	64107.8			66523.2	166477	65459.2	22289.5			83213.6	68929.6	31747.7	50203.3	46400.1			13896.6	25558.8		133221	25484.3			209026	133288	128701	9874.74	38518	180864	38769.5		126537			40687.1		21074.1		12873.9
O75691	O75691		UTP20		162488	116349	148439	231135	134958	72456.6	126018	162327	216976	82990.3	58469.7	91334.9	129592	241258	188266	97371	99020.8	105453	106871	114608	152747	246910	154601	153477	96547.6	72798.4	163806	257016	133892	82033.6	215586	64137.2	228396	125863	81931	118939	212143	62093.2	226719	161678	114901	165341	347717	292071	164853
O75694	O75694		NUP155		387788	376458	443828	578267	448257	235029	388144	424745	542812	369805	282339	306032	397976	581236	457438	287350	406218	457149	413459	405827	460718	642605	443033	486819	583596	282154	503298	434701	400062	201770	547478	245841	557887	382502	242000	451647	448420	264942	524637	441110	456334	447528	744126	666034	442339
O75695	O75695		RP2		421828	383504	192780	191661	207346	770195	489469	322028	207199	852446	845358	802922	301764	207983	344541	791025	447365	274538	491492	398063	197965	187976	217182	303875	274228	718635	340158	220375	470189	802333	203992	717616	229550	361777	523766	396066	183383	703054	192937	180054	383339	217547	179427	210795	190658
O75717	O75717		WDHD1		330263	392302	461316	809022	438802	77506.2	248707	403822	737282	100587	55065.8	85215.4	396539	861195	374651	107317	234794	391225	214108	411843	421706	690530	433230	327464	365109	71127.3	325667	697957	393878	71682.6	706981	64005.6	592087	414861	56156.7	428714	676809	76709.9	655084	454261	385021	452710	531710	612472	468295
O75718	O75718		CRTAP		410059	465454	449421	672797	428336	162883	380798	798633	512916	304084	187754	233551	600328	602257	630427	287696	361131	548103	370678	573823	448579	448111	386267	525083	934203	199502	912219	437241	419438	138642	546184	206685	621475	571845	176743	590764	503789	216788	561286	422910	460540	490849	479750	513689	482337
O75746-2	O75746-2		SLC25A12		18578.7	9220.9	16932.3	14254.5	16739.5	63250.7	23815.5	25698.2	9320.72	53983.2	62925.6	52152.8	22637	17148.9	19149.8	29980.2	17918.6	20507	25555.2	15792.3	21799.9	20716.1	19405.9	20269.9	10980	26636.7	37458.5	18406.2	22364.8	69894.6	17854	58834.8	20831.2	18609.5	56101.8	15388.2	13987.4	28139.8	12765.8	13707.7	20492.7	13572.3	34577.2	18036	16111.1
O75781	O75781		PALM		1590240	1389210	159828	89373.7	167620	4478030	2356280	1250930	136162	3351430	5300260	2797150	1445590	152500	1574330	2979990	2218060	1125140	2191460	1312030	157979	96217.4	136417	1695030	1517040	3898350	1300440	164563	1438040	4511590	139919	4780690	123745	1266960	3821130	1448640	75556.2	3569550	153008	161203	1436140	125987	152229	164210	174356
O75787-2	O75787-2		ATP6AP2		154500	111877	295521	306535	252945	220012	181797	217497	241648	240620	168180	223540	177304	346088	216571	228682	175409	155370	190849	148341	257854	282688	251380	158759	188332	186676	259757	337700	197536	226958	284098	158731	443682	120701	192102	204980	279362	276764	363672	260285	181355	289087	388086	325956	253855
O75792	O75792		RNASEH2A		333536	373308	263927	195002	239701	158223	314975	321020	264891	141639	121078	192594	281090	251279	286647	218481	284175	294693	309264	321148	207732	197733	236368	243484	202798	136056	212367	246610	286417	128017	232151	157763	206174	317986	113925	294039	246671	134110	191106	313223	273518	269282	191191	164669	231932
O75794	O75794		CDC123		143060	152723	217818	469822	225230	68941	107536	138493	498764	79741.4	56716.3	61884.1	116057	311724	123186	93854.3	127799	151214	89364.8	127338	193951	371859	140669	134743	162198	71375.9	120100	414646	129497	70907.5	475665	48877.7	403245	152720	74120	156340	497015	76547.3	367117	187966	176307	209409	272755	318562	209295
O75815-3	O75815-3		BCAR3							48354.1																				11966				76892.2		14158.8			48550.8			11191.7		4221.26				7866.39
O75817	O75817		POP7		95679.6	117642	82684.8	148661	79765	88948.4	141347	110917	131642	85205.9	59562.3	92739.5	116909	135586	103179	111902	132532	96912.9	150133	142775	79404.8	142803	80687.1	112768	119779	97954	116531	133788	134006	87067.8	141120	105182	127523	129242	108133	147521	131463	68289.1	153206	57133.9	127566	82202.9	147939	148992	90930.7
O75818-2	O75818-2		RPP40		183022	146502	167684	151931	157447	144843	182159	155603	176099	179916	150251	200086	169124	133435	189417	202608	172275	123365	140582	181525	187782	133775	219089	208402	273478	176921	175140	163849	202354	137277	216269	186955	246449	180699	200518	233525	181310	112934	166116	196385	205550	151324	185261	177491	227626
O75821	O75821		EIF3G		71370.9	55111.8	177548	115133	270877	119376	79037	185835	127674	89047	60110.3	30293.3	136829	136028	120214	78211.5	114432	140708	170178	174416	190248	141143	208054	112444	154000	60808.3	151725	171350	144620	123662	229810	217652	285736	172754	152290	167790	275046	267834	211472	209660	138640	171290	92455.8	160265	233948
O75822-3	O75822-3		EIF3J		116327		203927	150308	261937	122988	251773	235071	234388	226929	209482	168708	272512	144340	264157	228277	191194	341226	249065	311169	307208	206899	267603	224524	275276	184974	252909	225979	282538	91263.3	257966	180978	192940	325256	114385	232041	238247	176972	163475	217732	270289	213059	199523	192976	229688
O75829-2	O75829-2		CNMD				11532.2	30647.2	15975.1				31636.5					26006.1							19522.6	18728.5	22486.2					39937			34362.8		36695.6				22563		65444.7	25677.8		16062.8	34308.6	10184.6	24648.6
O75832	O75832		PSMD10		1326050	1379360	446843	858833	464345	1256220	1277620	1578070	735087	1186310	1199260	1242810	1216400	771036	1181310	1410990	1521580	1612550	1312930	1346190	392332	567271	432024	1154090	1345630	1240320	1136680	743117	1444680	1294220	701228	1231890	646936	1273960	1045480	1369630	640896	1218110	640409	478068	1526950	460198	658902	555150	446909
O75843	O75843		AP1G2		10710.4		12942.1	33667.9	15892	23320.4	24278.5	34396	35921.1	7049.38	33592.6	25699.7	47390.1	16698.6	46921.8	16496.2	48401.9	42158.4		39611.1	19150.6	35368.1	10831.3	27622.7			37344.3	34343.2	26292.4		21108.5		31791.7	22740		32309.6	30156.7		42982	21602.3	23274.7	18826.3	40308.1	35647.7	31252.1
O75844	O75844		ZMPSTE24		366709	309140	327943	466954	385457	533298	374484	477147	490283	456162	470669	424103	346923	501674	473844	413607	322548	442684	428789	287327	386721	548198	381183	442753	364318	445462	483534	526457	353708	386340	489683	487562	686265	308327	469726	359707	480413	434718	658412	410450	381931	363151	511000	430338	412238
O75845	O75845		SC5D		112307	102547	565643	293381	595564	125445	234127	327164	165988	289829	94797.1	152388	232136	529991	237806	171074	219102	261878	231810	379731	528555	300517	538275	161795	245628	68428.3	366073	460791	259697	137693	439237	107726	621414	278938	151838	281107	477863	169269	514994	519612	252099	587432	572411	520559	597916
O75865-2	O75865-2		TRAPPC6A		78285.4	83997.3	33802.7	71874.8	27103.2	38873.7	58109.1	143282	85124.7	35048	45227.3	47156.7	136224	122123	110864	54584.9	53080	151001	55823.6	64188.2	38255.5	65820.7	27609.1	134163	78002.4	58050.5	137119	88737.3	87366.8	54759	60689.6	59649.4	50367.4	92777.9	41072	63591.6	73505.8	47783.6	55279.7	32190.2	82982.1	45741.5	75724.4	39739.5	30505.2
O75874	O75874		IDH1		3269960	3311190	2829330	3783630	2812740	4141780	3479800	3074210	5573280	3403680	4406810	3855920	2572610	4148940	2529950	3794800	4039350	2705110	3559440	3201060	2945480	4576260	3452440	2792890	3366670	4374320	2191340	5081430	3390220	4537510	5417590	4395690	3941830	3276400	3672450	3080320	5800550	5141720	4791740	2825190	3514380	3407160	4399410	4264830	3303630
O75879	O75879		GATB		144384	63732.4	95136.4	164659	98626.8	83108	108315	100759	101178	115400	72033.1	149228	145142	133643	146207	68410.7	106757	123440	78778.2	102508	70108.5	148872	82768.4	118354	129095	87550	127374	113829	120357	70090.6	121770	97915.9	128320	83855.5	121449	117383	106608	98432.1	123399	90147.6	95372.3	99093.6	160367	177566	86530.2
O75880	O75880		SCO1		98367.4	104178	271997	135683	252285	120483	122788	220971	158873	129729	137774	95646	138796	183726	148652	111762	81049.5	147906	85744.3	120650	236245	191713	470033	124327	146192	115666	217862	162960	125315	126454	159088	93611.4	248656	146781	164904	111063	180281	122007	270420	433286	161243	285087	250610	194012	516743
O75882	O75882		ATRN		64341.7	71260.5	35053.9	32156.2	32898.5	92310.1	60619.9	42937.8	29414.9	55448.9	75659	60256	42262.9	39616.2	43903.5	49507	64686.9	42325.3	61525.6	48490.2	28955.5	26990.5	26873.6	45049.2	41940.7	114613	40979.3	39882.7	57999.8	136455	33299	114508	34385.8	31651.9	115261	50525.5	25734.1	125094	46096.8	20897.6	59364.1	32605.2	53343.6	31593.4	30514.5
O75884	O75884		RBBP9		198068	210344	65158.4	91741.9	71539.9	207470	235086	223802	85562.3	236114	253158	229191	208802	91441.8	213167	304308	200818	224293	209498	209672	67543.2	61571.3	67762.1	189684	231061	209293	165140	85494.5	195647	211963	99524.8	209570	82720.9	224883	252506	201772	100406	229291	75353.6	78814.1	217408	55435.8	64651.2	100277	83676.7
O75886	O75886		STAM2		199304	323080	62743	118402	61314.1	286244	271592	183420	101056	266735	259620	308701	158109	118719	173233	339491	222229	172911	250182	206969	69261.3	105709	85048.8	134744	213170	289999	126917	87057.5	210094	239105	68726.9	278575	71180.6	221211	191680	178922	96441.6	268866	88493.8	77674.2	268946	83002.4	83967.2	82261.2	98564.1
O75909-4	O75909-4		CCNK		59909.8	61447.6	177686	79973.8	198200	22711.3	60114.3	67824.3	63936.1	55410.1	53145.5	82874.8	93312.5	61889.5	90296.3	53142	58317.6	70990.4	71140.9	71714.9	163736	68213.3	215273	61382.8	100300	47490.1	49793.5	39665.2	79195.7		78115.7		48274.1	80065.1		47119.2	51035.3	43174.9	56847.6	167893	68093	172958	57285.5	75930.1	163357
O75914-4	O75914-4		PAK3			13483.3	9494.63			79958.8	14048.2	6730.23	10522	32824.5	65433.2	40072.5		6249.65	10314.1	28269	29425.5		14394.9				6237.3	20496.8	11301	43231.5			13260.4	49446.9	23038.9	48048.9	4160.01	11185	36203.7	20253.5		47975.2		11324	11422.7	18224.7
O75915	O75915		ARL6IP5			4721.21	24018.6	4676.83	13538	21499.2	9567.58	14440.4	5587.05	10952.4	27620.1	17415	6422.58	3723.25	9748.17	13345.5	3818.09	16921.8		22605	17333.7	3911.02	20646.8	6081.66		18033.6	13903.8	9572.81	13769.9	11619.1	4166.74	7213.39	3867.36		25253.7	11011	7282.64	12423.5		26329.4	15608.4	24166.6	22632.9		26816.7
O75923-10	O75923-10		DYSF		16193.2	16758.6	32254.4	44141	35639.8	14747.6		13520.7	49133.5	12941.1	11110.4	14719.7	13022	53557.4	19109.8	15911.9	11894.7	21956.3	12285.7		34209.8	52709.7	29821.5	22111.8	11498	28113.6	23157.2	47372.4	29607.5	21849.9	51568.9	18631.6	51654.2	6553.18	18403.1	13613	46814	19138.2	41454.5	30807.9	16345.3	42795.6	52689.1	60137.3	36413.7
O75925-2	O75925-2		PIAS1		15068	27273.1	6885.99	10657.7			25247.8		13715.6				10616.8	7861.89	11745.7	8005.12	24983.4			24526.3		9488.89	2794.03			12083.1					12414.4	5188.69	8610.11			22607	12102.2		13975	6312.25			17494.3	16842.3
O75928-2	O75928-2		PIAS2		38211.6	38306.7	23280.3		28333.2	16589.2	26272.2				33389.1	34781.6	26666.3	16863.7	34704.4	37116.4		14462.9	34134.1	33316.3	16528.6		12542.5		18706.4	28339.8	29883.8				24227.1		16590.1			30634.5			18571.6	18166.4	26634.2	27110	22846.2
O75934	O75934		BCAS2		344072	341820	186029	231242	258707	212673	297953	298988	222528	281413	237486	271873	330113	248428	322890	272188	288083	264501	278442	258538	251485	248194	253406	305065	359061	232326	330655	203353	292419	227698	245480	227261	250328	259590	179853	283288	236445	221270	200765	240660	304416	266984	250924	291989	271024
O75935-3	O75935-3		DCTN3		868531	860463	283995	283875	269531	1288320	1001240	680709	348662	1335410	1381780	1199380	662737	341904	570604	1404250	937814	675922	973403	868378	325116	272566	272239	600661	708960	1365870	505581	369501	776519	1485710	336157	1370910	313484	877529	1367340	857949	344333	1618780	263391	256923	783322	300215	289263	281950	241843
O75937	O75937		DNAJC8		368107	429345	1269660	341059	1167590	216932	469792	522757	462273	254189	261610	258415	528459	455769	510745	317198	445980	558765	531875	533520	984274	386687	966724	465224	470017	248828	431181	530767	363171	154596	356227	267586	609935	505189	181240	500716	418047	320887	428846	1059630	424310	1158930	259678	318255	1029880
O75940	O75940		SMNDC1		268779	294206	298647	219878	320154	159783	242608	292889	218354	171091	147899	232376	166236	211622	163609	207434	169930	148579	220596	232856	219705	289927	278574	137438	250406	161193	273976	192731	230062	72218.4	182923	205082	215774	215853	93263.1	266638	236525	181201	153581	271742	243662	256863	230896	259559	228276
O75947	O75947		ATP5PD		3120010	2514920	4522190	1789790	4644180	3567710	2664150	3959880	2042090	3845090	4912440	3575310	2802400	2198340	3196290	3340670	2487020	2753270	3082090	2926760	5356660	2715600	4355450	3655640	2231800	3813690	4723820	2586570	3078970	3497930	2140840	3735090	2581990	2804630	4499380	2688540	2108630	3867910	1817930	4956310	2554020	4232320	3132550	3114300	3659870
O75953-4	O75953-4		DNAJB5		89079.4	85495.9	79527.2	110484	81331.2	99093.7	95118.9	59868.4	120252	100887	118859	103672	42614.6	136104	50829.1	83082.3	87336.7	55538.5	100351	85276.1	108073	116375	75298.4	39618.5	44224.2	109580	45489.3	113015	89484.1	98257.6	121520	101023	128338	115937	107263	88238.1	129601	140798	109924	62983.6	74180.9	77215.1	123844	117683	85172.5
O75955	O75955		FLOT1		1321760	1185400	1150390	597610	1141400	619811	1515250	1433620	906022	779979	520372	710123	1370550	1285370	1596710	738888	1700140	1314390	1506070	1236440	1207000	1049760	1194940	1691050	1330230	1067200	1815680	1151990	1507780	835359	939022	961636	1048000	1150880	809237	1357180	918834	1194390	1170260	1228590	1474110	1206350	1618920	1183150	1287630
O75962-4	O75962-4		TRIO		318120	333562	87667.7	97266.4	103807	816387	411295	176460	105846	608354	886048	596824	177544	76779.7	148300	619651	366201	167720	442422	339580	94593.5	77756.9	88916.3	155530	244702	643789	147293	121367	295595	604768	90986.6	649658	118702	313463	724177	317818	98581.9	617759	111548	84495.6	266251	90382.4	83960.9	78984	94048.7
O75964	O75964		ATP5MG		125692	140527	101077	210493	73058.9	136160	118534	163870	150611	228279	138504	147602	120647	121804	110433	156108	75304.9	126224	89841.4	118819	225481	137707	188364	153323	109938	103073	134112	133380	141102	85383.6	135369	158957	188980	130190	144782	139719	117693	81002.8	179177	256313	117665	286764	198873	167158	147990
O75970-2	O75970-2		MPDZ		92739.3	125307	138486	115033	121847	33819.7	105982	122862	120469	78178.7	56759	84069.1	109453	122230	104198	71268.3	87006.9	101731	95712.9	122882	106409	106620	127452	112979	115394	64486.1	90495.8	116060	86122.7	78905.9	106546	54249.6	112521	91378	124368	108064	90579.8	58918.4	129337	128566	93581.6	123318	112477	106020	111126
O75973	O75973		C1QL1		81101.4	114488				25412.5	77762.6	18139.9		33964.5	13297.8	37808.9	29273.7		23971.1	40940.3	75147.4		87289.3	54693	8256.96			16971.4	23824.1	121591			73961.9	54022.5		114364		63688.4	88406.1	55183.6	8268.88	127525		6201.7	85844.7	6265.47
O75976	O75976		CPD		404236	395972	471884	237930	437592	293220	366331	732916	356044	398012	318146	344075	534089	420131	609066	348293	365908	586523	394902	398358	453562	340538	431365	612015	372346	349070	825479	371442	398432	316374	293785	327741	403340	360205	369839	453421	307226	339897	343527	487807	429169	501903	451203	376416	449896
O76003	O76003		GLRX3		1762900	2283140	1915310	2609580	2004640	1840450	2108430	2173460	3109290	1657120	1676390	1877840	2121220	2949240	2146140	2055270	2056060	2101780	2109450	2090800	1880910	2249260	1767770	2053890	1950720	2036360	1650520	2465140	2081780	2047080	2684810	1930410	2243790	2173190	1878030	1981390	2886760	1833760	2659360	1960530	2209820	2156190	1782830	2091130	2175130
O76021	O76021		RSL1D1		829509	517275	1488190	1044780	1374590	421694	566443	880096	1198860	595039	427064	572043	737922	1081860	827515	529952	532488	981341	658147	627605	1226870	1148060	1270790	864218	422300	423032	1177960	1271780	774665	258749	1128910	370877	1518070	696798	387348	694474	1198450	376919	1133680	1311930	769347	1267690	1346220	1248430	1106500
O76031	O76031		CLPX		419522	384687	398886	685749	397706	315124	459431	508285	545563	431461	349416	446913	563777	702071	471795	443440	449834	506910	475227	489835	394780	691613	428425	508544	592304	370806	560393	607622	448121	333408	621345	329986	704208	488884	387069	455772	559310	398964	668080	467267	439746	492331	828292	757849	521043
O76061	O76061		STC2					23444.3										5297.15								31201.2								9672.67		8952.87	18432										13144	11170.6
O76062	O76062		TM7SF2		59946.9	64235.8	45320.5		42888	144339	71312.7	52838.8	45354.3	120104	96478	109401	46665.9	68998	55185.1	127216	71074	46392.1	82130	60463.7	30104.9	60805.4	40201.5	51025.3	42374.5	153316	45734.3	60975	47885.9	119398		119891		61618.2	166767	58928.2		108421	59579.4	31188.9	39001.9	42551.1	56685.8	40989.9	45106.5
O76070	O76070		SNCG		315280	229089	27178.2		30184	1657220	340372	12226.6	16489.1	1173280	2418140	1173560	19301.9	42920.2		1186010	320444	27594.7	284534	242668	30423.4	51271.4	24826.6	44589.2	16469.7	2502430	18217.6	25841	406502	2610120	13023.5	2984080	20100.9	228750	2163860	191503	14794.2	2768680	36002.3	25564.1	399574	28143.6	20016.8	32473.7	24734.5
O76071	O76071		CIAO1		186252	153364	188923	168270	132446	141727	160772	112865	141488	135421	181015	163480	121437	80980.6	137757	149393	130429	173663	115622	129294	146366	109008	151984	112700	219432	193768	116034	106246	167525	139586	107001	233542	135279	141541	80958.7	176752	106919	193647	66764.6	164083	125394	232188	100772	110945	191493
O76094	O76094		SRP72		238776	214076	246044	271152	232866	184605	248612	267397	300497	182111	200495	207753	252500	294033	218254	201706	207274	227507	227784	256154	236788	273197	249055	239329	267631	212417	249536	314943	244431	184446	294697	202447	333893	291865	187939	266195	308481	238742	276482	260790	231595	244845	257443	264476	250939
O94760	O94760		DDAH1		764600	969554	485648	345180	490303	3556740	699777	411106	567074	1728200	3013780	2097040	417218	466140	434681	2165370	749930	393619	621577	855028	505437	467474	468328	454338	389988	1749130	391431	565966	864772	1983870	633923	1799290	390870	842724	1772760	836385	681728	2021520	337638	495745	929792	469827	387062	430571	453424
O94762-4	O94762-4		RECQL5		37988.3		42833.3	66522.2	68951.8	20427.8	12977.2	64621.9	79464.2				53579.9	92746.5	51018.8		24071	25994.5		26015.1	61156.7	52068.6	43526	41303.9			48795	57448.3	39424.6		39055		55594.3		23910.1	16187.9	72907.5		40358	35999.6	20808.6	55472.3	22574.5	57423.4	76966.5
O94763-3	O94763-3		URI1		188727	203873	75388.5	73484.4	67215.2	97056.1	123976	127540	124015	102057	104718	165806	154038	102011	141148	74694.8	121414	91157	136836	143447	71675.8	107831	44189.8	122951	160883	181318	133325	156985	197001	119238	122232	153467	106810	69227.3	96736.8	134310	133147	213814	71553.7	67013	129453	59941.3	100114	151489	60103.4
O94766-2	O94766-2		B3GAT3		508884	507486	148124	227007	215343	548010	515650	684146	152250	618255	565528	543827	483211	241056	550597	717765	494527	573727	522412	610296	194507	159950	267137	420385	427906	547907	657967	205721	583278	525992	152456	436031	208144	618309	699277	563461	172887	443613	265053	214270	542722	215293	242057	201330	216905
O94772-2	O94772-2		LY6H							37251.9				51149.4	87226.2	48662.9			83978.5	79617.7		91743.8	151858							73311.7	20916.5			70256.5		89964.5			165380	7688.7		138399			188137	30704.6	74617.4	66870.7
O94776	O94776		MTA2		942037	730927	378533	486040	402833	627288	712779	820168	473198	711041	598893	744795	721751	375199	861886	751965	670606	722883	680291	791512	389196	466239	360831	802752	556859	567849	996011	592995	813951	441827	523898	572190	503406	731730	479864	867558	485603	506414	420770	366583	664552	348260	434382	523581	342633
O94782	O94782		USP1		6012.67	21130.6	8945.22	25651.9			22968.1	18908.2	43547.2					36198	19652.9	6341.93	11215.4			24008.2	6943.69	19114.5		8412.48			18626.6	33783.5	20398.5		27836		23334.9	34225.9		30183.4	39777.9	13532.6	19686.7		30469.7	9400.53		20597.5	6975.24
O94804	O94804		STK10		61823.3	43600.1	21468	24169.8	22159.7	21784	66950.9	106080	27619.8	27570.9	12627.3	26076.5	89209.8	28988.3	92852.3	37905.6	74667.4	92011.4	82521.3	45489.6	20800.9	21662.7	13598.6	64836.1	78689.3	27712.1	96361.4	31187.1	67733.3	28284.8	31015.1	26889.5	28065.7	43322.9	34487.7	56001.4	37097.8	30482	31960.8	21585	61028.9	23825.5	25086.1	29804.2	28408.3
O94805	O94805		ACTL6B		244630	217599				817698	279133			644634	837178	712017	24135.6		21121.9	735786	310825	16982.1	300717	210896				18331.5	99705.7	568150	8699.68		215483	687152		610094		175378	593124	183945		632134			210582
O94806	O94806		PRKD3		40290.1	55572.8		21626.2		14132.4	42252.9	26855.8	16775.1	15800.8		18863.7	26048.4		16780.8	14152.3	29829.3	37969	29394.4	35747.6	8306.15			22117.9			22725		55269.3		9923.45	13979.6				42621.5					49427.8				8595.7
O94808	O94808		GFPT2		66865	51246.4	272096	150763	265129	21871.9	30203.4	66682	324289	27001.8	61132.6	21864	72933.9	213103	50887.6	19902.9	25419.2	72499.3	21932.1	44996.6	270752	225685	256941	62550.8	55805.2	42091.7	74937.8	276526	70840.4	13142.8	319949	24877.9	262156	47108.3	35342.2	72873.9	329330	36508.9	159321	297160	63346.3	295557	177961	213035	234643
O94811	O94811		TPPP		71187.4	56380.1				179450	98877.1	34592.8		79452.3	167912	76629.1	36607		34431.1	64982.4	80382.3	50339.1	97667.5	42483.2				30312.4	32239.8	222594	36522.4		64991.2	214823		268770		27474.6	228402	33256.4		212789			69956.8
O94813-2	O94813-2		SLIT2		70668.6	68398.3	14489.4		7696.11	42167.1	53875.3	44916.5		67164.9	41158.9	63821.3	44992.5	8988.33	30137.5	55360.6	63632.3	16647	52538.3	53720.4			85124	40782.4	34513.7	76480.1	37713	8949.95	75632.1	90425.5		61933.8		58050.1	90526.9	37417.8	9317.61	54107.2	8679.34	6312.85	45301.2	10581.7		20870.6	8757.03
O94819	O94819		KBTBD11		76784.2	84418.7	47521.9	77724.6	44482.7	136010	71474.4	50540.8	31732.4	92689.6	126829	99310.4	48390.8	36531	51479.9	97035.2	91643.6	66790.5	100721	73240	49566.1	49902.2	43062.8	54282.8	54662.4	120260	54504.5	36785.8	69502.5	152661	25500.6	116693	36622.9	80719.3	176565	72091.4	51181.6	139830	31319.8	57416	86901.6	44671.3	50303.8	46227.3	44210.7
O94826	O94826		TOMM70		531581	429735	419756	384412	478230	885923	567413	636436	529860	722692	896765	719199	563709	472117	605439	682824	585757	552782	554095	523677	482913	553676	470595	626749	454603	681277	772391	543347	505282	779237	476878	689341	621975	468808	906344	626695	477941	667753	574854	459503	555091	453280	725569	616372	421355
O94830	O94830		DDHD2		93236.8	123862	13281.1	36461.3	16823	122997	107718	87097.8	30758.9	119609	108392	97981.8	81136.5	45971.8	83159.5	116230	90056.2	86619.3	123863	100505	12289.8	19921.1	16487.7	62523.9	114337	133433	52417.7	21616.6	95220.3	156223	22487.7	114452	19483.6	116379	168191	93227.6	21661.1	120748	33791.1	19023.5	84782.5	17092	27563.1	21816.8	6819.42
O94832	O94832		MYO1D			22875.5	56218.7	26675.2	54219.9		14929.1	27720.2	44074.3	14338.5	21537.3		18952.5	39595.6	18280.5		15405.6	27085.2	18107.9	28462.9	52175.7	48112.2	70771.9	37621.3			20183.7	27276.1			25115.3	4843.92	40857.3		45453.3	17412.7	31948.5		43037.3	56807.3		61364.1	47398	44386.8	57172.3
O94842-2	O94842-2		TOX4		299019	280952	97680.4	179402	83875.8	181927	237723	235433	145579	237868	168471	270858	248126	138754	242274	218693	267386	231964	286378	244961	101404	249789	89484.1	221649	318144	247456	250531	134719	254676	146200	170232	206889	114216	227727	89485.2	195906	156046	155721	118081	111275	279167	106374	138651	214467	108653
O94854	O94854		MACF1		29977.4	20368	18361.4	37188.2	48798.4		14364.4		51930.7				17733.2	37683	19235.4	20893.4	17257.3				14867.9	46598.4	23494.8	23863.8	11841.4	16526.7	18603.7	44286.3	23096.9		35007.5	36355.2	36456.1		61897.8	16261.9	38844.5		41787.1	18032.5	28838.2	18580.1	44855.9	34345.5	18541.6
O94855-2	O94855-2		SEC24D		46077.8	47026.1	110513	71272.6	110892	67894.6	96527.9	72988.8	76268.5	54498.6	49306.8	53399.4	56197.3	88731.9	55660.1	49020.2	71402.4	74236.2	113285	64416.7	99979.5	62167.7	139606	46444.3	76188.6	53399	62555.2	124440	77091.5	50930.9	106610	46632.5	113287	80158.2	55735.5	56682	117979	59876.9	91020.9	102516	78598.9	131781	74597	57983.7	134983
O94856-13	O94856-13		NFASC		2270600	1869410	504488	837855	313078	9370150	3228770	635189	525416	5381880	9187640	5289890	668118	818175	728446	5233310	3822510	696670	3050220	2217440	463311	490420	849375	775196	1455880	5939540	758052	602842	1821620	7006820	650422	5769470	532967	2116940	6219100	2743630	414353	5245640	583028	421211	1889460	449825	2466640	538242	984387
O94864-2	O94864-2		SUPT7L		153807	191554	56776.9	82705.5	50697.2	121774	138803	143072	72321.8	131873	105455	132628	126847	102720	146370	131889	151196	142273	134892	141396	58606.1	78386	47818.8	105730	123327	116713	107100	58649.1	115308	111108	59184	84598	75708.8	145569	80534.8	126894	90425.2	126555	91553.1	51701.7	130244	48775.9	58645.6	73012	54332.7
O94868-2	O94868-2		FCHSD2		27343.1	34581.7		10559.3		38169.2			18112.2	20649.3	22264.5	18993			27453.1	30052.4	18334.7		18859	24804.3				23052.7	24609.8	29343.6				33443.7	25276.7	29643.1			31954			24537.5			24032.8
O94874	O94874		UFL1		331030	332051	275035	260556	272547	241955	420237	435091	229027	345359	302050	323076	391234	207489	432869	328297	418481	370291	436999	399189	278869	247750	257403	376933	598128	307561	477665	205778	307300	261327	219620	317967	288503	327797	243968	452780	221080	343584	227847	278289	341905	266782	242179	261330	249216
O94876-2	O94876-2		TMCC1		25175.8		32807.4	8952.08	27102.6		47196.8	60558.3	25346.8			18373.4	22317.8	33157.6	48008.1	62538.3	69010.5	59060.2	35211.7	42850.6	25655.7	32700	14431.2	36690.4		82101.4	79068.8	46336.1	55186.4	73382.6	28443.7	89501.5	31635.7	41777.7	73082.5	53559.8	28852.3	76174.5	13586	17553.5	54004.4	20609.5	33685	43129.8
O94880	O94880		PHF14		161615	139257	90564.3	95705.2	85642.4	147556	170161	179732	84382.6	195024	128838	182854	139360	107521	160585	174623	130839	157627	172073	216176	92065.2	109977	89938.9	144512	184628	113848	208173	98296.5	154544	94917.9	92825.4	112597	101409	197652	86484.3	184612	80938.3	111996	122908	93558.9	147465	98683.1	117621	123302	105592
O94885	O94885		SASH1		54443	62674.9	45559.2	50233.2	52292.8	77044.7	45715.7	38169.5	53311.2	53595.3	54387.1	64987.6	61136.9	63958.5	56301.5	74657.2	66850.7	59226.6	57703	51979.8	31541.6	34145.1	31971.3	60128	28919.5	59964.6	38335.8	41633.8	42291.4	79098	39634.2	42851.4	43362.6	56175.8	71452.5	50334.1	58923.6	37719.2	58893.9	53557.2	45065.9	52473.7	33271.5	27646.6	39518.3
O94887	O94887		FARP2		53135.2	53853.2	42471	30217.7	51217.5	45850.1	77434.9	55414.5	23782.2	50351.9	43043	76427.9	57395	33543	66488.1	47538.4	66325.8	60381.8	82965.5	53862.3	31035.9	26953.6	34790.8	48765.5	45631.6	38385.3	55151.6	28080.6	59957.2	27219	29307.8	38185	33689.1	39638.4	47997.3	68522.4	26855.3	36875.9	54646.6	50680.4	57853.3	42732.1	46506.7	34588.8	40725.2
O94888	O94888		UBXN7		454274	460832	518448	276363	570370	432961	574004	619425	464249	308173	247874	350307	547453	638838	595249	440967	515598	683667	559543	658843	562166	310181	548878	510083	343252	288916	463848	462761	479331	269641	422102	265098	463315	610902	261791	501002	474862	262742	599164	520528	473736	536248	444784	374926	535007
O94898	O94898		LRIG2		40900.4		95630.7	95074	81142.3	55482.9	64073.1	69090.3	40282.3	58476.9	43477.8	41864.9	73808.4	81387.2	89751.6	66950.1	61025.5	72564.2	61972.1	45576.2	84274.7	78187.9	75757.7	40161.4	48852.6	42372	88909	74184.8	51001.6	84970.3	64772.5		90309.5	30749.8	82634.6	52768.2	66394.3	54838.3	100467	67152.6	50199.6	85126.1	80858.3	75112.5	90757.3
O94901-9	O94901-9		SUN1		420722	404099	251147	130838	240203	375989	571528	420676	134369	643580	442162	566575	335439	178513	373163	478488	507775	286977	598849	403713	222892	145901	247887	315938	216606	461882	445856	152284	442432	248749	118707	459487	175026	354606	341475	468289	98552.6	466345	218019	265223	418779	282920	207414	174800	258145
O94903	O94903		PLPBP		665871	793452	251139	473331	410830	701959	959995	550060	494835	580279	616681	502350	794927	499199	773925	715815	864646	714706	848868	764779	356632	355150	325062	584501	715412	532334	617275	566084	882768	710240	478184	577597	426349	1000150	653850	818246	562562	604302	548334	339700	857475	386905	404848	347224	383064
O94905	O94905		ERLIN2		222714	160068	227150	103335	204340	133335	156921	268517	144302	172310	166243	157837	255018	127943	236640	133844	152274	170072	203595	211800	222239	142259	196682	269337	189311	142249	348393	151885	204537	134662	150916	153565	203605	207594	125242	280964	142024	155823	153730	214327	209889	187435	187676	179019	158531
O94906-2	O94906-2		PRPF6		496088	477166	324446	370766	334364	448846	460789	539134	479570	525434	438681	503533	522294	488425	574747	490010	458792	492408	508838	525250	344695	514648	359700	560149	408546	409957	575591	502493	549079	364197	464749	408454	466828	564598	465792	538492	475127	413003	535362	349490	503131	357405	596464	524948	329417
O94910	O94910		ADGRL1		144369	131819	69287	80246.5	67428.4	217323	163487	123934	72717	89078.7	144251	129976	107869	84126.2	103137	106294	165559	94028.7	174063	110267	71466.9	88049	74670.4	90279.6	93295.9	108564	108353	65550.1	131289	151566	74056	124563	71613.3	80823	156151	98790.9	82840.7	149050	107925	68300.2	122975	72833.5	117523	69397.1	67336.1
O94915	O94915		FRYL		79045.5	75433.4	27438.6	61901.8	31383	61007.7	86146.8	97367	51565.2	65503.7	59716.1	63098.1	80449.1	53081.9	91963.6	66834.6	101465	90854	81678.8	71983.1	27519.7	36463.3	23188.2	78553.2	106701	51506.1	73816.1	48047.4	87717.2	58867.6	44490.7	57168.6	40084.2	66927	28137.1	92242.6	42083.6	60720.8	44773.1	31272.7	86909.9	35100.3	28435.6	26194.3	28088.8
O94919	O94919		ENDOD1		57462.2	41209.2	17705	34216	17199	213076	52428.7	70438.5		138024	209740	125824	39931.6	23796	40038.6	118698	50855.1	102878	56605.6	41685.2	26282.7	24012.1	14082.1	43020.3	37493.5	106425	89730.3		67725	170270	10037.5	95036.5	32486.9	42300.7	154185	59182.6	64720.8	106739	19137.3	13083.1	48639.1		65812.2	28717.1
O94923	O94923		GLCE		28011.2	30933.8				14012	22688.1			29577.8		29655.1			40681.2	19290.2		10667.3		20537.9				28439.2	16670.9	31855			19695.3	26553.7		46960.5			23272.4	24151.5
O94925	O94925		GLS		1240560	721805	426684	973762	399943	1088460	1085360	1143120	720762	1079480	1021480	978840	1026870	753112	1113290	901228	984757	884663	990532	912806	381856	986847	435497	1002660	1979020	1260250	1382770	684121	1033920	1308710	825447	1195560	826153	931232	1404450	1169220	637607	1036590	857139	404467	1121020	499976	978937	1151610	505896
[truncated: 6,355 more rows]
[truncated: 98 more columns]
