# Supplementary material for: Global cellular proteo-lipidomic profiling of diverse lysosomal storage disease mutants using nMOST
Source: bioRxiv. 2024 Oct 20:2024.03.26.586828. Originally published 2024 Mar 27. Preprint. [Version 2] doi: 10.1101/2024.03.26.586828 (PMC10996675; doi:10.1101/2024.03.26.586828)
Supplement: Supplement 7 [file media-7.xlsx]

## Sheet: Index
Supplemental Tables for Kraus et al., 2024
Dataset	Description
Table S1	Generation of CRISPR-edited cell lines for interrogation of lysosomal storage disease gene function analysis. This file contains gRNA sequences as well as allele sequencing results for all edits examined.
Table S2	nMOST proteomic and lipidomic analysis of 33 LSD cell lines (whole cell).
Table S3	nMOST Cross-Ome analysis of 33 LSD cell lines (whole cell).
Table S4	nMOST proteomic and lipidomic analysis of Control, LIPA-/-, GAA-/-, NPC1-/- and NPC2-/- HeLa TMEM192-3xHA cells under fed and starved (EBSS) conditions.
Table S5	TMT-based proteomic analysis of Control and NPC2-/- HeLa TMEM192-3xHA with and without FAC addition.
Table S6	iNeuron d0,4,8,16,22 Control, NPC1-/- C3, NPC2-/- E2, NPC2-/- G1 from nDIA LFQ triplicate whole cell
Table S7	Source Data Table

## Sheet: Figure S1F
	Ctrl																				LIPA																				GAA
rep1	0.020767	0.0229496	0.0254862	0.0271258	0.0316958	0.0222158	0.0204193	0.0207879	0.0291133	0.0210672	0.0225754	0.023746	0.0205848	0.0226096	0.0260954	0.0202025	0.0242549	0.0204962	0.0209228	0.0218565	0.0466792	0.0461297	0.0603015	0.0697703	0.0557587	0.0393599	0.0476109	0.0372559	0.0424341	0.0317453	0.0351207	0.0362898	0.0350028	0.0345758	0.0302926	0.0327588	0.0246379	0.0307153	0.0376236	0.026301	0.021275	0.0246468	0.0352839	0.0398326	0.0308585	0.0239872	0.598079	0.0238372	0.0250097
rep2	0.0169984	0.0200551	0.0191965	0.025765	0.0174705	0.02159	0.0209915	0.0214765	0.022063	0.0224906	0.0220247	0.0195944	0.0200117	0.0212184	0.0234908	0.0420384	0.0192952	0.0196985	0.0162721	0.0113041	0.035309	0.0430933	0.0418311	0.034806	0.0324536	0.0324611	0.0371292	0.0297188	0.0403815	0.0318899	0.0312127	0.0314796	0.0294907	0.0378077	0.0426114	0.0728396	0.0453431	0.0375349	0.0312486	0.047881	0.0254379	0.277812	0.0203258	0.0237394	0.0230445	0.0230481	0.0252204	0.0221151	0.0229367
rep3	0.0335859	0.0245208	0.0245595	0.0326386	0.0190929	0.021061	0.0213267	0.0241824	0.0215648	0.0271273	0.0227204	0.0213564	0.0211483	0.0238762	0.0187269	0.0287073	0.0125274	0.013264	0.0234659	0.0204971	0.0664208	0.053269	0.0497468	0.0521952	0.0349126	0.0351993	0.0281062	0.0277102	0.0363274	0.0350011	0.0270068	0.0294685	0.0306668	0.0339499	0.0291933	0.0349294	0.0485866	0.0411903	0.0378755	0.0442656	0.029937	0.0339487	0.0254649	0.0358237	0.0218566	0.0290716	0.0217393	0.0243252	0.0228061
[truncated: 51 more columns]

## Sheet: Figure S1G
WT	WT Baf	LIPA	NPC1	NPC2	GAA
5.79476	7.36561	6.19831	6.08821	6.65201	5.42016
5.63249	7.63326	5.82783	5.89746	6.54195	5.22061
5.34973	8.22203	5.8552	5.77661	6.6278	5.63176
5.60001	7.74671	5.80654	6.26053	6.64413	5.39367
5.61585	7.69674	5.57048	6.03745	6.60481	5.40633
5.31933	7.19986	5.69701	6.03285	6.91829	5.27809
5.41834	7.37391	5.69012	6.08325	6.59503	5.34296
5.38335	7.35601	5.70845	6.14859	6.77261	5.61357
5.07469	7.14482	5.48767	6.02805	6.88969	5.57966
5.13258	6.88521	5.53537	5.8833	6.93886	6.08419
5.76301		5.40039	5.82554	6.29907	5.0461
5.82074		5.56078	5.89911	6.03569	5.18489
		5.38477	5.62804	6.2841	5.05142
		5.58376	5.81504	6.0474	5.20029
		5.72613	5.83922	6.12196	4.93999

## Sheet: Figure 2E
	Ctrl-#Lyso/Cell						Ctrl-#LC3B/Cell						NPC2-#Lyso/Cell						NPC2-#LC3B/Cell
Rep1	483.917	335	284.917	252.519	293.857	271.8	24.583	15.231	59.958	14.296	24.071	18.7	532.273	539.318	902.4	663.9	571.952	542.853	88.864	108.591	152	100.55	89.048	97.529
Rep2	231.906	232.75	240.227	581.333	625.167	359.583	22.156	18.667	13.727	85	85.833	18.167	596.176	901.636	549.625	496.027	421.811	355.622	104.647	108.636	95.063	83.595	64.622	78.649
Rep3	177.5	306	323.667	297.583	311.087	226.5	12.65	31.5	19.625	16.667	3.565	16.393	580.769	658.538	563.815	413.725	558.571	629.947	94.346	80.5	104.926	77.025	84.179	108.316
	LC3BCore						LC3BPerimeter						LC3BShell						NPC2-LC3BCore						NPC2-LC3BPerimeter						NPC2-LC3BShell
Rep1	24.583	15.231	59.958	14.296	24.071	18.7	47	36.538	132.417	28.333	46.536	35.733	24.583	15.231	59.958	14.296	24.071	18.7	88.864	108.591	152	100.55	89.048	97.529	181.455	206.409	293.5	211.35	175.667	197.353	88.864	108.591	152	100.55	89.048	97.529
Rep2	22.156	18.667	13.727	85	85.833	18.167	45.688	33.083	29.409	211.556	210.917	34.667	22.156	18.667	13.727	85	85.833	18.167	104.647	108.636	95.063	83.595	64.622	78.649	200.941	224.091	185.625	168.243	134.622	149.676	104.647	108.636	95.063	83.595	64.622	78.649
Rep3	12.65	31.5	19.625	16.667	3.565	16.393	25.15	57.563	36.5	32.708	8.478	28.464	12.65	31.5	19.625	16.667	3.565	16.393	94.346	80.5	104.926	77.025	84.179	108.316	188.615	179.038	205.481	155.725	174.179	214.211	94.346	80.5	104.926	77.025	84.179	108.316

## Sheet: Figure 2H
Control_Fed	LIPA_Fed	GAA_Fed	NPC1_Fed	NPC2_Fed
0.043502	0.0883202	0.127701	0.720886	0.669098
0	0.570276	0.0490352	0.758593	0.653753
0.0484755	0	0.149678	0.777045	0.590323
0.0557565	0.25887	0.0861942	0.609425	0.078987
0.171551	0.213462	0.00276315	0.642154	0.530057
0.0325864	0.383445	0.104261	0.436395	0.551954
0.0484396	0.534418	0.02659	0.659198	0.561929
0.0370272	0.170825	0.0896381	0.659374	0.469121
0.148654	0.46097	0.0282042	0.829815	0.462262
0.0120247	0.595552	0.119634	0.56839	0.479049
0.0908756	0.128204	0	0.721826	0.494011
0.046646	0.196376	0.0706356	0.58709	0.310232

## Sheet: Figure S2C
Ctrl						NPC1						NPC2
0.1971	0.0835	0.0198	0.0019	0.3585	1.0033	1.3944	0.9073	1.4916	2.2212	0.7129	1.045	0.8767	0.3122	0.1728	0.7437	1.1753	0.6661
0.1113	0.1519	0.2	0.1191	0.0108	0.0071	0.9614	0.7782	1.1612	1.2006	0.3967	1.7667	0.7506	0.5407	0.7089	0.0781	0.9418	0.2279
0.0006	0.0004	0.2871	0.5373	0.0016	0.0029	0.8584	0.3845	1.2627	1.1252	0.2646	0.8408	1.082	0.7993	1.0267	0.5342	0.9291	0.8083
Ctrl						NPC1						NPC2
0.1922	0.1996	0.3725	0.3545	0.3786	1.0702	3.1947	2.976	3.5921	2.797	1.8267	2.3694	1.6045	2.3399	2.149	2.1702	2.5317	2.2695
0.1733	0.226	0.8472	0.1803	0.7509	0.1994	2.2992	2.699	1.9074	2.1737	2.265	2.4979	1.9133	1.4828	1.9973	2.3118	2.1726	1.5713
0.2196	0.1769	0.3091	0.2183	0.2499	0.2193	2.3938	2.7401	2.5627	2.5149	3.2774	4.1313	1.8736	2.3699	2.5468	1.8121	2.6108	2.0646

## Sheet: Figure S2F
	%GABARAPNoSopF																%GABARAPSopF																%GABARAPNoSopF + NPC1i																%GABARAPSopF + NPC1i
48h_GFP-SopF	0.2989	0.5	0.4399	0.697	0.3808	0.6598	0.7205	0.6855	0.7334	0.7245	0.7649	0.7138	0.3844	0.6771	0.5308		0.7328	0.5	0.6162	0.3325	0.6275	0.3741	0.3012	0.355	0.3145	0.3052	0.2714	0.317	0.6297	0.3311	0.4895
	1	0.8127	0.5833	0.8377	0.7177	0.5556	0.65	0.8571	0.6786	0.7861	0.8378	0.7676	0.7142	0.7796	0.5927		0	0.1912	0.4167	0.1728	0.2954	0.4444	0.35	0.2857	0.3337	0.2476	0.1723	0.2572	0.3163	0.2439	0.4309
	1	1	0.2	0.8571	0.3009	1	1	1	0.0828	0.8957	0.4067	0.4416	0.15	0.7115	0.7292		0	0	0.8	0.1429	0.7149	0	0	0	0.9558	0.1094	0.6223	0.6188	0.9	0.2885	0.3125
48h-24hNPC1i																																	0.3088	1	0.8736	0.9949	1	0.1615	1	0.7544	0.9423	1	1	1	0.8428	0.5407	1		0.7371
																																	0.8536	0.7281	0.7399	0.7807	0.7108	0.8428	0.4656	0.4329	0.434	0.6711	0.6087	0.6484	0.7642	0.6592	0.3911		0.1719
																																	0.8571	0.7859	0.2356	0.5829	0.8411	1	0.7338	0.7656	0.8154	0.6767	0.544	1	0.5521	0.668	0.4235	0.915	0.1429
	%NoSopF_GABARAP																%SopF_GABARAP																%NoSopF_LC3B																%SopF_LC3B
48h_GFP-SopF	0.273		0.374	0.702	0.332	0.657	0.693	0.638	0.668	0.686	0.75	0.676	0.358	0.657	0.466		0.727		0.626	0.298	0.668	0.343	0.307	0.362	0.332	0.314	0.25	0.324	0.642	0.343	0.534		0.704	0.321	0.331	0.49	0.723	0.767	0.536	0.638	0.687	0.668	0.489	0.998	0.452	0.646	0.397		0.296
		0.629	0.333	0.822	0.692	0	0.8	0.5	0.663	0.717	0.839	0.731	0.663	0.75	0.552			0.371	0.667	0.178	0.308	1	0.2	0.5	0.337	0.283	0.161	0.269	0.337	0.25	0.448		0.348	0.633	0.341	0.465	0.696	0.071	0.535	0.578	0.537	0.661	0.62	0.266	0.857	0.296	0.39		0.652
		1	0	1	0.254			1	0.043	0.88	0.412	0.345	0	0.857	0.71			0	1	0	0.746			0	0.957	0.12	0.588	0.655	1	0.143	0.29		0.201	0.038	0.054	0.414	0.427	0.337	0.884	0.25	0.319	0.596	0.472	0.468	0.49	0.584	0.815		0.799
48h-24hNPC1i
Control						24hNPC1i						24hNPC1i-6hChase						24hNPC1i-24hChase						Control_Area						24hNPC1i						24hNPC1i-6hChase						24hNPC1i-24hChase						24hNPC1i_SopF+
8950	7368	8050	5858	6723	6821	3416	1715	5790	8086	15428	2419	2732	3046	2820	2717	3442	2118	2461	1161	1677	994	1766	1933	46.5182	41.8829	44.0225	44.2043	41.9119	43.5741	49.5585	53.9843	45.275	39.1829	44.2339	58.6825	68.0139	66.4842	62.1124	62.4619	63.7615	66.5699	44.1235	63.9578	53.2618	64.2797	57.3324	55.029	54.8178	53.9871
5495	4276	6034	7910	4348	9464	8378	10100	6080	7976	7258	7809	2516	3284	2827	3540	3669	3633	2402	1403	1643	1736	1233	1745	39.9969	42.6548	47.2814	46.8508	45.4395	45.0314	59.0622	55.0897	59.9227	57.251	58.1017	50.4502	65.1463	64.6751	67.2218	69.9831	65.1761	65.1285	54.9292	59.6358	54.1546	56.8289	58.5539	61.7736	63.8931	57.4843
7535	5413	10284	6807	6781	2783	7199	8116	9467	8762	8888	9300	4292	4122	3640	3426	3617	2944	2581	3098	2654	3829	3985	3470	42.3371	39.9355	47.3375	42.6896	47.6856	47.3083	60.6984	57.0282	61.0211	59.7798	55.43	55.1574	62.4942	63.5155	67.1187	63.5274	65.8463	65.3373	61.4665	56.4358	56.8316	54.9391	55.4422	54.6591	62.2366	57.6203
	LC3B foci NoSopF																LC3B foci NoSopF + NPC1i
48h_GFP-SopF	1192	837	168	10420	1413	2095	562	1224	1820	5270	2185	1162	855	328	326
	3472	803	1722	1258	346	1191	410	798	1590	890	816	622	482	1211	1298
	7522	1648	501	723	725	1258	650	2081	2062	884	668	347	3615	598	583
48h-24hNPC1i																	4490	1377	2053	28	4976	5072	3151	1765	3937	8195	3453	2898	4345	914	1918	3087
																		3563	2067	3995	4413	2578	4937	3300	3394	2606	2652	3874	2261	5089	5007	4217
																		2150	1352	2639	1825	1494	1910	2134	3024	2462	1802	2023	2797	1931	3885	1681
[truncated: 34 more columns]

## Sheet: Figure S2G
Ctrl_Fed			Ctrl_1hMLSA5			NPC1_Fed			NPC1_1hMLSA5
5.78	7.35	9.2	6.49	6.73	13.39	20.95	23.34	24.24		20.01	23.44
10.33	8.95	10.93	4.28	5.77	8.56	23.27	21.45	22.14	14.38	25.26	19.88
12.7	2.92	10.18	5.39	4.56	7.52	20.88	24.56	21.72	20.05	20.22	20.68
13.64	2.1	14.7	4.84	7.19	6.39	20.7	21.55	21.74	21.63	21.41	24.44
11.26	6.63	13.46	4.02	6.52	5.49	23.41	19.41	27.5	21	19.9	20.59
9.67	8.9	12.58	4.95	5.99	4.52	22.98	23.33	25.31	21.91	19.02	22.43
Ctrl_Fed			Ctrl_1hMLSA5			NPC1_Fed			NPC1_1hMLSA5
0.5472	1.1967	0.7769	0.682	0.7073	1.4072	0.9509	1.0479	1.0196		0.9549	1.1185
0.9779	1.4573	0.923	0.4498	0.6064	0.8996	1.0562	0.963	0.9312	0.6862	1.2054	0.9487
1.2023	0.4754	0.8597	0.5664	0.4792	0.7903	0.9477	1.1027	0.9136	0.9568	0.9649	0.9868
1.2913	0.3419	1.2414	0.5086	0.7556	0.6715	0.9396	0.9675	0.9144	1.0322	1.0217	1.1663
1.066	1.0795	1.1367	0.4225	0.6852	0.577	1.0626	0.8714	1.1567	1.0021	0.9496	0.9825
0.9154	1.4491	1.0624	0.5202	0.6295	0.475	1.043	1.0474	1.0646	1.0455	0.9076	1.0703

## Sheet: Figure 3J
CM	EM	LM
6.80445	4.41376	5.27301
6.38511	4.21727	6.55634
6.13732	4.8985	5.92
CM					EM					EM					EM					EM					LM
7.0259	6.4309	6.32	7.441		3.5129	3.41997	4.56489	4.4912		4.684	4.5608	4.74	4.742		4.6839	4.2635	4.26355	4.401		4.977	4.8792	4.2867	4.1496		5.02163	5.3808	5.2166	5.473
5.49937	5.814	7.7808	5.825	7.0064	4.1033	3.885	5.0942	4.118	4.453	3.51575	3.53	4.12041	3.738	3.34	3.7486	3.392	4.3433	3.2079	5.774	5.0143	3.8986	5.078	4.692	5.299	5.96372	6.5793	6.114	6.7827	7.342
6.065	6.4022	5.4856	6.5965		5.474	5.068	4.992	5.166		4.996	4.659	4.92	4.84		5.1299	4.433	4.5144	4.916		4.902	4.7607	5.041	4.564		5.9051	7.1401	4.9918	5.643

## Sheet: Figure S3D
CM	EM	EM	EM	LM
2.38033	2.5998	3.21445	2.0171	4.69228
2.463	3.091	2.914	2.942	4.9521
2.394	2.56659	2.5827	2.411	4.634
2.394	2.662	3.208	3.1441	3.5273
4.7876	2.883	3.033	0.722	3.431
CM	EM	EM	EM	LM	LM
11.489	2.186	2.4396	2.0975	2.416	3.3748
10.6292	2.359	2.626	2.606	2.7903	3.9399
10.94	2.408	2.278	2.6076	2.534	3.962
10.1325	2.558	2.408	2.483	2.6089	2.884
CM	EM	EM	EM	EM	EM	EM	EM	LM
2.342	2.3415	2.635	2.0481	2.343	2.634	2.049	2.342	2.2969
2.873	2.39313	2.6448	2.3256	2.6902	2.8221	2.873	2.394	3.1693
2.583	2.58311	2.65865	2.7601	2.3832	2.53306	2.80935	2.33241	2.4574
1.9608	2.736	2.622	2.5536	2.7588	2.3947	2.3024	2.325	2.5531

[truncated: 8 more sheets: Figure 4H, Figure 4K, Figure S4F, Figure S4G, Figure S4H, Figure S4I, Figure S6A, Figure 7G]
